# Supplementary material for: Demographic and genetic factors influence the abundance of infiltrating immune cells in human tissues
Source: Nat Commun. 2020 May 5;11:2213. doi: 10.1038/s41467-020-16097-9 (PMC7200670; doi:10.1038/s41467-020-16097-9)
Supplement: Supplementary file 5 — Supplementary Data 1 [file 41467_2020_16097_MOESM5_ESM.txt]

tissue	cell	phenotype
Adipose - Subcutaneous	CD4_memory	Adipose - Subcutaneous-CD4_memory
Adipose - Subcutaneous	MacrophageSum	Adipose - Subcutaneous-MacrophageSum
Adipose - Subcutaneous	MastSum	Adipose - Subcutaneous-MastSum
Adipose - Subcutaneous	Myeloid_Sum	Adipose - Subcutaneous-Myeloid_Sum
Adipose - Subcutaneous	Monocytes	Adipose - Subcutaneous-Monocytes
Adipose - Subcutaneous	Lymph_Sum	Adipose - Subcutaneous-Lymph_Sum
Adipose - Visceral (Omentum)	T cells CD8	Adipose - Visceral (Omentum)-T cells CD8
Adipose - Visceral (Omentum)	CD4_memory	Adipose - Visceral (Omentum)-CD4_memory
Adipose - Visceral (Omentum)	MacrophageSum	Adipose - Visceral (Omentum)-MacrophageSum
Adipose - Visceral (Omentum)	Bcellsum	Adipose - Visceral (Omentum)-Bcellsum
Adipose - Visceral (Omentum)	MastSum	Adipose - Visceral (Omentum)-MastSum
Adipose - Visceral (Omentum)	Myeloid_Sum	Adipose - Visceral (Omentum)-Myeloid_Sum
Adipose - Visceral (Omentum)	Monocytes	Adipose - Visceral (Omentum)-Monocytes
Adipose - Visceral (Omentum)	Lymph_Sum	Adipose - Visceral (Omentum)-Lymph_Sum
Adrenal Gland	T cells CD8	Adrenal Gland-T cells CD8
Adrenal Gland	MacrophageSum	Adrenal Gland-MacrophageSum
Adrenal Gland	MastSum	Adrenal Gland-MastSum
Adrenal Gland	Myeloid_Sum	Adrenal Gland-Myeloid_Sum
Adrenal Gland	Monocytes	Adrenal Gland-Monocytes
Adrenal Gland	Lymph_Sum	Adrenal Gland-Lymph_Sum
Artery - Aorta	T cells CD8	Artery - Aorta-T cells CD8
Artery - Aorta	CD4_memory	Artery - Aorta-CD4_memory
Artery - Aorta	MacrophageSum	Artery - Aorta-MacrophageSum
Artery - Aorta	Bcellsum	Artery - Aorta-Bcellsum
Artery - Aorta	MastSum	Artery - Aorta-MastSum
Artery - Aorta	Myeloid_Sum	Artery - Aorta-Myeloid_Sum
Artery - Aorta	Monocytes	Artery - Aorta-Monocytes
Artery - Aorta	Lymph_Sum	Artery - Aorta-Lymph_Sum
Artery - Coronary	T cells CD8	Artery - Coronary-T cells CD8
Artery - Coronary	CD4_memory	Artery - Coronary-CD4_memory
Artery - Coronary	MacrophageSum	Artery - Coronary-MacrophageSum
Artery - Coronary	Bcellsum	Artery - Coronary-Bcellsum
Artery - Coronary	MastSum	Artery - Coronary-MastSum
Artery - Coronary	Myeloid_Sum	Artery - Coronary-Myeloid_Sum
Artery - Coronary	Monocytes	Artery - Coronary-Monocytes
Artery - Coronary	Lymph_Sum	Artery - Coronary-Lymph_Sum
Artery - Tibial	CD4_memory	Artery - Tibial-CD4_memory
Artery - Tibial	MacrophageSum	Artery - Tibial-MacrophageSum
Artery - Tibial	MastSum	Artery - Tibial-MastSum
Artery - Tibial	Myeloid_Sum	Artery - Tibial-Myeloid_Sum
Artery - Tibial	Monocytes	Artery - Tibial-Monocytes
Artery - Tibial	Lymph_Sum	Artery - Tibial-Lymph_Sum
Breast - Mammary Tissue	T cells CD8	Breast - Mammary Tissue-T cells CD8
Breast - Mammary Tissue	CD4_memory	Breast - Mammary Tissue-CD4_memory
Breast - Mammary Tissue	MacrophageSum	Breast - Mammary Tissue-MacrophageSum
Breast - Mammary Tissue	Bcellsum	Breast - Mammary Tissue-Bcellsum
Breast - Mammary Tissue	MastSum	Breast - Mammary Tissue-MastSum
Breast - Mammary Tissue	Myeloid_Sum	Breast - Mammary Tissue-Myeloid_Sum
Breast - Mammary Tissue	Monocytes	Breast - Mammary Tissue-Monocytes
Breast - Mammary Tissue	Lymph_Sum	Breast - Mammary Tissue-Lymph_Sum
Colon - Sigmoid	CD4_memory	Colon - Sigmoid-CD4_memory
Colon - Sigmoid	MacrophageSum	Colon - Sigmoid-MacrophageSum
Colon - Sigmoid	MastSum	Colon - Sigmoid-MastSum
Colon - Sigmoid	Myeloid_Sum	Colon - Sigmoid-Myeloid_Sum
Colon - Sigmoid	Monocytes	Colon - Sigmoid-Monocytes
Colon - Sigmoid	Lymph_Sum	Colon - Sigmoid-Lymph_Sum
Colon - Transverse	T cells CD8	Colon - Transverse-T cells CD8
Colon - Transverse	CD4_memory	Colon - Transverse-CD4_memory
Colon - Transverse	MacrophageSum	Colon - Transverse-MacrophageSum
Colon - Transverse	Bcellsum	Colon - Transverse-Bcellsum
Colon - Transverse	MastSum	Colon - Transverse-MastSum
Colon - Transverse	Myeloid_Sum	Colon - Transverse-Myeloid_Sum
Colon - Transverse	Monocytes	Colon - Transverse-Monocytes
Colon - Transverse	Lymph_Sum	Colon - Transverse-Lymph_Sum
Esophagus - Gastroesophageal Junction	MacrophageSum	Esophagus - Gastroesophageal Junction-MacrophageSum
Esophagus - Gastroesophageal Junction	MastSum	Esophagus - Gastroesophageal Junction-MastSum
Esophagus - Gastroesophageal Junction	Myeloid_Sum	Esophagus - Gastroesophageal Junction-Myeloid_Sum
Esophagus - Gastroesophageal Junction	Monocytes	Esophagus - Gastroesophageal Junction-Monocytes
Esophagus - Mucosa	T cells CD8	Esophagus - Mucosa-T cells CD8
Esophagus - Mucosa	CD4_memory	Esophagus - Mucosa-CD4_memory
Esophagus - Mucosa	MacrophageSum	Esophagus - Mucosa-MacrophageSum
Esophagus - Mucosa	Bcellsum	Esophagus - Mucosa-Bcellsum
Esophagus - Mucosa	DendriticSum	Esophagus - Mucosa-DendriticSum
Esophagus - Mucosa	MastSum	Esophagus - Mucosa-MastSum
Esophagus - Mucosa	Myeloid_Sum	Esophagus - Mucosa-Myeloid_Sum
Esophagus - Mucosa	T cells follicular helper	Esophagus - Mucosa-T cells follicular helper
Esophagus - Mucosa	Monocytes	Esophagus - Mucosa-Monocytes
Esophagus - Mucosa	Lymph_Sum	Esophagus - Mucosa-Lymph_Sum
Esophagus - Muscularis	T cells CD8	Esophagus - Muscularis-T cells CD8
Esophagus - Muscularis	MacrophageSum	Esophagus - Muscularis-MacrophageSum
Esophagus - Muscularis	MastSum	Esophagus - Muscularis-MastSum
Esophagus - Muscularis	Myeloid_Sum	Esophagus - Muscularis-Myeloid_Sum
Esophagus - Muscularis	Monocytes	Esophagus - Muscularis-Monocytes
Esophagus - Muscularis	Lymph_Sum	Esophagus - Muscularis-Lymph_Sum
Heart - Atrial Appendage	T cells CD8	Heart - Atrial Appendage-T cells CD8
Heart - Atrial Appendage	CD4_memory	Heart - Atrial Appendage-CD4_memory
Heart - Atrial Appendage	MacrophageSum	Heart - Atrial Appendage-MacrophageSum
Heart - Atrial Appendage	Bcellsum	Heart - Atrial Appendage-Bcellsum
Heart - Atrial Appendage	MastSum	Heart - Atrial Appendage-MastSum
Heart - Atrial Appendage	Myeloid_Sum	Heart - Atrial Appendage-Myeloid_Sum
Heart - Atrial Appendage	Monocytes	Heart - Atrial Appendage-Monocytes
Heart - Atrial Appendage	Lymph_Sum	Heart - Atrial Appendage-Lymph_Sum
Lung	T cells CD8	Lung-T cells CD8
Lung	CD4_memory	Lung-CD4_memory
Lung	Neutrophils	Lung-Neutrophils
Lung	MacrophageSum	Lung-MacrophageSum
Lung	Bcellsum	Lung-Bcellsum
Lung	NK_Sum	Lung-NK_Sum
Lung	MastSum	Lung-MastSum
Lung	Myeloid_Sum	Lung-Myeloid_Sum
Lung	Monocytes	Lung-Monocytes
Lung	Lymph_Sum	Lung-Lymph_Sum
Nerve - Tibial	T cells CD8	Nerve - Tibial-T cells CD8
Nerve - Tibial	CD4_memory	Nerve - Tibial-CD4_memory
Nerve - Tibial	MacrophageSum	Nerve - Tibial-MacrophageSum
Nerve - Tibial	MastSum	Nerve - Tibial-MastSum
Nerve - Tibial	Myeloid_Sum	Nerve - Tibial-Myeloid_Sum
Nerve - Tibial	Monocytes	Nerve - Tibial-Monocytes
Nerve - Tibial	Lymph_Sum	Nerve - Tibial-Lymph_Sum
Ovary	T cells CD8	Ovary-T cells CD8
Ovary	MacrophageSum	Ovary-MacrophageSum
Ovary	Bcellsum	Ovary-Bcellsum
Ovary	Myeloid_Sum	Ovary-Myeloid_Sum
Ovary	Monocytes	Ovary-Monocytes
Ovary	Lymph_Sum	Ovary-Lymph_Sum
Pituitary	T cells CD8	Pituitary-T cells CD8
Pituitary	MacrophageSum	Pituitary-MacrophageSum
Pituitary	Myeloid_Sum	Pituitary-Myeloid_Sum
Pituitary	Monocytes	Pituitary-Monocytes
Prostate	T cells CD8	Prostate-T cells CD8
Prostate	CD4_memory	Prostate-CD4_memory
Prostate	MacrophageSum	Prostate-MacrophageSum
Prostate	Bcellsum	Prostate-Bcellsum
Prostate	MastSum	Prostate-MastSum
Prostate	Myeloid_Sum	Prostate-Myeloid_Sum
Prostate	Monocytes	Prostate-Monocytes
Prostate	Lymph_Sum	Prostate-Lymph_Sum
Skin - Not Sun Exposed (Suprapubic)	MacrophageSum	Skin - Not Sun Exposed (Suprapubic)-MacrophageSum
Skin - Not Sun Exposed (Suprapubic)	DendriticSum	Skin - Not Sun Exposed (Suprapubic)-DendriticSum
Skin - Not Sun Exposed (Suprapubic)	MastSum	Skin - Not Sun Exposed (Suprapubic)-MastSum
Skin - Not Sun Exposed (Suprapubic)	Myeloid_Sum	Skin - Not Sun Exposed (Suprapubic)-Myeloid_Sum
Skin - Sun Exposed (Lower leg)	MacrophageSum	Skin - Sun Exposed (Lower leg)-MacrophageSum
Skin - Sun Exposed (Lower leg)	DendriticSum	Skin - Sun Exposed (Lower leg)-DendriticSum
Skin - Sun Exposed (Lower leg)	MastSum	Skin - Sun Exposed (Lower leg)-MastSum
Skin - Sun Exposed (Lower leg)	Myeloid_Sum	Skin - Sun Exposed (Lower leg)-Myeloid_Sum
Skin - Sun Exposed (Lower leg)	T cells follicular helper	Skin - Sun Exposed (Lower leg)-T cells follicular helper
Skin - Sun Exposed (Lower leg)	Lymph_Sum	Skin - Sun Exposed (Lower leg)-Lymph_Sum
Small Intestine - Terminal Ileum	T cells CD8	Small Intestine - Terminal Ileum-T cells CD8
Small Intestine - Terminal Ileum	CD4_memory	Small Intestine - Terminal Ileum-CD4_memory
Small Intestine - Terminal Ileum	MacrophageSum	Small Intestine - Terminal Ileum-MacrophageSum
Small Intestine - Terminal Ileum	Bcellsum	Small Intestine - Terminal Ileum-Bcellsum
Small Intestine - Terminal Ileum	MastSum	Small Intestine - Terminal Ileum-MastSum
Small Intestine - Terminal Ileum	Myeloid_Sum	Small Intestine - Terminal Ileum-Myeloid_Sum
Small Intestine - Terminal Ileum	Lymph_Sum	Small Intestine - Terminal Ileum-Lymph_Sum
Spleen	T cells CD8	Spleen-T cells CD8
Spleen	CD4_memory	Spleen-CD4_memory
Spleen	Neutrophils	Spleen-Neutrophils
Spleen	MacrophageSum	Spleen-MacrophageSum
Spleen	Bcellsum	Spleen-Bcellsum
Spleen	NK_Sum	Spleen-NK_Sum
Spleen	Myeloid_Sum	Spleen-Myeloid_Sum
Spleen	Monocytes	Spleen-Monocytes
Spleen	Lymph_Sum	Spleen-Lymph_Sum
Stomach	T cells CD8	Stomach-T cells CD8
Stomach	CD4_memory	Stomach-CD4_memory
Stomach	MacrophageSum	Stomach-MacrophageSum
Stomach	Bcellsum	Stomach-Bcellsum
Stomach	Myeloid_Sum	Stomach-Myeloid_Sum
Stomach	Monocytes	Stomach-Monocytes
Stomach	Lymph_Sum	Stomach-Lymph_Sum
Thyroid	T cells CD8	Thyroid-T cells CD8
Thyroid	CD4_memory	Thyroid-CD4_memory
Thyroid	MacrophageSum	Thyroid-MacrophageSum
Thyroid	Bcellsum	Thyroid-Bcellsum
Thyroid	Myeloid_Sum	Thyroid-Myeloid_Sum
Thyroid	T cells follicular helper	Thyroid-T cells follicular helper
Thyroid	Monocytes	Thyroid-Monocytes
Thyroid	Lymph_Sum	Thyroid-Lymph_Sum
Uterus	T cells CD8	Uterus-T cells CD8
Uterus	CD4_memory	Uterus-CD4_memory
Uterus	MacrophageSum	Uterus-MacrophageSum
Uterus	Bcellsum	Uterus-Bcellsum
Uterus	MastSum	Uterus-MastSum
Uterus	Myeloid_Sum	Uterus-Myeloid_Sum
Uterus	Monocytes	Uterus-Monocytes
Uterus	Lymph_Sum	Uterus-Lymph_Sum
Vagina	T cells CD8	Vagina-T cells CD8
Vagina	CD4_memory	Vagina-CD4_memory
Vagina	MacrophageSum	Vagina-MacrophageSum
Vagina	Bcellsum	Vagina-Bcellsum
Vagina	MastSum	Vagina-MastSum
Vagina	Myeloid_Sum	Vagina-Myeloid_Sum
Vagina	Monocytes	Vagina-Monocytes
Vagina	Lymph_Sum	Vagina-Lymph_Sum
Whole Blood	T cells CD8	Whole Blood-T cells CD8
Whole Blood	Neutrophils	Whole Blood-Neutrophils
Whole Blood	NK_Sum	Whole Blood-NK_Sum
Whole Blood	Myeloid_Sum	Whole Blood-Myeloid_Sum
Whole Blood	Lymph_Sum	Whole Blood-Lymph_Sum
