# Supplementary material for: Demographic and genetic factors influence the abundance of infiltrating immune cells in human tissues
Source: Nat Commun. 2020 May 5;11:2213. doi: 10.1038/s41467-020-16097-9 (PMC7200670; doi:10.1038/s41467-020-16097-9)
Supplement: Supplementary file 6 — Supplementary Data 2 [file 41467_2020_16097_MOESM6_ESM.txt]

tissue	cell	PCnum	pval	pval.fdr
Adipose - Subcutaneous	CD4_memory	1	3.02732365405942e-07	1.87594810038436e-06
Adipose - Subcutaneous	CD4_memory	2	0.0129404747386198	0.0279514254354188
Adipose - Subcutaneous	CD4_memory	3	0.0233716365169675	0.046743273033935
Adipose - Subcutaneous	CD4_memory	4	1.53711810817485e-05	6.67851315965623e-05
Adipose - Subcutaneous	MacrophageSum	1	9.50825798910383e-10	7.64706706357712e-09
Adipose - Subcutaneous	MacrophageSum	2	0.0169431534529979	0.0350932164670314
Adipose - Subcutaneous	MacrophageSum	3	9.65018642585075e-06	4.4757919864682e-05
Adipose - Subcutaneous	MacrophageSum	4	0.00257748786699308	0.00669615404620882
Adipose - Subcutaneous	MastSum	1	3.40740387005383e-11	3.38947016547459e-10
Adipose - Subcutaneous	MastSum	2	2.37255632010101e-09	1.83025773264935e-08
Adipose - Subcutaneous	MastSum	3	0.189663351870224	0.285060624282087
Adipose - Subcutaneous	MastSum	4	2.2037775752602e-09	1.71758334731619e-08
Adipose - Subcutaneous	Myeloid_Sum	1	2.28774678601939e-17	4.67442316278556e-16
Adipose - Subcutaneous	Myeloid_Sum	2	3.66389250327621e-05	0.000148123140774161
Adipose - Subcutaneous	Myeloid_Sum	3	0.00297070750408684	0.0076073218690704
Adipose - Subcutaneous	Myeloid_Sum	4	0.603569970901495	0.694657620200349
Adipose - Subcutaneous	Monocytes	1	0.00777774156782851	0.0177642677500857
Adipose - Subcutaneous	Monocytes	2	0.418518894332254	0.52998372548607
Adipose - Subcutaneous	Monocytes	3	0.874869252294628	0.911020874290274
Adipose - Subcutaneous	Monocytes	4	0.175866372386264	0.26644284072949
Adipose - Subcutaneous	Lymph_Sum	1	5.86515143260365e-06	2.93645992254858e-05
Adipose - Subcutaneous	Lymph_Sum	2	0.000551199201777048	0.00171484196108415
Adipose - Subcutaneous	Lymph_Sum	3	0.00550710047370094	0.0131336528647253
Adipose - Subcutaneous	Lymph_Sum	4	5.67353539300067e-05	0.000218836365158597
Adipose - Visceral (Omentum)	T cells CD8	1	7.44439793404909e-18	1.70544389034579e-16
Adipose - Visceral (Omentum)	T cells CD8	2	1.14600127623272e-11	1.22024924624216e-10
Adipose - Visceral (Omentum)	T cells CD8	3	0.441986522718945	0.550274512047158
Adipose - Visceral (Omentum)	T cells CD8	4	0.726289441769566	0.808652161970239
Adipose - Visceral (Omentum)	CD4_memory	1	8.45004337307334e-20	2.20283889311843e-18
Adipose - Visceral (Omentum)	CD4_memory	2	0.00560955534344008	0.0132923220462754
Adipose - Visceral (Omentum)	CD4_memory	3	0.39114753822979	0.50035116565435
Adipose - Visceral (Omentum)	CD4_memory	4	0.213506617289984	0.311604252261058
Adipose - Visceral (Omentum)	MacrophageSum	1	3.68035819618161e-19	9.27450265437764e-18
Adipose - Visceral (Omentum)	MacrophageSum	2	0.215302029818298	0.312706413651385
Adipose - Visceral (Omentum)	MacrophageSum	3	0.00010158787310006	0.000372817631376918
Adipose - Visceral (Omentum)	MacrophageSum	4	0.067916920598073	0.117764201770971
Adipose - Visceral (Omentum)	Bcellsum	1	1.89087386935997e-06	9.99650800864431e-06
Adipose - Visceral (Omentum)	Bcellsum	2	0.450897668624323	0.556082606003243
Adipose - Visceral (Omentum)	Bcellsum	3	0.0466865033729184	0.0854600400724608
Adipose - Visceral (Omentum)	Bcellsum	4	0.963609218340965	0.974827703686396
Adipose - Visceral (Omentum)	MastSum	1	1.09904717709443e-05	5.00529919206862e-05
Adipose - Visceral (Omentum)	MastSum	2	0.00014084219085145	0.00050703188706522
Adipose - Visceral (Omentum)	MastSum	3	0.208752865670011	0.306441099896172
Adipose - Visceral (Omentum)	MastSum	4	0.236823908457796	0.333405725873545
Adipose - Visceral (Omentum)	Myeloid_Sum	1	2.80812022866322e-13	3.85988889612617e-12
Adipose - Visceral (Omentum)	Myeloid_Sum	2	3.5564618582573e-06	1.81667916543413e-05
Adipose - Visceral (Omentum)	Myeloid_Sum	3	0.0130429772628675	0.028069640862397
Adipose - Visceral (Omentum)	Myeloid_Sum	4	0.0022028004320527	0.00588451281495351
Adipose - Visceral (Omentum)	Monocytes	1	0.0203314132234619	0.0415420226944249
Adipose - Visceral (Omentum)	Monocytes	2	2.8866736091197e-16	5.19601249641546e-15
Adipose - Visceral (Omentum)	Monocytes	3	0.178655338190209	0.270126871343595
Adipose - Visceral (Omentum)	Monocytes	4	0.000909875779085385	0.00268697691011153
Adipose - Visceral (Omentum)	Lymph_Sum	1	8.61622552610951e-18	1.86110471363965e-16
Adipose - Visceral (Omentum)	Lymph_Sum	2	3.71567167887688e-05	0.00014941743559739
Adipose - Visceral (Omentum)	Lymph_Sum	3	0.0870843880910959	0.144376748677343
Adipose - Visceral (Omentum)	Lymph_Sum	4	0.348776687988224	0.458565523685386
Adrenal Gland	T cells CD8	1	0.856411163012568	0.900309735330118
Adrenal Gland	T cells CD8	2	0.543775967271716	0.643409290884215
Adrenal Gland	T cells CD8	3	0.448610693814793	0.55416615118298
Adrenal Gland	T cells CD8	4	0.00325966894668005	0.0081870754939871
Adrenal Gland	MacrophageSum	1	0.0761864253984078	0.12914111569775
Adrenal Gland	MacrophageSum	2	7.74171443792432e-05	0.000291180901247303
Adrenal Gland	MacrophageSum	3	0.857437843171541	0.900309735330118
Adrenal Gland	MacrophageSum	4	0.0366494183524378	0.0698056348179409
Adrenal Gland	MastSum	1	0.00404835251306712	0.00996923289862782
Adrenal Gland	MastSum	2	0.0305175748265276	0.0594948583745538
Adrenal Gland	MastSum	3	0.325792279724009	0.434389706298678
Adrenal Gland	MastSum	4	0.942046082731968	0.96056785357016
Adrenal Gland	Myeloid_Sum	1	0.0165717741976054	0.034418300256565
Adrenal Gland	Myeloid_Sum	2	2.0737339992738e-06	1.08871034961875e-05
Adrenal Gland	Myeloid_Sum	3	0.706275203021827	0.791028227384446
Adrenal Gland	Myeloid_Sum	4	0.116010042058743	0.185812694483919
Adrenal Gland	Monocytes	1	0.454975393167316	0.558986606103959
Adrenal Gland	Monocytes	2	0.0188388319680241	0.0389129971798531
Adrenal Gland	Monocytes	3	0.249993331979572	0.349343731934485
Adrenal Gland	Monocytes	4	0.970799094001753	0.975962918969847
Adrenal Gland	Lymph_Sum	1	0.925374482078628	0.946661851761086
Adrenal Gland	Lymph_Sum	2	8.17869719203367e-06	3.989093598179e-05
Adrenal Gland	Lymph_Sum	3	0.952663988866335	0.968029537073857
Adrenal Gland	Lymph_Sum	4	0.120527578270519	0.192233859013739
Artery - Aorta	T cells CD8	1	0.253991347086631	0.352325611738519
Artery - Aorta	T cells CD8	2	0.00171229636171793	0.0047072583616682
Artery - Aorta	T cells CD8	3	1.22364365216674e-05	5.44161530022386e-05
Artery - Aorta	T cells CD8	4	0.471945398546785	0.577331264241698
Artery - Aorta	CD4_memory	1	0.860367379175711	0.902132785931813
Artery - Aorta	CD4_memory	2	0.303879709126962	0.409506345989275
Artery - Aorta	CD4_memory	3	7.20707797884401e-07	4.09665485113238e-06
Artery - Aorta	CD4_memory	4	0.000901065437948137	0.00267139400426977
Artery - Aorta	MacrophageSum	1	0.0236545759149367	0.0471843255717471
Artery - Aorta	MacrophageSum	2	0.356556907966168	0.466361630488621
Artery - Aorta	MacrophageSum	3	1.34226523544324e-25	6.76501678663394e-24
Artery - Aorta	MacrophageSum	4	2.74495112934387e-07	1.72931921148664e-06
Artery - Aorta	Bcellsum	1	0.538691096225777	0.640330925702339
Artery - Aorta	Bcellsum	2	0.802672244493855	0.866886024053363
Artery - Aorta	Bcellsum	3	0.114623994369123	0.183982462299484
Artery - Aorta	Bcellsum	4	0.0898001661258146	0.147378575096245
Artery - Aorta	MastSum	1	0.000207756841535996	0.000710697611770195
Artery - Aorta	MastSum	2	0.00155460383252752	0.00432088418158384
Artery - Aorta	MastSum	3	1.63913011752324e-07	1.05913022978425e-06
Artery - Aorta	MastSum	4	0.110424791965189	0.177619452607836
Artery - Aorta	Myeloid_Sum	1	0.0153879728075032	0.0323147428957567
Artery - Aorta	Myeloid_Sum	2	0.579583678277062	0.670462639938576
Artery - Aorta	Myeloid_Sum	3	1.44995204451449e-29	1.34968404601732e-27
Artery - Aorta	Myeloid_Sum	4	0.000307758738928394	0.000998564835321313
Artery - Aorta	Monocytes	1	1.58728956146829e-05	6.85709090554303e-05
Artery - Aorta	Monocytes	2	0.0971573549974456	0.15864138310598
Artery - Aorta	Monocytes	3	0.107269503458234	0.173281505586377
Artery - Aorta	Monocytes	4	0.52816909091931	0.629804152578862
Artery - Aorta	Lymph_Sum	1	0.67836151585686	0.763156705338968
Artery - Aorta	Lymph_Sum	2	0.062419947834471	0.109488353974153
Artery - Aorta	Lymph_Sum	3	2.94437928677002e-08	2.00536102774607e-07
Artery - Aorta	Lymph_Sum	4	0.000991385353440194	0.00291629310194859
Artery - Coronary	T cells CD8	1	0.173848452483701	0.264445533355489
Artery - Coronary	T cells CD8	2	0.100204102035909	0.162912475568059
Artery - Coronary	T cells CD8	3	0.205050230027402	0.303211096377425
Artery - Coronary	T cells CD8	4	1.01247188744837e-06	5.58707114533554e-06
Artery - Coronary	CD4_memory	1	0.202344666009288	0.299946210790239
Artery - Coronary	CD4_memory	2	0.380004304136385	0.489409291187575
Artery - Coronary	CD4_memory	3	0.44848480138473	0.55416615118298
Artery - Coronary	CD4_memory	4	1.41904357588485e-07	9.32866907277347e-07
Artery - Coronary	MacrophageSum	1	0.31600738079193	0.422087596958832
Artery - Coronary	MacrophageSum	2	0.35983081938016	0.469020861123105
Artery - Coronary	MacrophageSum	3	0.868596157143077	0.906987147514042
Artery - Coronary	MacrophageSum	4	7.779455119734e-25	3.67579254407431e-23
Artery - Coronary	Bcellsum	1	0.786263856453416	0.854045223389055
Artery - Coronary	Bcellsum	2	0.286937038495255	0.390151800543907
Artery - Coronary	Bcellsum	3	0.0777493626763313	0.131495566405607
Artery - Coronary	Bcellsum	4	0.000269025652910717	0.000895962086345824
Artery - Coronary	MastSum	1	0.220864141648275	0.318044363973515
Artery - Coronary	MastSum	2	0.000619155012273734	0.00187232475711577
Artery - Coronary	MastSum	3	0.227743279193041	0.324856451075356
Artery - Coronary	MastSum	4	0.00138749607253548	0.0039582906824031
Artery - Coronary	Myeloid_Sum	1	0.707446080277706	0.791167509896369
Artery - Coronary	Myeloid_Sum	2	0.564359027175334	0.65867653955044
Artery - Coronary	Myeloid_Sum	3	0.789647660122268	0.856490144981972
Artery - Coronary	Myeloid_Sum	4	1.61160740320214e-26	1.10761381529165e-24
Artery - Coronary	Monocytes	1	0.109737095910744	0.176889647139707
Artery - Coronary	Monocytes	2	0.00222091620932046	0.00591201638819109
Artery - Coronary	Monocytes	3	0.96451206661035	0.974827703686396
Artery - Coronary	Monocytes	4	0.00194449453710414	0.00530699592076077
Artery - Coronary	Lymph_Sum	1	0.427856775169221	0.538202532492398
Artery - Coronary	Lymph_Sum	2	0.0544401594034828	0.0978310499770534
Artery - Coronary	Lymph_Sum	3	0.127264388156648	0.202125792954676
Artery - Coronary	Lymph_Sum	4	7.68529169271122e-07	4.33588098484305e-06
Artery - Tibial	CD4_memory	1	0.0569392300864041	0.101284842224286
Artery - Tibial	CD4_memory	2	4.89515948907147e-21	1.37064465694001e-19
Artery - Tibial	CD4_memory	3	0.0189520182021794	0.0390401246889581
Artery - Tibial	CD4_memory	4	0.230006406015515	0.326851208548363
Artery - Tibial	MacrophageSum	1	0.0898697395758847	0.147378575096245
Artery - Tibial	MacrophageSum	2	6.58208877161347e-26	4.14671592611648e-24
Artery - Tibial	MacrophageSum	3	0.00141177901686694	0.00399739676685921
Artery - Tibial	MacrophageSum	4	0.351726031225432	0.46164041598338
Artery - Tibial	MastSum	1	0.48702679523282	0.593858479348406
Artery - Tibial	MastSum	2	7.21422841445029e-18	1.70436146291388e-16
Artery - Tibial	MastSum	3	0.231016372063828	0.327670501463891
Artery - Tibial	MastSum	4	0.0642862882397965	0.111982566611258
Artery - Tibial	Myeloid_Sum	1	0.0842980790643217	0.140373012715038
Artery - Tibial	Myeloid_Sum	2	1.05270998958956e-35	2.65282917376569e-33
Artery - Tibial	Myeloid_Sum	3	0.00274696616200126	0.00711200828244163
Artery - Tibial	Myeloid_Sum	4	0.125349002232252	0.19950283302649
Artery - Tibial	Monocytes	1	0.42576862520638	0.537093698699701
Artery - Tibial	Monocytes	2	7.37750687009126e-15	1.18667982846574e-13
Artery - Tibial	Monocytes	3	0.15421909851921	0.238424618569576
Artery - Tibial	Monocytes	4	0.38426112196571	0.494050013955913
Artery - Tibial	Lymph_Sum	1	0.0787923652490961	0.13296211635785
Artery - Tibial	Lymph_Sum	2	3.32529948429171e-29	2.51392641012454e-27
Artery - Tibial	Lymph_Sum	3	0.000198326275912616	0.00068463317164355
Artery - Tibial	Lymph_Sum	4	0.181920171733825	0.274514271119304
Breast - Mammary Tissue	T cells CD8	1	2.62754003806789e-12	3.20390365932149e-11
Breast - Mammary Tissue	T cells CD8	2	0.161250055815986	0.247271890865894
Breast - Mammary Tissue	T cells CD8	3	0.00056820041457079	0.00174617688380292
Breast - Mammary Tissue	T cells CD8	4	0.0418270682013785	0.0782704543570351
Breast - Mammary Tissue	CD4_memory	1	2.90499098506937e-07	1.81501916091937e-06
Breast - Mammary Tissue	CD4_memory	2	0.36263084982675	0.470731604924235
Breast - Mammary Tissue	CD4_memory	3	0.342603264123219	0.453604321676276
Breast - Mammary Tissue	CD4_memory	4	0.0515144986491935	0.0931697631071537
Breast - Mammary Tissue	MacrophageSum	1	0.00018988805872504	0.000661545494913042
Breast - Mammary Tissue	MacrophageSum	2	0.000460036123543412	0.00144310086887477
Breast - Mammary Tissue	MacrophageSum	3	0.00295337490995892	0.00759439262560865
Breast - Mammary Tissue	MacrophageSum	4	0.21550270041319	0.312706413651385
Breast - Mammary Tissue	Bcellsum	1	1.2104418960611e-15	2.07975925777771e-14
Breast - Mammary Tissue	Bcellsum	2	0.205750386827538	0.303211096377425
Breast - Mammary Tissue	Bcellsum	3	8.16530364906929e-05	0.000304087170379132
Breast - Mammary Tissue	Bcellsum	4	1.36072676746964e-05	5.98086881515727e-05
Breast - Mammary Tissue	MastSum	1	7.5347259367846e-13	9.65466577662569e-12
Breast - Mammary Tissue	MastSum	2	0.0977568948841132	0.159276320112909
Breast - Mammary Tissue	MastSum	3	0.300408904217586	0.407005612165762
Breast - Mammary Tissue	MastSum	4	0.00210071730832269	0.00568333422376791
Breast - Mammary Tissue	Myeloid_Sum	1	3.01011217813505e-10	2.70910096032155e-09
Breast - Mammary Tissue	Myeloid_Sum	2	7.33824599127532e-06	3.64981182197641e-05
Breast - Mammary Tissue	Myeloid_Sum	3	0.010076756660585	0.022340258168335
Breast - Mammary Tissue	Myeloid_Sum	4	0.799550591761694	0.865988893082867
Breast - Mammary Tissue	Monocytes	1	0.931344469104986	0.951481646815364
Breast - Mammary Tissue	Monocytes	2	0.00309724551946758	0.0078574416534144
Breast - Mammary Tissue	Monocytes	3	0.0161444759661699	0.0337160879293492
Breast - Mammary Tissue	Monocytes	4	0.036657191828998	0.0698056348179409
Breast - Mammary Tissue	Lymph_Sum	1	2.00396398054998e-23	7.57498384647891e-22
Breast - Mammary Tissue	Lymph_Sum	2	0.361338239644924	0.470175058815081
Breast - Mammary Tissue	Lymph_Sum	3	1.27062808342654e-05	5.61751363199104e-05
Breast - Mammary Tissue	Lymph_Sum	4	1.8763341419441e-05	7.96914950174012e-05
Colon - Sigmoid	CD4_memory	1	0.2329082409	0.329735262397753
Colon - Sigmoid	CD4_memory	2	0.603690550888399	0.694657620200349
Colon - Sigmoid	CD4_memory	3	0.000559340608078699	0.00172976942364515
Colon - Sigmoid	CD4_memory	4	0.130849350067652	0.206517972131826
Colon - Sigmoid	MacrophageSum	1	0.000634875002555244	0.00191221315510663
Colon - Sigmoid	MacrophageSum	2	0.283089233912175	0.387008066614113
Colon - Sigmoid	MacrophageSum	3	0.000142106516468043	0.000509158893127205
Colon - Sigmoid	MacrophageSum	4	0.563143328606157	0.65867653955044
Colon - Sigmoid	MastSum	1	0.0210656991082722	0.0426961622677045
Colon - Sigmoid	MastSum	2	0.647626619717404	0.735143730490026
Colon - Sigmoid	MastSum	3	2.43982441353671e-05	0.00010024495959966
Colon - Sigmoid	MastSum	4	0.198697023724845	0.295698720346423
Colon - Sigmoid	Myeloid_Sum	1	8.1444420424311e-05	0.000304087170379132
Colon - Sigmoid	Myeloid_Sum	2	0.00562637970212715	0.0132923220462754
Colon - Sigmoid	Myeloid_Sum	3	3.27448622138082e-05	0.000133811436938589
Colon - Sigmoid	Myeloid_Sum	4	0.423979725335126	0.536001124336715
Colon - Sigmoid	Monocytes	1	0.0895340560722649	0.147378575096245
Colon - Sigmoid	Monocytes	2	8.49995208938277e-05	0.000314998224488891
Colon - Sigmoid	Monocytes	3	0.740031635614047	0.820788910695544
Colon - Sigmoid	Monocytes	4	0.821160601313516	0.876083696005892
Colon - Sigmoid	Lymph_Sum	1	0.144634693707825	0.225917000915529
Colon - Sigmoid	Lymph_Sum	2	0.91024080820474	0.936247688439161
Colon - Sigmoid	Lymph_Sum	3	0.000302727969861088	0.00098647562592665
Colon - Sigmoid	Lymph_Sum	4	0.148285688468778	0.230192978403278
Colon - Transverse	T cells CD8	1	0.0355221167765105	0.0681591885356395
Colon - Transverse	T cells CD8	2	4.1120962145145e-24	1.72708041009609e-22
Colon - Transverse	T cells CD8	3	0.0130694624121214	0.028069640862397
Colon - Transverse	T cells CD8	4	0.966447045458934	0.975188758656767
Colon - Transverse	CD4_memory	1	0.0258086261982354	0.0509433979265429
Colon - Transverse	CD4_memory	2	5.81090008169706e-34	8.78608092352595e-32
Colon - Transverse	CD4_memory	3	0.00518211034956416	0.012437064838954
Colon - Transverse	CD4_memory	4	0.867416116971041	0.906987147514042
Colon - Transverse	MacrophageSum	1	0.00683972519497596	0.015812942652605
Colon - Transverse	MacrophageSum	2	6.49971552536789e-17	1.19848413101905e-15
Colon - Transverse	MacrophageSum	3	0.48981434135052	0.595337045114137
Colon - Transverse	MacrophageSum	4	0.45450428193816	0.558986606103959
Colon - Transverse	Bcellsum	1	0.816651677465283	0.874488198532229
Colon - Transverse	Bcellsum	2	1.89349287332313e-17	3.97633503397856e-16
Colon - Transverse	Bcellsum	3	0.00694493691948987	0.0160072326558974
Colon - Transverse	Bcellsum	4	0.119708211715618	0.191330672424962
Colon - Transverse	MastSum	1	3.4359674027658e-13	4.63855599373383e-12
Colon - Transverse	MastSum	2	0.00254983227604898	0.0066515748720486
Colon - Transverse	MastSum	3	5.87074141685139e-05	0.000225293426961404
Colon - Transverse	MastSum	4	0.899748646445069	0.927980868639116
Colon - Transverse	Myeloid_Sum	1	4.73653832935904e-11	4.53268731265245e-10
Colon - Transverse	Myeloid_Sum	2	3.11089443500399e-10	2.7668661092506e-09
Colon - Transverse	Myeloid_Sum	3	0.346342133241213	0.456372632327932
Colon - Transverse	Myeloid_Sum	4	0.211567076350027	0.309370811838724
Colon - Transverse	Monocytes	1	0.0013948313884395	0.00396425763030173
Colon - Transverse	Monocytes	2	0.0577889475209029	0.102314857905861
Colon - Transverse	Monocytes	3	0.0020842684383625	0.00566801057338868
Colon - Transverse	Monocytes	4	0.00330171799732726	0.00826522783436891
Colon - Transverse	Lymph_Sum	1	0.443712812116523	0.550815904696373
Colon - Transverse	Lymph_Sum	2	6.21577096636047e-35	1.17478071264213e-32
Colon - Transverse	Lymph_Sum	3	0.00187427507882015	0.00513388391155084
Colon - Transverse	Lymph_Sum	4	0.544685113976055	0.643409290884215
Esophagus - Gastroesophageal Junction	MacrophageSum	1	1.12468253689001e-05	5.09137723286734e-05
Esophagus - Gastroesophageal Junction	MacrophageSum	2	0.666097341723562	0.750476289631911
Esophagus - Gastroesophageal Junction	MacrophageSum	3	0.272551530409289	0.375316861547218
Esophagus - Gastroesophageal Junction	MacrophageSum	4	0.000107291742443397	0.000391848102836754
Esophagus - Gastroesophageal Junction	MastSum	1	0.285101155307695	0.388354006148861
Esophagus - Gastroesophageal Junction	MastSum	2	3.88900291845885e-11	3.81829377448687e-10
Esophagus - Gastroesophageal Junction	MastSum	3	0.89608210815036	0.925461849401191
Esophagus - Gastroesophageal Junction	MastSum	4	0.0266785240270628	0.0523869199076871
Esophagus - Gastroesophageal Junction	Myeloid_Sum	1	0.000223685019391885	0.000761738174145339
Esophagus - Gastroesophageal Junction	Myeloid_Sum	2	1.2164101347861e-05	5.44161530022386e-05
Esophagus - Gastroesophageal Junction	Myeloid_Sum	3	0.410988215230591	0.522577215383149
Esophagus - Gastroesophageal Junction	Myeloid_Sum	4	8.59477070825579e-06	4.13220220951335e-05
Esophagus - Gastroesophageal Junction	Monocytes	1	0.194200590865571	0.289577212414935
Esophagus - Gastroesophageal Junction	Monocytes	2	0.524134344874479	0.625980355015966
Esophagus - Gastroesophageal Junction	Monocytes	3	0.740447139013705	0.820788910695544
Esophagus - Gastroesophageal Junction	Monocytes	4	0.00756181561996553	0.0173473899136298
Esophagus - Mucosa	T cells CD8	1	0.238399826042286	0.335000499048268
Esophagus - Mucosa	T cells CD8	2	1.85237494588284e-10	1.68722344468365e-09
Esophagus - Mucosa	T cells CD8	3	0.442548813921523	0.550274512047158
Esophagus - Mucosa	T cells CD8	4	4.2483587823002e-11	4.11764005053712e-10
Esophagus - Mucosa	CD4_memory	1	0.000228344694241679	0.000774119232496453
Esophagus - Mucosa	CD4_memory	2	1.25840602856481e-23	5.00713135576315e-22
Esophagus - Mucosa	CD4_memory	3	0.00255153004351071	0.0066515748720486
Esophagus - Mucosa	CD4_memory	4	6.745635271365e-11	6.37462533143993e-10
Esophagus - Mucosa	MacrophageSum	1	0.000165931423662203	0.000588939700885565
Esophagus - Mucosa	MacrophageSum	2	1.90636178903217e-24	8.47770301475483e-23
Esophagus - Mucosa	MacrophageSum	3	0.000202735492016329	0.000696672872565202
Esophagus - Mucosa	MacrophageSum	4	8.08441185024429e-15	1.24730925689483e-13
Esophagus - Mucosa	Bcellsum	1	0.0571062251658374	0.101343441843599
Esophagus - Mucosa	Bcellsum	2	4.69357920249717e-05	0.000184809681098326
Esophagus - Mucosa	Bcellsum	3	0.0326844018938656	0.0631954164495201
Esophagus - Mucosa	Bcellsum	4	1.09184963525036e-12	1.37573054041546e-11
Esophagus - Mucosa	DendriticSum	1	0.0136200861249008	0.0290869635887712
Esophagus - Mucosa	DendriticSum	2	0.000589055892797081	0.00179567038288142
Esophagus - Mucosa	DendriticSum	3	0.00600846838161063	0.0140197595570915
Esophagus - Mucosa	DendriticSum	4	0.0718787847918863	0.123164633291838
Esophagus - Mucosa	MastSum	1	0.000164021305848586	0.000584906166139297
Esophagus - Mucosa	MastSum	2	8.42968738473637e-07	4.68591445798581e-06
Esophagus - Mucosa	MastSum	3	1.19131894489793e-11	1.25088489214283e-10
Esophagus - Mucosa	MastSum	4	0.00103067114325906	0.00302010614071258
Esophagus - Mucosa	Myeloid_Sum	1	8.91980465614768e-06	4.21460770002978e-05
Esophagus - Mucosa	Myeloid_Sum	2	1.60676672144919e-29	1.34968404601732e-27
Esophagus - Mucosa	Myeloid_Sum	3	0.942779559985528	0.96056785357016
Esophagus - Mucosa	Myeloid_Sum	4	1.11950100765848e-11	1.20906108827116e-10
Esophagus - Mucosa	T cells follicular helper	1	0.0212714194799961	0.0429978425852328
Esophagus - Mucosa	T cells follicular helper	2	1.92417422780398e-22	6.92702722009434e-21
Esophagus - Mucosa	T cells follicular helper	3	0.0262925296246897	0.0517634176986079
Esophagus - Mucosa	T cells follicular helper	4	0.00514676585144627	0.0124311660820875
Esophagus - Mucosa	Monocytes	1	0.00350188443406225	0.00870863365839165
Esophagus - Mucosa	Monocytes	2	4.82568304914656e-17	9.12054096288699e-16
Esophagus - Mucosa	Monocytes	3	0.000617019203945757	0.00187232475711577
Esophagus - Mucosa	Monocytes	4	2.21284758936914e-05	9.23033105612288e-05
Esophagus - Mucosa	Lymph_Sum	1	0.000108909300640875	0.000395843419637028
Esophagus - Mucosa	Lymph_Sum	2	9.01834955242954e-26	5.06840889691085e-24
Esophagus - Mucosa	Lymph_Sum	3	0.0100169098111721	0.0222728935801356
Esophagus - Mucosa	Lymph_Sum	4	5.0378755581986e-14	7.46790965097675e-13
Esophagus - Muscularis	T cells CD8	1	4.84610940771739e-05	0.000188848387228575
Esophagus - Muscularis	T cells CD8	2	0.00905996090241972	0.0204457625141174
Esophagus - Muscularis	T cells CD8	3	0.20548179594383	0.303211096377425
Esophagus - Muscularis	T cells CD8	4	0.219800491267914	0.317723081067959
Esophagus - Muscularis	MacrophageSum	1	1.06632504543746e-13	1.49285506361244e-12
Esophagus - Muscularis	MacrophageSum	2	0.301194631519069	0.407340145668008
Esophagus - Muscularis	MacrophageSum	3	2.07032939506796e-09	1.63038439861601e-08
Esophagus - Muscularis	MacrophageSum	4	0.00954364513988016	0.0214193575236578
Esophagus - Muscularis	MastSum	1	0.846238217806191	0.893514095895922
Esophagus - Muscularis	MastSum	2	7.87984808679008e-15	1.24107607366944e-13
Esophagus - Muscularis	MastSum	3	0.0802902866437201	0.134588595793021
Esophagus - Muscularis	MastSum	4	0.66295914246673	0.748055390604251
Esophagus - Muscularis	Myeloid_Sum	1	1.52148596824626e-08	1.0851352754662e-07
Esophagus - Muscularis	Myeloid_Sum	2	7.44786189739622e-09	5.4665860140112e-08
Esophagus - Muscularis	Myeloid_Sum	3	4.91921399496597e-10	4.27462733355663e-09
Esophagus - Muscularis	Myeloid_Sum	4	0.0305343982133953	0.0594948583745538
Esophagus - Muscularis	Monocytes	1	4.17718218175713e-05	0.000166207880495178
Esophagus - Muscularis	Monocytes	2	0.0671711198947812	0.116738773886103
Esophagus - Muscularis	Monocytes	3	2.26062759150488e-06	1.17057154738198e-05
Esophagus - Muscularis	Monocytes	4	0.155460742523984	0.239365216594973
Esophagus - Muscularis	Lymph_Sum	1	6.9130473749831e-10	5.68072153857307e-09
Esophagus - Muscularis	Lymph_Sum	2	0.000253243406873003	0.000850897847093289
Esophagus - Muscularis	Lymph_Sum	3	2.43943580924766e-05	0.00010024495959966
Esophagus - Muscularis	Lymph_Sum	4	0.580003394867499	0.670462639938576
Heart - Atrial Appendage	T cells CD8	1	6.60351247523722e-07	3.84019648559949e-06
Heart - Atrial Appendage	T cells CD8	2	0.214093526232711	0.311858778096204
Heart - Atrial Appendage	T cells CD8	3	0.0494253513557197	0.0896056729614486
Heart - Atrial Appendage	T cells CD8	4	0.309418603103994	0.415489278768419
Heart - Atrial Appendage	CD4_memory	1	0.0137349779928394	0.0292496996129199
Heart - Atrial Appendage	CD4_memory	2	0.00827618166358241	0.0187329141846356
Heart - Atrial Appendage	CD4_memory	3	5.21882100324844e-06	2.63028578563721e-05
Heart - Atrial Appendage	CD4_memory	4	0.540160063260107	0.64106908606694
Heart - Atrial Appendage	MacrophageSum	1	6.58490919818639e-05	0.000250160369539141
Heart - Atrial Appendage	MacrophageSum	2	5.71941546823107e-07	3.35184348370751e-06
Heart - Atrial Appendage	MacrophageSum	3	0.00324457395385527	0.00817632636371528
Heart - Atrial Appendage	MacrophageSum	4	0.576983288572708	0.66901743276222
Heart - Atrial Appendage	Bcellsum	1	0.00574984860225313	0.0135416995118485
Heart - Atrial Appendage	Bcellsum	2	0.227546008589522	0.324856451075356
Heart - Atrial Appendage	Bcellsum	3	0.228354772018329	0.325115268636266
Heart - Atrial Appendage	Bcellsum	4	0.372061602261898	0.479997561962448
Heart - Atrial Appendage	MastSum	1	0.00116754814756882	0.00335614600593928
Heart - Atrial Appendage	MastSum	2	0.836356436995356	0.885553874465671
Heart - Atrial Appendage	MastSum	3	3.81370401818116e-07	2.34403271361379e-06
Heart - Atrial Appendage	MastSum	4	0.0550980129718967	0.0987063929069997
Heart - Atrial Appendage	Myeloid_Sum	1	4.9329729442239e-13	6.42987507902288e-12
Heart - Atrial Appendage	Myeloid_Sum	2	0.00312792523160569	0.0079087340304144
Heart - Atrial Appendage	Myeloid_Sum	3	1.22014961845189e-05	5.44161530022386e-05
Heart - Atrial Appendage	Myeloid_Sum	4	0.856088170860019	0.900309735330118
Heart - Atrial Appendage	Monocytes	1	1.07552696244687e-11	1.178403454507e-10
Heart - Atrial Appendage	Monocytes	2	0.0135187949812674	0.0289524334443007
Heart - Atrial Appendage	Monocytes	3	0.000399643967690984	0.00128566314712504
Heart - Atrial Appendage	Monocytes	4	0.39587232516743	0.505539658490839
Heart - Atrial Appendage	Lymph_Sum	1	5.2095901180872e-09	3.93845012927392e-08
Heart - Atrial Appendage	Lymph_Sum	2	0.0700143087900482	0.120297312375628
Heart - Atrial Appendage	Lymph_Sum	3	9.64667877003276e-06	4.4757919864682e-05
Heart - Atrial Appendage	Lymph_Sum	4	0.553651391666323	0.650949381181555
Lung	T cells CD8	1	4.61347558474652e-05	0.000182606677595203
Lung	T cells CD8	2	1.37400695005303e-10	1.28240648671616e-09
Lung	T cells CD8	3	0.000455835027550471	0.00144188820430191
Lung	T cells CD8	4	0.155006644043231	0.239153107952414
Lung	CD4_memory	1	4.50504280243475e-07	2.72464988691254e-06
Lung	CD4_memory	2	3.52046192752452e-05	0.000143089742860674
Lung	CD4_memory	3	0.0452614238517859	0.0834576498340248
Lung	CD4_memory	4	0.0734682412427793	0.125094572926895
Lung	Neutrophils	1	1.50147071191828e-05	6.56134022086832e-05
Lung	Neutrophils	2	0.0297370707117999	0.0582415167308826
Lung	Neutrophils	3	0.145932285956123	0.227473831304802
Lung	Neutrophils	4	0.828069473441542	0.881289180188618
Lung	MacrophageSum	1	0.000799603359901295	0.00238932861693826
Lung	MacrophageSum	2	0.268082295403973	0.369836159352926
Lung	MacrophageSum	3	0.0687869395065902	0.11872814216206
Lung	MacrophageSum	4	3.16497295151749e-22	1.08759979606692e-20
Lung	Bcellsum	1	0.99137948151349	0.992692566919468
Lung	Bcellsum	2	0.0879879721929321	0.145422772398377
Lung	Bcellsum	3	0.0237734714257766	0.0472966957839135
Lung	Bcellsum	4	0.494604189039182	0.59923199825901
Lung	NK_Sum	1	3.64109775504731e-12	4.30104672314964e-11
Lung	NK_Sum	2	8.45983447062072e-22	2.45985956145741e-20
Lung	NK_Sum	3	0.000898140757645564	0.00267139400426977
Lung	NK_Sum	4	3.96763401874909e-05	0.000158705360749963
Lung	MastSum	1	2.23619389939179e-11	2.25408345058692e-10
Lung	MastSum	2	7.99731883336098e-07	4.47849854668215e-06
Lung	MastSum	3	0.000459519041906486	0.00144310086887477
Lung	MastSum	4	0.0224824083030911	0.045203991162598
Lung	Myeloid_Sum	1	7.91531453271898e-06	3.88569986151659e-05
Lung	Myeloid_Sum	2	0.00122150408243113	0.00349794350878006
Lung	Myeloid_Sum	3	0.883251229845956	0.917222430993877
Lung	Myeloid_Sum	4	8.63608398284536e-06	4.13220220951335e-05
Lung	Monocytes	1	0.0817614183917801	0.136751398903066
Lung	Monocytes	2	0.471044151413393	0.57716268795547
Lung	Monocytes	3	0.770981564584129	0.842286217956072
Lung	Monocytes	4	0.635392694191359	0.724520176182003
Lung	Lymph_Sum	1	1.99946345811268e-08	1.38678382966347e-07
Lung	Lymph_Sum	2	1.70085192456621e-10	1.56810250606348e-09
Lung	Lymph_Sum	3	0.000167426177797452	0.000591468179508756
Lung	Lymph_Sum	4	0.0121780001776858	0.0265318966407217
Nerve - Tibial	T cells CD8	1	0.00978839746649355	0.0218289925801449
Nerve - Tibial	T cells CD8	2	0.243838114636359	0.341373360490903
Nerve - Tibial	T cells CD8	3	6.82359398204082e-07	3.90805837153247e-06
Nerve - Tibial	T cells CD8	4	0.284819765683769	0.388354006148861
Nerve - Tibial	CD4_memory	1	0.011778497238646	0.0257356760474461
Nerve - Tibial	CD4_memory	2	3.91119433325162e-12	4.54901987067419e-11
Nerve - Tibial	CD4_memory	3	0.334968063689197	0.445054228732923
Nerve - Tibial	CD4_memory	4	0.000583086330701003	0.00178466909315773
Nerve - Tibial	MacrophageSum	1	0.0011383818545798	0.0032847964964211
Nerve - Tibial	MacrophageSum	2	0.0311769633198275	0.0605907050637264
Nerve - Tibial	MacrophageSum	3	0.0590357387488408	0.104278080593747
Nerve - Tibial	MacrophageSum	4	0.102976588808385	0.167060732058238
Nerve - Tibial	MastSum	1	0.0164423855695694	0.0342436459795991
Nerve - Tibial	MastSum	2	1.09797699471031e-06	5.97173099281289e-06
Nerve - Tibial	MastSum	3	0.00210493860139552	0.00568333422376791
Nerve - Tibial	MastSum	4	0.00977422557888026	0.0218289925801449
Nerve - Tibial	Myeloid_Sum	1	0.000638773594451651	0.00191632078335495
Nerve - Tibial	Myeloid_Sum	2	0.000421794099180799	0.00135117092788425
Nerve - Tibial	Myeloid_Sum	3	0.0465192808824457	0.0853606222017692
Nerve - Tibial	Myeloid_Sum	4	0.0147140533773882	0.0310721350650991
Nerve - Tibial	Monocytes	1	0.143386546884689	0.224431116862991
Nerve - Tibial	Monocytes	2	0.96873909755454	0.975188758656767
Nerve - Tibial	Monocytes	3	0.0723616755407596	0.123488547875427
Nerve - Tibial	Monocytes	4	0.51995686019196	0.622959407773569
Nerve - Tibial	Lymph_Sum	1	0.00111540348532878	0.00323082388853854
Nerve - Tibial	Lymph_Sum	2	4.77275253598127e-07	2.86365152158876e-06
Nerve - Tibial	Lymph_Sum	3	0.0021430084681639	0.00576553167947299
Nerve - Tibial	Lymph_Sum	4	0.00791496586127084	0.018023235515424
Ovary	T cells CD8	1	0.447837471891968	0.55416615118298
Ovary	T cells CD8	2	0.220274088603193	0.317800020961859
Ovary	T cells CD8	3	8.41590078732056e-06	4.07847499693227e-05
Ovary	T cells CD8	4	0.17501418914731	0.265684190753748
Ovary	MacrophageSum	1	4.74935603428515e-05	0.000186036951394796
Ovary	MacrophageSum	2	0.0035877573389385	0.00886387107267159
Ovary	MacrophageSum	3	1.64693267094965e-09	1.31061168340835e-08
Ovary	MacrophageSum	4	0.0858163877434948	0.142587228866114
Ovary	Bcellsum	1	0.00152341617158713	0.00426556528044397
Ovary	Bcellsum	2	0.494455298002338	0.59923199825901
Ovary	Bcellsum	3	0.0324921890296453	0.0629848587343893
Ovary	Bcellsum	4	0.717222493954266	0.799734816267588
Ovary	Myeloid_Sum	1	0.00289859734506449	0.00747897471968857
Ovary	Myeloid_Sum	2	0.00106013952348805	0.00309446131180295
Ovary	Myeloid_Sum	3	1.0236996106924e-13	1.46022057676124e-12
Ovary	Myeloid_Sum	4	0.0802795459166231	0.134588595793021
Ovary	Monocytes	1	0.00513441844148694	0.0124311660820875
Ovary	Monocytes	2	0.000302094963930943	0.00098647562592665
Ovary	Monocytes	3	2.22260844035006e-08	1.52753816445877e-07
Ovary	Monocytes	4	0.252918816565738	0.35213006505285
Ovary	Lymph_Sum	1	0.0378769478843951	0.0719471673381977
Ovary	Lymph_Sum	2	0.139541841694409	0.218866457097454
Ovary	Lymph_Sum	3	9.57897856360368e-09	6.89686456579465e-08
Ovary	Lymph_Sum	4	0.216072335353209	0.312932347752924
Pituitary	T cells CD8	1	0.000254564591961328	0.000851552351870635
Pituitary	T cells CD8	2	0.259943614338672	0.359921927545853
Pituitary	T cells CD8	3	0.519112075546657	0.622934490655988
Pituitary	T cells CD8	4	0.0109322563190725	0.024095585356323
Pituitary	MacrophageSum	1	0.0207623255690556	0.0421944035758226
Pituitary	MacrophageSum	2	0.000480041347355388	0.00149963330000278
Pituitary	MacrophageSum	3	4.75523798281826e-06	2.4127247751749e-05
Pituitary	MacrophageSum	4	5.24911251300283e-07	3.10025707799229e-06
Pituitary	Myeloid_Sum	1	0.0359090866232665	0.0687272645245302
Pituitary	Myeloid_Sum	2	0.000177397745083874	0.000620892107793558
Pituitary	Myeloid_Sum	3	3.62349669163419e-09	2.76703383724793e-08
Pituitary	Myeloid_Sum	4	5.47062327655917e-10	4.64695640121206e-09
Pituitary	Monocytes	1	0.0429993533159158	0.0796752723206674
Pituitary	Monocytes	2	0.000313513313132041	0.00101288916550352
Pituitary	Monocytes	3	9.48685574319747e-08	6.29128328233095e-07
Pituitary	Monocytes	4	4.15343983486003e-07	2.53225847996305e-06
Prostate	T cells CD8	1	0.00660323543395918	0.0153601415017635
Prostate	T cells CD8	2	0.234413092226096	0.330627421124867
Prostate	T cells CD8	3	0.0561495939888931	0.100115785508498
Prostate	T cells CD8	4	0.684420430094907	0.768828893241828
Prostate	CD4_memory	1	0.000453129463712558	0.00143935241414577
Prostate	CD4_memory	2	0.638228644926912	0.726657915007147
Prostate	CD4_memory	3	0.262212668098728	0.362399958103544
Prostate	CD4_memory	4	0.328829170154711	0.437666994079158
Prostate	MacrophageSum	1	8.78109548551636e-06	4.17516238179268e-05
Prostate	MacrophageSum	2	0.761925897254012	0.837232526633769
Prostate	MacrophageSum	3	0.564579891043234	0.65867653955044
Prostate	MacrophageSum	4	0.952256646193705	0.968029537073857
Prostate	Bcellsum	1	0.0423803738649949	0.0787212841325213
Prostate	Bcellsum	2	0.508489221390619	0.613686751433137
Prostate	Bcellsum	3	0.438373582228067	0.547079543086957
Prostate	Bcellsum	4	0.920165888282125	0.942608958728031
Prostate	MastSum	1	0.00224586320904967	0.0059519521136955
Prostate	MastSum	2	1.07962369823328e-05	4.94663949008702e-05
Prostate	MastSum	3	0.962570491610866	0.974827703686396
Prostate	MastSum	4	0.884844518794246	0.917616538008848
Prostate	Myeloid_Sum	1	1.13795001288999e-06	6.10134900528251e-06
Prostate	Myeloid_Sum	2	0.0473511469150384	0.0864673117578962
Prostate	Myeloid_Sum	3	0.843388487321641	0.891750624356868
Prostate	Myeloid_Sum	4	0.8764456242378	0.911407004021702
Prostate	Monocytes	1	0.00599193341822579	0.0140197595570915
Prostate	Monocytes	2	0.129676811835905	0.205525513098415
Prostate	Monocytes	3	0.818261439987496	0.87497262889752
Prostate	Monocytes	4	0.482501874471944	0.589291465429385
Prostate	Lymph_Sum	1	0.00110822476815055	0.00322237663354544
Prostate	Lymph_Sum	2	0.234366111039986	0.330627421124867
Prostate	Lymph_Sum	3	0.0693533753481759	0.119433147524421
Prostate	Lymph_Sum	4	0.814483879120565	0.873403989525032
Skin - Not Sun Exposed (Suprapubic)	MacrophageSum	1	0.074388227640627	0.126376404710818
Skin - Not Sun Exposed (Suprapubic)	MacrophageSum	2	7.06666854706202e-22	2.22600059232454e-20
Skin - Not Sun Exposed (Suprapubic)	MacrophageSum	3	0.873014351417469	0.910343240926353
Skin - Not Sun Exposed (Suprapubic)	MacrophageSum	4	0.546434377966118	0.64446862674319
Skin - Not Sun Exposed (Suprapubic)	DendriticSum	1	1.12372788501813e-06	6.06813057909789e-06
Skin - Not Sun Exposed (Suprapubic)	DendriticSum	2	0.001498998868109	0.00421279979290112
Skin - Not Sun Exposed (Suprapubic)	DendriticSum	3	0.0395044704563688	0.0742919892164547
Skin - Not Sun Exposed (Suprapubic)	DendriticSum	4	0.338887527097152	0.449471878044644
Skin - Not Sun Exposed (Suprapubic)	MastSum	1	0.50085491638127	0.605834106854784
Skin - Not Sun Exposed (Suprapubic)	MastSum	2	1.4328943198072e-11	1.48392891201952e-10
Skin - Not Sun Exposed (Suprapubic)	MastSum	3	0.0328577125699464	0.063368445670611
Skin - Not Sun Exposed (Suprapubic)	MastSum	4	0.572150769374517	0.664433151531697
Skin - Not Sun Exposed (Suprapubic)	Myeloid_Sum	1	0.00467054262093438	0.0113900974884722
Skin - Not Sun Exposed (Suprapubic)	Myeloid_Sum	2	3.39111026479545e-15	5.57321600040296e-14
Skin - Not Sun Exposed (Suprapubic)	Myeloid_Sum	3	0.39051610466	0.50035116565435
Skin - Not Sun Exposed (Suprapubic)	Myeloid_Sum	4	0.71572221188153	0.799240756547174
Skin - Sun Exposed (Lower leg)	MacrophageSum	1	0.779089441224555	0.848691091593319
Skin - Sun Exposed (Lower leg)	MacrophageSum	2	7.72013979724382e-18	1.71659579021069e-16
Skin - Sun Exposed (Lower leg)	MacrophageSum	3	0.000560573424329446	0.00172976942364515
Skin - Sun Exposed (Lower leg)	MacrophageSum	4	0.624797840028524	0.714594806447147
Skin - Sun Exposed (Lower leg)	DendriticSum	1	1.78319572209205e-05	7.6596361698954e-05
Skin - Sun Exposed (Lower leg)	DendriticSum	2	0.0488747531141128	0.0888204647939165
Skin - Sun Exposed (Lower leg)	DendriticSum	3	0.990643311984938	0.992692566919468
Skin - Sun Exposed (Lower leg)	DendriticSum	4	0.0101512750707321	0.0224396606826709
Skin - Sun Exposed (Lower leg)	MastSum	1	2.10408216290474e-05	8.83714508419989e-05
Skin - Sun Exposed (Lower leg)	MastSum	2	1.51031151762234e-12	1.87179591364342e-11
Skin - Sun Exposed (Lower leg)	MastSum	3	1.55374650001812e-06	8.27205883108237e-06
Skin - Sun Exposed (Lower leg)	MastSum	4	6.20162275688624e-10	5.20936311578444e-09
Skin - Sun Exposed (Lower leg)	Myeloid_Sum	1	0.0393199331617793	0.0741293503000128
Skin - Sun Exposed (Lower leg)	Myeloid_Sum	2	3.63342547239158e-20	9.81024877545727e-19
Skin - Sun Exposed (Lower leg)	Myeloid_Sum	3	6.67670022876784e-07	3.85311860530419e-06
Skin - Sun Exposed (Lower leg)	Myeloid_Sum	4	0.000289107699097302	0.000954434150731703
Skin - Sun Exposed (Lower leg)	T cells follicular helper	1	0.0348138796012917	0.066970211141416
Skin - Sun Exposed (Lower leg)	T cells follicular helper	2	0.039217217556657	0.0741205411820816
Skin - Sun Exposed (Lower leg)	T cells follicular helper	3	0.731414935767921	0.813161310941983
Skin - Sun Exposed (Lower leg)	T cells follicular helper	4	0.894040049140316	0.924615974213515
Skin - Sun Exposed (Lower leg)	Lymph_Sum	1	0.645547293510091	0.733885344200946
Skin - Sun Exposed (Lower leg)	Lymph_Sum	2	1.93448122411223e-11	1.97630784517412e-10
Skin - Sun Exposed (Lower leg)	Lymph_Sum	3	0.00954804693845592	0.0214193575236578
Skin - Sun Exposed (Lower leg)	Lymph_Sum	4	0.0256414615867343	0.0507459292135369
Small Intestine - Terminal Ileum	T cells CD8	1	2.22211673573329e-05	9.23033105612288e-05
Small Intestine - Terminal Ileum	T cells CD8	2	0.000139969656914255	0.000506301725488883
Small Intestine - Terminal Ileum	T cells CD8	3	0.0158171573220215	0.0331240192117681
Small Intestine - Terminal Ileum	T cells CD8	4	0.0387062691848289	0.073338194244939
Small Intestine - Terminal Ileum	CD4_memory	1	7.30813304553119e-09	5.41661625727606e-08
Small Intestine - Terminal Ileum	CD4_memory	2	0.000175748040940442	0.000617979157911508
Small Intestine - Terminal Ileum	CD4_memory	3	0.00531700385187123	0.0127204269367552
Small Intestine - Terminal Ileum	CD4_memory	4	0.130605744718285	0.206517972131826
Small Intestine - Terminal Ileum	MacrophageSum	1	0.00029869688945924	0.000981803688831241
Small Intestine - Terminal Ileum	MacrophageSum	2	2.14838522828772e-06	1.12012360867967e-05
Small Intestine - Terminal Ileum	MacrophageSum	3	0.250915722899221	0.349985768471976
Small Intestine - Terminal Ileum	MacrophageSum	4	0.770426421272497	0.842286217956072
Small Intestine - Terminal Ileum	Bcellsum	1	9.39722887371015e-14	1.36621250548555e-12
Small Intestine - Terminal Ileum	Bcellsum	2	0.863871099698255	0.904552010210361
Small Intestine - Terminal Ileum	Bcellsum	3	0.06019886619898	0.106084715259741
Small Intestine - Terminal Ileum	Bcellsum	4	0.000442245671588292	0.00141070771190189
Small Intestine - Terminal Ileum	MastSum	1	0.00305773455708466	0.00778332432712458
Small Intestine - Terminal Ileum	MastSum	2	9.07423431546607e-05	0.000334640055731334
Small Intestine - Terminal Ileum	MastSum	3	0.202157519159718	0.299946210790239
Small Intestine - Terminal Ileum	MastSum	4	0.00349810988026903	0.00870863365839165
Small Intestine - Terminal Ileum	Myeloid_Sum	1	2.51261712363445e-07	1.59625087854424e-06
Small Intestine - Terminal Ileum	Myeloid_Sum	2	0.17227162764897	0.262575303432704
Small Intestine - Terminal Ileum	Myeloid_Sum	3	0.78194212647246	0.85057301814846
Small Intestine - Terminal Ileum	Myeloid_Sum	4	0.302036529170633	0.407749314380354
Small Intestine - Terminal Ileum	Lymph_Sum	1	1.49903894091539e-14	2.26654687866407e-13
Small Intestine - Terminal Ileum	Lymph_Sum	2	0.0881000393630377	0.145422772398377
Small Intestine - Terminal Ileum	Lymph_Sum	3	0.0144428853095278	0.0305849335966471
Small Intestine - Terminal Ileum	Lymph_Sum	4	0.00353865041133923	0.0087712121671228
Spleen	T cells CD8	1	0.994126511550438	0.994126511550438
Spleen	T cells CD8	2	0.0051760311163211	0.012437064838954
Spleen	T cells CD8	3	0.805818548410158	0.867804590595554
Spleen	T cells CD8	4	0.426264840237858	0.537093698699701
Spleen	CD4_memory	1	0.25381977434137	0.352325611738519
Spleen	CD4_memory	2	0.606679745446912	0.697036303279431
Spleen	CD4_memory	3	0.852539598596625	0.898912045382216
Spleen	CD4_memory	4	0.00664448450990521	0.0154086818695961
Spleen	Neutrophils	1	0.43776151570401	0.547079543086957
Spleen	Neutrophils	2	0.134245895243379	0.211437285008322
Spleen	Neutrophils	3	0.570911215828292	0.664433151531697
Spleen	Neutrophils	4	1.83370426017939e-05	7.83209277229163e-05
Spleen	MacrophageSum	1	0.00164874430501972	0.0045490901262588
Spleen	MacrophageSum	2	0.750857328970503	0.828683417082774
Spleen	MacrophageSum	3	0.0204931985203307	0.0417597252867116
Spleen	MacrophageSum	4	0.00162581723456561	0.00450226311110476
Spleen	Bcellsum	1	0.17091932572706	0.261040424746783
Spleen	Bcellsum	2	0.774445053611017	0.844849149393837
Spleen	Bcellsum	3	0.0127553052608714	0.0276304033731196
Spleen	Bcellsum	4	4.4049561079784e-17	8.53883799392736e-16
Spleen	NK_Sum	1	0.0555348602761856	0.0992537928340339
Spleen	NK_Sum	2	9.17117955286015e-06	4.30646692047346e-05
Spleen	NK_Sum	3	0.653120277119111	0.739160074104862
Spleen	NK_Sum	4	0.438532014696688	0.547079543086957
Spleen	Myeloid_Sum	1	0.0198246512400732	0.0406163586381987
Spleen	Myeloid_Sum	2	0.192509211396348	0.287622458133675
Spleen	Myeloid_Sum	3	0.510722605745039	0.614818933030652
Spleen	Myeloid_Sum	4	9.14807525902969e-09	6.64994701521774e-08
Spleen	Monocytes	1	0.138204423567704	0.217219426646953
Spleen	Monocytes	2	0.621137273848503	0.711484513681012
Spleen	Monocytes	3	0.277984342738919	0.381408644483889
Spleen	Monocytes	4	0.000272212693034735	0.000902599982167804
Spleen	Lymph_Sum	1	0.76667317505796	0.841226299483045
Spleen	Lymph_Sum	2	0.00225166442396417	0.0059519521136955
Spleen	Lymph_Sum	3	0.0800392942540182	0.134588595793021
Spleen	Lymph_Sum	4	7.20032595643018e-09	5.38955091392199e-08
Stomach	T cells CD8	1	0.053558116683826	0.0966346926323924
Stomach	T cells CD8	2	0.192127174122409	0.287620086408993
Stomach	T cells CD8	3	0.821618175222457	0.876083696005892
Stomach	T cells CD8	4	1.63601645703853e-08	1.15591443132816e-07
Stomach	CD4_memory	1	0.22615081495069	0.323806848679397
Stomach	CD4_memory	2	0.0720089522685084	0.123164633291838
Stomach	CD4_memory	3	0.657665650229553	0.743191676492589
Stomach	CD4_memory	4	6.78198215642395e-10	5.63426209918297e-09
Stomach	MacrophageSum	1	2.63299315196504e-17	5.23827058654097e-16
Stomach	MacrophageSum	2	3.91517767846596e-10	3.44171433130263e-09
Stomach	MacrophageSum	3	0.239611100258531	0.336077906856121
Stomach	MacrophageSum	4	0.363011277342366	0.470731604924235
Stomach	Bcellsum	1	1.93723603011181e-05	8.18184602661749e-05
Stomach	Bcellsum	2	0.305821361529417	0.411389589530674
Stomach	Bcellsum	3	0.0683367353985978	0.118220988469885
Stomach	Bcellsum	4	2.91649222394127e-12	3.49979066872952e-11
Stomach	Myeloid_Sum	1	4.88864030332992e-22	1.6068748127467e-20
Stomach	Myeloid_Sum	2	7.00211664607181e-16	1.23106981033263e-14
Stomach	Myeloid_Sum	3	0.312812296797425	0.41855946261744
Stomach	Myeloid_Sum	4	0.00556708909786494	0.0132349665345468
Stomach	Monocytes	1	8.52748478103217e-12	9.62205745441839e-11
Stomach	Monocytes	2	5.09001955823649e-10	4.37278952957589e-09
Stomach	Monocytes	3	0.828831490891677	0.881289180188618
Stomach	Monocytes	4	0.161056014260357	0.247271890865894
Stomach	Lymph_Sum	1	0.190847116098872	0.286270674148308
Stomach	Lymph_Sum	2	0.747234749809835	0.825891039263502
Stomach	Lymph_Sum	3	0.571788310456159	0.664433151531697
Stomach	Lymph_Sum	4	3.85268547641013e-13	5.1098775792387e-12
Thyroid	T cells CD8	1	5.37614597573828e-05	0.000208429043982469
Thyroid	T cells CD8	2	0.0241651902364328	0.0479498262959139
Thyroid	T cells CD8	3	0.536615691324366	0.638868445104284
Thyroid	T cells CD8	4	1.09609346898568e-06	5.97173099281289e-06
Thyroid	CD4_memory	1	0.0821144346444527	0.137038659141736
Thyroid	CD4_memory	2	0.0459497224610332	0.0845206573735794
Thyroid	CD4_memory	3	0.343260254092002	0.453679636527192
Thyroid	CD4_memory	4	0.00428258166417849	0.010511791357529
Thyroid	MacrophageSum	1	0.00584249850144513	0.0137171703946973
Thyroid	MacrophageSum	2	0.0113021338944856	0.0247664151426988
Thyroid	MacrophageSum	3	0.429883121549031	0.539853222410412
Thyroid	MacrophageSum	4	0.0422060305831708	0.078590539706594
Thyroid	Bcellsum	1	0.164208627001035	0.251299032414539
Thyroid	Bcellsum	2	0.0628321574363285	0.109956275513575
Thyroid	Bcellsum	3	0.91613104312298	0.939749075442297
Thyroid	Bcellsum	4	0.00450219781341676	0.0110150859124371
Thyroid	Myeloid_Sum	1	5.1962249988226e-07	3.09318590481093e-06
Thyroid	Myeloid_Sum	2	0.455470567936559	0.558986606103959
Thyroid	Myeloid_Sum	3	0.563777497752599	0.65867653955044
Thyroid	Myeloid_Sum	4	0.298476805636541	0.405113940863958
Thyroid	T cells follicular helper	1	6.07459824809936e-08	4.06406750049833e-07
Thyroid	T cells follicular helper	2	7.64421522121264e-05	0.000288951335361838
Thyroid	T cells follicular helper	3	0.804425763188774	0.867540480700019
Thyroid	T cells follicular helper	4	0.20805311135977	0.306008078186743
Thyroid	Monocytes	1	0.00218702056494905	0.00586307640816129
Thyroid	Monocytes	2	0.411287623218219	0.522577215383149
Thyroid	Monocytes	3	0.833587338131219	0.885101162397755
Thyroid	Monocytes	4	0.22394149749831	0.321496546135946
Thyroid	Lymph_Sum	1	1.01575012607949e-05	4.68236033729324e-05
Thyroid	Lymph_Sum	2	0.489298715117511	0.595337045114137
Thyroid	Lymph_Sum	3	0.508970361307641	0.613686751433137
Thyroid	Lymph_Sum	4	0.000190893471013657	0.000661997541680389
Uterus	T cells CD8	1	0.0110443844865706	0.0242719612553704
Uterus	T cells CD8	2	0.0421305171874945	0.078590539706594
Uterus	T cells CD8	3	0.358575335842036	0.468191630218617
Uterus	T cells CD8	4	0.900995290192982	0.928000598618385
Uterus	CD4_memory	1	0.761644765302358	0.837232526633769
Uterus	CD4_memory	2	0.761210364777635	0.837232526633769
Uterus	CD4_memory	3	0.39894704988062	0.508607031551009
Uterus	CD4_memory	4	0.355959476319064	0.466361630488621
Uterus	MacrophageSum	1	0.10355032773509	0.167631793935178
Uterus	MacrophageSum	2	7.9133717465173e-06	3.88569986151659e-05
Uterus	MacrophageSum	3	0.0401107386341598	0.0752449588273569
Uterus	MacrophageSum	4	0.561794034330309	0.65867653955044
Uterus	Bcellsum	1	0.593476828701879	0.684990049616214
Uterus	Bcellsum	2	0.912410477484766	0.937204240459896
Uterus	Bcellsum	3	0.00245140444729988	0.00643493667416218
Uterus	Bcellsum	4	0.0912181703246207	0.149266096894834
Uterus	MastSum	1	1.5935589036114e-07	1.03856080269846e-06
Uterus	MastSum	2	0.390723245571884	0.50035116565435
Uterus	MastSum	3	0.609065832113658	0.698715886309446
Uterus	MastSum	4	0.769392742942675	0.842286217956072
Uterus	Myeloid_Sum	1	0.00154826494618772	0.00431914501593328
Uterus	Myeloid_Sum	2	0.00228317329034342	0.00601421256968511
Uterus	Myeloid_Sum	3	0.280290104172515	0.383875577453662
Uterus	Myeloid_Sum	4	0.651932237064182	0.738921695982791
Uterus	Monocytes	1	0.891985587337236	0.92375493702322
Uterus	Monocytes	2	0.365578503061381	0.473248884100007
Uterus	Monocytes	3	0.275211771745503	0.378291089890182
Uterus	Monocytes	4	0.813061594505601	0.873117280463401
Uterus	Lymph_Sum	1	0.0610686060539598	0.107367130643706
Uterus	Lymph_Sum	2	0.0224192595691335	0.045197227291373
Uterus	Lymph_Sum	3	0.0440300398081276	0.081385599254143
Uterus	Lymph_Sum	4	0.967935119201428	0.975188758656767
Vagina	T cells CD8	1	0.311819707120799	0.417971096778943
Vagina	T cells CD8	2	0.0232532746601064	0.0466299088674812
Vagina	T cells CD8	3	0.416476350152812	0.52828208173746
Vagina	T cells CD8	4	0.812660332317182	0.873117280463401
Vagina	CD4_memory	1	0.704164660183959	0.789834544657379
Vagina	CD4_memory	2	0.742105017244398	0.821422244563346
Vagina	CD4_memory	3	0.367799885948631	0.475310621841308
Vagina	CD4_memory	4	0.0144414754890797	0.0305849335966471
Vagina	MacrophageSum	1	1.72349101831264e-08	1.20644371281885e-07
Vagina	MacrophageSum	2	0.00487058226239621	0.0118397433774004
Vagina	MacrophageSum	3	0.184465187087334	0.27780016222714
Vagina	MacrophageSum	4	0.0478675746855641	0.0871997264151481
Vagina	Bcellsum	1	0.550657371524649	0.648437652449586
Vagina	Bcellsum	2	0.520917845123859	0.623123245116515
Vagina	Bcellsum	3	0.0544799894713485	0.0978310499770534
Vagina	Bcellsum	4	0.438349966302716	0.547079543086957
Vagina	MastSum	1	3.35224633958838e-08	2.26276627922216e-07
Vagina	MastSum	2	1.92469472331477e-07	1.23310950069997e-06
Vagina	MastSum	3	0.802573530257655	0.866886024053363
Vagina	MastSum	4	0.836204527123373	0.885553874465671
Vagina	Myeloid_Sum	1	8.29210949766488e-10	6.74068255939209e-09
Vagina	Myeloid_Sum	2	2.52700515108511e-06	1.29960264912949e-05
Vagina	Myeloid_Sum	3	0.513054073477739	0.616643687677536
Vagina	Myeloid_Sum	4	0.147553636168453	0.22952787848426
Vagina	Monocytes	1	0.0126385266731303	0.0274561096692142
Vagina	Monocytes	2	0.543877828959618	0.643409290884215
Vagina	Monocytes	3	0.346505146767504	0.456372632327932
Vagina	Monocytes	4	0.0193076970565817	0.0396647254749341
Vagina	Lymph_Sum	1	0.974727342320154	0.978610718185971
Vagina	Lymph_Sum	2	0.0635000973901743	0.110868530316332
Vagina	Lymph_Sum	3	0.961255390629366	0.974827703686396
Vagina	Lymph_Sum	4	0.151984708165454	0.235451720026811
Whole Blood	T cells CD8	1	0.0149199228965432	0.0314191133977343
Whole Blood	T cells CD8	2	1.07025648588204e-11	1.178403454507e-10
Whole Blood	T cells CD8	3	9.38594240168675e-26	5.06840889691085e-24
Whole Blood	T cells CD8	4	0.00820525684603076	0.0186281506774752
Whole Blood	Neutrophils	1	5.65269044814997e-37	2.13671698940069e-34
Whole Blood	Neutrophils	2	0.224112010335507	0.321496546135946
Whole Blood	Neutrophils	3	6.03173459396848e-12	6.90907780763662e-11
Whole Blood	Neutrophils	4	0.000230642415433555	0.000778418152088249
Whole Blood	NK_Sum	1	0.00297852813921275	0.0076073218690704
Whole Blood	NK_Sum	2	3.95887534072495e-18	9.65454760512277e-17
Whole Blood	NK_Sum	3	2.8364459686686e-30	3.06336164616208e-28
Whole Blood	NK_Sum	4	0.00145304844591843	0.00409889785490424
Whole Blood	Myeloid_Sum	1	6.75976291118302e-38	5.11038076085436e-35
Whole Blood	Myeloid_Sum	2	0.209610919466392	0.307104370380992
Whole Blood	Myeloid_Sum	3	8.19525661837711e-22	2.45985956145741e-20
Whole Blood	Myeloid_Sum	4	0.627877937596116	0.717032810910369
Whole Blood	Lymph_Sum	1	6.43123190689307e-05	0.000245556127354099
Whole Blood	Lymph_Sum	2	1.671781677146e-15	2.80859321760528e-14
Whole Blood	Lymph_Sum	3	1.05399972695453e-32	1.32803965596271e-30
Whole Blood	Lymph_Sum	4	0.00757227337499713	0.0173473899136298
