# Supplementary material for: Demographic and genetic factors influence the abundance of infiltrating immune cells in human tissues
Source: Nat Commun. 2020 May 5;11:2213. doi: 10.1038/s41467-020-16097-9 (PMC7200670; doi:10.1038/s41467-020-16097-9)
Supplement: Supplementary file 7 — Supplementary Data 3 [file 41467_2020_16097_MOESM7_ESM.xlsx]

## Sheet: SupplementaryTable4-SampleClust
Supplementary Data 4. Immune Infiltration Cluster Assignments and Covariates for 130 Tissue-Cell Pairs Considered for Differential Expression.
Sample	Cluster	Infiltration	Autolysis	Site	SEX	AGE	DTHHRDY	Tissue	CellType
GTEX.111CU.1826.SM.5GZYN	0	Cold	0	B1	1	4	0	Adipose - Subcutaneous	CD4_memory
GTEX.111FC.0226.SM.5N9B8	0	Cold	2	B1	1	5	1	Adipose - Subcutaneous	CD4_memory
GTEX.111VG.2326.SM.5N9BK	0	Cold	1	B1	1	5	3	Adipose - Subcutaneous	CD4_memory
GTEX.11DXW.0326.SM.5H11W	0	Cold	1	C1	1	3	2	Adipose - Subcutaneous	CD4_memory
GTEX.11DXX.2326.SM.5Q5A2	0	Cold	1	B1	2	5	0	Adipose - Subcutaneous	CD4_memory
GTEX.11DZ1.0226.SM.5A5KF	0	Cold	1	C1	1	4	4	Adipose - Subcutaneous	CD4_memory
GTEX.11EI6.0226.SM.5EQ64	0	Cold	0	C1	1	5	4	Adipose - Subcutaneous	CD4_memory
GTEX.11EMC.2826.SM.5PNY6	0	Cold	0	B1	2	5	2	Adipose - Subcutaneous	CD4_memory
GTEX.11GS4.2626.SM.5A5LD	1	Hot	1	B1	1	5	2	Adipose - Subcutaneous	CD4_memory
GTEX.11H98.0226.SM.5NQ89	0	Cold	1	B1	1	4	2	Adipose - Subcutaneous	CD4_memory
GTEX.11I78.2626.SM.5Q5AI	0	Cold	0	B1	2	4	0	Adipose - Subcutaneous	CD4_memory
GTEX.11OF3.2426.SM.5Q5AS	1	Hot	1	B1	1	5	2	Adipose - Subcutaneous	CD4_memory
GTEX.11TT1.2426.SM.5EQMK	0	Cold	0	B1	1	1	0	Adipose - Subcutaneous	CD4_memory
GTEX.11TUW.2626.SM.5EQKZ	0	Cold	0	B1	1	5	2	Adipose - Subcutaneous	CD4_memory
GTEX.11UD1.0226.SM.5EQKL	0	Cold	0	B1	2	3	3	Adipose - Subcutaneous	CD4_memory
GTEX.11XUK.2126.SM.5EQLR	0	Cold	0	B1	2	3	0	Adipose - Subcutaneous	CD4_memory
GTEX.11ZTS.0226.SM.5EQKD	0	Cold	0	B1	2	5	2	Adipose - Subcutaneous	CD4_memory
GTEX.12584.0226.SM.5EQL5	0	Cold	1	B1	1	3	3	Adipose - Subcutaneous	CD4_memory
GTEX.1269C.2726.SM.5EGJ4	1	Hot	1	B1	2	5	2	Adipose - Subcutaneous	CD4_memory
GTEX.12C56.1626.SM.5FQUO	0	Cold	1	B1	1	1	0	Adipose - Subcutaneous	CD4_memory
GTEX.12KS4.0426.SM.5EQMC	0	Cold	0	C1	1	2	0	Adipose - Subcutaneous	CD4_memory
GTEX.12WSA.0326.SM.5BC6I	1	Hot	0	C1	1	5	4	Adipose - Subcutaneous	CD4_memory
GTEX.13113.1826.SM.5LZW4	0	Cold	0	B1	2	5	0	Adipose - Subcutaneous	CD4_memory
GTEX.1313W.0226.SM.5LZV7	0	Cold	0	C1	2	4	2	Adipose - Subcutaneous	CD4_memory
GTEX.1314G.1626.SM.5EQ67	1	Hot	1	B1	1	2	0	Adipose - Subcutaneous	CD4_memory
GTEX.131XE.2426.SM.5EQ5V	0	Cold	1	B1	1	4	0	Adipose - Subcutaneous	CD4_memory
GTEX.132AR.0226.SM.5IJBE	0	Cold	1	C1	2	4	0	Adipose - Subcutaneous	CD4_memory
GTEX.133LE.1926.SM.5N9FV	0	Cold	0	C1	2	1	0	Adipose - Subcutaneous	CD4_memory
GTEX.1399R.2626.SM.5KLZ7	0	Cold	1	B1	1	2	0	Adipose - Subcutaneous	CD4_memory
GTEX.1399U.2426.SM.5K7XB	0	Cold	0	B1	2	4	0	Adipose - Subcutaneous	CD4_memory
GTEX.139D8.0326.SM.5IJCJ	1	Hot	0	C1	2	2	0	Adipose - Subcutaneous	CD4_memory
GTEX.139T6.2126.SM.5KM37	1	Hot	0	B1	1	4	0	Adipose - Subcutaneous	CD4_memory
GTEX.139T8.0226.SM.5L3EA	1	Hot	0	C1	1	5	4	Adipose - Subcutaneous	CD4_memory
GTEX.139TT.0226.SM.5K7YH	1	Hot	0	B1	1	5	2	Adipose - Subcutaneous	CD4_memory
GTEX.13D11.2326.SM.5IJCY	0	Cold	1	B1	2	4	0	Adipose - Subcutaneous	CD4_memory
GTEX.13FHO.0326.SM.5IJBH	0	Cold	1	C1	1	5	0	Adipose - Subcutaneous	CD4_memory
GTEX.13FTY.0626.SM.5L3F8	1	Hot	1	B1	2	3	2	Adipose - Subcutaneous	CD4_memory
GTEX.13JUV.2826.SM.5LZWU	1	Hot	0	B1	2	3	0	Adipose - Subcutaneous	CD4_memory
GTEX.13N1W.0226.SM.5K7W6	1	Hot	1	C1	1	6	0	Adipose - Subcutaneous	CD4_memory
GTEX.13N2G.2726.SM.5J1MG	1	Hot	1	B1	1	5	2	Adipose - Subcutaneous	CD4_memory
GTEX.13NZ8.0926.SM.5MR3U	1	Hot	0	C1	2	5	4	Adipose - Subcutaneous	CD4_memory
GTEX.13NZ9.0526.SM.5J1OX	1	Hot	0	C1	1	4	0	Adipose - Subcutaneous	CD4_memory
GTEX.13O1R.0226.SM.5K7U5	0	Cold	1	B1	1	5	2	Adipose - Subcutaneous	CD4_memory
GTEX.13O3Q.2326.SM.5KM3G	0	Cold	1	B1	1	4	2	Adipose - Subcutaneous	CD4_memory
GTEX.13OW6.0526.SM.5L3HY	0	Cold	1	C1	1	4	2	Adipose - Subcutaneous	CD4_memory
GTEX.13OW7.0226.SM.5MR3N	0	Cold	0	C1	1	4	2	Adipose - Subcutaneous	CD4_memory
GTEX.13OW8.1226.SM.5K7XD	0	Cold	1	B1	1	5	2	Adipose - Subcutaneous	CD4_memory
GTEX.13PLJ.0126.SM.5L3HU	0	Cold	1	B1	2	5	2	Adipose - Subcutaneous	CD4_memory
GTEX.13QBU.2526.SM.5LU4X	0	Cold	0	B1	2	3	0	Adipose - Subcutaneous	CD4_memory
GTEX.13RTJ.2526.SM.5S2Q3	0	Cold	1	B1	1	5	4	Adipose - Subcutaneous	CD4_memory
GTEX.13S7M.0226.SM.5S2UG	0	Cold	1	C1	2	5	2	Adipose - Subcutaneous	CD4_memory
GTEX.13SLW.0226.SM.5S2NA	0	Cold	0	B1	1	6	2	Adipose - Subcutaneous	CD4_memory
GTEX.13SLX.0426.SM.5QGRC	0	Cold	1	B1	2	4	2	Adipose - Subcutaneous	CD4_memory
GTEX.13X6J.0226.SM.7EPGC	0	Cold	1	C1	1	4	2	Adipose - Subcutaneous	CD4_memory
GTEX.13X6K.0226.SM.5QGPB	0	Cold	0	C1	2	5	4	Adipose - Subcutaneous	CD4_memory
GTEX.13YAN.0426.SM.5O9DR	0	Cold	0	C1	1	5	0	Adipose - Subcutaneous	CD4_memory
GTEX.144FL.0226.SM.5Q5D4	0	Cold	0	B1	1	4	2	Adipose - Subcutaneous	CD4_memory
GTEX.144GL.0226.SM.5QGOX	0	Cold	0	C1	1	4	2	Adipose - Subcutaneous	CD4_memory
GTEX.144GM.1926.SM.5LUAN	0	Cold	0	B1	1	1	0	Adipose - Subcutaneous	CD4_memory
GTEX.144GO.1626.SM.7EPG5	0	Cold	1	C1	1	5	4	Adipose - Subcutaneous	CD4_memory
GTEX.145LS.0226.SM.5O9A5	0	Cold	0	C1	2	5	4	Adipose - Subcutaneous	CD4_memory
GTEX.145LT.1826.SM.5QGP4	0	Cold	0	B1	1	3	0	Adipose - Subcutaneous	CD4_memory
GTEX.145MG.0126.SM.5TDDA	1	Hot	1	B1	1	4	2	Adipose - Subcutaneous	CD4_memory
GTEX.145MN.2626.SM.5NQAH	0	Cold	1	B1	1	2	0	Adipose - Subcutaneous	CD4_memory
GTEX.146FH.0226.SM.5QGPQ	1	Hot	0	C1	2	4	0	Adipose - Subcutaneous	CD4_memory
GTEX.146FQ.0226.SM.5NQAL	0	Cold	1	B1	1	2	0	Adipose - Subcutaneous	CD4_memory
GTEX.14753.0326.SM.5QGQB	1	Hot	1	B1	1	5	4	Adipose - Subcutaneous	CD4_memory
GTEX.147GR.0426.SM.5S2OL	0	Cold	0	B1	1	5	2	Adipose - Subcutaneous	CD4_memory
GTEX.147JS.0426.SM.5TDD2	0	Cold	0	C1	1	5	2	Adipose - Subcutaneous	CD4_memory
GTEX.1497J.2326.SM.5NQBK	0	Cold	0	B1	1	5	0	Adipose - Subcutaneous	CD4_memory
GTEX.14ABY.0326.SM.5TDDK	1	Hot	1	B1	1	4	2	Adipose - Subcutaneous	CD4_memory
GTEX.14AS3.2026.SM.5TDD9	0	Cold	1	B1	2	3	0	Adipose - Subcutaneous	CD4_memory
GTEX.14BMV.0226.SM.5S2N2	0	Cold	1	C1	1	4	2	Adipose - Subcutaneous	CD4_memory
GTEX.14C5O.0226.SM.5SI6O	1	Hot	1	C1	1	5	4	Adipose - Subcutaneous	CD4_memory
GTEX.14E1K.2126.SM.793DU	0	Cold	0	B1	1	4	0	Adipose - Subcutaneous	CD4_memory
GTEX.14ICK.0326.SM.6LLIZ	0	Cold	1	B1	1	3	0	Adipose - Subcutaneous	CD4_memory
GTEX.14JG1.0526.SM.6LLHW	0	Cold	1	C1	1	3	2	Adipose - Subcutaneous	CD4_memory
GTEX.14PHX.2426.SM.62LEN	0	Cold	0	C1	1	4	0	Adipose - Subcutaneous	CD4_memory
GTEX.14PII.0326.SM.6LLIQ	1	Hot	0	C1	1	5	4	Adipose - Subcutaneous	CD4_memory
GTEX.14PJ6.2226.SM.6LLIV	0	Cold	1	B1	2	5	0	Adipose - Subcutaneous	CD4_memory
GTEX.14PJM.0326.SM.62LF2	0	Cold	1	C1	2	4	2	Adipose - Subcutaneous	CD4_memory
GTEX.14PK6.2026.SM.6LLHP	0	Cold	0	B1	2	6	0	Adipose - Subcutaneous	CD4_memory
GTEX.15CHQ.0226.SM.6EU2S	1	Hot	1	C1	1	5	4	Adipose - Subcutaneous	CD4_memory
GTEX.15DCD.0226.SM.6LPKC	0	Cold	1	C1	2	6	2	Adipose - Subcutaneous	CD4_memory
GTEX.15DDE.0226.SM.6LLJ6	1	Hot	0	C1	2	4	3	Adipose - Subcutaneous	CD4_memory
GTEX.15ER7.0426.SM.6PAM3	0	Cold	0	C1	2	1	1	Adipose - Subcutaneous	CD4_memory
GTEX.15ETS.0426.SM.6PANI	0	Cold	0	B1	2	3	0	Adipose - Subcutaneous	CD4_memory
GTEX.15SDE.2426.SM.7KFRC	1	Hot	1	B1	2	4	0	Adipose - Subcutaneous	CD4_memory
GTEX.16XZY.2526.SM.7DHL2	0	Cold	0	B1	1	6	0	Adipose - Subcutaneous	CD4_memory
GTEX.17EUY.0526.SM.7EWDE	1	Hot	0	B1	1	1	0	Adipose - Subcutaneous	CD4_memory
GTEX.17F96.1726.SM.7IGMB	0	Cold	1	C1	1	6	0	Adipose - Subcutaneous	CD4_memory
GTEX.17F98.1126.SM.79OJS	0	Cold	1	B1	2	3	0	Adipose - Subcutaneous	CD4_memory
GTEX.17F9Y.0326.SM.7IGLS	1	Hot	0	C1	2	6	0	Adipose - Subcutaneous	CD4_memory
GTEX.17HG3.2326.SM.79OKH	0	Cold	1	C1	2	2	2	Adipose - Subcutaneous	CD4_memory
GTEX.17HII.0326.SM.7LG4X	1	Hot	0	C1	1	4	2	Adipose - Subcutaneous	CD4_memory
GTEX.17KNJ.2226.SM.7LG6W	0	Cold	0	B1	1	4	0	Adipose - Subcutaneous	CD4_memory
GTEX.17MFQ.1826.SM.7DHLS	0	Cold	0	B1	1	1	0	Adipose - Subcutaneous	CD4_memory
GTEX.18A66.0326.SM.718BE	0	Cold	0	C1	1	5	4	Adipose - Subcutaneous	CD4_memory
GTEX.18A67.0226.SM.7LG67	0	Cold	1	B1	1	4	0	Adipose - Subcutaneous	CD4_memory
GTEX.18A6Q.0226.SM.718AS	0	Cold	0	C1	1	5	2	Adipose - Subcutaneous	CD4_memory
GTEX.1A3MW.0226.SM.7939O	1	Hot	1	C1	2	5	4	Adipose - Subcutaneous	CD4_memory
GTEX.1A3MX.0226.SM.731C4	0	Cold	0	C1	1	5	4	Adipose - Subcutaneous	CD4_memory
GTEX.1A8G7.0226.SM.731AS	0	Cold	1	B1	1	5	2	Adipose - Subcutaneous	CD4_memory
GTEX.1AMEY.1426.SM.7939I	0	Cold	1	B1	2	2	0	Adipose - Subcutaneous	CD4_memory
GTEX.1AX9J.0326.SM.73KXY	1	Hot	0	B1	1	5	0	Adipose - Subcutaneous	CD4_memory
GTEX.1AX9K.2426.SM.73KZ4	0	Cold	1	B1	1	4	0	Adipose - Subcutaneous	CD4_memory
GTEX.1B8KE.2526.SM.73KYQ	1	Hot	0	B1	1	4	0	Adipose - Subcutaneous	CD4_memory
GTEX.1B8KZ.1926.SM.7DUG8	1	Hot	1	B1	1	4	0	Adipose - Subcutaneous	CD4_memory
GTEX.1C475.1926.SM.7DUFV	0	Cold	1	B1	2	3	0	Adipose - Subcutaneous	CD4_memory
GTEX.1C4CL.0426.SM.7939N	0	Cold	0	B1	1	2	0	Adipose - Subcutaneous	CD4_memory
GTEX.1C6WA.0226.SM.7IGPO	1	Hot	1	B1	1	5	2	Adipose - Subcutaneous	CD4_memory
GTEX.O5YV.0226.SM.48TBY	0	Cold	0	C1	2	5	3	Adipose - Subcutaneous	CD4_memory
GTEX.OHPK.0226.SM.3MJH6	1	Hot	0	B1	2	4	0	Adipose - Subcutaneous	CD4_memory
GTEX.OHPM.0226.SM.3LK61	0	Cold	0	B1	1	4	0	Adipose - Subcutaneous	CD4_memory
GTEX.OIZI.0226.SM.2XCEE	0	Cold	1	C1	1	3	0	Adipose - Subcutaneous	CD4_memory
GTEX.OOBK.0226.SM.2YUMF	0	Cold	1	B1	1	3	0	Adipose - Subcutaneous	CD4_memory
GTEX.OXRK.0326.SM.3NB3R	0	Cold	0	C1	2	4	0	Adipose - Subcutaneous	CD4_memory
GTEX.OXRL.0226.SM.3NB18	0	Cold	1	B1	1	4	0	Adipose - Subcutaneous	CD4_memory
GTEX.OXRP.0226.SM.3NB14	1	Hot	1	C1	2	5	3	Adipose - Subcutaneous	CD4_memory
GTEX.P44H.0326.SM.2XCES	0	Cold	0	C1	1	3	4	Adipose - Subcutaneous	CD4_memory
GTEX.P4PP.0226.SM.5S2VR	0	Cold	1	B1	2	2	0	Adipose - Subcutaneous	CD4_memory
GTEX.P4QS.0226.SM.3NB1U	0	Cold	1	B1	1	5	0	Adipose - Subcutaneous	CD4_memory
GTEX.PLZ5.1826.SM.3NB22	1	Hot	1	B1	1	4	0	Adipose - Subcutaneous	CD4_memory
GTEX.PSDG.0326.SM.48TCP	0	Cold	1	C1	1	4	0	Adipose - Subcutaneous	CD4_memory
GTEX.PWCY.1926.SM.3NB25	0	Cold	1	B1	2	1	0	Adipose - Subcutaneous	CD4_memory
GTEX.Q2AG.0226.SM.2S1P4	1	Hot	1	C1	2	3	2	Adipose - Subcutaneous	CD4_memory
GTEX.Q2AI.1426.SM.2S1P5	1	Hot	1	B1	1	3	0	Adipose - Subcutaneous	CD4_memory
GTEX.Q734.1826.SM.2I3EL	0	Cold	1	B1	2	3	0	Adipose - Subcutaneous	CD4_memory
GTEX.QCQG.1826.SM.2S1P2	0	Cold	1	B1	2	4	0	Adipose - Subcutaneous	CD4_memory
GTEX.QDT8.0226.SM.32PL4	0	Cold	1	C1	2	2	4	Adipose - Subcutaneous	CD4_memory
GTEX.QDVJ.1826.SM.2S1P3	0	Cold	1	C1	1	4	0	Adipose - Subcutaneous	CD4_memory
GTEX.QEG5.0326.SM.2S1PB	0	Cold	1	C1	1	1	0	Adipose - Subcutaneous	CD4_memory
GTEX.QLQ7.1526.SM.2S1QA	0	Cold	1	B1	1	5	0	Adipose - Subcutaneous	CD4_memory
GTEX.QLQW.1226.SM.2S1Q9	0	Cold	1	B1	1	2	0	Adipose - Subcutaneous	CD4_memory
GTEX.QMRM.1726.SM.2S1QG	0	Cold	1	B1	1	4	0	Adipose - Subcutaneous	CD4_memory
GTEX.QV31.1326.SM.2S1QE	0	Cold	0	B1	1	2	0	Adipose - Subcutaneous	CD4_memory
GTEX.R55C.1626.SM.48FEG	1	Hot	1	B1	1	3	0	Adipose - Subcutaneous	CD4_memory
GTEX.R55G.2426.SM.2TC5I	0	Cold	0	B1	2	3	0	Adipose - Subcutaneous	CD4_memory
GTEX.RTLS.0226.SM.2TF5E	0	Cold	1	C1	2	5	4	Adipose - Subcutaneous	CD4_memory
GTEX.S32W.2226.SM.2XCAY	0	Cold	1	B1	2	4	0	Adipose - Subcutaneous	CD4_memory
GTEX.S33H.1126.SM.2XCB6	0	Cold	0	C1	1	2	2	Adipose - Subcutaneous	CD4_memory
GTEX.S95S.1326.SM.2XCDK	0	Cold	0	B1	1	5	0	Adipose - Subcutaneous	CD4_memory
GTEX.SIU8.0226.SM.2XCDS	0	Cold	1	C1	1	4	2	Adipose - Subcutaneous	CD4_memory
GTEX.SNOS.1426.SM.32PLY	1	Hot	1	B1	1	3	0	Adipose - Subcutaneous	CD4_memory
GTEX.T5JW.1726.SM.3GADN	0	Cold	0	B1	2	1	0	Adipose - Subcutaneous	CD4_memory
GTEX.T6MN.0226.SM.32PMD	0	Cold	1	C1	1	4	2	Adipose - Subcutaneous	CD4_memory
GTEX.T8EM.1126.SM.3DB7D	0	Cold	0	C1	1	3	0	Adipose - Subcutaneous	CD4_memory
GTEX.TKQ1.1126.SM.4GIAZ	1	Hot	0	B1	1	2	0	Adipose - Subcutaneous	CD4_memory
GTEX.U3ZN.2626.SM.3DB7T	0	Cold	1	B1	2	2	0	Adipose - Subcutaneous	CD4_memory
GTEX.U4B1.1726.SM.3DB9F	0	Cold	1	B1	1	3	0	Adipose - Subcutaneous	CD4_memory
GTEX.U8XE.0426.SM.3DB91	0	Cold	0	C1	1	2	4	Adipose - Subcutaneous	CD4_memory
GTEX.UTHO.0426.SM.5SI7N	1	Hot	1	C1	1	5	3	Adipose - Subcutaneous	CD4_memory
GTEX.VJYA.1326.SM.3GIJC	0	Cold	0	B1	1	5	0	Adipose - Subcutaneous	CD4_memory
GTEX.VUSG.2426.SM.4KKZG	0	Cold	0	B1	1	4	0	Adipose - Subcutaneous	CD4_memory
GTEX.WFG8.2326.SM.5S2UE	0	Cold	0	B1	1	1	0	Adipose - Subcutaneous	CD4_memory
GTEX.WH7G.2226.SM.3NMBN	0	Cold	1	B1	1	3	0	Adipose - Subcutaneous	CD4_memory
GTEX.WHPG.2126.SM.4M1ZM	0	Cold	1	B1	1	4	0	Adipose - Subcutaneous	CD4_memory
GTEX.WI4N.1126.SM.3LK7Q	0	Cold	0	C1	2	3	0	Adipose - Subcutaneous	CD4_memory
GTEX.WY7C.2426.SM.3NB2V	0	Cold	1	B1	1	4	0	Adipose - Subcutaneous	CD4_memory
GTEX.X15G.2326.SM.4PQZS	0	Cold	0	B1	2	4	0	Adipose - Subcutaneous	CD4_memory
GTEX.X4EO.0426.SM.4QASA	0	Cold	1	C1	2	5	3	Adipose - Subcutaneous	CD4_memory
GTEX.X8HC.0226.SM.4E3K1	0	Cold	1	C1	2	4	0	Adipose - Subcutaneous	CD4_memory
GTEX.XBEC.0326.SM.4AT4M	1	Hot	1	C1	1	4	2	Adipose - Subcutaneous	CD4_memory
GTEX.XBEW.0726.SM.4QARX	0	Cold	0	C1	1	3	0	Adipose - Subcutaneous	CD4_memory
GTEX.XK95.0426.SM.4AT4R	0	Cold	1	C1	1	3	0	Adipose - Subcutaneous	CD4_memory
GTEX.XMD2.0226.SM.4WWEE	0	Cold	1	C1	2	5	0	Adipose - Subcutaneous	CD4_memory
GTEX.XMK1.2226.SM.4B673	0	Cold	0	B1	1	3	0	Adipose - Subcutaneous	CD4_memory
GTEX.XPVG.2726.SM.4B66W	0	Cold	0	B1	1	4	0	Adipose - Subcutaneous	CD4_memory
GTEX.XXEK.2426.SM.4BRUS	0	Cold	0	B1	1	4	0	Adipose - Subcutaneous	CD4_memory
GTEX.Y3I4.2226.SM.4TT7O	0	Cold	0	B1	1	4	0	Adipose - Subcutaneous	CD4_memory
GTEX.Y3IK.2526.SM.4WWDM	0	Cold	1	B1	2	4	0	Adipose - Subcutaneous	CD4_memory
GTEX.Y5V5.2426.SM.5IFJA	0	Cold	1	B1	2	5	0	Adipose - Subcutaneous	CD4_memory
GTEX.Y5V6.2526.SM.5IFJV	0	Cold	0	B1	1	5	0	Adipose - Subcutaneous	CD4_memory
GTEX.Y8E4.0726.SM.4WWFN	1	Hot	1	C1	1	3	0	Adipose - Subcutaneous	CD4_memory
GTEX.YB5E.2126.SM.5IFI7	0	Cold	0	B1	1	3	0	Adipose - Subcutaneous	CD4_memory
GTEX.YECK.0226.SM.4W215	0	Cold	0	C1	1	5	3	Adipose - Subcutaneous	CD4_memory
GTEX.YF7O.2426.SM.5IFJL	0	Cold	0	B1	1	4	0	Adipose - Subcutaneous	CD4_memory
GTEX.YFC4.0226.SM.57WD2	0	Cold	0	C1	2	3	1	Adipose - Subcutaneous	CD4_memory
GTEX.YFCO.2026.SM.4W21Q	0	Cold	1	B1	1	3	0	Adipose - Subcutaneous	CD4_memory
GTEX.YJ8O.2426.SM.5HL7S	0	Cold	0	C1	2	3	1	Adipose - Subcutaneous	CD4_memory
GTEX.Z9EW.1826.SM.5CVMA	0	Cold	0	B1	1	3	0	Adipose - Subcutaneous	CD4_memory
GTEX.ZAJG.0226.SM.5HL81	0	Cold	0	C1	2	4	3	Adipose - Subcutaneous	CD4_memory
GTEX.ZAK1.0226.SM.5CVMX	1	Hot	0	C1	2	4	2	Adipose - Subcutaneous	CD4_memory
GTEX.ZC5H.0126.SM.4WAYL	0	Cold	0	B1	2	3	0	Adipose - Subcutaneous	CD4_memory
GTEX.ZDTT.2626.SM.5S2OP	0	Cold	1	B1	1	5	0	Adipose - Subcutaneous	CD4_memory
GTEX.ZDXO.2426.SM.5S2NJ	0	Cold	0	B1	1	5	2	Adipose - Subcutaneous	CD4_memory
GTEX.ZF29.2226.SM.4WWB9	0	Cold	1	B1	2	5	0	Adipose - Subcutaneous	CD4_memory
GTEX.ZF3C.0226.SM.4WWB3	0	Cold	1	C1	2	4	0	Adipose - Subcutaneous	CD4_memory
GTEX.ZP4G.2326.SM.57WEM	0	Cold	0	B1	2	1	0	Adipose - Subcutaneous	CD4_memory
GTEX.ZPCL.2126.SM.57WFZ	0	Cold	1	B1	2	5	0	Adipose - Subcutaneous	CD4_memory
GTEX.ZPIC.1826.SM.57WFE	0	Cold	0	B1	2	3	0	Adipose - Subcutaneous	CD4_memory
GTEX.ZPU1.2426.SM.4WWFM	0	Cold	1	B1	1	3	0	Adipose - Subcutaneous	CD4_memory
GTEX.ZQG8.1526.SM.5HL65	0	Cold	1	B1	2	5	0	Adipose - Subcutaneous	CD4_memory
GTEX.ZT9X.1926.SM.57WE7	0	Cold	0	B1	1	3	0	Adipose - Subcutaneous	CD4_memory
GTEX.ZTPG.0226.SM.5O99I	0	Cold	0	B1	2	1	0	Adipose - Subcutaneous	CD4_memory
GTEX.ZUA1.0226.SM.5NQ9Q	1	Hot	0	C1	1	3	2	Adipose - Subcutaneous	CD4_memory
GTEX.ZVT2.2226.SM.5NQ6P	0	Cold	1	B1	2	4	0	Adipose - Subcutaneous	CD4_memory
GTEX.ZVT4.0226.SM.51MSD	0	Cold	0	C1	2	4	3	Adipose - Subcutaneous	CD4_memory
GTEX.ZVTK.0526.SM.5GZWT	0	Cold	1	C1	1	1	1	Adipose - Subcutaneous	CD4_memory
GTEX.ZVZP.2326.SM.59HL4	0	Cold	1	B1	1	4	0	Adipose - Subcutaneous	CD4_memory
GTEX.ZXES.2026.SM.5NQ6R	0	Cold	0	B1	2	2	0	Adipose - Subcutaneous	CD4_memory
GTEX.ZYT6.0326.SM.7LG5R	0	Cold	1	C1	1	2	1	Adipose - Subcutaneous	CD4_memory
GTEX.ZYVF.0226.SM.5GIEG	0	Cold	0	C1	2	4	0	Adipose - Subcutaneous	CD4_memory
GTEX.ZYW4.0226.SM.5E44M	1	Hot	0	C1	1	5	3	Adipose - Subcutaneous	CD4_memory
GTEX.ZYY3.0226.SM.5E45M	0	Cold	0	C1	2	5	4	Adipose - Subcutaneous	CD4_memory
GTEX.ZZPU.2726.SM.5NQ8O	0	Cold	1	B1	2	4	0	Adipose - Subcutaneous	CD4_memory
GTEX.1117F.0226.SM.5GZZ7	0	Cold	0	B1	2	5	4	Adipose - Subcutaneous	MacrophageSum
GTEX.111VG.2326.SM.5N9BK	1	Hot	1	B1	1	5	3	Adipose - Subcutaneous	MacrophageSum
GTEX.11DXW.0326.SM.5H11W	0	Cold	1	C1	1	3	2	Adipose - Subcutaneous	MacrophageSum
GTEX.11LCK.1126.SM.5A5KC	0	Cold	0	B1	1	2	0	Adipose - Subcutaneous	MacrophageSum
GTEX.11O72.0226.SM.59869	0	Cold	0	C1	1	3	2	Adipose - Subcutaneous	MacrophageSum
GTEX.11OF3.2426.SM.5Q5AS	0	Cold	1	B1	1	5	2	Adipose - Subcutaneous	MacrophageSum
GTEX.11P7K.2026.SM.5GU74	0	Cold	0	B1	1	2	0	Adipose - Subcutaneous	MacrophageSum
GTEX.11P82.1726.SM.5Q5AT	0	Cold	0	B1	1	1	1	Adipose - Subcutaneous	MacrophageSum
GTEX.11TT1.2426.SM.5EQMK	0	Cold	0	B1	1	1	0	Adipose - Subcutaneous	MacrophageSum
GTEX.11TTK.0226.SM.5N9EC	0	Cold	1	C1	2	5	4	Adipose - Subcutaneous	MacrophageSum
GTEX.11UD1.0226.SM.5EQKL	1	Hot	0	B1	2	3	3	Adipose - Subcutaneous	MacrophageSum
GTEX.11WQC.2426.SM.5EQKQ	0	Cold	1	B1	1	5	2	Adipose - Subcutaneous	MacrophageSum
GTEX.11XUK.2126.SM.5EQLR	0	Cold	0	B1	2	3	0	Adipose - Subcutaneous	MacrophageSum
GTEX.12126.0426.SM.5Q5AP	0	Cold	0	C1	1	1	1	Adipose - Subcutaneous	MacrophageSum
GTEX.1212Z.2426.SM.5EQ5D	0	Cold	1	B1	1	5	2	Adipose - Subcutaneous	MacrophageSum
GTEX.12WSA.0326.SM.5BC6I	0	Cold	0	C1	1	5	4	Adipose - Subcutaneous	MacrophageSum
GTEX.12WSC.0226.SM.5EQ52	0	Cold	0	C1	1	4	2	Adipose - Subcutaneous	MacrophageSum
GTEX.12WSL.2426.SM.5GCN7	0	Cold	1	B1	1	4	0	Adipose - Subcutaneous	MacrophageSum
GTEX.12WSM.0226.SM.5LZV6	0	Cold	0	B1	1	5	2	Adipose - Subcutaneous	MacrophageSum
GTEX.13111.1726.SM.5EGJZ	0	Cold	1	B1	1	4	0	Adipose - Subcutaneous	MacrophageSum
GTEX.13112.2726.SM.5DUW5	0	Cold	1	B1	1	4	2	Adipose - Subcutaneous	MacrophageSum
GTEX.1313W.0226.SM.5LZV7	0	Cold	0	C1	2	4	2	Adipose - Subcutaneous	MacrophageSum
GTEX.1314G.1626.SM.5EQ67	0	Cold	1	B1	1	2	0	Adipose - Subcutaneous	MacrophageSum
GTEX.131XF.2226.SM.5EQKG	0	Cold	0	B1	1	5	0	Adipose - Subcutaneous	MacrophageSum
GTEX.1399U.2426.SM.5K7XB	0	Cold	0	B1	2	4	0	Adipose - Subcutaneous	MacrophageSum
GTEX.139T8.0226.SM.5L3EA	0	Cold	0	C1	1	5	4	Adipose - Subcutaneous	MacrophageSum
GTEX.139TT.0226.SM.5K7YH	0	Cold	0	B1	1	5	2	Adipose - Subcutaneous	MacrophageSum
GTEX.139YR.2426.SM.5J1OB	0	Cold	0	B1	1	4	0	Adipose - Subcutaneous	MacrophageSum
GTEX.13CF3.2326.SM.5IFGL	0	Cold	0	B1	2	5	0	Adipose - Subcutaneous	MacrophageSum
GTEX.13FHO.0326.SM.5IJBH	1	Hot	1	C1	1	5	0	Adipose - Subcutaneous	MacrophageSum
GTEX.13G51.2626.SM.5LZYW	0	Cold	1	B1	1	5	2	Adipose - Subcutaneous	MacrophageSum
GTEX.13JUV.2826.SM.5LZWU	0	Cold	0	B1	2	3	0	Adipose - Subcutaneous	MacrophageSum
GTEX.13JVG.0226.SM.5J1MW	1	Hot	0	B1	1	5	2	Adipose - Subcutaneous	MacrophageSum
GTEX.13N1W.0226.SM.5K7W6	0	Cold	1	C1	1	6	0	Adipose - Subcutaneous	MacrophageSum
GTEX.13NYS.0226.SM.5MR49	1	Hot	0	B1	1	5	4	Adipose - Subcutaneous	MacrophageSum
GTEX.13NZA.0126.SM.5K7UH	1	Hot	1	B1	1	5	2	Adipose - Subcutaneous	MacrophageSum
GTEX.13NZB.2426.SM.5K7UF	0	Cold	1	B1	1	2	0	Adipose - Subcutaneous	MacrophageSum
GTEX.13O3P.0226.SM.5KM3Z	0	Cold	0	C1	1	4	4	Adipose - Subcutaneous	MacrophageSum
GTEX.13OVI.1326.SM.5IJBO	0	Cold	0	B1	2	5	0	Adipose - Subcutaneous	MacrophageSum
GTEX.13OVK.2126.SM.6PAN1	0	Cold	1	B1	1	3	0	Adipose - Subcutaneous	MacrophageSum
GTEX.13OVL.0326.SM.5IJCS	0	Cold	1	B1	1	4	2	Adipose - Subcutaneous	MacrophageSum
GTEX.13OW6.0526.SM.5L3HY	0	Cold	1	C1	1	4	2	Adipose - Subcutaneous	MacrophageSum
GTEX.13OW8.1226.SM.5K7XD	0	Cold	1	B1	1	5	2	Adipose - Subcutaneous	MacrophageSum
GTEX.13PVQ.0226.SM.5SIBG	0	Cold	1	C1	1	4	2	Adipose - Subcutaneous	MacrophageSum
GTEX.13QJ3.0426.SM.5RQHP	0	Cold	0	C1	1	4	0	Adipose - Subcutaneous	MacrophageSum
GTEX.13U4I.0226.SM.5SIB1	0	Cold	0	C1	2	3	0	Adipose - Subcutaneous	MacrophageSum
GTEX.13VXU.0226.SM.5SI9R	0	Cold	1	B1	1	4	2	Adipose - Subcutaneous	MacrophageSum
GTEX.13YAN.0426.SM.5O9DR	1	Hot	0	C1	1	5	0	Adipose - Subcutaneous	MacrophageSum
GTEX.144GO.1626.SM.7EPG5	0	Cold	1	C1	1	5	4	Adipose - Subcutaneous	MacrophageSum
GTEX.145LS.0226.SM.5O9A5	0	Cold	0	C1	2	5	4	Adipose - Subcutaneous	MacrophageSum
GTEX.145ME.1926.SM.5SI9S	0	Cold	0	B1	2	3	0	Adipose - Subcutaneous	MacrophageSum
GTEX.145MF.0526.SM.5LUA6	0	Cold	0	B1	1	4	2	Adipose - Subcutaneous	MacrophageSum
GTEX.145MO.0426.SM.5QGP6	0	Cold	0	C1	1	5	3	Adipose - Subcutaneous	MacrophageSum
GTEX.146FH.0226.SM.5QGPQ	0	Cold	0	C1	2	4	0	Adipose - Subcutaneous	MacrophageSum
GTEX.146FQ.0226.SM.5NQAL	1	Hot	1	B1	1	2	0	Adipose - Subcutaneous	MacrophageSum
GTEX.146FR.1826.SM.5QGPF	0	Cold	0	B1	2	5	0	Adipose - Subcutaneous	MacrophageSum
GTEX.147F3.0626.SM.5NQ9I	0	Cold	1	B1	2	4	0	Adipose - Subcutaneous	MacrophageSum
GTEX.147GR.0426.SM.5S2OL	0	Cold	0	B1	1	5	2	Adipose - Subcutaneous	MacrophageSum
GTEX.148VI.1726.SM.5S2W9	0	Cold	1	B1	2	5	0	Adipose - Subcutaneous	MacrophageSum
GTEX.14ABY.0326.SM.5TDDK	0	Cold	1	B1	1	4	2	Adipose - Subcutaneous	MacrophageSum
GTEX.14BMU.2126.SM.5S2TS	0	Cold	0	B1	2	1	0	Adipose - Subcutaneous	MacrophageSum
GTEX.14C5O.0226.SM.5SI6O	0	Cold	1	C1	1	5	4	Adipose - Subcutaneous	MacrophageSum
GTEX.14DAR.1926.SM.5S2NQ	0	Cold	0	B1	1	4	0	Adipose - Subcutaneous	MacrophageSum
GTEX.14JIY.0526.SM.62LFH	0	Cold	0	B1	1	5	2	Adipose - Subcutaneous	MacrophageSum
GTEX.14LLW.0226.SM.62LEL	0	Cold	1	C1	2	6	4	Adipose - Subcutaneous	MacrophageSum
GTEX.14PHX.2426.SM.62LEN	0	Cold	0	C1	1	4	0	Adipose - Subcutaneous	MacrophageSum
GTEX.14PII.0326.SM.6LLIQ	0	Cold	0	C1	1	5	4	Adipose - Subcutaneous	MacrophageSum
GTEX.14PJ4.2226.SM.6LLIS	0	Cold	1	B1	1	5	0	Adipose - Subcutaneous	MacrophageSum
GTEX.14PKU.2126.SM.7LT8A	0	Cold	0	B1	2	3	0	Adipose - Subcutaneous	MacrophageSum
GTEX.14PN3.2526.SM.6EU15	0	Cold	0	B1	2	5	0	Adipose - Subcutaneous	MacrophageSum
GTEX.15DDE.0226.SM.6LLJ6	0	Cold	0	C1	2	4	3	Adipose - Subcutaneous	MacrophageSum
GTEX.15ER7.0426.SM.6PAM3	0	Cold	0	C1	2	1	1	Adipose - Subcutaneous	MacrophageSum
GTEX.15ETS.0426.SM.6PANI	0	Cold	0	B1	2	3	0	Adipose - Subcutaneous	MacrophageSum
GTEX.15RIE.2326.SM.7KFSC	0	Cold	0	B1	1	5	0	Adipose - Subcutaneous	MacrophageSum
GTEX.15UKP.0526.SM.7KFRO	0	Cold	0	B1	1	1	0	Adipose - Subcutaneous	MacrophageSum
GTEX.16MTA.2126.SM.6PALC	0	Cold	0	B1	1	4	0	Adipose - Subcutaneous	MacrophageSum
GTEX.16NGA.1826.SM.7LG5L	0	Cold	1	B1	2	3	0	Adipose - Subcutaneous	MacrophageSum
GTEX.16XZY.2526.SM.7DHL2	0	Cold	0	B1	1	6	0	Adipose - Subcutaneous	MacrophageSum
GTEX.17EUY.0526.SM.7EWDE	0	Cold	0	B1	1	1	0	Adipose - Subcutaneous	MacrophageSum
GTEX.17HGU.0326.SM.7DUER	0	Cold	0	C1	1	4	0	Adipose - Subcutaneous	MacrophageSum
GTEX.17HII.0326.SM.7LG4X	0	Cold	0	C1	1	4	2	Adipose - Subcutaneous	MacrophageSum
GTEX.17KNJ.2226.SM.7LG6W	0	Cold	0	B1	1	4	0	Adipose - Subcutaneous	MacrophageSum
GTEX.183FY.0326.SM.793BY	0	Cold	0	B1	1	1	0	Adipose - Subcutaneous	MacrophageSum
GTEX.18465.0226.SM.7LG5M	0	Cold	1	C1	1	4	2	Adipose - Subcutaneous	MacrophageSum
GTEX.18A67.0226.SM.7LG67	0	Cold	1	B1	1	4	0	Adipose - Subcutaneous	MacrophageSum
GTEX.18D9A.2026.SM.718BL	0	Cold	1	C1	2	2	0	Adipose - Subcutaneous	MacrophageSum
GTEX.18D9U.0726.SM.7LG5J	0	Cold	0	B1	1	3	0	Adipose - Subcutaneous	MacrophageSum
GTEX.1A3MW.0226.SM.7939O	0	Cold	1	C1	2	5	4	Adipose - Subcutaneous	MacrophageSum
GTEX.1A3MX.0226.SM.731C4	0	Cold	0	C1	1	5	4	Adipose - Subcutaneous	MacrophageSum
GTEX.1B8KE.2526.SM.73KYQ	0	Cold	0	B1	1	4	0	Adipose - Subcutaneous	MacrophageSum
GTEX.1B8SG.0226.SM.7939Q	0	Cold	1	B1	1	4	2	Adipose - Subcutaneous	MacrophageSum
GTEX.1B97I.1726.SM.7939V	0	Cold	0	B1	1	3	0	Adipose - Subcutaneous	MacrophageSum
GTEX.1BAJH.0426.SM.73KWY	0	Cold	1	B1	1	6	2	Adipose - Subcutaneous	MacrophageSum
GTEX.1C2JI.2226.SM.7IGPJ	0	Cold	0	B1	1	4	0	Adipose - Subcutaneous	MacrophageSum
GTEX.1C4CL.0426.SM.7939N	0	Cold	0	B1	1	2	0	Adipose - Subcutaneous	MacrophageSum
GTEX.1C6WA.0226.SM.7IGPO	0	Cold	1	B1	1	5	2	Adipose - Subcutaneous	MacrophageSum
GTEX.1CB4I.0426.SM.7IGPR	0	Cold	1	B1	1	4	0	Adipose - Subcutaneous	MacrophageSum
GTEX.NFK9.0326.SM.3MJGV	0	Cold	0	C1	1	3	0	Adipose - Subcutaneous	MacrophageSum
GTEX.O5YV.0226.SM.48TBY	0	Cold	0	C1	2	5	3	Adipose - Subcutaneous	MacrophageSum
GTEX.OHPK.0226.SM.3MJH6	0	Cold	0	B1	2	4	0	Adipose - Subcutaneous	MacrophageSum
GTEX.OHPM.0226.SM.3LK61	0	Cold	0	B1	1	4	0	Adipose - Subcutaneous	MacrophageSum
GTEX.OIZH.0226.SM.2YUMH	0	Cold	0	B1	1	4	0	Adipose - Subcutaneous	MacrophageSum
GTEX.PLZ6.1326.SM.3NB24	0	Cold	1	B1	1	2	0	Adipose - Subcutaneous	MacrophageSum
GTEX.POYW.0726.SM.2XCEO	0	Cold	1	C1	1	5	0	Adipose - Subcutaneous	MacrophageSum
GTEX.PSDG.0326.SM.48TCP	0	Cold	1	C1	1	4	0	Adipose - Subcutaneous	MacrophageSum
GTEX.PWCY.1926.SM.3NB25	0	Cold	1	B1	2	1	0	Adipose - Subcutaneous	MacrophageSum
GTEX.Q2AH.1726.SM.3NB2B	0	Cold	1	B1	1	3	0	Adipose - Subcutaneous	MacrophageSum
GTEX.Q2AI.1426.SM.2S1P5	0	Cold	1	B1	1	3	0	Adipose - Subcutaneous	MacrophageSum
GTEX.QEG4.0326.SM.5S2UQ	0	Cold	1	C1	1	2	1	Adipose - Subcutaneous	MacrophageSum
GTEX.QESD.1526.SM.2S1QT	0	Cold	1	B1	1	1	0	Adipose - Subcutaneous	MacrophageSum
GTEX.QV31.1326.SM.2S1QE	0	Cold	0	B1	1	2	0	Adipose - Subcutaneous	MacrophageSum
GTEX.QV44.1825.SM.447CF	0	Cold	1	B1	1	4	0	Adipose - Subcutaneous	MacrophageSum
GTEX.R55C.1626.SM.48FEG	0	Cold	1	B1	1	3	0	Adipose - Subcutaneous	MacrophageSum
GTEX.REY6.0326.SM.2TF5A	0	Cold	1	C1	1	5	0	Adipose - Subcutaneous	MacrophageSum
GTEX.S32W.2226.SM.2XCAY	0	Cold	1	B1	2	4	0	Adipose - Subcutaneous	MacrophageSum
GTEX.S33H.1126.SM.2XCB6	0	Cold	0	C1	1	2	2	Adipose - Subcutaneous	MacrophageSum
GTEX.S7SE.0226.SM.2XCD4	0	Cold	1	C1	1	4	2	Adipose - Subcutaneous	MacrophageSum
GTEX.S95S.1326.SM.2XCDK	0	Cold	0	B1	1	5	0	Adipose - Subcutaneous	MacrophageSum
GTEX.SIU8.0226.SM.2XCDS	0	Cold	1	C1	1	4	2	Adipose - Subcutaneous	MacrophageSum
GTEX.SJXC.0226.SM.2XCDU	0	Cold	1	C1	1	5	2	Adipose - Subcutaneous	MacrophageSum
GTEX.SNMC.1326.SM.2XCFK	0	Cold	1	B1	1	1	0	Adipose - Subcutaneous	MacrophageSum
GTEX.SNOS.1426.SM.32PLY	0	Cold	1	B1	1	3	0	Adipose - Subcutaneous	MacrophageSum
GTEX.T5JC.0526.SM.32PM7	0	Cold	1	C1	1	1	2	Adipose - Subcutaneous	MacrophageSum
GTEX.T5JW.1726.SM.3GADN	0	Cold	0	B1	2	1	0	Adipose - Subcutaneous	MacrophageSum
GTEX.T6MN.0226.SM.32PMD	0	Cold	1	C1	1	4	2	Adipose - Subcutaneous	MacrophageSum
GTEX.TKQ1.1126.SM.4GIAZ	0	Cold	0	B1	1	2	0	Adipose - Subcutaneous	MacrophageSum
GTEX.TSE9.0226.SM.3DB84	0	Cold	1	C1	2	5	0	Adipose - Subcutaneous	MacrophageSum
GTEX.U412.0526.SM.3DB9I	0	Cold	1	C1	1	5	3	Adipose - Subcutaneous	MacrophageSum
GTEX.U8XE.0426.SM.3DB91	0	Cold	0	C1	1	2	4	Adipose - Subcutaneous	MacrophageSum
GTEX.UTHO.0426.SM.5SI7N	0	Cold	1	C1	1	5	3	Adipose - Subcutaneous	MacrophageSum
GTEX.VUSG.2426.SM.4KKZG	0	Cold	0	B1	1	4	0	Adipose - Subcutaneous	MacrophageSum
GTEX.W5WG.2526.SM.4SOJ2	0	Cold	1	B1	2	4	0	Adipose - Subcutaneous	MacrophageSum
GTEX.WEY5.1926.SM.3GIL8	0	Cold	1	B1	2	3	0	Adipose - Subcutaneous	MacrophageSum
GTEX.WHPG.2126.SM.4M1ZM	0	Cold	1	B1	1	4	0	Adipose - Subcutaneous	MacrophageSum
GTEX.WI4N.1126.SM.3LK7Q	0	Cold	0	C1	2	3	0	Adipose - Subcutaneous	MacrophageSum
GTEX.WVJS.0226.SM.4MVOU	0	Cold	1	C1	1	4	0	Adipose - Subcutaneous	MacrophageSum
GTEX.X261.0226.SM.3NMD2	0	Cold	1	B1	1	4	4	Adipose - Subcutaneous	MacrophageSum
GTEX.X4EO.0426.SM.4QASA	0	Cold	1	C1	2	5	3	Adipose - Subcutaneous	MacrophageSum
GTEX.X4LF.1726.SM.3NMBZ	0	Cold	0	B1	1	4	0	Adipose - Subcutaneous	MacrophageSum
GTEX.X4XY.0326.SM.46MVZ	0	Cold	1	C1	1	5	0	Adipose - Subcutaneous	MacrophageSum
GTEX.X5EB.2426.SM.4E3HX	0	Cold	0	B1	1	3	0	Adipose - Subcutaneous	MacrophageSum
GTEX.X62O.0226.SM.4E3JB	0	Cold	1	C1	1	4	0	Adipose - Subcutaneous	MacrophageSum
GTEX.X8HC.0226.SM.4E3K1	0	Cold	1	C1	2	4	0	Adipose - Subcutaneous	MacrophageSum
GTEX.XBEW.0726.SM.4QARX	0	Cold	0	C1	1	3	0	Adipose - Subcutaneous	MacrophageSum
GTEX.XGQ4.2226.SM.4AT4Y	0	Cold	0	B1	1	4	0	Adipose - Subcutaneous	MacrophageSum
GTEX.XK95.0426.SM.4AT4R	0	Cold	1	C1	1	3	0	Adipose - Subcutaneous	MacrophageSum
GTEX.XLM4.0226.SM.4AT4N	0	Cold	1	C1	1	5	3	Adipose - Subcutaneous	MacrophageSum
GTEX.XMD2.0226.SM.4WWEE	1	Hot	1	C1	2	5	0	Adipose - Subcutaneous	MacrophageSum
GTEX.XMK1.2226.SM.4B673	0	Cold	0	B1	1	3	0	Adipose - Subcutaneous	MacrophageSum
GTEX.XQ3S.1626.SM.4WAYN	0	Cold	1	C1	1	1	1	Adipose - Subcutaneous	MacrophageSum
GTEX.XQ8I.0526.SM.4BOPS	0	Cold	0	C1	1	4	0	Adipose - Subcutaneous	MacrophageSum
GTEX.XUW1.0526.SM.4BOP3	0	Cold	1	C1	2	4	0	Adipose - Subcutaneous	MacrophageSum
GTEX.Y111.0226.SM.4SOIW	0	Cold	1	B1	1	4	1	Adipose - Subcutaneous	MacrophageSum
GTEX.Y5V6.2526.SM.5IFJV	0	Cold	0	B1	1	5	0	Adipose - Subcutaneous	MacrophageSum
GTEX.Y8E4.0726.SM.4WWFN	0	Cold	1	C1	1	3	0	Adipose - Subcutaneous	MacrophageSum
GTEX.Y8LW.1926.SM.4WWFZ	0	Cold	0	B1	2	4	0	Adipose - Subcutaneous	MacrophageSum
GTEX.YEC3.1226.SM.5IFI8	0	Cold	0	B1	1	4	0	Adipose - Subcutaneous	MacrophageSum
GTEX.YEC4.2426.SM.57WFO	0	Cold	0	B1	1	3	0	Adipose - Subcutaneous	MacrophageSum
GTEX.YECK.0226.SM.4W215	0	Cold	0	C1	1	5	3	Adipose - Subcutaneous	MacrophageSum
GTEX.YFC4.0226.SM.57WD2	0	Cold	0	C1	2	3	1	Adipose - Subcutaneous	MacrophageSum
GTEX.YJ89.0226.SM.4TT3Y	0	Cold	1	C1	1	5	2	Adipose - Subcutaneous	MacrophageSum
GTEX.YJ8A.0526.SM.5IFHT	0	Cold	1	B1	1	1	0	Adipose - Subcutaneous	MacrophageSum
GTEX.Z9EW.1826.SM.5CVMA	0	Cold	0	B1	1	3	0	Adipose - Subcutaneous	MacrophageSum
GTEX.ZAK1.0226.SM.5CVMX	0	Cold	0	C1	2	4	2	Adipose - Subcutaneous	MacrophageSum
GTEX.ZC5H.0126.SM.4WAYL	0	Cold	0	B1	2	3	0	Adipose - Subcutaneous	MacrophageSum
GTEX.ZDXO.2426.SM.5S2NJ	0	Cold	0	B1	1	5	2	Adipose - Subcutaneous	MacrophageSum
GTEX.ZE7O.0226.SM.5S2N1	0	Cold	1	B1	2	4	2	Adipose - Subcutaneous	MacrophageSum
GTEX.ZF28.0226.SM.5S2OE	0	Cold	2	C1	1	5	4	Adipose - Subcutaneous	MacrophageSum
GTEX.ZPU1.2426.SM.4WWFM	0	Cold	1	B1	1	3	0	Adipose - Subcutaneous	MacrophageSum
GTEX.ZT9X.1926.SM.57WE7	0	Cold	0	B1	1	3	0	Adipose - Subcutaneous	MacrophageSum
GTEX.ZTX8.1526.SM.5N9GI	0	Cold	1	B1	1	1	0	Adipose - Subcutaneous	MacrophageSum
GTEX.ZUA1.0226.SM.5NQ9Q	0	Cold	0	C1	1	3	2	Adipose - Subcutaneous	MacrophageSum
GTEX.ZV68.0226.SM.59HJF	0	Cold	0	B1	2	4	2	Adipose - Subcutaneous	MacrophageSum
GTEX.ZXES.2026.SM.5NQ6R	0	Cold	0	B1	2	2	0	Adipose - Subcutaneous	MacrophageSum
GTEX.ZYFC.0326.SM.5NQ7H	0	Cold	0	C1	1	4	2	Adipose - Subcutaneous	MacrophageSum
GTEX.ZYFD.0226.SM.5NQ86	0	Cold	0	C1	1	4	3	Adipose - Subcutaneous	MacrophageSum
GTEX.ZYT6.0326.SM.7LG5R	0	Cold	1	C1	1	2	1	Adipose - Subcutaneous	MacrophageSum
GTEX.ZYW4.0226.SM.5E44M	0	Cold	0	C1	1	5	3	Adipose - Subcutaneous	MacrophageSum
GTEX.ZZ64.1626.SM.5E43W	0	Cold	0	B1	1	1	0	Adipose - Subcutaneous	MacrophageSum
GTEX.1117F.0226.SM.5GZZ7	1	Hot	0	B1	2	5	4	Adipose - Subcutaneous	Mast cells
GTEX.111FC.0226.SM.5N9B8	1	Hot	2	B1	1	5	1	Adipose - Subcutaneous	Mast cells
GTEX.111YS.2426.SM.5GZZQ	0	Cold	0	B1	1	5	0	Adipose - Subcutaneous	Mast cells
GTEX.1122O.2026.SM.5NQ91	0	Cold	0	B1	2	5	0	Adipose - Subcutaneous	Mast cells
GTEX.1128S.2126.SM.5H12U	0	Cold	0	B1	2	5	2	Adipose - Subcutaneous	Mast cells
GTEX.117YX.2226.SM.5EGJJ	0	Cold	0	B1	1	4	0	Adipose - Subcutaneous	Mast cells
GTEX.11DXW.0326.SM.5H11W	1	Hot	1	C1	1	3	2	Adipose - Subcutaneous	Mast cells
GTEX.11DXX.2326.SM.5Q5A2	0	Cold	1	B1	2	5	0	Adipose - Subcutaneous	Mast cells
GTEX.11DZ1.0226.SM.5A5KF	1	Hot	1	C1	1	4	4	Adipose - Subcutaneous	Mast cells
GTEX.11EM3.2326.SM.5H12B	0	Cold	1	B1	2	1	0	Adipose - Subcutaneous	Mast cells
GTEX.11EMC.2826.SM.5PNY6	0	Cold	0	B1	2	5	2	Adipose - Subcutaneous	Mast cells
GTEX.11EQ9.2526.SM.5HL66	0	Cold	0	B1	1	2	2	Adipose - Subcutaneous	Mast cells
GTEX.11GS4.2626.SM.5A5LD	0	Cold	1	B1	1	5	2	Adipose - Subcutaneous	Mast cells
GTEX.11H98.0226.SM.5NQ89	0	Cold	1	B1	1	4	2	Adipose - Subcutaneous	Mast cells
GTEX.11I78.2626.SM.5Q5AI	1	Hot	0	B1	2	4	0	Adipose - Subcutaneous	Mast cells
GTEX.11LCK.1126.SM.5A5KC	1	Hot	0	B1	1	2	0	Adipose - Subcutaneous	Mast cells
GTEX.11O72.0226.SM.59869	1	Hot	0	C1	1	3	2	Adipose - Subcutaneous	Mast cells
GTEX.11OF3.2426.SM.5Q5AS	1	Hot	1	B1	1	5	2	Adipose - Subcutaneous	Mast cells
GTEX.11P7K.2026.SM.5GU74	0	Cold	0	B1	1	2	0	Adipose - Subcutaneous	Mast cells
GTEX.11P81.2426.SM.5GU65	1	Hot	0	B1	2	2	0	Adipose - Subcutaneous	Mast cells
GTEX.11P82.1726.SM.5Q5AT	0	Cold	0	B1	1	1	1	Adipose - Subcutaneous	Mast cells
GTEX.11TTK.0226.SM.5N9EC	0	Cold	1	C1	2	5	4	Adipose - Subcutaneous	Mast cells
GTEX.11TUW.2626.SM.5EQKZ	0	Cold	0	B1	1	5	2	Adipose - Subcutaneous	Mast cells
GTEX.11UD2.0126.SM.5EQL2	0	Cold	0	B1	1	4	2	Adipose - Subcutaneous	Mast cells
GTEX.11WQC.2426.SM.5EQKQ	0	Cold	1	B1	1	5	2	Adipose - Subcutaneous	Mast cells
GTEX.11ZTT.2526.SM.5EQM9	0	Cold	1	B1	2	5	0	Adipose - Subcutaneous	Mast cells
GTEX.11ZU8.2426.SM.5EQMV	0	Cold	0	B1	1	5	4	Adipose - Subcutaneous	Mast cells
GTEX.11ZUS.0726.SM.59886	0	Cold	1	C1	1	2	1	Adipose - Subcutaneous	Mast cells
GTEX.11ZVC.2626.SM.5FQTA	0	Cold	1	B1	2	4	2	Adipose - Subcutaneous	Mast cells
GTEX.12126.0426.SM.5Q5AP	1	Hot	0	C1	1	1	1	Adipose - Subcutaneous	Mast cells
GTEX.1212Z.2426.SM.5EQ5D	1	Hot	1	B1	1	5	2	Adipose - Subcutaneous	Mast cells
GTEX.12584.0226.SM.5EQL5	0	Cold	1	B1	1	3	3	Adipose - Subcutaneous	Mast cells
GTEX.12696.2526.SM.5EQLN	0	Cold	0	B1	1	5	3	Adipose - Subcutaneous	Mast cells
GTEX.1269C.2726.SM.5EGJ4	0	Cold	1	B1	2	5	2	Adipose - Subcutaneous	Mast cells
GTEX.12KS4.0426.SM.5EQMC	1	Hot	0	C1	1	2	0	Adipose - Subcutaneous	Mast cells
GTEX.12WSA.0326.SM.5BC6I	0	Cold	0	C1	1	5	4	Adipose - Subcutaneous	Mast cells
GTEX.12WSC.0226.SM.5EQ52	1	Hot	0	C1	1	4	2	Adipose - Subcutaneous	Mast cells
GTEX.12WSD.0226.SM.59HKO	1	Hot	0	C1	2	5	2	Adipose - Subcutaneous	Mast cells
GTEX.12WSM.0226.SM.5LZV6	1	Hot	0	B1	1	5	2	Adipose - Subcutaneous	Mast cells
GTEX.12ZZY.0326.SM.5LZVQ	0	Cold	0	C1	1	5	2	Adipose - Subcutaneous	Mast cells
GTEX.12ZZZ.0526.SM.5DUX6	1	Hot	1	B1	1	5	2	Adipose - Subcutaneous	Mast cells
GTEX.13111.1726.SM.5EGJZ	1	Hot	1	B1	1	4	0	Adipose - Subcutaneous	Mast cells
GTEX.13113.1826.SM.5LZW4	0	Cold	0	B1	2	5	0	Adipose - Subcutaneous	Mast cells
GTEX.1313W.0226.SM.5LZV7	1	Hot	0	C1	2	4	2	Adipose - Subcutaneous	Mast cells
GTEX.1314G.1626.SM.5EQ67	0	Cold	1	B1	1	2	0	Adipose - Subcutaneous	Mast cells
GTEX.131YS.0226.SM.5IJEH	1	Hot	1	C1	2	5	2	Adipose - Subcutaneous	Mast cells
GTEX.132AR.0226.SM.5IJBE	0	Cold	1	C1	2	4	0	Adipose - Subcutaneous	Mast cells
GTEX.132QS.2526.SM.62LFJ	0	Cold	0	B1	1	5	0	Adipose - Subcutaneous	Mast cells
GTEX.1399R.2626.SM.5KLZ7	0	Cold	1	B1	1	2	0	Adipose - Subcutaneous	Mast cells
GTEX.139D8.0326.SM.5IJCJ	0	Cold	0	C1	2	2	0	Adipose - Subcutaneous	Mast cells
GTEX.139T4.0126.SM.5HL5G	1	Hot	0	B1	2	4	3	Adipose - Subcutaneous	Mast cells
GTEX.139T6.2126.SM.5KM37	0	Cold	0	B1	1	4	0	Adipose - Subcutaneous	Mast cells
GTEX.139T8.0226.SM.5L3EA	0	Cold	0	C1	1	5	4	Adipose - Subcutaneous	Mast cells
GTEX.139YR.2426.SM.5J1OB	0	Cold	0	B1	1	4	0	Adipose - Subcutaneous	Mast cells
GTEX.13CF2.2626.SM.5LZZA	1	Hot	0	B1	1	5	2	Adipose - Subcutaneous	Mast cells
GTEX.13CF3.2326.SM.5IFGL	0	Cold	0	B1	2	5	0	Adipose - Subcutaneous	Mast cells
GTEX.13FH7.2226.SM.5IJD4	0	Cold	1	B1	2	4	0	Adipose - Subcutaneous	Mast cells
GTEX.13FHO.0326.SM.5IJBH	0	Cold	1	C1	1	5	0	Adipose - Subcutaneous	Mast cells
GTEX.13FHP.0226.SM.5K7WD	1	Hot	1	C1	1	4	4	Adipose - Subcutaneous	Mast cells
GTEX.13IVO.0226.SM.5LZXU	0	Cold	1	C1	1	6	4	Adipose - Subcutaneous	Mast cells
GTEX.13JUV.2826.SM.5LZWU	1	Hot	0	B1	2	3	0	Adipose - Subcutaneous	Mast cells
GTEX.13N2G.2726.SM.5J1MG	0	Cold	1	B1	1	5	2	Adipose - Subcutaneous	Mast cells
GTEX.13NYS.0226.SM.5MR49	0	Cold	0	B1	1	5	4	Adipose - Subcutaneous	Mast cells
GTEX.13NZ8.0926.SM.5MR3U	0	Cold	0	C1	2	5	4	Adipose - Subcutaneous	Mast cells
GTEX.13NZB.2426.SM.5K7UF	1	Hot	1	B1	1	2	0	Adipose - Subcutaneous	Mast cells
GTEX.13O1R.0226.SM.5K7U5	0	Cold	1	B1	1	5	2	Adipose - Subcutaneous	Mast cells
GTEX.13O3P.0226.SM.5KM3Z	0	Cold	0	C1	1	4	4	Adipose - Subcutaneous	Mast cells
GTEX.13O61.2426.SM.5J1NV	0	Cold	0	B1	1	5	0	Adipose - Subcutaneous	Mast cells
GTEX.13OVI.1326.SM.5IJBO	1	Hot	0	B1	2	5	0	Adipose - Subcutaneous	Mast cells
GTEX.13OVJ.0326.SM.5L3GL	0	Cold	0	B1	2	4	2	Adipose - Subcutaneous	Mast cells
GTEX.13OVK.2126.SM.6PAN1	1	Hot	1	B1	1	3	0	Adipose - Subcutaneous	Mast cells
GTEX.13OVL.0326.SM.5IJCS	1	Hot	1	B1	1	4	2	Adipose - Subcutaneous	Mast cells
GTEX.13PDP.0226.SM.5K7W9	0	Cold	1	C1	1	5	4	Adipose - Subcutaneous	Mast cells
GTEX.13PLJ.0126.SM.5L3HU	0	Cold	1	B1	2	5	2	Adipose - Subcutaneous	Mast cells
GTEX.13PVR.2426.SM.5RQHN	0	Cold	0	B1	2	5	0	Adipose - Subcutaneous	Mast cells
GTEX.13RTJ.2526.SM.5S2Q3	0	Cold	1	B1	1	5	4	Adipose - Subcutaneous	Mast cells
GTEX.13SLW.0226.SM.5S2NA	0	Cold	0	B1	1	6	2	Adipose - Subcutaneous	Mast cells
GTEX.13SLX.0426.SM.5QGRC	1	Hot	1	B1	2	4	2	Adipose - Subcutaneous	Mast cells
GTEX.13U4I.0226.SM.5SIB1	1	Hot	0	C1	2	3	0	Adipose - Subcutaneous	Mast cells
GTEX.13W3W.2526.SM.5SI9P	0	Cold	0	B1	2	5	0	Adipose - Subcutaneous	Mast cells
GTEX.13X6K.0226.SM.5QGPB	0	Cold	0	C1	2	5	4	Adipose - Subcutaneous	Mast cells
GTEX.13YAN.0426.SM.5O9DR	0	Cold	0	C1	1	5	0	Adipose - Subcutaneous	Mast cells
GTEX.144FL.0226.SM.5Q5D4	0	Cold	0	B1	1	4	2	Adipose - Subcutaneous	Mast cells
GTEX.144GL.0226.SM.5QGOX	1	Hot	0	C1	1	4	2	Adipose - Subcutaneous	Mast cells
GTEX.144GM.1926.SM.5LUAN	0	Cold	0	B1	1	1	0	Adipose - Subcutaneous	Mast cells
GTEX.145LT.1826.SM.5QGP4	0	Cold	0	B1	1	3	0	Adipose - Subcutaneous	Mast cells
GTEX.145ME.1926.SM.5SI9S	0	Cold	0	B1	2	3	0	Adipose - Subcutaneous	Mast cells
GTEX.145MF.0526.SM.5LUA6	1	Hot	0	B1	1	4	2	Adipose - Subcutaneous	Mast cells
GTEX.145MI.0426.SM.5O99V	0	Cold	1	B1	2	5	2	Adipose - Subcutaneous	Mast cells
GTEX.145MN.2626.SM.5NQAH	0	Cold	1	B1	1	2	0	Adipose - Subcutaneous	Mast cells
GTEX.145MO.0426.SM.5QGP6	0	Cold	0	C1	1	5	3	Adipose - Subcutaneous	Mast cells
GTEX.146FH.0226.SM.5QGPQ	0	Cold	0	C1	2	4	0	Adipose - Subcutaneous	Mast cells
GTEX.146FQ.0226.SM.5NQAL	0	Cold	1	B1	1	2	0	Adipose - Subcutaneous	Mast cells
GTEX.14753.0326.SM.5QGQB	0	Cold	1	B1	1	5	4	Adipose - Subcutaneous	Mast cells
GTEX.147F3.0626.SM.5NQ9I	0	Cold	1	B1	2	4	0	Adipose - Subcutaneous	Mast cells
GTEX.147GR.0426.SM.5S2OL	0	Cold	0	B1	1	5	2	Adipose - Subcutaneous	Mast cells
GTEX.1497J.2326.SM.5NQBK	0	Cold	0	B1	1	5	0	Adipose - Subcutaneous	Mast cells
GTEX.14A5H.0526.SM.5TDCN	0	Cold	0	B1	1	5	2	Adipose - Subcutaneous	Mast cells
GTEX.14AS3.2026.SM.5TDD9	0	Cold	1	B1	2	3	0	Adipose - Subcutaneous	Mast cells
GTEX.14BIL.0226.SM.5SI9E	0	Cold	1	B1	1	4	2	Adipose - Subcutaneous	Mast cells
GTEX.14BMU.2126.SM.5S2TS	0	Cold	0	B1	2	1	0	Adipose - Subcutaneous	Mast cells
GTEX.14C39.2526.SM.5S2UH	0	Cold	0	B1	1	3	2	Adipose - Subcutaneous	Mast cells
GTEX.14C5O.0226.SM.5SI6O	0	Cold	1	C1	1	5	4	Adipose - Subcutaneous	Mast cells
GTEX.14DAR.1926.SM.5S2NQ	0	Cold	0	B1	1	4	0	Adipose - Subcutaneous	Mast cells
GTEX.14E6C.0226.SM.5S2N3	0	Cold	1	C1	1	3	4	Adipose - Subcutaneous	Mast cells
GTEX.14E6D.0226.SM.62LDW	0	Cold	1	B1	1	4	2	Adipose - Subcutaneous	Mast cells
GTEX.14E6E.1926.SM.664N4	0	Cold	0	B1	1	2	0	Adipose - Subcutaneous	Mast cells
GTEX.14H4A.1026.SM.62LDY	0	Cold	0	B1	2	3	0	Adipose - Subcutaneous	Mast cells
GTEX.14ICK.0326.SM.6LLIZ	0	Cold	1	B1	1	3	0	Adipose - Subcutaneous	Mast cells
GTEX.14ICL.2026.SM.62LDN	0	Cold	0	B1	1	2	0	Adipose - Subcutaneous	Mast cells
GTEX.14JG1.0526.SM.6LLHW	1	Hot	1	C1	1	3	2	Adipose - Subcutaneous	Mast cells
GTEX.14JG6.2326.SM.6LLH3	0	Cold	1	B1	2	2	0	Adipose - Subcutaneous	Mast cells
GTEX.14JIY.0526.SM.62LFH	1	Hot	0	B1	1	5	2	Adipose - Subcutaneous	Mast cells
GTEX.14LLW.0226.SM.62LEL	0	Cold	1	C1	2	6	4	Adipose - Subcutaneous	Mast cells
GTEX.14PHX.2426.SM.62LEN	0	Cold	0	C1	1	4	0	Adipose - Subcutaneous	Mast cells
GTEX.14PJ2.0226.SM.6LLH4	1	Hot	0	C1	1	4	0	Adipose - Subcutaneous	Mast cells
GTEX.14PJ3.1926.SM.62LEY	0	Cold	0	B1	1	4	0	Adipose - Subcutaneous	Mast cells
GTEX.14PJ4.2226.SM.6LLIS	0	Cold	1	B1	1	5	0	Adipose - Subcutaneous	Mast cells
GTEX.14PJ6.2226.SM.6LLIV	0	Cold	1	B1	2	5	0	Adipose - Subcutaneous	Mast cells
GTEX.14PKU.2126.SM.7LT8A	0	Cold	0	B1	2	3	0	Adipose - Subcutaneous	Mast cells
GTEX.14PN3.2526.SM.6EU15	0	Cold	0	B1	2	5	0	Adipose - Subcutaneous	Mast cells
GTEX.15CHQ.0226.SM.6EU2S	0	Cold	1	C1	1	5	4	Adipose - Subcutaneous	Mast cells
GTEX.15DDE.0226.SM.6LLJ6	0	Cold	0	C1	2	4	3	Adipose - Subcutaneous	Mast cells
GTEX.15G19.0226.SM.6PAL2	0	Cold	0	C1	1	5	2	Adipose - Subcutaneous	Mast cells
GTEX.15RIE.2326.SM.7KFSC	0	Cold	0	B1	1	5	0	Adipose - Subcutaneous	Mast cells
GTEX.15SDE.2426.SM.7KFRC	0	Cold	1	B1	2	4	0	Adipose - Subcutaneous	Mast cells
GTEX.15UKP.0526.SM.7KFRO	0	Cold	0	B1	1	1	0	Adipose - Subcutaneous	Mast cells
GTEX.16AAH.2026.SM.7LG5F	0	Cold	0	B1	1	4	0	Adipose - Subcutaneous	Mast cells
GTEX.16GPK.0226.SM.7DUFI	0	Cold	0	C1	1	5	2	Adipose - Subcutaneous	Mast cells
GTEX.16MT8.0526.SM.6PAM6	0	Cold	0	C1	2	5	4	Adipose - Subcutaneous	Mast cells
GTEX.16MTA.2126.SM.6PALC	1	Hot	0	B1	1	4	0	Adipose - Subcutaneous	Mast cells
GTEX.16NPX.0326.SM.7EWDI	1	Hot	0	C1	1	4	0	Adipose - Subcutaneous	Mast cells
GTEX.16XZY.2526.SM.7DHL2	0	Cold	0	B1	1	6	0	Adipose - Subcutaneous	Mast cells
GTEX.17EUY.0526.SM.7EWDE	0	Cold	0	B1	1	1	0	Adipose - Subcutaneous	Mast cells
GTEX.17EVP.0426.SM.79OKG	1	Hot	0	C1	1	3	2	Adipose - Subcutaneous	Mast cells
GTEX.17F96.1726.SM.7IGMB	0	Cold	1	C1	1	6	0	Adipose - Subcutaneous	Mast cells
GTEX.17F97.0426.SM.7LT9U	1	Hot	1	C1	1	4	4	Adipose - Subcutaneous	Mast cells
GTEX.17F98.1126.SM.79OJS	0	Cold	1	B1	2	3	0	Adipose - Subcutaneous	Mast cells
GTEX.17F9Y.0326.SM.7IGLS	0	Cold	0	C1	2	6	0	Adipose - Subcutaneous	Mast cells
GTEX.17HG3.2326.SM.79OKH	1	Hot	1	C1	2	2	2	Adipose - Subcutaneous	Mast cells
GTEX.17HGU.0326.SM.7DUER	1	Hot	0	C1	1	4	0	Adipose - Subcutaneous	Mast cells
GTEX.17HII.0326.SM.7LG4X	0	Cold	0	C1	1	4	2	Adipose - Subcutaneous	Mast cells
GTEX.17MF6.0226.SM.7LG4G	0	Cold	1	C1	1	3	2	Adipose - Subcutaneous	Mast cells
GTEX.183FY.0326.SM.793BY	1	Hot	0	B1	1	1	0	Adipose - Subcutaneous	Mast cells
GTEX.183WM.0226.SM.7LT8T	0	Cold	0	C1	2	6	4	Adipose - Subcutaneous	Mast cells
GTEX.18465.0226.SM.7LG5M	1	Hot	1	C1	1	4	2	Adipose - Subcutaneous	Mast cells
GTEX.18A66.0326.SM.718BE	0	Cold	0	C1	1	5	4	Adipose - Subcutaneous	Mast cells
GTEX.18D9U.0726.SM.7LG5J	0	Cold	0	B1	1	3	0	Adipose - Subcutaneous	Mast cells
GTEX.1A3MV.2126.SM.718BV	1	Hot	0	B1	1	2	0	Adipose - Subcutaneous	Mast cells
GTEX.1A3MW.0226.SM.7939O	0	Cold	1	C1	2	5	4	Adipose - Subcutaneous	Mast cells
GTEX.1A3MX.0226.SM.731C4	1	Hot	0	C1	1	5	4	Adipose - Subcutaneous	Mast cells
GTEX.1A8G7.0226.SM.731AS	0	Cold	1	B1	1	5	2	Adipose - Subcutaneous	Mast cells
GTEX.1AMFI.2126.SM.731BT	0	Cold	0	B1	2	4	0	Adipose - Subcutaneous	Mast cells
GTEX.1AX9J.0326.SM.73KXY	1	Hot	0	B1	1	5	0	Adipose - Subcutaneous	Mast cells
GTEX.1B8KE.2526.SM.73KYQ	0	Cold	0	B1	1	4	0	Adipose - Subcutaneous	Mast cells
GTEX.1B8SF.0526.SM.7939F	1	Hot	1	B1	1	5	2	Adipose - Subcutaneous	Mast cells
GTEX.1B933.0526.SM.7EPHM	1	Hot	0	B1	2	4	2	Adipose - Subcutaneous	Mast cells
GTEX.1BAJH.0426.SM.73KWY	0	Cold	1	B1	1	6	2	Adipose - Subcutaneous	Mast cells
GTEX.1C2JI.2226.SM.7IGPJ	0	Cold	0	B1	1	4	0	Adipose - Subcutaneous	Mast cells
GTEX.1C475.1926.SM.7DUFV	0	Cold	1	B1	2	3	0	Adipose - Subcutaneous	Mast cells
GTEX.1C4CL.0426.SM.7939N	1	Hot	0	B1	1	2	0	Adipose - Subcutaneous	Mast cells
GTEX.1C64O.0226.SM.73KXB	0	Cold	0	B1	1	5	0	Adipose - Subcutaneous	Mast cells
GTEX.1C6VS.0426.SM.79OJV	1	Hot	1	B1	1	5	2	Adipose - Subcutaneous	Mast cells
GTEX.1C6WA.0226.SM.7IGPO	1	Hot	1	B1	1	5	2	Adipose - Subcutaneous	Mast cells
GTEX.1CB4I.0426.SM.7IGPR	0	Cold	1	B1	1	4	0	Adipose - Subcutaneous	Mast cells
GTEX.1E1VI.0226.SM.793CZ	1	Hot	1	C1	1	4	2	Adipose - Subcutaneous	Mast cells
GTEX.NL3G.0226.SM.4RGLU	0	Cold	1	C1	2	5	2	Adipose - Subcutaneous	Mast cells
GTEX.NPJ8.0226.SM.48TBN	0	Cold	1	D1	1	3	4	Adipose - Subcutaneous	Mast cells
GTEX.O5YV.0226.SM.48TBY	0	Cold	0	C1	2	5	3	Adipose - Subcutaneous	Mast cells
GTEX.OHPK.0226.SM.3MJH6	1	Hot	0	B1	2	4	0	Adipose - Subcutaneous	Mast cells
GTEX.OHPN.0226.SM.48TBV	0	Cold	1	C1	2	5	0	Adipose - Subcutaneous	Mast cells
GTEX.OIZH.0226.SM.2YUMH	0	Cold	0	B1	1	4	0	Adipose - Subcutaneous	Mast cells
GTEX.OOBJ.0226.SM.2YUMM	0	Cold	1	B1	1	5	0	Adipose - Subcutaneous	Mast cells
GTEX.OXRO.0226.SM.3LK6F	0	Cold	2	D1	2	5	4	Adipose - Subcutaneous	Mast cells
GTEX.OXRP.0226.SM.3NB14	0	Cold	1	C1	2	5	3	Adipose - Subcutaneous	Mast cells
GTEX.P44H.0326.SM.2XCES	0	Cold	0	C1	1	3	4	Adipose - Subcutaneous	Mast cells
GTEX.P4PP.0226.SM.5S2VR	0	Cold	1	B1	2	2	0	Adipose - Subcutaneous	Mast cells
GTEX.P4PQ.0226.SM.2S1NK	0	Cold	1	B1	1	5	0	Adipose - Subcutaneous	Mast cells
GTEX.POMQ.2326.SM.5S2VS	0	Cold	0	B1	2	1	0	Adipose - Subcutaneous	Mast cells
GTEX.POYW.0726.SM.2XCEO	0	Cold	1	C1	1	5	0	Adipose - Subcutaneous	Mast cells
GTEX.PWN1.0226.SM.5SI7O	0	Cold	1	B1	2	3	0	Adipose - Subcutaneous	Mast cells
GTEX.Q2AG.0226.SM.2S1P4	0	Cold	1	C1	2	3	2	Adipose - Subcutaneous	Mast cells
GTEX.Q2AH.1726.SM.3NB2B	0	Cold	1	B1	1	3	0	Adipose - Subcutaneous	Mast cells
GTEX.Q2AI.1426.SM.2S1P5	0	Cold	1	B1	1	3	0	Adipose - Subcutaneous	Mast cells
GTEX.QCQG.1826.SM.2S1P2	0	Cold	1	B1	2	4	0	Adipose - Subcutaneous	Mast cells
GTEX.QDVJ.1826.SM.2S1P3	0	Cold	1	C1	1	4	0	Adipose - Subcutaneous	Mast cells
GTEX.QEG5.0326.SM.2S1PB	0	Cold	1	C1	1	1	0	Adipose - Subcutaneous	Mast cells
GTEX.QEL4.0326.SM.3GAE5	0	Cold	1	C1	1	4	3	Adipose - Subcutaneous	Mast cells
GTEX.QESD.1526.SM.2S1QT	1	Hot	1	B1	1	1	0	Adipose - Subcutaneous	Mast cells
GTEX.QLQW.1226.SM.2S1Q9	1	Hot	1	B1	1	2	0	Adipose - Subcutaneous	Mast cells
GTEX.QMRM.1726.SM.2S1QG	1	Hot	1	B1	1	4	0	Adipose - Subcutaneous	Mast cells
GTEX.QV31.1326.SM.2S1QE	0	Cold	0	B1	1	2	0	Adipose - Subcutaneous	Mast cells
GTEX.QV44.1825.SM.447CF	0	Cold	1	B1	1	4	0	Adipose - Subcutaneous	Mast cells
GTEX.R55C.1626.SM.48FEG	0	Cold	1	B1	1	3	0	Adipose - Subcutaneous	Mast cells
GTEX.R55G.2426.SM.2TC5I	0	Cold	0	B1	2	3	0	Adipose - Subcutaneous	Mast cells
GTEX.RTLS.0226.SM.2TF5E	0	Cold	1	C1	2	5	4	Adipose - Subcutaneous	Mast cells
GTEX.RWSA.0226.SM.2XCBA	0	Cold	1	C1	1	3	1	Adipose - Subcutaneous	Mast cells
GTEX.S32W.2226.SM.2XCAY	0	Cold	1	B1	2	4	0	Adipose - Subcutaneous	Mast cells
GTEX.S33H.1126.SM.2XCB6	1	Hot	0	C1	1	2	2	Adipose - Subcutaneous	Mast cells
GTEX.S7SE.0226.SM.2XCD4	0	Cold	1	C1	1	4	2	Adipose - Subcutaneous	Mast cells
GTEX.S95S.1326.SM.2XCDK	1	Hot	0	B1	1	5	0	Adipose - Subcutaneous	Mast cells
GTEX.SIU8.0226.SM.2XCDS	1	Hot	1	C1	1	4	2	Adipose - Subcutaneous	Mast cells
GTEX.SJXC.0226.SM.2XCDU	0	Cold	1	C1	1	5	2	Adipose - Subcutaneous	Mast cells
GTEX.SNMC.1326.SM.2XCFK	0	Cold	1	B1	1	1	0	Adipose - Subcutaneous	Mast cells
GTEX.T5JC.0526.SM.32PM7	0	Cold	1	C1	1	1	2	Adipose - Subcutaneous	Mast cells
GTEX.T6MO.1726.SM.33HB8	0	Cold	0	B1	2	3	0	Adipose - Subcutaneous	Mast cells
GTEX.T8EM.1126.SM.3DB7D	0	Cold	0	C1	1	3	0	Adipose - Subcutaneous	Mast cells
GTEX.TKQ1.1126.SM.4GIAZ	0	Cold	0	B1	1	2	0	Adipose - Subcutaneous	Mast cells
GTEX.U3ZN.2626.SM.3DB7T	1	Hot	1	B1	2	2	0	Adipose - Subcutaneous	Mast cells
GTEX.U4B1.1726.SM.3DB9F	0	Cold	1	B1	1	3	0	Adipose - Subcutaneous	Mast cells
GTEX.UJHI.1626.SM.3DB9A	1	Hot	1	B1	2	4	0	Adipose - Subcutaneous	Mast cells
GTEX.VJYA.1326.SM.3GIJC	1	Hot	0	B1	1	5	0	Adipose - Subcutaneous	Mast cells
GTEX.WFG8.2326.SM.5S2UE	1	Hot	0	B1	1	1	0	Adipose - Subcutaneous	Mast cells
GTEX.WFJO.1926.SM.3GILA	1	Hot	1	B1	1	2	0	Adipose - Subcutaneous	Mast cells
GTEX.WHPG.2126.SM.4M1ZM	1	Hot	1	B1	1	4	0	Adipose - Subcutaneous	Mast cells
GTEX.WI4N.1126.SM.3LK7Q	0	Cold	0	C1	2	3	0	Adipose - Subcutaneous	Mast cells
GTEX.WL46.0326.SM.3LK6Y	1	Hot	1	C1	1	4	2	Adipose - Subcutaneous	Mast cells
GTEX.WVJS.0226.SM.4MVOU	1	Hot	1	C1	1	4	0	Adipose - Subcutaneous	Mast cells
GTEX.WVLH.0226.SM.3MJG6	1	Hot	0	C1	1	4	2	Adipose - Subcutaneous	Mast cells
GTEX.WY7C.2426.SM.3NB2V	0	Cold	1	B1	1	4	0	Adipose - Subcutaneous	Mast cells
GTEX.X15G.2326.SM.4PQZS	0	Cold	0	B1	2	4	0	Adipose - Subcutaneous	Mast cells
GTEX.X4LF.1726.SM.3NMBZ	1	Hot	0	B1	1	4	0	Adipose - Subcutaneous	Mast cells
GTEX.X4XY.0326.SM.46MVZ	0	Cold	1	C1	1	5	0	Adipose - Subcutaneous	Mast cells
GTEX.X5EB.2426.SM.4E3HX	1	Hot	0	B1	1	3	0	Adipose - Subcutaneous	Mast cells
GTEX.X8HC.0226.SM.4E3K1	0	Cold	1	C1	2	4	0	Adipose - Subcutaneous	Mast cells
GTEX.XBEC.0326.SM.4AT4M	1	Hot	1	C1	1	4	2	Adipose - Subcutaneous	Mast cells
GTEX.XBED.2326.SM.47JYR	0	Cold	1	B1	1	5	0	Adipose - Subcutaneous	Mast cells
GTEX.XK95.0426.SM.4AT4R	0	Cold	1	C1	1	3	0	Adipose - Subcutaneous	Mast cells
GTEX.XLM4.0226.SM.4AT4N	0	Cold	1	C1	1	5	3	Adipose - Subcutaneous	Mast cells
GTEX.XMK1.2226.SM.4B673	0	Cold	0	B1	1	3	0	Adipose - Subcutaneous	Mast cells
GTEX.XPVG.2726.SM.4B66W	0	Cold	0	B1	1	4	0	Adipose - Subcutaneous	Mast cells
GTEX.XQ3S.1626.SM.4WAYN	0	Cold	1	C1	1	1	1	Adipose - Subcutaneous	Mast cells
GTEX.XUW1.0526.SM.4BOP3	1	Hot	1	C1	2	4	0	Adipose - Subcutaneous	Mast cells
GTEX.XXEK.2426.SM.4BRUS	0	Cold	0	B1	1	4	0	Adipose - Subcutaneous	Mast cells
GTEX.XYKS.2726.SM.4E3IC	0	Cold	1	B1	2	5	0	Adipose - Subcutaneous	Mast cells
GTEX.Y111.0226.SM.4SOIW	1	Hot	1	B1	1	4	1	Adipose - Subcutaneous	Mast cells
GTEX.Y114.2326.SM.4TT7X	0	Cold	0	B1	2	4	0	Adipose - Subcutaneous	Mast cells
GTEX.Y3I4.2226.SM.4TT7O	1	Hot	0	B1	1	4	0	Adipose - Subcutaneous	Mast cells
GTEX.Y3IK.2526.SM.4WWDM	0	Cold	1	B1	2	4	0	Adipose - Subcutaneous	Mast cells
GTEX.Y5V6.2526.SM.5IFJV	0	Cold	0	B1	1	5	0	Adipose - Subcutaneous	Mast cells
GTEX.Y8E4.0726.SM.4WWFN	1	Hot	1	C1	1	3	0	Adipose - Subcutaneous	Mast cells
GTEX.Y8LW.1926.SM.4WWFZ	1	Hot	0	B1	2	4	0	Adipose - Subcutaneous	Mast cells
GTEX.Y9LG.2026.SM.62LFS	0	Cold	0	B1	1	2	0	Adipose - Subcutaneous	Mast cells
GTEX.YEC3.1226.SM.5IFI8	1	Hot	0	B1	1	4	0	Adipose - Subcutaneous	Mast cells
GTEX.YEC4.2426.SM.57WFO	1	Hot	0	B1	1	3	0	Adipose - Subcutaneous	Mast cells
GTEX.YECK.0226.SM.4W215	1	Hot	0	C1	1	5	3	Adipose - Subcutaneous	Mast cells
GTEX.YF7O.2426.SM.5IFJL	0	Cold	0	B1	1	4	0	Adipose - Subcutaneous	Mast cells
GTEX.YFC4.0226.SM.57WD2	1	Hot	0	C1	2	3	1	Adipose - Subcutaneous	Mast cells
GTEX.YJ8A.0526.SM.5IFHT	0	Cold	1	B1	1	1	0	Adipose - Subcutaneous	Mast cells
GTEX.Z9EW.1826.SM.5CVMA	1	Hot	0	B1	1	3	0	Adipose - Subcutaneous	Mast cells
GTEX.ZAJG.0226.SM.5HL81	1	Hot	0	C1	2	4	3	Adipose - Subcutaneous	Mast cells
GTEX.ZC5H.0126.SM.4WAYL	1	Hot	0	B1	2	3	0	Adipose - Subcutaneous	Mast cells
GTEX.ZDTS.0226.SM.5HL7Q	0	Cold	1	C1	1	5	2	Adipose - Subcutaneous	Mast cells
GTEX.ZDXO.2426.SM.5S2NJ	1	Hot	0	B1	1	5	2	Adipose - Subcutaneous	Mast cells
GTEX.ZDYS.2126.SM.5S2OD	0	Cold	1	C1	1	4	0	Adipose - Subcutaneous	Mast cells
GTEX.ZE7O.0226.SM.5S2N1	0	Cold	1	B1	2	4	2	Adipose - Subcutaneous	Mast cells
GTEX.ZE9C.2826.SM.5S2MO	0	Cold	0	C1	1	5	2	Adipose - Subcutaneous	Mast cells
GTEX.ZEX8.2326.SM.5S2MN	0	Cold	1	B1	1	4	0	Adipose - Subcutaneous	Mast cells
GTEX.ZF28.0226.SM.5S2OE	0	Cold	2	C1	1	5	4	Adipose - Subcutaneous	Mast cells
GTEX.ZF3C.0226.SM.4WWB3	0	Cold	1	C1	2	4	0	Adipose - Subcutaneous	Mast cells
GTEX.ZLV1.1826.SM.5FQU5	0	Cold	0	B1	2	5	0	Adipose - Subcutaneous	Mast cells
GTEX.ZLWG.2226.SM.5DUWO	0	Cold	1	B1	2	4	0	Adipose - Subcutaneous	Mast cells
GTEX.ZPIC.1826.SM.57WFE	0	Cold	0	B1	2	3	0	Adipose - Subcutaneous	Mast cells
GTEX.ZQG8.1526.SM.5HL65	0	Cold	1	B1	2	5	0	Adipose - Subcutaneous	Mast cells
GTEX.ZT9X.1926.SM.57WE7	0	Cold	0	B1	1	3	0	Adipose - Subcutaneous	Mast cells
GTEX.ZTPG.0226.SM.5O99I	0	Cold	0	B1	2	1	0	Adipose - Subcutaneous	Mast cells
GTEX.ZTSS.2026.SM.5987K	0	Cold	1	B1	1	3	0	Adipose - Subcutaneous	Mast cells
GTEX.ZTX8.1526.SM.5N9GI	1	Hot	1	B1	1	1	0	Adipose - Subcutaneous	Mast cells
GTEX.ZV68.0226.SM.59HJF	1	Hot	0	B1	2	4	2	Adipose - Subcutaneous	Mast cells
GTEX.ZVE2.0326.SM.57WFC	1	Hot	1	C1	1	4	0	Adipose - Subcutaneous	Mast cells
GTEX.ZVP2.1826.SM.5GU62	1	Hot	1	B1	1	4	0	Adipose - Subcutaneous	Mast cells
GTEX.ZVT2.2226.SM.5NQ6P	0	Cold	1	B1	2	4	0	Adipose - Subcutaneous	Mast cells
GTEX.ZVT4.0226.SM.51MSD	0	Cold	0	C1	2	4	3	Adipose - Subcutaneous	Mast cells
GTEX.ZVTK.0526.SM.5GZWT	0	Cold	1	C1	1	1	1	Adipose - Subcutaneous	Mast cells
GTEX.ZVZP.2326.SM.59HL4	0	Cold	1	B1	1	4	0	Adipose - Subcutaneous	Mast cells
GTEX.ZXES.2026.SM.5NQ6R	0	Cold	0	B1	2	2	0	Adipose - Subcutaneous	Mast cells
GTEX.ZXG5.0226.SM.59HJI	1	Hot	0	B1	1	5	3	Adipose - Subcutaneous	Mast cells
GTEX.ZYT6.0326.SM.7LG5R	1	Hot	1	C1	1	2	1	Adipose - Subcutaneous	Mast cells
GTEX.ZYVF.0226.SM.5GIEG	0	Cold	0	C1	2	4	0	Adipose - Subcutaneous	Mast cells
GTEX.ZYY3.0226.SM.5E45M	0	Cold	0	C1	2	5	4	Adipose - Subcutaneous	Mast cells
GTEX.ZZ64.1626.SM.5E43W	0	Cold	0	B1	1	1	0	Adipose - Subcutaneous	Mast cells
GTEX.ZZPU.2726.SM.5NQ8O	0	Cold	1	B1	2	4	0	Adipose - Subcutaneous	Mast cells
GTEX.111VG.2326.SM.5N9BK	1	Hot	1	B1	1	5	3	Adipose - Subcutaneous	Myeloid_Sum
GTEX.111YS.2426.SM.5GZZQ	0	Cold	0	B1	1	5	0	Adipose - Subcutaneous	Myeloid_Sum
GTEX.1122O.2026.SM.5NQ91	0	Cold	0	B1	2	5	0	Adipose - Subcutaneous	Myeloid_Sum
GTEX.117YX.2226.SM.5EGJJ	0	Cold	0	B1	1	4	0	Adipose - Subcutaneous	Myeloid_Sum
GTEX.11DXW.0326.SM.5H11W	0	Cold	1	C1	1	3	2	Adipose - Subcutaneous	Myeloid_Sum
GTEX.11DZ1.0226.SM.5A5KF	1	Hot	1	C1	1	4	4	Adipose - Subcutaneous	Myeloid_Sum
GTEX.11EQ8.0226.SM.5EQ5G	1	Hot	1	C1	1	5	4	Adipose - Subcutaneous	Myeloid_Sum
GTEX.11EQ9.2526.SM.5HL66	0	Cold	0	B1	1	2	2	Adipose - Subcutaneous	Myeloid_Sum
GTEX.11GSO.2326.SM.5A5LX	1	Hot	1	B1	1	5	2	Adipose - Subcutaneous	Myeloid_Sum
GTEX.11LCK.1126.SM.5A5KC	0	Cold	0	B1	1	2	0	Adipose - Subcutaneous	Myeloid_Sum
GTEX.11O72.0226.SM.59869	1	Hot	0	C1	1	3	2	Adipose - Subcutaneous	Myeloid_Sum
GTEX.11P7K.2026.SM.5GU74	0	Cold	0	B1	1	2	0	Adipose - Subcutaneous	Myeloid_Sum
GTEX.11P82.1726.SM.5Q5AT	0	Cold	0	B1	1	1	1	Adipose - Subcutaneous	Myeloid_Sum
GTEX.11PRG.0626.SM.5BC56	1	Hot	0	C1	1	4	2	Adipose - Subcutaneous	Myeloid_Sum
GTEX.11UD1.0226.SM.5EQKL	1	Hot	0	B1	2	3	3	Adipose - Subcutaneous	Myeloid_Sum
GTEX.11WQC.2426.SM.5EQKQ	0	Cold	1	B1	1	5	2	Adipose - Subcutaneous	Myeloid_Sum
GTEX.11XUK.2126.SM.5EQLR	0	Cold	0	B1	2	3	0	Adipose - Subcutaneous	Myeloid_Sum
GTEX.1212Z.2426.SM.5EQ5D	1	Hot	1	B1	1	5	2	Adipose - Subcutaneous	Myeloid_Sum
GTEX.12696.2526.SM.5EQLN	0	Cold	0	B1	1	5	3	Adipose - Subcutaneous	Myeloid_Sum
GTEX.12WSA.0326.SM.5BC6I	0	Cold	0	C1	1	5	4	Adipose - Subcutaneous	Myeloid_Sum
GTEX.12WSD.0226.SM.59HKO	1	Hot	0	C1	2	5	2	Adipose - Subcutaneous	Myeloid_Sum
GTEX.12ZZY.0326.SM.5LZVQ	0	Cold	0	C1	1	5	2	Adipose - Subcutaneous	Myeloid_Sum
GTEX.13112.2726.SM.5DUW5	0	Cold	1	B1	1	4	2	Adipose - Subcutaneous	Myeloid_Sum
GTEX.1314G.1626.SM.5EQ67	0	Cold	1	B1	1	2	0	Adipose - Subcutaneous	Myeloid_Sum
GTEX.131XF.2226.SM.5EQKG	0	Cold	0	B1	1	5	0	Adipose - Subcutaneous	Myeloid_Sum
GTEX.131XW.0526.SM.5PNXZ	1	Hot	1	C1	2	4	4	Adipose - Subcutaneous	Myeloid_Sum
GTEX.132QS.2526.SM.62LFJ	0	Cold	0	B1	1	5	0	Adipose - Subcutaneous	Myeloid_Sum
GTEX.1399T.2726.SM.5K7XK	1	Hot	1	B1	1	5	2	Adipose - Subcutaneous	Myeloid_Sum
GTEX.139D8.0326.SM.5IJCJ	0	Cold	0	C1	2	2	0	Adipose - Subcutaneous	Myeloid_Sum
GTEX.139T8.0226.SM.5L3EA	0	Cold	0	C1	1	5	4	Adipose - Subcutaneous	Myeloid_Sum
GTEX.139TT.0226.SM.5K7YH	0	Cold	0	B1	1	5	2	Adipose - Subcutaneous	Myeloid_Sum
GTEX.139YR.2426.SM.5J1OB	0	Cold	0	B1	1	4	0	Adipose - Subcutaneous	Myeloid_Sum
GTEX.13CF3.2326.SM.5IFGL	0	Cold	0	B1	2	5	0	Adipose - Subcutaneous	Myeloid_Sum
GTEX.13FH7.2226.SM.5IJD4	0	Cold	1	B1	2	4	0	Adipose - Subcutaneous	Myeloid_Sum
GTEX.13FHP.0226.SM.5K7WD	1	Hot	1	C1	1	4	4	Adipose - Subcutaneous	Myeloid_Sum
GTEX.13G51.2626.SM.5LZYW	0	Cold	1	B1	1	5	2	Adipose - Subcutaneous	Myeloid_Sum
GTEX.13JUV.2826.SM.5LZWU	0	Cold	0	B1	2	3	0	Adipose - Subcutaneous	Myeloid_Sum
GTEX.13JVG.0226.SM.5J1MW	1	Hot	0	B1	1	5	2	Adipose - Subcutaneous	Myeloid_Sum
GTEX.13N1W.0226.SM.5K7W6	0	Cold	1	C1	1	6	0	Adipose - Subcutaneous	Myeloid_Sum
GTEX.13NYS.0226.SM.5MR49	1	Hot	0	B1	1	5	4	Adipose - Subcutaneous	Myeloid_Sum
GTEX.13NZ8.0926.SM.5MR3U	0	Cold	0	C1	2	5	4	Adipose - Subcutaneous	Myeloid_Sum
GTEX.13NZA.0126.SM.5K7UH	1	Hot	1	B1	1	5	2	Adipose - Subcutaneous	Myeloid_Sum
GTEX.13O3P.0226.SM.5KM3Z	0	Cold	0	C1	1	4	4	Adipose - Subcutaneous	Myeloid_Sum
GTEX.13O3Q.2326.SM.5KM3G	1	Hot	1	B1	1	4	2	Adipose - Subcutaneous	Myeloid_Sum
GTEX.13OW8.1226.SM.5K7XD	0	Cold	1	B1	1	5	2	Adipose - Subcutaneous	Myeloid_Sum
GTEX.13PVR.2426.SM.5RQHN	0	Cold	0	B1	2	5	0	Adipose - Subcutaneous	Myeloid_Sum
GTEX.13QJ3.0426.SM.5RQHP	0	Cold	0	C1	1	4	0	Adipose - Subcutaneous	Myeloid_Sum
GTEX.13SLW.0226.SM.5S2NA	1	Hot	0	B1	1	6	2	Adipose - Subcutaneous	Myeloid_Sum
GTEX.13SLX.0426.SM.5QGRC	1	Hot	1	B1	2	4	2	Adipose - Subcutaneous	Myeloid_Sum
GTEX.13U4I.0226.SM.5SIB1	0	Cold	0	C1	2	3	0	Adipose - Subcutaneous	Myeloid_Sum
GTEX.13VXU.0226.SM.5SI9R	0	Cold	1	B1	1	4	2	Adipose - Subcutaneous	Myeloid_Sum
GTEX.13X6K.0226.SM.5QGPB	0	Cold	0	C1	2	5	4	Adipose - Subcutaneous	Myeloid_Sum
GTEX.13YAN.0426.SM.5O9DR	1	Hot	0	C1	1	5	0	Adipose - Subcutaneous	Myeloid_Sum
GTEX.144FL.0226.SM.5Q5D4	1	Hot	0	B1	1	4	2	Adipose - Subcutaneous	Myeloid_Sum
GTEX.145ME.1926.SM.5SI9S	0	Cold	0	B1	2	3	0	Adipose - Subcutaneous	Myeloid_Sum
GTEX.145MF.0526.SM.5LUA6	0	Cold	0	B1	1	4	2	Adipose - Subcutaneous	Myeloid_Sum
GTEX.145MO.0426.SM.5QGP6	0	Cold	0	C1	1	5	3	Adipose - Subcutaneous	Myeloid_Sum
GTEX.146FQ.0226.SM.5NQAL	1	Hot	1	B1	1	2	0	Adipose - Subcutaneous	Myeloid_Sum
GTEX.146FR.1826.SM.5QGPF	0	Cold	0	B1	2	5	0	Adipose - Subcutaneous	Myeloid_Sum
GTEX.14753.0326.SM.5QGQB	0	Cold	1	B1	1	5	4	Adipose - Subcutaneous	Myeloid_Sum
GTEX.147F3.0626.SM.5NQ9I	0	Cold	1	B1	2	4	0	Adipose - Subcutaneous	Myeloid_Sum
GTEX.148VI.1726.SM.5S2W9	0	Cold	1	B1	2	5	0	Adipose - Subcutaneous	Myeloid_Sum
GTEX.14ABY.0326.SM.5TDDK	0	Cold	1	B1	1	4	2	Adipose - Subcutaneous	Myeloid_Sum
GTEX.14BIN.0726.SM.793DQ	1	Hot	1	B1	2	4	2	Adipose - Subcutaneous	Myeloid_Sum
GTEX.14BMU.2126.SM.5S2TS	0	Cold	0	B1	2	1	0	Adipose - Subcutaneous	Myeloid_Sum
GTEX.14C5O.0226.SM.5SI6O	0	Cold	1	C1	1	5	4	Adipose - Subcutaneous	Myeloid_Sum
GTEX.14DAQ.0226.SM.664MQ	1	Hot	0	C1	2	5	4	Adipose - Subcutaneous	Myeloid_Sum
GTEX.14DAR.1926.SM.5S2NQ	0	Cold	0	B1	1	4	0	Adipose - Subcutaneous	Myeloid_Sum
GTEX.14E6D.0226.SM.62LDW	0	Cold	1	B1	1	4	2	Adipose - Subcutaneous	Myeloid_Sum
GTEX.14H4A.1026.SM.62LDY	0	Cold	0	B1	2	3	0	Adipose - Subcutaneous	Myeloid_Sum
GTEX.14ICL.2026.SM.62LDN	0	Cold	0	B1	1	2	0	Adipose - Subcutaneous	Myeloid_Sum
GTEX.14JIY.0526.SM.62LFH	1	Hot	0	B1	1	5	2	Adipose - Subcutaneous	Myeloid_Sum
GTEX.14PHX.2426.SM.62LEN	0	Cold	0	C1	1	4	0	Adipose - Subcutaneous	Myeloid_Sum
GTEX.14PJ2.0226.SM.6LLH4	1	Hot	0	C1	1	4	0	Adipose - Subcutaneous	Myeloid_Sum
GTEX.14PJ4.2226.SM.6LLIS	0	Cold	1	B1	1	5	0	Adipose - Subcutaneous	Myeloid_Sum
GTEX.14PJM.0326.SM.62LF2	1	Hot	1	C1	2	4	2	Adipose - Subcutaneous	Myeloid_Sum
GTEX.14PKU.2126.SM.7LT8A	0	Cold	0	B1	2	3	0	Adipose - Subcutaneous	Myeloid_Sum
GTEX.14PN3.2526.SM.6EU15	0	Cold	0	B1	2	5	0	Adipose - Subcutaneous	Myeloid_Sum
GTEX.15CHQ.0226.SM.6EU2S	0	Cold	1	C1	1	5	4	Adipose - Subcutaneous	Myeloid_Sum
GTEX.15DDE.0226.SM.6LLJ6	0	Cold	0	C1	2	4	3	Adipose - Subcutaneous	Myeloid_Sum
GTEX.15ETS.0426.SM.6PANI	0	Cold	0	B1	2	3	0	Adipose - Subcutaneous	Myeloid_Sum
GTEX.15RIE.2326.SM.7KFSC	0	Cold	0	B1	1	5	0	Adipose - Subcutaneous	Myeloid_Sum
GTEX.15UKP.0526.SM.7KFRO	0	Cold	0	B1	1	1	0	Adipose - Subcutaneous	Myeloid_Sum
GTEX.16AAH.2026.SM.7LG5F	0	Cold	0	B1	1	4	0	Adipose - Subcutaneous	Myeloid_Sum
GTEX.16NGA.1826.SM.7LG5L	0	Cold	1	B1	2	3	0	Adipose - Subcutaneous	Myeloid_Sum
GTEX.17EUY.0526.SM.7EWDE	0	Cold	0	B1	1	1	0	Adipose - Subcutaneous	Myeloid_Sum
GTEX.17EVP.0426.SM.79OKG	1	Hot	0	C1	1	3	2	Adipose - Subcutaneous	Myeloid_Sum
GTEX.17HG3.2326.SM.79OKH	1	Hot	1	C1	2	2	2	Adipose - Subcutaneous	Myeloid_Sum
GTEX.17HGU.0326.SM.7DUER	0	Cold	0	C1	1	4	0	Adipose - Subcutaneous	Myeloid_Sum
GTEX.17HII.0326.SM.7LG4X	0	Cold	0	C1	1	4	2	Adipose - Subcutaneous	Myeloid_Sum
GTEX.17MF6.0226.SM.7LG4G	1	Hot	1	C1	1	3	2	Adipose - Subcutaneous	Myeloid_Sum
GTEX.18A6Q.0226.SM.718AS	1	Hot	0	C1	1	5	2	Adipose - Subcutaneous	Myeloid_Sum
GTEX.18D9U.0726.SM.7LG5J	0	Cold	0	B1	1	3	0	Adipose - Subcutaneous	Myeloid_Sum
GTEX.1A3MW.0226.SM.7939O	0	Cold	1	C1	2	5	4	Adipose - Subcutaneous	Myeloid_Sum
GTEX.1AMFI.2126.SM.731BT	0	Cold	0	B1	2	4	0	Adipose - Subcutaneous	Myeloid_Sum
GTEX.1B8KE.2526.SM.73KYQ	0	Cold	0	B1	1	4	0	Adipose - Subcutaneous	Myeloid_Sum
GTEX.1B8SF.0526.SM.7939F	1	Hot	1	B1	1	5	2	Adipose - Subcutaneous	Myeloid_Sum
GTEX.1B8SG.0226.SM.7939Q	0	Cold	1	B1	1	4	2	Adipose - Subcutaneous	Myeloid_Sum
GTEX.1BAJH.0426.SM.73KWY	0	Cold	1	B1	1	6	2	Adipose - Subcutaneous	Myeloid_Sum
GTEX.1C2JI.2226.SM.7IGPJ	0	Cold	0	B1	1	4	0	Adipose - Subcutaneous	Myeloid_Sum
GTEX.1CB4I.0426.SM.7IGPR	0	Cold	1	B1	1	4	0	Adipose - Subcutaneous	Myeloid_Sum
GTEX.1E1VI.0226.SM.793CZ	1	Hot	1	C1	1	4	2	Adipose - Subcutaneous	Myeloid_Sum
GTEX.N7MS.0326.SM.4E3K2	1	Hot	1	C1	1	5	2	Adipose - Subcutaneous	Myeloid_Sum
GTEX.NFK9.0326.SM.3MJGV	0	Cold	0	C1	1	3	0	Adipose - Subcutaneous	Myeloid_Sum
GTEX.O5YT.0226.SM.32PK5	0	Cold	0	B1	1	1	0	Adipose - Subcutaneous	Myeloid_Sum
GTEX.O5YV.0226.SM.48TBY	0	Cold	0	C1	2	5	3	Adipose - Subcutaneous	Myeloid_Sum
GTEX.OHPK.0226.SM.3MJH6	0	Cold	0	B1	2	4	0	Adipose - Subcutaneous	Myeloid_Sum
GTEX.OIZH.0226.SM.2YUMH	0	Cold	0	B1	1	4	0	Adipose - Subcutaneous	Myeloid_Sum
GTEX.OOBJ.0226.SM.2YUMM	0	Cold	1	B1	1	5	0	Adipose - Subcutaneous	Myeloid_Sum
GTEX.OOBK.0226.SM.2YUMF	1	Hot	1	B1	1	3	0	Adipose - Subcutaneous	Myeloid_Sum
GTEX.OXRN.0226.SM.2I5EJ	1	Hot	1	C1	1	4	0	Adipose - Subcutaneous	Myeloid_Sum
GTEX.PLZ6.1326.SM.3NB24	0	Cold	1	B1	1	2	0	Adipose - Subcutaneous	Myeloid_Sum
GTEX.POMQ.2326.SM.5S2VS	1	Hot	0	B1	2	1	0	Adipose - Subcutaneous	Myeloid_Sum
GTEX.POYW.0726.SM.2XCEO	0	Cold	1	C1	1	5	0	Adipose - Subcutaneous	Myeloid_Sum
GTEX.PWN1.0226.SM.5SI7O	0	Cold	1	B1	2	3	0	Adipose - Subcutaneous	Myeloid_Sum
GTEX.Q2AH.1726.SM.3NB2B	0	Cold	1	B1	1	3	0	Adipose - Subcutaneous	Myeloid_Sum
GTEX.Q2AI.1426.SM.2S1P5	0	Cold	1	B1	1	3	0	Adipose - Subcutaneous	Myeloid_Sum
GTEX.Q734.1826.SM.2I3EL	1	Hot	1	B1	2	3	0	Adipose - Subcutaneous	Myeloid_Sum
GTEX.QEG4.0326.SM.5S2UQ	0	Cold	1	C1	1	2	1	Adipose - Subcutaneous	Myeloid_Sum
GTEX.QEL4.0326.SM.3GAE5	0	Cold	1	C1	1	4	3	Adipose - Subcutaneous	Myeloid_Sum
GTEX.QV31.1326.SM.2S1QE	0	Cold	0	B1	1	2	0	Adipose - Subcutaneous	Myeloid_Sum
GTEX.R55C.1626.SM.48FEG	0	Cold	1	B1	1	3	0	Adipose - Subcutaneous	Myeloid_Sum
GTEX.RU72.1026.SM.46MUG	1	Hot	0	C1	2	4	2	Adipose - Subcutaneous	Myeloid_Sum
GTEX.S32W.2226.SM.2XCAY	0	Cold	1	B1	2	4	0	Adipose - Subcutaneous	Myeloid_Sum
GTEX.S7SE.0226.SM.2XCD4	0	Cold	1	C1	1	4	2	Adipose - Subcutaneous	Myeloid_Sum
GTEX.SJXC.0226.SM.2XCDU	0	Cold	1	C1	1	5	2	Adipose - Subcutaneous	Myeloid_Sum
GTEX.SNMC.1326.SM.2XCFK	0	Cold	1	B1	1	1	0	Adipose - Subcutaneous	Myeloid_Sum
GTEX.T5JC.0526.SM.32PM7	0	Cold	1	C1	1	1	2	Adipose - Subcutaneous	Myeloid_Sum
GTEX.T6MO.1726.SM.33HB8	0	Cold	0	B1	2	3	0	Adipose - Subcutaneous	Myeloid_Sum
GTEX.T8EM.1126.SM.3DB7D	0	Cold	0	C1	1	3	0	Adipose - Subcutaneous	Myeloid_Sum
GTEX.TKQ1.1126.SM.4GIAZ	0	Cold	0	B1	1	2	0	Adipose - Subcutaneous	Myeloid_Sum
GTEX.TSE9.0226.SM.3DB84	0	Cold	1	C1	2	5	0	Adipose - Subcutaneous	Myeloid_Sum
GTEX.U412.0526.SM.3DB9I	0	Cold	1	C1	1	5	3	Adipose - Subcutaneous	Myeloid_Sum
GTEX.UTHO.0426.SM.5SI7N	0	Cold	1	C1	1	5	3	Adipose - Subcutaneous	Myeloid_Sum
GTEX.VJYA.1326.SM.3GIJC	1	Hot	0	B1	1	5	0	Adipose - Subcutaneous	Myeloid_Sum
GTEX.WEY5.1926.SM.3GIL8	0	Cold	1	B1	2	3	0	Adipose - Subcutaneous	Myeloid_Sum
GTEX.WL46.0326.SM.3LK6Y	1	Hot	1	C1	1	4	2	Adipose - Subcutaneous	Myeloid_Sum
GTEX.WVLH.0226.SM.3MJG6	1	Hot	0	C1	1	4	2	Adipose - Subcutaneous	Myeloid_Sum
GTEX.X4XY.0326.SM.46MVZ	0	Cold	1	C1	1	5	0	Adipose - Subcutaneous	Myeloid_Sum
GTEX.XLM4.0226.SM.4AT4N	0	Cold	1	C1	1	5	3	Adipose - Subcutaneous	Myeloid_Sum
GTEX.XMD2.0226.SM.4WWEE	1	Hot	1	C1	2	5	0	Adipose - Subcutaneous	Myeloid_Sum
GTEX.XMK1.2226.SM.4B673	0	Cold	0	B1	1	3	0	Adipose - Subcutaneous	Myeloid_Sum
GTEX.XQ3S.1626.SM.4WAYN	0	Cold	1	C1	1	1	1	Adipose - Subcutaneous	Myeloid_Sum
GTEX.XQ8I.0526.SM.4BOPS	0	Cold	0	C1	1	4	0	Adipose - Subcutaneous	Myeloid_Sum
GTEX.XYKS.2726.SM.4E3IC	0	Cold	1	B1	2	5	0	Adipose - Subcutaneous	Myeloid_Sum
GTEX.Y111.0226.SM.4SOIW	0	Cold	1	B1	1	4	1	Adipose - Subcutaneous	Myeloid_Sum
GTEX.Y3IK.2526.SM.4WWDM	1	Hot	1	B1	2	4	0	Adipose - Subcutaneous	Myeloid_Sum
GTEX.YB5K.2226.SM.4WWG1	0	Cold	1	B1	2	3	0	Adipose - Subcutaneous	Myeloid_Sum
GTEX.YEC4.2426.SM.57WFO	0	Cold	0	B1	1	3	0	Adipose - Subcutaneous	Myeloid_Sum
GTEX.YECK.0226.SM.4W215	0	Cold	0	C1	1	5	3	Adipose - Subcutaneous	Myeloid_Sum
GTEX.YJ8A.0526.SM.5IFHT	0	Cold	1	B1	1	1	0	Adipose - Subcutaneous	Myeloid_Sum
GTEX.ZAJG.0226.SM.5HL81	1	Hot	0	C1	2	4	3	Adipose - Subcutaneous	Myeloid_Sum
GTEX.ZAK1.0226.SM.5CVMX	0	Cold	0	C1	2	4	2	Adipose - Subcutaneous	Myeloid_Sum
GTEX.ZE7O.0226.SM.5S2N1	0	Cold	1	B1	2	4	2	Adipose - Subcutaneous	Myeloid_Sum
GTEX.ZE9C.2826.SM.5S2MO	0	Cold	0	C1	1	5	2	Adipose - Subcutaneous	Myeloid_Sum
GTEX.ZF28.0226.SM.5S2OE	0	Cold	2	C1	1	5	4	Adipose - Subcutaneous	Myeloid_Sum
GTEX.ZF3C.0226.SM.4WWB3	1	Hot	1	C1	2	4	0	Adipose - Subcutaneous	Myeloid_Sum
GTEX.ZPU1.2426.SM.4WWFM	0	Cold	1	B1	1	3	0	Adipose - Subcutaneous	Myeloid_Sum
GTEX.ZTSS.2026.SM.5987K	0	Cold	1	B1	1	3	0	Adipose - Subcutaneous	Myeloid_Sum
GTEX.ZTX8.1526.SM.5N9GI	0	Cold	1	B1	1	1	0	Adipose - Subcutaneous	Myeloid_Sum
GTEX.ZUA1.0226.SM.5NQ9Q	0	Cold	0	C1	1	3	2	Adipose - Subcutaneous	Myeloid_Sum
GTEX.ZVT2.2226.SM.5NQ6P	0	Cold	1	B1	2	4	0	Adipose - Subcutaneous	Myeloid_Sum
GTEX.ZVTK.0526.SM.5GZWT	0	Cold	1	C1	1	1	1	Adipose - Subcutaneous	Myeloid_Sum
GTEX.ZVZP.2326.SM.59HL4	0	Cold	1	B1	1	4	0	Adipose - Subcutaneous	Myeloid_Sum
GTEX.ZYFC.0326.SM.5NQ7H	0	Cold	0	C1	1	4	2	Adipose - Subcutaneous	Myeloid_Sum
GTEX.ZYW4.0226.SM.5E44M	0	Cold	0	C1	1	5	3	Adipose - Subcutaneous	Myeloid_Sum
GTEX.ZYY3.0226.SM.5E45M	0	Cold	0	C1	2	5	4	Adipose - Subcutaneous	Myeloid_Sum
GTEX.ZZ64.1626.SM.5E43W	0	Cold	0	B1	1	1	0	Adipose - Subcutaneous	Myeloid_Sum
GTEX.1117F.0226.SM.5GZZ7	0	Cold	0	B1	2	5	4	Adipose - Subcutaneous	Monocytes
GTEX.111FC.0226.SM.5N9B8	0	Cold	2	B1	1	5	1	Adipose - Subcutaneous	Monocytes
GTEX.1122O.2026.SM.5NQ91	0	Cold	0	B1	2	5	0	Adipose - Subcutaneous	Monocytes
GTEX.117YX.2226.SM.5EGJJ	0	Cold	0	B1	1	4	0	Adipose - Subcutaneous	Monocytes
GTEX.11GS4.2626.SM.5A5LD	0	Cold	1	B1	1	5	2	Adipose - Subcutaneous	Monocytes
GTEX.11LCK.1126.SM.5A5KC	0	Cold	0	B1	1	2	0	Adipose - Subcutaneous	Monocytes
GTEX.11O72.0226.SM.59869	1	Hot	0	C1	1	3	2	Adipose - Subcutaneous	Monocytes
GTEX.11OF3.2426.SM.5Q5AS	0	Cold	1	B1	1	5	2	Adipose - Subcutaneous	Monocytes
GTEX.11ONC.2526.SM.5986W	0	Cold	0	B1	1	5	2	Adipose - Subcutaneous	Monocytes
GTEX.11UD2.0126.SM.5EQL2	0	Cold	0	B1	1	4	2	Adipose - Subcutaneous	Monocytes
GTEX.11XUK.2126.SM.5EQLR	0	Cold	0	B1	2	3	0	Adipose - Subcutaneous	Monocytes
GTEX.11ZTT.2526.SM.5EQM9	0	Cold	1	B1	2	5	0	Adipose - Subcutaneous	Monocytes
GTEX.11ZU8.2426.SM.5EQMV	1	Hot	0	B1	1	5	4	Adipose - Subcutaneous	Monocytes
GTEX.11ZUS.0726.SM.59886	0	Cold	1	C1	1	2	1	Adipose - Subcutaneous	Monocytes
GTEX.12126.0426.SM.5Q5AP	0	Cold	0	C1	1	1	1	Adipose - Subcutaneous	Monocytes
GTEX.12WSA.0326.SM.5BC6I	0	Cold	0	C1	1	5	4	Adipose - Subcutaneous	Monocytes
GTEX.12WSD.0226.SM.59HKO	0	Cold	0	C1	2	5	2	Adipose - Subcutaneous	Monocytes
GTEX.12WSM.0226.SM.5LZV6	0	Cold	0	B1	1	5	2	Adipose - Subcutaneous	Monocytes
GTEX.12ZZX.0226.SM.5DUXU	0	Cold	0	C1	2	3	1	Adipose - Subcutaneous	Monocytes
GTEX.12ZZY.0326.SM.5LZVQ	0	Cold	0	C1	1	5	2	Adipose - Subcutaneous	Monocytes
GTEX.12ZZZ.0526.SM.5DUX6	0	Cold	1	B1	1	5	2	Adipose - Subcutaneous	Monocytes
GTEX.13111.1726.SM.5EGJZ	0	Cold	1	B1	1	4	0	Adipose - Subcutaneous	Monocytes
GTEX.13112.2726.SM.5DUW5	0	Cold	1	B1	1	4	2	Adipose - Subcutaneous	Monocytes
GTEX.1313W.0226.SM.5LZV7	0	Cold	0	C1	2	4	2	Adipose - Subcutaneous	Monocytes
GTEX.131XF.2226.SM.5EQKG	0	Cold	0	B1	1	5	0	Adipose - Subcutaneous	Monocytes
GTEX.131YS.0226.SM.5IJEH	0	Cold	1	C1	2	5	2	Adipose - Subcutaneous	Monocytes
GTEX.1399R.2626.SM.5KLZ7	0	Cold	1	B1	1	2	0	Adipose - Subcutaneous	Monocytes
GTEX.1399T.2726.SM.5K7XK	0	Cold	1	B1	1	5	2	Adipose - Subcutaneous	Monocytes
GTEX.139D8.0326.SM.5IJCJ	0	Cold	0	C1	2	2	0	Adipose - Subcutaneous	Monocytes
GTEX.139T4.0126.SM.5HL5G	0	Cold	0	B1	2	4	3	Adipose - Subcutaneous	Monocytes
GTEX.13D11.2326.SM.5IJCY	1	Hot	1	B1	2	4	0	Adipose - Subcutaneous	Monocytes
GTEX.13FHP.0226.SM.5K7WD	0	Cold	1	C1	1	4	4	Adipose - Subcutaneous	Monocytes
GTEX.13FTW.2526.SM.5IJC8	0	Cold	1	B1	1	3	0	Adipose - Subcutaneous	Monocytes
GTEX.13FTY.0626.SM.5L3F8	0	Cold	1	B1	2	3	2	Adipose - Subcutaneous	Monocytes
GTEX.13G51.2626.SM.5LZYW	0	Cold	1	B1	1	5	2	Adipose - Subcutaneous	Monocytes
GTEX.13JUV.2826.SM.5LZWU	0	Cold	0	B1	2	3	0	Adipose - Subcutaneous	Monocytes
GTEX.13N1W.0226.SM.5K7W6	0	Cold	1	C1	1	6	0	Adipose - Subcutaneous	Monocytes
GTEX.13NZ8.0926.SM.5MR3U	0	Cold	0	C1	2	5	4	Adipose - Subcutaneous	Monocytes
GTEX.13O3Q.2326.SM.5KM3G	1	Hot	1	B1	1	4	2	Adipose - Subcutaneous	Monocytes
GTEX.13OVI.1326.SM.5IJBO	0	Cold	0	B1	2	5	0	Adipose - Subcutaneous	Monocytes
GTEX.13OVL.0326.SM.5IJCS	0	Cold	1	B1	1	4	2	Adipose - Subcutaneous	Monocytes
GTEX.13OW6.0526.SM.5L3HY	0	Cold	1	C1	1	4	2	Adipose - Subcutaneous	Monocytes
GTEX.13OW7.0226.SM.5MR3N	0	Cold	0	C1	1	4	2	Adipose - Subcutaneous	Monocytes
GTEX.13PDP.0226.SM.5K7W9	0	Cold	1	C1	1	5	4	Adipose - Subcutaneous	Monocytes
GTEX.13PLJ.0126.SM.5L3HU	0	Cold	1	B1	2	5	2	Adipose - Subcutaneous	Monocytes
GTEX.13PVQ.0226.SM.5SIBG	0	Cold	1	C1	1	4	2	Adipose - Subcutaneous	Monocytes
GTEX.13PVR.2426.SM.5RQHN	0	Cold	0	B1	2	5	0	Adipose - Subcutaneous	Monocytes
GTEX.13SLW.0226.SM.5S2NA	0	Cold	0	B1	1	6	2	Adipose - Subcutaneous	Monocytes
GTEX.13VXU.0226.SM.5SI9R	0	Cold	1	B1	1	4	2	Adipose - Subcutaneous	Monocytes
GTEX.13X6J.0226.SM.7EPGC	0	Cold	1	C1	1	4	2	Adipose - Subcutaneous	Monocytes
GTEX.13X6K.0226.SM.5QGPB	0	Cold	0	C1	2	5	4	Adipose - Subcutaneous	Monocytes
GTEX.144FL.0226.SM.5Q5D4	1	Hot	0	B1	1	4	2	Adipose - Subcutaneous	Monocytes
GTEX.144GL.0226.SM.5QGOX	0	Cold	0	C1	1	4	2	Adipose - Subcutaneous	Monocytes
GTEX.145LT.1826.SM.5QGP4	0	Cold	0	B1	1	3	0	Adipose - Subcutaneous	Monocytes
GTEX.145MF.0526.SM.5LUA6	0	Cold	0	B1	1	4	2	Adipose - Subcutaneous	Monocytes
GTEX.145MG.0126.SM.5TDDA	0	Cold	1	B1	1	4	2	Adipose - Subcutaneous	Monocytes
GTEX.146FR.1826.SM.5QGPF	0	Cold	0	B1	2	5	0	Adipose - Subcutaneous	Monocytes
GTEX.147F3.0626.SM.5NQ9I	0	Cold	1	B1	2	4	0	Adipose - Subcutaneous	Monocytes
GTEX.148VI.1726.SM.5S2W9	0	Cold	1	B1	2	5	0	Adipose - Subcutaneous	Monocytes
GTEX.14A5H.0526.SM.5TDCN	0	Cold	0	B1	1	5	2	Adipose - Subcutaneous	Monocytes
GTEX.14AS3.2026.SM.5TDD9	0	Cold	1	B1	2	3	0	Adipose - Subcutaneous	Monocytes
GTEX.14BMV.0226.SM.5S2N2	0	Cold	1	C1	1	4	2	Adipose - Subcutaneous	Monocytes
GTEX.14C5O.0226.SM.5SI6O	0	Cold	1	C1	1	5	4	Adipose - Subcutaneous	Monocytes
GTEX.14E1K.2126.SM.793DU	0	Cold	0	B1	1	4	0	Adipose - Subcutaneous	Monocytes
GTEX.14JG1.0526.SM.6LLHW	0	Cold	1	C1	1	3	2	Adipose - Subcutaneous	Monocytes
GTEX.14PJ3.1926.SM.62LEY	0	Cold	0	B1	1	4	0	Adipose - Subcutaneous	Monocytes
GTEX.14PJ6.2226.SM.6LLIV	0	Cold	1	B1	2	5	0	Adipose - Subcutaneous	Monocytes
GTEX.14PJM.0326.SM.62LF2	0	Cold	1	C1	2	4	2	Adipose - Subcutaneous	Monocytes
GTEX.14PK6.2026.SM.6LLHP	0	Cold	0	B1	2	6	0	Adipose - Subcutaneous	Monocytes
GTEX.15CHQ.0226.SM.6EU2S	0	Cold	1	C1	1	5	4	Adipose - Subcutaneous	Monocytes
GTEX.15DCD.0226.SM.6LPKC	0	Cold	1	C1	2	6	2	Adipose - Subcutaneous	Monocytes
GTEX.15ER7.0426.SM.6PAM3	0	Cold	0	C1	2	1	1	Adipose - Subcutaneous	Monocytes
GTEX.15G19.0226.SM.6PAL2	0	Cold	0	C1	1	5	2	Adipose - Subcutaneous	Monocytes
GTEX.15SDE.2426.SM.7KFRC	0	Cold	1	B1	2	4	0	Adipose - Subcutaneous	Monocytes
GTEX.16NGA.1826.SM.7LG5L	0	Cold	1	B1	2	3	0	Adipose - Subcutaneous	Monocytes
GTEX.17F97.0426.SM.7LT9U	0	Cold	1	C1	1	4	4	Adipose - Subcutaneous	Monocytes
GTEX.17F98.1126.SM.79OJS	0	Cold	1	B1	2	3	0	Adipose - Subcutaneous	Monocytes
GTEX.17F9Y.0326.SM.7IGLS	0	Cold	0	C1	2	6	0	Adipose - Subcutaneous	Monocytes
GTEX.17HHE.1926.SM.7EPGW	0	Cold	0	B1	1	4	0	Adipose - Subcutaneous	Monocytes
GTEX.183WM.0226.SM.7LT8T	1	Hot	0	C1	2	6	4	Adipose - Subcutaneous	Monocytes
GTEX.18465.0226.SM.7LG5M	0	Cold	1	C1	1	4	2	Adipose - Subcutaneous	Monocytes
GTEX.18A7A.0326.SM.731AT	0	Cold	0	C1	2	4	2	Adipose - Subcutaneous	Monocytes
GTEX.1AMFI.2126.SM.731BT	0	Cold	0	B1	2	4	0	Adipose - Subcutaneous	Monocytes
GTEX.1AX9J.0326.SM.73KXY	0	Cold	0	B1	1	5	0	Adipose - Subcutaneous	Monocytes
GTEX.1B8KE.2526.SM.73KYQ	0	Cold	0	B1	1	4	0	Adipose - Subcutaneous	Monocytes
GTEX.1B8KZ.1926.SM.7DUG8	0	Cold	1	B1	1	4	0	Adipose - Subcutaneous	Monocytes
GTEX.1B8SF.0526.SM.7939F	0	Cold	1	B1	1	5	2	Adipose - Subcutaneous	Monocytes
GTEX.1B933.0526.SM.7EPHM	0	Cold	0	B1	2	4	2	Adipose - Subcutaneous	Monocytes
GTEX.1C4CL.0426.SM.7939N	0	Cold	0	B1	1	2	0	Adipose - Subcutaneous	Monocytes
GTEX.1C6WA.0226.SM.7IGPO	0	Cold	1	B1	1	5	2	Adipose - Subcutaneous	Monocytes
GTEX.NFK9.0326.SM.3MJGV	0	Cold	0	C1	1	3	0	Adipose - Subcutaneous	Monocytes
GTEX.OHPK.0226.SM.3MJH6	0	Cold	0	B1	2	4	0	Adipose - Subcutaneous	Monocytes
GTEX.OIZI.0226.SM.2XCEE	0	Cold	1	C1	1	3	0	Adipose - Subcutaneous	Monocytes
GTEX.OXRL.0226.SM.3NB18	0	Cold	1	B1	1	4	0	Adipose - Subcutaneous	Monocytes
GTEX.OXRO.0226.SM.3LK6F	0	Cold	2	D1	2	5	4	Adipose - Subcutaneous	Monocytes
GTEX.P4PP.0226.SM.5S2VR	0	Cold	1	B1	2	2	0	Adipose - Subcutaneous	Monocytes
GTEX.P4QT.0226.SM.3LK68	0	Cold	1	B1	2	4	0	Adipose - Subcutaneous	Monocytes
GTEX.PLZ6.1326.SM.3NB24	0	Cold	1	B1	1	2	0	Adipose - Subcutaneous	Monocytes
GTEX.POMQ.2326.SM.5S2VS	1	Hot	0	B1	2	1	0	Adipose - Subcutaneous	Monocytes
GTEX.Q734.1826.SM.2I3EL	1	Hot	1	B1	2	3	0	Adipose - Subcutaneous	Monocytes
GTEX.QDT8.0226.SM.32PL4	0	Cold	1	C1	2	2	4	Adipose - Subcutaneous	Monocytes
GTEX.QEG4.0326.SM.5S2UQ	0	Cold	1	C1	1	2	1	Adipose - Subcutaneous	Monocytes
GTEX.QEG5.0326.SM.2S1PB	0	Cold	1	C1	1	1	0	Adipose - Subcutaneous	Monocytes
GTEX.QEL4.0326.SM.3GAE5	0	Cold	1	C1	1	4	3	Adipose - Subcutaneous	Monocytes
GTEX.QESD.1526.SM.2S1QT	0	Cold	1	B1	1	1	0	Adipose - Subcutaneous	Monocytes
GTEX.R53T.1626.SM.3GAEW	0	Cold	0	B1	2	4	0	Adipose - Subcutaneous	Monocytes
GTEX.R55C.1626.SM.48FEG	0	Cold	1	B1	1	3	0	Adipose - Subcutaneous	Monocytes
GTEX.R55D.0326.SM.48FES	0	Cold	1	C1	1	4	0	Adipose - Subcutaneous	Monocytes
GTEX.RTLS.0226.SM.2TF5E	0	Cold	1	C1	2	5	4	Adipose - Subcutaneous	Monocytes
GTEX.RWSA.0226.SM.2XCBA	1	Hot	1	C1	1	3	1	Adipose - Subcutaneous	Monocytes
GTEX.S7SE.0226.SM.2XCD4	0	Cold	1	C1	1	4	2	Adipose - Subcutaneous	Monocytes
GTEX.SIU8.0226.SM.2XCDS	0	Cold	1	C1	1	4	2	Adipose - Subcutaneous	Monocytes
GTEX.SNMC.1326.SM.2XCFK	0	Cold	1	B1	1	1	0	Adipose - Subcutaneous	Monocytes
GTEX.TSE9.0226.SM.3DB84	0	Cold	1	C1	2	5	0	Adipose - Subcutaneous	Monocytes
GTEX.U3ZN.2626.SM.3DB7T	0	Cold	1	B1	2	2	0	Adipose - Subcutaneous	Monocytes
GTEX.U412.0526.SM.3DB9I	0	Cold	1	C1	1	5	3	Adipose - Subcutaneous	Monocytes
GTEX.VJYA.1326.SM.3GIJC	0	Cold	0	B1	1	5	0	Adipose - Subcutaneous	Monocytes
GTEX.VUSG.2426.SM.4KKZG	1	Hot	0	B1	1	4	0	Adipose - Subcutaneous	Monocytes
GTEX.W5X1.2626.SM.4LMI8	0	Cold	1	B1	2	3	0	Adipose - Subcutaneous	Monocytes
GTEX.WI4N.1126.SM.3LK7Q	1	Hot	0	C1	2	3	0	Adipose - Subcutaneous	Monocytes
GTEX.X62O.0226.SM.4E3JB	0	Cold	1	C1	1	4	0	Adipose - Subcutaneous	Monocytes
GTEX.XAJ8.0926.SM.47JXZ	0	Cold	0	B1	1	3	0	Adipose - Subcutaneous	Monocytes
GTEX.XBEC.0326.SM.4AT4M	0	Cold	1	C1	1	4	2	Adipose - Subcutaneous	Monocytes
GTEX.XBED.2326.SM.47JYR	0	Cold	1	B1	1	5	0	Adipose - Subcutaneous	Monocytes
GTEX.XMK1.2226.SM.4B673	0	Cold	0	B1	1	3	0	Adipose - Subcutaneous	Monocytes
GTEX.XQ8I.0526.SM.4BOPS	0	Cold	0	C1	1	4	0	Adipose - Subcutaneous	Monocytes
GTEX.XXEK.2426.SM.4BRUS	0	Cold	0	B1	1	4	0	Adipose - Subcutaneous	Monocytes
GTEX.Y111.0226.SM.4SOIW	0	Cold	1	B1	1	4	1	Adipose - Subcutaneous	Monocytes
GTEX.Y114.2326.SM.4TT7X	0	Cold	0	B1	2	4	0	Adipose - Subcutaneous	Monocytes
GTEX.Y3IK.2526.SM.4WWDM	1	Hot	1	B1	2	4	0	Adipose - Subcutaneous	Monocytes
GTEX.Y5V5.2426.SM.5IFJA	0	Cold	1	B1	2	5	0	Adipose - Subcutaneous	Monocytes
GTEX.Y8LW.1926.SM.4WWFZ	0	Cold	0	B1	2	4	0	Adipose - Subcutaneous	Monocytes
GTEX.YB5K.2226.SM.4WWG1	0	Cold	1	B1	2	3	0	Adipose - Subcutaneous	Monocytes
GTEX.YEC4.2426.SM.57WFO	0	Cold	0	B1	1	3	0	Adipose - Subcutaneous	Monocytes
GTEX.YJ89.0226.SM.4TT3Y	0	Cold	1	C1	1	5	2	Adipose - Subcutaneous	Monocytes
GTEX.YJ8A.0526.SM.5IFHT	0	Cold	1	B1	1	1	0	Adipose - Subcutaneous	Monocytes
GTEX.YJ8O.2426.SM.5HL7S	0	Cold	0	C1	2	3	1	Adipose - Subcutaneous	Monocytes
GTEX.Z93S.0226.SM.5HL7R	0	Cold	0	C1	1	4	2	Adipose - Subcutaneous	Monocytes
GTEX.Z9EW.1826.SM.5CVMA	0	Cold	0	B1	1	3	0	Adipose - Subcutaneous	Monocytes
GTEX.ZDTS.0226.SM.5HL7Q	0	Cold	1	C1	1	5	2	Adipose - Subcutaneous	Monocytes
GTEX.ZDYS.2126.SM.5S2OD	0	Cold	1	C1	1	4	0	Adipose - Subcutaneous	Monocytes
GTEX.ZE7O.0226.SM.5S2N1	0	Cold	1	B1	2	4	2	Adipose - Subcutaneous	Monocytes
GTEX.ZPIC.1826.SM.57WFE	0	Cold	0	B1	2	3	0	Adipose - Subcutaneous	Monocytes
GTEX.ZTPG.0226.SM.5O99I	1	Hot	0	B1	2	1	0	Adipose - Subcutaneous	Monocytes
GTEX.ZTSS.2026.SM.5987K	0	Cold	1	B1	1	3	0	Adipose - Subcutaneous	Monocytes
GTEX.ZVTK.0526.SM.5GZWT	0	Cold	1	C1	1	1	1	Adipose - Subcutaneous	Monocytes
GTEX.ZYFC.0326.SM.5NQ7H	0	Cold	0	C1	1	4	2	Adipose - Subcutaneous	Monocytes
GTEX.ZYFD.0226.SM.5NQ86	0	Cold	0	C1	1	4	3	Adipose - Subcutaneous	Monocytes
GTEX.ZYT6.0326.SM.7LG5R	0	Cold	1	C1	1	2	1	Adipose - Subcutaneous	Monocytes
GTEX.111FC.0226.SM.5N9B8	0	Cold	2	B1	1	5	1	Adipose - Subcutaneous	Lymph_Sum
GTEX.11DZ1.0226.SM.5A5KF	0	Cold	1	C1	1	4	4	Adipose - Subcutaneous	Lymph_Sum
GTEX.11H98.0226.SM.5NQ89	0	Cold	1	B1	1	4	2	Adipose - Subcutaneous	Lymph_Sum
GTEX.11TTK.0226.SM.5N9EC	0	Cold	1	C1	2	5	4	Adipose - Subcutaneous	Lymph_Sum
GTEX.12126.0426.SM.5Q5AP	0	Cold	0	C1	1	1	1	Adipose - Subcutaneous	Lymph_Sum
GTEX.12KS4.0426.SM.5EQMC	0	Cold	0	C1	1	2	0	Adipose - Subcutaneous	Lymph_Sum
GTEX.12WSL.2426.SM.5GCN7	1	Hot	1	B1	1	4	0	Adipose - Subcutaneous	Lymph_Sum
GTEX.13113.1826.SM.5LZW4	0	Cold	0	B1	2	5	0	Adipose - Subcutaneous	Lymph_Sum
GTEX.13CF3.2326.SM.5IFGL	1	Hot	0	B1	2	5	0	Adipose - Subcutaneous	Lymph_Sum
GTEX.13FTY.0626.SM.5L3F8	1	Hot	1	B1	2	3	2	Adipose - Subcutaneous	Lymph_Sum
GTEX.13NZB.2426.SM.5K7UF	0	Cold	1	B1	1	2	0	Adipose - Subcutaneous	Lymph_Sum
GTEX.13O3Q.2326.SM.5KM3G	0	Cold	1	B1	1	4	2	Adipose - Subcutaneous	Lymph_Sum
GTEX.13PVQ.0226.SM.5SIBG	0	Cold	1	C1	1	4	2	Adipose - Subcutaneous	Lymph_Sum
GTEX.13QBU.2526.SM.5LU4X	0	Cold	0	B1	2	3	0	Adipose - Subcutaneous	Lymph_Sum
GTEX.13S7M.0226.SM.5S2UG	0	Cold	1	C1	2	5	2	Adipose - Subcutaneous	Lymph_Sum
GTEX.13SLW.0226.SM.5S2NA	0	Cold	0	B1	1	6	2	Adipose - Subcutaneous	Lymph_Sum
GTEX.13VXT.0226.SM.5LU9Q	1	Hot	1	B1	2	1	0	Adipose - Subcutaneous	Lymph_Sum
GTEX.144FL.0226.SM.5Q5D4	0	Cold	0	B1	1	4	2	Adipose - Subcutaneous	Lymph_Sum
GTEX.145LT.1826.SM.5QGP4	0	Cold	0	B1	1	3	0	Adipose - Subcutaneous	Lymph_Sum
GTEX.1497J.2326.SM.5NQBK	0	Cold	0	B1	1	5	0	Adipose - Subcutaneous	Lymph_Sum
GTEX.14AS3.2026.SM.5TDD9	0	Cold	1	B1	2	3	0	Adipose - Subcutaneous	Lymph_Sum
GTEX.14BMV.0226.SM.5S2N2	0	Cold	1	C1	1	4	2	Adipose - Subcutaneous	Lymph_Sum
GTEX.14E6E.1926.SM.664N4	0	Cold	0	B1	1	2	0	Adipose - Subcutaneous	Lymph_Sum
GTEX.14ICK.0326.SM.6LLIZ	0	Cold	1	B1	1	3	0	Adipose - Subcutaneous	Lymph_Sum
GTEX.14JG1.0526.SM.6LLHW	0	Cold	1	C1	1	3	2	Adipose - Subcutaneous	Lymph_Sum
GTEX.14JG6.2326.SM.6LLH3	0	Cold	1	B1	2	2	0	Adipose - Subcutaneous	Lymph_Sum
GTEX.14JIY.0526.SM.62LFH	0	Cold	0	B1	1	5	2	Adipose - Subcutaneous	Lymph_Sum
GTEX.14PJM.0326.SM.62LF2	0	Cold	1	C1	2	4	2	Adipose - Subcutaneous	Lymph_Sum
GTEX.14PK6.2026.SM.6LLHP	0	Cold	0	B1	2	6	0	Adipose - Subcutaneous	Lymph_Sum
GTEX.15DCD.0226.SM.6LPKC	0	Cold	1	C1	2	6	2	Adipose - Subcutaneous	Lymph_Sum
GTEX.15G19.0226.SM.6PAL2	1	Hot	0	C1	1	5	2	Adipose - Subcutaneous	Lymph_Sum
GTEX.16AAH.2026.SM.7LG5F	1	Hot	0	B1	1	4	0	Adipose - Subcutaneous	Lymph_Sum
GTEX.16BQI.0526.SM.6PAM8	1	Hot	1	B1	2	2	0	Adipose - Subcutaneous	Lymph_Sum
GTEX.17EVP.0426.SM.79OKG	0	Cold	0	C1	1	3	2	Adipose - Subcutaneous	Lymph_Sum
GTEX.17F98.1126.SM.79OJS	0	Cold	1	B1	2	3	0	Adipose - Subcutaneous	Lymph_Sum
GTEX.17F9Y.0326.SM.7IGLS	1	Hot	0	C1	2	6	0	Adipose - Subcutaneous	Lymph_Sum
GTEX.17HG3.2326.SM.79OKH	0	Cold	1	C1	2	2	2	Adipose - Subcutaneous	Lymph_Sum
GTEX.17HHE.1926.SM.7EPGW	0	Cold	0	B1	1	4	0	Adipose - Subcutaneous	Lymph_Sum
GTEX.17HHY.0226.SM.793BQ	0	Cold	0	C1	1	4	2	Adipose - Subcutaneous	Lymph_Sum
GTEX.17MFQ.1826.SM.7DHLS	0	Cold	0	B1	1	1	0	Adipose - Subcutaneous	Lymph_Sum
GTEX.183WM.0226.SM.7LT8T	1	Hot	0	C1	2	6	4	Adipose - Subcutaneous	Lymph_Sum
GTEX.18A66.0326.SM.718BE	0	Cold	0	C1	1	5	4	Adipose - Subcutaneous	Lymph_Sum
GTEX.18A6Q.0226.SM.718AS	0	Cold	0	C1	1	5	2	Adipose - Subcutaneous	Lymph_Sum
GTEX.1AMEY.1426.SM.7939I	0	Cold	1	B1	2	2	0	Adipose - Subcutaneous	Lymph_Sum
GTEX.1AYD5.2326.SM.73KXF	1	Hot	1	B1	1	4	0	Adipose - Subcutaneous	Lymph_Sum
GTEX.1B97I.1726.SM.7939V	0	Cold	0	B1	1	3	0	Adipose - Subcutaneous	Lymph_Sum
GTEX.1C475.1926.SM.7DUFV	0	Cold	1	B1	2	3	0	Adipose - Subcutaneous	Lymph_Sum
GTEX.1C4CL.0426.SM.7939N	0	Cold	0	B1	1	2	0	Adipose - Subcutaneous	Lymph_Sum
GTEX.1C6VS.0426.SM.79OJV	0	Cold	1	B1	1	5	2	Adipose - Subcutaneous	Lymph_Sum
GTEX.OHPN.0226.SM.48TBV	1	Hot	1	C1	2	5	0	Adipose - Subcutaneous	Lymph_Sum
GTEX.OIZI.0226.SM.2XCEE	0	Cold	1	C1	1	3	0	Adipose - Subcutaneous	Lymph_Sum
GTEX.OXRK.0326.SM.3NB3R	0	Cold	0	C1	2	4	0	Adipose - Subcutaneous	Lymph_Sum
GTEX.OXRL.0226.SM.3NB18	0	Cold	1	B1	1	4	0	Adipose - Subcutaneous	Lymph_Sum
GTEX.OXRN.0226.SM.2I5EJ	0	Cold	1	C1	1	4	0	Adipose - Subcutaneous	Lymph_Sum
GTEX.OXRO.0226.SM.3LK6F	1	Hot	2	D1	2	5	4	Adipose - Subcutaneous	Lymph_Sum
GTEX.P44H.0326.SM.2XCES	0	Cold	0	C1	1	3	4	Adipose - Subcutaneous	Lymph_Sum
GTEX.P4PP.0226.SM.5S2VR	0	Cold	1	B1	2	2	0	Adipose - Subcutaneous	Lymph_Sum
GTEX.P4QS.0226.SM.3NB1U	0	Cold	1	B1	1	5	0	Adipose - Subcutaneous	Lymph_Sum
GTEX.PWCY.1926.SM.3NB25	0	Cold	1	B1	2	1	0	Adipose - Subcutaneous	Lymph_Sum
GTEX.QMRM.1726.SM.2S1QG	0	Cold	1	B1	1	4	0	Adipose - Subcutaneous	Lymph_Sum
GTEX.REY6.0326.SM.2TF5A	0	Cold	1	C1	1	5	0	Adipose - Subcutaneous	Lymph_Sum
GTEX.RTLS.0226.SM.2TF5E	0	Cold	1	C1	2	5	4	Adipose - Subcutaneous	Lymph_Sum
GTEX.S33H.1126.SM.2XCB6	0	Cold	0	C1	1	2	2	Adipose - Subcutaneous	Lymph_Sum
GTEX.SIU8.0226.SM.2XCDS	0	Cold	1	C1	1	4	2	Adipose - Subcutaneous	Lymph_Sum
GTEX.T2IS.0226.SM.32QPH	0	Cold	0	C1	2	1	1	Adipose - Subcutaneous	Lymph_Sum
GTEX.TML8.2026.SM.32QOP	0	Cold	1	B1	2	3	0	Adipose - Subcutaneous	Lymph_Sum
GTEX.U3ZN.2626.SM.3DB7T	0	Cold	1	B1	2	2	0	Adipose - Subcutaneous	Lymph_Sum
GTEX.UJHI.1626.SM.3DB9A	0	Cold	1	B1	2	4	0	Adipose - Subcutaneous	Lymph_Sum
GTEX.VJYA.1326.SM.3GIJC	0	Cold	0	B1	1	5	0	Adipose - Subcutaneous	Lymph_Sum
GTEX.WH7G.2226.SM.3NMBN	0	Cold	1	B1	1	3	0	Adipose - Subcutaneous	Lymph_Sum
GTEX.WHPG.2126.SM.4M1ZM	0	Cold	1	B1	1	4	0	Adipose - Subcutaneous	Lymph_Sum
GTEX.WL46.0326.SM.3LK6Y	0	Cold	1	C1	1	4	2	Adipose - Subcutaneous	Lymph_Sum
GTEX.WVJS.0226.SM.4MVOU	1	Hot	1	C1	1	4	0	Adipose - Subcutaneous	Lymph_Sum
GTEX.WVLH.0226.SM.3MJG6	0	Cold	0	C1	1	4	2	Adipose - Subcutaneous	Lymph_Sum
GTEX.WY7C.2426.SM.3NB2V	0	Cold	1	B1	1	4	0	Adipose - Subcutaneous	Lymph_Sum
GTEX.X261.0226.SM.3NMD2	0	Cold	1	B1	1	4	4	Adipose - Subcutaneous	Lymph_Sum
GTEX.X4EO.0426.SM.4QASA	0	Cold	1	C1	2	5	3	Adipose - Subcutaneous	Lymph_Sum
GTEX.X62O.0226.SM.4E3JB	0	Cold	1	C1	1	4	0	Adipose - Subcutaneous	Lymph_Sum
GTEX.XBEW.0726.SM.4QARX	0	Cold	0	C1	1	3	0	Adipose - Subcutaneous	Lymph_Sum
GTEX.XK95.0426.SM.4AT4R	0	Cold	1	C1	1	3	0	Adipose - Subcutaneous	Lymph_Sum
GTEX.XPVG.2726.SM.4B66W	0	Cold	0	B1	1	4	0	Adipose - Subcutaneous	Lymph_Sum
GTEX.XYKS.2726.SM.4E3IC	1	Hot	1	B1	2	5	0	Adipose - Subcutaneous	Lymph_Sum
GTEX.Y3IK.2526.SM.4WWDM	0	Cold	1	B1	2	4	0	Adipose - Subcutaneous	Lymph_Sum
GTEX.Y5V5.2426.SM.5IFJA	0	Cold	1	B1	2	5	0	Adipose - Subcutaneous	Lymph_Sum
GTEX.Y8E4.0726.SM.4WWFN	0	Cold	1	C1	1	3	0	Adipose - Subcutaneous	Lymph_Sum
GTEX.YEC3.1226.SM.5IFI8	0	Cold	0	B1	1	4	0	Adipose - Subcutaneous	Lymph_Sum
GTEX.YEC4.2426.SM.57WFO	1	Hot	0	B1	1	3	0	Adipose - Subcutaneous	Lymph_Sum
GTEX.YFC4.0226.SM.57WD2	0	Cold	0	C1	2	3	1	Adipose - Subcutaneous	Lymph_Sum
GTEX.YJ8O.2426.SM.5HL7S	0	Cold	0	C1	2	3	1	Adipose - Subcutaneous	Lymph_Sum
GTEX.Z9EW.1826.SM.5CVMA	0	Cold	0	B1	1	3	0	Adipose - Subcutaneous	Lymph_Sum
GTEX.ZC5H.0126.SM.4WAYL	0	Cold	0	B1	2	3	0	Adipose - Subcutaneous	Lymph_Sum
GTEX.ZDTT.2626.SM.5S2OP	0	Cold	1	B1	1	5	0	Adipose - Subcutaneous	Lymph_Sum
GTEX.ZDXO.2426.SM.5S2NJ	0	Cold	0	B1	1	5	2	Adipose - Subcutaneous	Lymph_Sum
GTEX.ZLV1.1826.SM.5FQU5	0	Cold	0	B1	2	5	0	Adipose - Subcutaneous	Lymph_Sum
GTEX.ZPIC.1826.SM.57WFE	0	Cold	0	B1	2	3	0	Adipose - Subcutaneous	Lymph_Sum
GTEX.ZT9X.1926.SM.57WE7	0	Cold	0	B1	1	3	0	Adipose - Subcutaneous	Lymph_Sum
GTEX.ZTPG.0226.SM.5O99I	0	Cold	0	B1	2	1	0	Adipose - Subcutaneous	Lymph_Sum
GTEX.ZVE2.0326.SM.57WFC	0	Cold	1	C1	1	4	0	Adipose - Subcutaneous	Lymph_Sum
GTEX.ZXES.2026.SM.5NQ6R	0	Cold	0	B1	2	2	0	Adipose - Subcutaneous	Lymph_Sum
GTEX.ZYT6.0326.SM.7LG5R	0	Cold	1	C1	1	2	1	Adipose - Subcutaneous	Lymph_Sum
GTEX.ZZPU.2726.SM.5NQ8O	0	Cold	1	B1	2	4	0	Adipose - Subcutaneous	Lymph_Sum
GTEX.1117F.1326.SM.5EGHH	0	Cold	1	B1	2	5	4	Adipose - Visceral (Omentum)	MacrophageSum
GTEX.1128S.0926.SM.5GZZU	1	Hot	1	B1	2	5	2	Adipose - Visceral (Omentum)	MacrophageSum
GTEX.113JC.0726.SM.5GZZR	0	Cold	1	B1	2	4	2	Adipose - Visceral (Omentum)	MacrophageSum
GTEX.117YW.0826.SM.5H11O	1	Hot	0	B1	1	4	3	Adipose - Visceral (Omentum)	MacrophageSum
GTEX.117YX.0726.SM.5GIET	1	Hot	0	B1	1	4	0	Adipose - Visceral (Omentum)	MacrophageSum
GTEX.1192X.1526.SM.5H11I	1	Hot	1	B1	1	4	4	Adipose - Visceral (Omentum)	MacrophageSum
GTEX.11DXY.0326.SM.5H12F	0	Cold	1	B1	1	5	2	Adipose - Visceral (Omentum)	MacrophageSum
GTEX.11DXZ.1426.SM.5H12A	0	Cold	0	B1	1	4	0	Adipose - Visceral (Omentum)	MacrophageSum
GTEX.11EM3.1126.SM.5A5KM	0	Cold	0	B1	2	1	0	Adipose - Visceral (Omentum)	MacrophageSum
GTEX.11GSO.0226.SM.5A5LV	1	Hot	1	B1	1	5	2	Adipose - Visceral (Omentum)	MacrophageSum
GTEX.11NUK.2026.SM.5PNVZ	0	Cold	1	B1	1	4	2	Adipose - Visceral (Omentum)	MacrophageSum
GTEX.11NV4.1426.SM.5BC4W	0	Cold	0	B1	1	5	2	Adipose - Visceral (Omentum)	MacrophageSum
GTEX.11P81.0726.SM.5PNYH	1	Hot	1	B1	2	2	0	Adipose - Visceral (Omentum)	MacrophageSum
GTEX.11P82.0326.SM.5HL51	0	Cold	1	B1	1	1	1	Adipose - Visceral (Omentum)	MacrophageSum
GTEX.11PRG.1526.SM.5HL6Z	1	Hot	1	C1	1	4	2	Adipose - Visceral (Omentum)	MacrophageSum
GTEX.11VI4.1226.SM.5EQMP	0	Cold	1	B1	2	3	0	Adipose - Visceral (Omentum)	MacrophageSum
GTEX.11ZUS.1826.SM.5FQTR	0	Cold	0	C1	1	2	1	Adipose - Visceral (Omentum)	MacrophageSum
GTEX.1212Z.0526.SM.5FQSQ	0	Cold	0	B1	1	5	2	Adipose - Visceral (Omentum)	MacrophageSum
GTEX.12584.2126.SM.5FQUM	0	Cold	1	B1	1	3	3	Adipose - Visceral (Omentum)	MacrophageSum
GTEX.12BJ1.0826.SM.5EQ5P	0	Cold	1	B1	1	5	0	Adipose - Visceral (Omentum)	MacrophageSum
GTEX.12C56.0826.SM.5EGJ5	0	Cold	1	B1	1	1	0	Adipose - Visceral (Omentum)	MacrophageSum
GTEX.12WSA.1626.SM.5EGJV	0	Cold	1	C1	1	5	4	Adipose - Visceral (Omentum)	MacrophageSum
GTEX.12WSG.0426.SM.5FQSE	1	Hot	0	B1	2	4	0	Adipose - Visceral (Omentum)	MacrophageSum
GTEX.12WSI.1526.SM.5GCNM	1	Hot	1	B1	1	4	2	Adipose - Visceral (Omentum)	MacrophageSum
GTEX.12ZZX.1726.SM.5BC63	0	Cold	1	C1	2	3	1	Adipose - Visceral (Omentum)	MacrophageSum
GTEX.13112.1126.SM.5GCMY	0	Cold	0	B1	1	4	2	Adipose - Visceral (Omentum)	MacrophageSum
GTEX.13113.1126.SM.5LZU9	0	Cold	1	B1	2	5	0	Adipose - Visceral (Omentum)	MacrophageSum
GTEX.1313W.1626.SM.5J1OE	0	Cold	0	C1	2	4	2	Adipose - Visceral (Omentum)	MacrophageSum
GTEX.131XE.2026.SM.5LZW1	0	Cold	1	B1	1	4	0	Adipose - Visceral (Omentum)	MacrophageSum
GTEX.131XF.0726.SM.5GIE5	1	Hot	1	B1	1	5	0	Adipose - Visceral (Omentum)	MacrophageSum
GTEX.131YS.1726.SM.5HL7G	0	Cold	1	C1	2	5	2	Adipose - Visceral (Omentum)	MacrophageSum
GTEX.132AR.0526.SM.5J2MJ	1	Hot	1	C1	2	4	0	Adipose - Visceral (Omentum)	MacrophageSum
GTEX.132Q8.1726.SM.5EGK8	0	Cold	1	C1	1	5	4	Adipose - Visceral (Omentum)	MacrophageSum
GTEX.139D8.1626.SM.5IJFZ	1	Hot	1	C1	2	2	0	Adipose - Visceral (Omentum)	MacrophageSum
GTEX.139T6.0526.SM.5IJC9	0	Cold	1	B1	1	4	0	Adipose - Visceral (Omentum)	MacrophageSum
GTEX.13CF3.1126.SM.5LZXB	0	Cold	0	B1	2	5	0	Adipose - Visceral (Omentum)	MacrophageSum
GTEX.13D11.0526.SM.5LZYM	0	Cold	1	B1	2	4	0	Adipose - Visceral (Omentum)	MacrophageSum
GTEX.13FHO.2026.SM.5J1OA	1	Hot	1	C1	1	5	0	Adipose - Visceral (Omentum)	MacrophageSum
GTEX.13FXS.1326.SM.62LFR	1	Hot	1	B1	1	4	2	Adipose - Visceral (Omentum)	MacrophageSum
GTEX.13IVO.2426.SM.5K7V9	0	Cold	1	C1	1	6	4	Adipose - Visceral (Omentum)	MacrophageSum
GTEX.13JUV.0626.SM.5J1MQ	0	Cold	0	B1	2	3	0	Adipose - Visceral (Omentum)	MacrophageSum
GTEX.13N11.1826.SM.5IJDS	1	Hot	0	B1	2	4	0	Adipose - Visceral (Omentum)	MacrophageSum
GTEX.13N1W.1226.SM.5K7UM	0	Cold	1	C1	1	6	0	Adipose - Visceral (Omentum)	MacrophageSum
GTEX.13NYS.0726.SM.5J1OR	0	Cold	1	B1	1	5	4	Adipose - Visceral (Omentum)	MacrophageSum
GTEX.13NZB.0826.SM.5K7X5	0	Cold	0	B1	1	2	0	Adipose - Visceral (Omentum)	MacrophageSum
GTEX.13O3Q.1126.SM.5K7YK	0	Cold	0	B1	1	4	2	Adipose - Visceral (Omentum)	MacrophageSum
GTEX.13O61.1926.SM.5KM1R	0	Cold	0	B1	1	5	0	Adipose - Visceral (Omentum)	MacrophageSum
GTEX.13OVJ.0926.SM.5K7U1	1	Hot	1	B1	2	4	2	Adipose - Visceral (Omentum)	MacrophageSum
GTEX.13OW6.2426.SM.5K7WO	0	Cold	1	C1	1	4	2	Adipose - Visceral (Omentum)	MacrophageSum
GTEX.13OW7.1126.SM.5K7V6	0	Cold	0	C1	1	4	2	Adipose - Visceral (Omentum)	MacrophageSum
GTEX.13PDP.1226.SM.5K7TW	0	Cold	1	C1	1	5	4	Adipose - Visceral (Omentum)	MacrophageSum
GTEX.13PL6.0926.SM.5KLYY	0	Cold	0	C1	2	3	3	Adipose - Visceral (Omentum)	MacrophageSum
GTEX.13PL7.1226.SM.5SIAR	1	Hot	0	B1	2	5	0	Adipose - Visceral (Omentum)	MacrophageSum
GTEX.13PVQ.2226.SM.5L3G9	0	Cold	1	C1	1	4	2	Adipose - Visceral (Omentum)	MacrophageSum
GTEX.13PVR.0526.SM.5S2OB	0	Cold	1	B1	2	5	0	Adipose - Visceral (Omentum)	MacrophageSum
GTEX.13S7M.0826.SM.5QGQX	0	Cold	0	C1	2	5	2	Adipose - Visceral (Omentum)	MacrophageSum
GTEX.13S86.0926.SM.5SI6I	0	Cold	0	B1	1	3	0	Adipose - Visceral (Omentum)	MacrophageSum
GTEX.13VXT.0926.SM.5LU5K	0	Cold	1	B1	2	1	0	Adipose - Visceral (Omentum)	MacrophageSum
GTEX.13VXU.1026.SM.5KLZE	0	Cold	1	B1	1	4	2	Adipose - Visceral (Omentum)	MacrophageSum
GTEX.13W3W.1126.SM.5L3DO	0	Cold	1	B1	2	5	0	Adipose - Visceral (Omentum)	MacrophageSum
GTEX.13W46.1226.SM.5SIAS	0	Cold	1	C1	1	4	0	Adipose - Visceral (Omentum)	MacrophageSum
GTEX.13X6I.1526.SM.5SIAC	1	Hot	0	C1	1	5	4	Adipose - Visceral (Omentum)	MacrophageSum
GTEX.13X6J.1926.SM.5TDCU	0	Cold	1	C1	1	4	2	Adipose - Visceral (Omentum)	MacrophageSum
GTEX.13YAN.1126.SM.5TDC7	1	Hot	1	C1	1	5	0	Adipose - Visceral (Omentum)	MacrophageSum
GTEX.144GM.0626.SM.79OKY	1	Hot	1	B1	1	1	0	Adipose - Visceral (Omentum)	MacrophageSum
GTEX.145LU.1226.SM.5LU9B	0	Cold	0	C1	1	4	2	Adipose - Visceral (Omentum)	MacrophageSum
GTEX.145LV.1026.SM.5O9AE	0	Cold	0	B1	1	4	0	Adipose - Visceral (Omentum)	MacrophageSum
GTEX.145ME.0726.SM.5O9A3	0	Cold	1	B1	2	3	0	Adipose - Visceral (Omentum)	MacrophageSum
GTEX.145MF.1026.SM.5Q5EQ	0	Cold	1	B1	1	4	2	Adipose - Visceral (Omentum)	MacrophageSum
GTEX.145MI.0826.SM.5SI95	0	Cold	0	B1	2	5	2	Adipose - Visceral (Omentum)	MacrophageSum
GTEX.146FH.2026.SM.5SI9I	1	Hot	1	C1	2	4	0	Adipose - Visceral (Omentum)	MacrophageSum
GTEX.146FR.0226.SM.5Q5F6	0	Cold	1	B1	2	5	0	Adipose - Visceral (Omentum)	MacrophageSum
GTEX.14753.2526.SM.5LU97	0	Cold	1	B1	1	5	4	Adipose - Visceral (Omentum)	MacrophageSum
GTEX.147JS.1026.SM.5S2MP	0	Cold	1	C1	1	5	2	Adipose - Visceral (Omentum)	MacrophageSum
GTEX.14A6H.1026.SM.5SIAZ	0	Cold	1	B1	1	2	0	Adipose - Visceral (Omentum)	MacrophageSum
GTEX.14ABY.1926.SM.62LDJ	0	Cold	1	B1	1	4	2	Adipose - Visceral (Omentum)	MacrophageSum
GTEX.14B4R.0526.SM.5QGQT	0	Cold	0	B1	1	2	0	Adipose - Visceral (Omentum)	MacrophageSum
GTEX.14BIM.1626.SM.7EWD2	0	Cold	1	B1	2	5	3	Adipose - Visceral (Omentum)	MacrophageSum
GTEX.14BMV.1626.SM.73KVQ	0	Cold	1	C1	1	4	2	Adipose - Visceral (Omentum)	MacrophageSum
GTEX.14C38.1026.SM.73KY7	0	Cold	1	B1	1	4	0	Adipose - Visceral (Omentum)	MacrophageSum
GTEX.14C39.0826.SM.5TDDU	1	Hot	1	B1	1	3	2	Adipose - Visceral (Omentum)	MacrophageSum
GTEX.14C5O.0926.SM.793DM	1	Hot	0	C1	1	5	4	Adipose - Visceral (Omentum)	MacrophageSum
GTEX.14DAQ.2526.SM.5RQIO	0	Cold	1	C1	2	5	4	Adipose - Visceral (Omentum)	MacrophageSum
GTEX.14E1K.0426.SM.5S2PF	0	Cold	1	B1	1	4	0	Adipose - Visceral (Omentum)	MacrophageSum
GTEX.14E6C.1226.SM.5ZZUN	1	Hot	1	C1	1	3	4	Adipose - Visceral (Omentum)	MacrophageSum
GTEX.14E7W.2326.SM.69LQC	0	Cold	1	C1	1	6	2	Adipose - Visceral (Omentum)	MacrophageSum
GTEX.14ICL.0926.SM.5S2TU	0	Cold	1	B1	1	2	0	Adipose - Visceral (Omentum)	MacrophageSum
GTEX.14JIY.1426.SM.6EU29	0	Cold	1	B1	1	5	2	Adipose - Visceral (Omentum)	MacrophageSum
GTEX.14PHW.1626.SM.6EU2H	0	Cold	1	C1	2	5	4	Adipose - Visceral (Omentum)	MacrophageSum
GTEX.14PHX.1626.SM.69LQB	0	Cold	0	C1	1	4	0	Adipose - Visceral (Omentum)	MacrophageSum
GTEX.14PHY.1026.SM.62LEV	1	Hot	1	B1	2	5	0	Adipose - Visceral (Omentum)	MacrophageSum
GTEX.14PJ2.1426.SM.62LFF	0	Cold	0	C1	1	4	0	Adipose - Visceral (Omentum)	MacrophageSum
GTEX.14PJ4.0126.SM.62LEZ	1	Hot	1	B1	1	5	0	Adipose - Visceral (Omentum)	MacrophageSum
GTEX.14PK6.0926.SM.62LF4	0	Cold	1	B1	2	6	0	Adipose - Visceral (Omentum)	MacrophageSum
GTEX.14PKU.0226.SM.6EU16	0	Cold	1	B1	2	3	0	Adipose - Visceral (Omentum)	MacrophageSum
GTEX.14PN3.0326.SM.6EU1X	0	Cold	0	B1	2	5	0	Adipose - Visceral (Omentum)	MacrophageSum
GTEX.14PN4.1426.SM.6LLJ4	1	Hot	1	B1	1	4	2	Adipose - Visceral (Omentum)	MacrophageSum
GTEX.15CHQ.1126.SM.686YY	0	Cold	1	C1	1	5	4	Adipose - Visceral (Omentum)	MacrophageSum
GTEX.15DCZ.1726.SM.69LPX	0	Cold	1	C1	2	1	0	Adipose - Visceral (Omentum)	MacrophageSum
GTEX.15EOM.2326.SM.7KUMV	0	Cold	1	B1	2	1	0	Adipose - Visceral (Omentum)	MacrophageSum
GTEX.15ER7.1026.SM.7KUMD	0	Cold	1	C1	2	1	1	Adipose - Visceral (Omentum)	MacrophageSum
GTEX.15EU6.1726.SM.6M48H	1	Hot	1	B1	1	4	0	Adipose - Visceral (Omentum)	MacrophageSum
GTEX.15SHU.2326.SM.7KUMC	0	Cold	1	C1	2	3	2	Adipose - Visceral (Omentum)	MacrophageSum
GTEX.15SKB.1626.SM.6PAL6	0	Cold	1	C1	1	5	0	Adipose - Visceral (Omentum)	MacrophageSum
GTEX.15UKP.1426.SM.7KUDX	0	Cold	0	B1	1	1	0	Adipose - Visceral (Omentum)	MacrophageSum
GTEX.16BQI.1126.SM.7KULF	0	Cold	1	B1	2	2	0	Adipose - Visceral (Omentum)	MacrophageSum
GTEX.16GPK.1326.SM.7KUE4	0	Cold	0	C1	1	5	2	Adipose - Visceral (Omentum)	MacrophageSum
GTEX.16NGA.0526.SM.731AJ	0	Cold	1	B1	2	3	0	Adipose - Visceral (Omentum)	MacrophageSum
GTEX.16NPV.0626.SM.7IGOR	0	Cold	1	C1	2	4	4	Adipose - Visceral (Omentum)	MacrophageSum
GTEX.16XZZ.1626.SM.7KUEC	0	Cold	1	C1	1	5	0	Adipose - Visceral (Omentum)	MacrophageSum
GTEX.17EVQ.0626.SM.7KFTB	1	Hot	1	C1	1	6	1	Adipose - Visceral (Omentum)	MacrophageSum
GTEX.17F97.1226.SM.79OJT	1	Hot	1	C1	1	4	4	Adipose - Visceral (Omentum)	MacrophageSum
GTEX.17F9E.1326.SM.7DHL4	0	Cold	1	B1	1	4	0	Adipose - Visceral (Omentum)	MacrophageSum
GTEX.17F9Y.0726.SM.7LT9G	0	Cold	1	C1	2	6	0	Adipose - Visceral (Omentum)	MacrophageSum
GTEX.17HGU.1726.SM.79OKM	0	Cold	0	C1	1	4	0	Adipose - Visceral (Omentum)	MacrophageSum
GTEX.17HHE.1526.SM.793AS	1	Hot	1	B1	1	4	0	Adipose - Visceral (Omentum)	MacrophageSum
GTEX.17HII.0826.SM.7DUFH	0	Cold	0	C1	1	4	2	Adipose - Visceral (Omentum)	MacrophageSum
GTEX.17MFQ.1126.SM.7LT9O	0	Cold	1	B1	1	1	0	Adipose - Visceral (Omentum)	MacrophageSum
GTEX.18A7A.0926.SM.7LT8H	0	Cold	1	C1	2	4	2	Adipose - Visceral (Omentum)	MacrophageSum
GTEX.18D9B.1726.SM.7LTAP	0	Cold	1	B1	1	5	0	Adipose - Visceral (Omentum)	MacrophageSum
GTEX.18QFQ.1326.SM.731CF	0	Cold	1	B1	1	2	0	Adipose - Visceral (Omentum)	MacrophageSum
GTEX.1A3MX.0826.SM.72D64	0	Cold	1	C1	1	5	4	Adipose - Visceral (Omentum)	MacrophageSum
GTEX.1A8G6.2026.SM.73KYC	0	Cold	1	B1	1	5	2	Adipose - Visceral (Omentum)	MacrophageSum
GTEX.1A8G7.1226.SM.73KYP	0	Cold	1	B1	1	5	2	Adipose - Visceral (Omentum)	MacrophageSum
GTEX.1AMEY.0526.SM.72D62	0	Cold	1	B1	2	2	0	Adipose - Visceral (Omentum)	MacrophageSum
GTEX.1AMFI.1026.SM.73KYM	0	Cold	1	B1	2	4	0	Adipose - Visceral (Omentum)	MacrophageSum
GTEX.1AX9J.2226.SM.731CW	0	Cold	1	B1	1	5	0	Adipose - Visceral (Omentum)	MacrophageSum
GTEX.1AYCT.1126.SM.79OO8	0	Cold	1	B1	1	4	0	Adipose - Visceral (Omentum)	MacrophageSum
GTEX.1AYD5.0126.SM.7DUG5	1	Hot	1	B1	1	4	0	Adipose - Visceral (Omentum)	MacrophageSum
GTEX.1B8SG.1426.SM.7EWEM	0	Cold	1	B1	1	4	2	Adipose - Visceral (Omentum)	MacrophageSum
GTEX.1B932.1726.SM.793A5	1	Hot	1	B1	2	3	0	Adipose - Visceral (Omentum)	MacrophageSum
GTEX.1B933.1326.SM.7939U	0	Cold	1	B1	2	4	2	Adipose - Visceral (Omentum)	MacrophageSum
GTEX.1BAJH.2126.SM.7EWFB	0	Cold	1	B1	1	6	2	Adipose - Visceral (Omentum)	MacrophageSum
GTEX.1C2JI.0826.SM.7EPHB	0	Cold	0	B1	1	4	0	Adipose - Visceral (Omentum)	MacrophageSum
GTEX.1C64O.1526.SM.7EWES	0	Cold	1	B1	1	5	0	Adipose - Visceral (Omentum)	MacrophageSum
GTEX.1C6VQ.1526.SM.73KU9	1	Hot	1	C1	1	4	2	Adipose - Visceral (Omentum)	MacrophageSum
GTEX.1C6VS.1826.SM.73KXN	0	Cold	0	B1	1	5	2	Adipose - Visceral (Omentum)	MacrophageSum
GTEX.1CAMR.0326.SM.793AH	1	Hot	1	B1	1	1	0	Adipose - Visceral (Omentum)	MacrophageSum
GTEX.1CAV2.0226.SM.7IGPQ	0	Cold	1	B1	2	3	2	Adipose - Visceral (Omentum)	MacrophageSum
GTEX.1CB4E.0826.SM.793CS	0	Cold	1	B1	1	5	0	Adipose - Visceral (Omentum)	MacrophageSum
GTEX.UPK5.1826.SM.3GAEB	1	Hot	0	C1	1	3	0	Adipose - Visceral (Omentum)	MacrophageSum
GTEX.UTHO.1826.SM.3GAFE	0	Cold	1	C1	1	5	3	Adipose - Visceral (Omentum)	MacrophageSum
GTEX.W5X1.1426.SM.3GIKH	1	Hot	1	B1	2	3	0	Adipose - Visceral (Omentum)	MacrophageSum
GTEX.WEY5.1326.SM.3GILS	0	Cold	1	B1	2	3	0	Adipose - Visceral (Omentum)	MacrophageSum
GTEX.WHWD.0826.SM.3LK6R	1	Hot	1	B1	1	4	0	Adipose - Visceral (Omentum)	MacrophageSum
GTEX.WK11.2426.SM.3NMAA	0	Cold	1	C1	1	4	1	Adipose - Visceral (Omentum)	MacrophageSum
GTEX.WL46.2026.SM.3LK7U	0	Cold	2	C1	1	4	2	Adipose - Visceral (Omentum)	MacrophageSum
GTEX.WOFM.0726.SM.3MJF8	0	Cold	1	B1	1	1	0	Adipose - Visceral (Omentum)	MacrophageSum
GTEX.WXYG.0926.SM.3NB2O	0	Cold	1	B1	2	4	0	Adipose - Visceral (Omentum)	MacrophageSum
GTEX.WY7C.0926.SM.3NB34	1	Hot	1	B1	1	4	0	Adipose - Visceral (Omentum)	MacrophageSum
GTEX.X585.2526.SM.4QAS1	0	Cold	0	C1	1	4	4	Adipose - Visceral (Omentum)	MacrophageSum
GTEX.XBEW.1726.SM.4RGMA	0	Cold	1	C1	1	3	0	Adipose - Visceral (Omentum)	MacrophageSum
GTEX.XGQ4.1026.SM.4AT4L	0	Cold	1	B1	1	4	0	Adipose - Visceral (Omentum)	MacrophageSum
GTEX.XMK1.0926.SM.4B66X	0	Cold	1	B1	1	3	0	Adipose - Visceral (Omentum)	MacrophageSum
GTEX.XOT4.0826.SM.4B66Y	0	Cold	1	C1	2	5	2	Adipose - Visceral (Omentum)	MacrophageSum
GTEX.XQ3S.2426.SM.4WAYB	0	Cold	1	C1	1	1	1	Adipose - Visceral (Omentum)	MacrophageSum
GTEX.XQ8I.1426.SM.4BOPW	0	Cold	0	C1	1	4	0	Adipose - Visceral (Omentum)	MacrophageSum
GTEX.Y111.0926.SM.4SOIU	0	Cold	1	B1	1	4	1	Adipose - Visceral (Omentum)	MacrophageSum
GTEX.Y5V5.0226.SM.5S2N8	1	Hot	1	B1	2	5	0	Adipose - Visceral (Omentum)	MacrophageSum
GTEX.Y8E4.1226.SM.5IFIM	0	Cold	1	C1	1	3	0	Adipose - Visceral (Omentum)	MacrophageSum
GTEX.Y9LG.1226.SM.4VBQA	0	Cold	0	B1	1	2	0	Adipose - Visceral (Omentum)	MacrophageSum
GTEX.YEC4.0926.SM.5PNXY	0	Cold	1	B1	1	3	0	Adipose - Visceral (Omentum)	MacrophageSum
GTEX.YJ89.1926.SM.5IFJ6	0	Cold	1	C1	1	5	2	Adipose - Visceral (Omentum)	MacrophageSum
GTEX.ZAJG.1626.SM.5HL7I	0	Cold	1	C1	2	4	3	Adipose - Visceral (Omentum)	MacrophageSum
GTEX.ZDXO.2326.SM.5LU9W	0	Cold	1	B1	1	5	2	Adipose - Visceral (Omentum)	MacrophageSum
GTEX.ZDYS.2226.SM.5S2MI	0	Cold	1	C1	1	4	0	Adipose - Visceral (Omentum)	MacrophageSum
GTEX.ZE7O.1526.SM.5J1NH	0	Cold	1	B1	2	4	2	Adipose - Visceral (Omentum)	MacrophageSum
GTEX.ZEX8.1226.SM.5S2OK	1	Hot	1	B1	1	4	0	Adipose - Visceral (Omentum)	MacrophageSum
GTEX.ZF28.1426.SM.5S2OG	0	Cold	1	C1	1	5	4	Adipose - Visceral (Omentum)	MacrophageSum
GTEX.ZG7Y.1626.SM.5S2NO	0	Cold	1	B1	1	4	0	Adipose - Visceral (Omentum)	MacrophageSum
GTEX.ZGAY.1326.SM.5S2NS	0	Cold	1	C1	2	3	0	Adipose - Visceral (Omentum)	MacrophageSum
GTEX.ZPU1.1226.SM.5HL71	1	Hot	1	B1	1	3	0	Adipose - Visceral (Omentum)	MacrophageSum
GTEX.ZQG8.1026.SM.51MR9	0	Cold	1	B1	2	5	0	Adipose - Visceral (Omentum)	MacrophageSum
GTEX.ZQUD.0526.SM.57WG4	0	Cold	1	B1	1	2	0	Adipose - Visceral (Omentum)	MacrophageSum
GTEX.ZT9X.0926.SM.5O9C4	1	Hot	1	B1	1	3	0	Adipose - Visceral (Omentum)	MacrophageSum
GTEX.ZTPG.2326.SM.57WFL	1	Hot	1	B1	2	1	0	Adipose - Visceral (Omentum)	MacrophageSum
GTEX.ZTSS.1026.SM.5985N	0	Cold	0	B1	1	3	0	Adipose - Visceral (Omentum)	MacrophageSum
GTEX.ZTX8.0726.SM.59HL9	0	Cold	1	B1	1	1	0	Adipose - Visceral (Omentum)	MacrophageSum
GTEX.ZUA1.2126.SM.57YRB	0	Cold	1	C1	1	3	2	Adipose - Visceral (Omentum)	MacrophageSum
GTEX.ZVZP.1126.SM.5GICU	0	Cold	0	B1	1	4	0	Adipose - Visceral (Omentum)	MacrophageSum
GTEX.ZXG5.1626.SM.59HJK	0	Cold	0	B1	1	5	3	Adipose - Visceral (Omentum)	MacrophageSum
GTEX.ZYFC.1826.SM.5GZZA	0	Cold	1	C1	1	4	2	Adipose - Visceral (Omentum)	MacrophageSum
GTEX.ZYT6.2126.SM.5GZZ4	0	Cold	1	C1	1	2	1	Adipose - Visceral (Omentum)	MacrophageSum
GTEX.ZYVF.1026.SM.5E44V	0	Cold	1	C1	2	4	0	Adipose - Visceral (Omentum)	MacrophageSum
GTEX.ZYW4.2226.SM.5GZYG	1	Hot	0	C1	1	5	3	Adipose - Visceral (Omentum)	MacrophageSum
GTEX.ZZ64.0626.SM.5GZWR	0	Cold	0	B1	1	1	0	Adipose - Visceral (Omentum)	MacrophageSum
GTEX.ZZPU.0326.SM.5N9BJ	1	Hot	0	B1	2	4	0	Adipose - Visceral (Omentum)	MacrophageSum
GTEX.1117F.1326.SM.5EGHH	0	Cold	1	B1	2	5	4	Adipose - Visceral (Omentum)	Mast cells
GTEX.111YS.1326.SM.5EGGK	0	Cold	0	B1	1	5	0	Adipose - Visceral (Omentum)	Mast cells
GTEX.1122O.0926.SM.5N9C9	0	Cold	0	B1	2	5	0	Adipose - Visceral (Omentum)	Mast cells
GTEX.1128S.0926.SM.5GZZU	0	Cold	1	B1	2	5	2	Adipose - Visceral (Omentum)	Mast cells
GTEX.113JC.0726.SM.5GZZR	1	Hot	1	B1	2	4	2	Adipose - Visceral (Omentum)	Mast cells
GTEX.117YX.0726.SM.5GIET	0	Cold	0	B1	1	4	0	Adipose - Visceral (Omentum)	Mast cells
GTEX.1192X.1526.SM.5H11I	0	Cold	1	B1	1	4	4	Adipose - Visceral (Omentum)	Mast cells
GTEX.11EM3.1126.SM.5A5KM	0	Cold	0	B1	2	1	0	Adipose - Visceral (Omentum)	Mast cells
GTEX.11EQ9.1126.SM.5987I	0	Cold	1	B1	1	2	2	Adipose - Visceral (Omentum)	Mast cells
GTEX.11GS4.1026.SM.5N9DE	0	Cold	1	B1	1	5	2	Adipose - Visceral (Omentum)	Mast cells
GTEX.11I78.0226.SM.5HL6R	0	Cold	1	B1	2	4	0	Adipose - Visceral (Omentum)	Mast cells
GTEX.11LCK.0326.SM.5A5M7	0	Cold	1	B1	1	2	0	Adipose - Visceral (Omentum)	Mast cells
GTEX.11NUK.2026.SM.5PNVZ	1	Hot	1	B1	1	4	2	Adipose - Visceral (Omentum)	Mast cells
GTEX.11NV4.1426.SM.5BC4W	1	Hot	0	B1	1	5	2	Adipose - Visceral (Omentum)	Mast cells
GTEX.11OF3.0826.SM.5BC51	0	Cold	0	B1	1	5	2	Adipose - Visceral (Omentum)	Mast cells
GTEX.11P81.0726.SM.5PNYH	0	Cold	1	B1	2	2	0	Adipose - Visceral (Omentum)	Mast cells
GTEX.11XUK.1726.SM.5GU61	0	Cold	0	B1	2	3	0	Adipose - Visceral (Omentum)	Mast cells
GTEX.11ZTS.1326.SM.5EQMA	1	Hot	1	B1	2	5	2	Adipose - Visceral (Omentum)	Mast cells
GTEX.1211K.1226.SM.5EQ4N	0	Cold	1	B1	2	5	0	Adipose - Visceral (Omentum)	Mast cells
GTEX.1212Z.0526.SM.5FQSQ	1	Hot	0	B1	1	5	2	Adipose - Visceral (Omentum)	Mast cells
GTEX.12584.2126.SM.5FQUM	0	Cold	1	B1	1	3	3	Adipose - Visceral (Omentum)	Mast cells
GTEX.12696.1826.SM.5EGJS	0	Cold	1	B1	1	5	3	Adipose - Visceral (Omentum)	Mast cells
GTEX.12BJ1.0826.SM.5EQ5P	0	Cold	1	B1	1	5	0	Adipose - Visceral (Omentum)	Mast cells
GTEX.12WSA.1626.SM.5EGJV	0	Cold	1	C1	1	5	4	Adipose - Visceral (Omentum)	Mast cells
GTEX.12WSC.1726.SM.5GCN3	1	Hot	0	C1	1	4	2	Adipose - Visceral (Omentum)	Mast cells
GTEX.12WSK.1026.SM.5CVNR	0	Cold	1	B1	2	3	0	Adipose - Visceral (Omentum)	Mast cells
GTEX.12WSM.0626.SM.5GCOK	0	Cold	0	B1	1	5	2	Adipose - Visceral (Omentum)	Mast cells
GTEX.12ZZW.2326.SM.5DUW2	0	Cold	1	C1	1	4	4	Adipose - Visceral (Omentum)	Mast cells
GTEX.13113.1126.SM.5LZU9	0	Cold	1	B1	2	5	0	Adipose - Visceral (Omentum)	Mast cells
GTEX.132Q8.1726.SM.5EGK8	0	Cold	1	C1	1	5	4	Adipose - Visceral (Omentum)	Mast cells
GTEX.132QS.0826.SM.5K7WV	0	Cold	1	B1	1	5	0	Adipose - Visceral (Omentum)	Mast cells
GTEX.1339X.0726.SM.5L3FF	0	Cold	0	B1	1	3	0	Adipose - Visceral (Omentum)	Mast cells
GTEX.133LE.0926.SM.5P9J1	0	Cold	0	C1	2	1	0	Adipose - Visceral (Omentum)	Mast cells
GTEX.139T6.0526.SM.5IJC9	0	Cold	1	B1	1	4	0	Adipose - Visceral (Omentum)	Mast cells
GTEX.139YR.0326.SM.5J1MC	0	Cold	0	B1	1	4	0	Adipose - Visceral (Omentum)	Mast cells
GTEX.13D11.0526.SM.5LZYM	0	Cold	1	B1	2	4	0	Adipose - Visceral (Omentum)	Mast cells
GTEX.13FHO.2026.SM.5J1OA	0	Cold	1	C1	1	5	0	Adipose - Visceral (Omentum)	Mast cells
GTEX.13IVO.2426.SM.5K7V9	0	Cold	1	C1	1	6	4	Adipose - Visceral (Omentum)	Mast cells
GTEX.13JUV.0626.SM.5J1MQ	0	Cold	0	B1	2	3	0	Adipose - Visceral (Omentum)	Mast cells
GTEX.13N11.1826.SM.5IJDS	0	Cold	0	B1	2	4	0	Adipose - Visceral (Omentum)	Mast cells
GTEX.13N1W.1226.SM.5K7UM	0	Cold	1	C1	1	6	0	Adipose - Visceral (Omentum)	Mast cells
GTEX.13NYS.0726.SM.5J1OR	0	Cold	1	B1	1	5	4	Adipose - Visceral (Omentum)	Mast cells
GTEX.13O61.1926.SM.5KM1R	0	Cold	0	B1	1	5	0	Adipose - Visceral (Omentum)	Mast cells
GTEX.13OVG.1326.SM.5K7Y3	0	Cold	1	B1	1	5	0	Adipose - Visceral (Omentum)	Mast cells
GTEX.13OVJ.0926.SM.5K7U1	0	Cold	1	B1	2	4	2	Adipose - Visceral (Omentum)	Mast cells
GTEX.13OVL.0826.SM.5L3GV	1	Hot	1	B1	1	4	2	Adipose - Visceral (Omentum)	Mast cells
GTEX.13OW8.0326.SM.5L3FB	0	Cold	1	B1	1	5	2	Adipose - Visceral (Omentum)	Mast cells
GTEX.13QBU.1326.SM.5LU4K	0	Cold	1	B1	2	3	0	Adipose - Visceral (Omentum)	Mast cells
GTEX.13RTK.0726.SM.5Q5EN	0	Cold	1	B1	1	1	0	Adipose - Visceral (Omentum)	Mast cells
GTEX.13W3W.1126.SM.5L3DO	0	Cold	1	B1	2	5	0	Adipose - Visceral (Omentum)	Mast cells
GTEX.13X6I.1526.SM.5SIAC	0	Cold	0	C1	1	5	4	Adipose - Visceral (Omentum)	Mast cells
GTEX.13YAN.1126.SM.5TDC7	0	Cold	1	C1	1	5	0	Adipose - Visceral (Omentum)	Mast cells
GTEX.1445S.2426.SM.79ON2	0	Cold	1	B1	1	5	3	Adipose - Visceral (Omentum)	Mast cells
GTEX.144GM.0626.SM.79OKY	0	Cold	1	B1	1	1	0	Adipose - Visceral (Omentum)	Mast cells
GTEX.144GN.0726.SM.5O98O	0	Cold	1	B1	1	4	0	Adipose - Visceral (Omentum)	Mast cells
GTEX.145LT.1526.SM.5O98P	0	Cold	1	B1	1	3	0	Adipose - Visceral (Omentum)	Mast cells
GTEX.145MI.0826.SM.5SI95	0	Cold	0	B1	2	5	2	Adipose - Visceral (Omentum)	Mast cells
GTEX.14753.2526.SM.5LU97	1	Hot	1	B1	1	5	4	Adipose - Visceral (Omentum)	Mast cells
GTEX.14A6H.1026.SM.5SIAZ	0	Cold	1	B1	1	2	0	Adipose - Visceral (Omentum)	Mast cells
GTEX.14ABY.1926.SM.62LDJ	0	Cold	1	B1	1	4	2	Adipose - Visceral (Omentum)	Mast cells
GTEX.14BIL.2426.SM.5QGQR	0	Cold	0	B1	1	4	2	Adipose - Visceral (Omentum)	Mast cells
GTEX.14BIM.1626.SM.7EWD2	0	Cold	1	B1	2	5	3	Adipose - Visceral (Omentum)	Mast cells
GTEX.14BMU.0626.SM.73KZ6	0	Cold	1	B1	2	1	0	Adipose - Visceral (Omentum)	Mast cells
GTEX.14C39.0826.SM.5TDDU	0	Cold	1	B1	1	3	2	Adipose - Visceral (Omentum)	Mast cells
GTEX.14C5O.0926.SM.793DM	0	Cold	0	C1	1	5	4	Adipose - Visceral (Omentum)	Mast cells
GTEX.14DAR.0426.SM.664MW	0	Cold	1	B1	1	4	0	Adipose - Visceral (Omentum)	Mast cells
GTEX.14E6C.1226.SM.5ZZUN	0	Cold	1	C1	1	3	4	Adipose - Visceral (Omentum)	Mast cells
GTEX.14E7W.2326.SM.69LQC	1	Hot	1	C1	1	6	2	Adipose - Visceral (Omentum)	Mast cells
GTEX.14ICK.1726.SM.6AJA5	0	Cold	1	B1	1	3	0	Adipose - Visceral (Omentum)	Mast cells
GTEX.14ICL.0926.SM.5S2TU	0	Cold	1	B1	1	2	0	Adipose - Visceral (Omentum)	Mast cells
GTEX.14JG6.0526.SM.6LLIH	0	Cold	0	B1	2	2	0	Adipose - Visceral (Omentum)	Mast cells
GTEX.14PHW.1626.SM.6EU2H	0	Cold	1	C1	2	5	4	Adipose - Visceral (Omentum)	Mast cells
GTEX.14PHX.1626.SM.69LQB	0	Cold	0	C1	1	4	0	Adipose - Visceral (Omentum)	Mast cells
GTEX.14PHY.1026.SM.62LEV	0	Cold	1	B1	2	5	0	Adipose - Visceral (Omentum)	Mast cells
GTEX.14PJ2.1426.SM.62LFF	0	Cold	0	C1	1	4	0	Adipose - Visceral (Omentum)	Mast cells
GTEX.14PJ5.0426.SM.5ZZW2	0	Cold	1	B1	2	5	0	Adipose - Visceral (Omentum)	Mast cells
GTEX.14PK6.0926.SM.62LF4	0	Cold	1	B1	2	6	0	Adipose - Visceral (Omentum)	Mast cells
GTEX.14PKU.0226.SM.6EU16	0	Cold	1	B1	2	3	0	Adipose - Visceral (Omentum)	Mast cells
GTEX.14PN4.1426.SM.6LLJ4	0	Cold	1	B1	1	4	2	Adipose - Visceral (Omentum)	Mast cells
GTEX.15CHC.0826.SM.686YW	0	Cold	1	B1	2	5	0	Adipose - Visceral (Omentum)	Mast cells
GTEX.15DZA.0626.SM.6PANC	0	Cold	1	B1	2	2	0	Adipose - Visceral (Omentum)	Mast cells
GTEX.15EU6.1726.SM.6M48H	0	Cold	1	B1	1	4	0	Adipose - Visceral (Omentum)	Mast cells
GTEX.15G19.1126.SM.7KUEL	0	Cold	1	C1	1	5	2	Adipose - Visceral (Omentum)	Mast cells
GTEX.15SHU.2326.SM.7KUMC	0	Cold	1	C1	2	3	2	Adipose - Visceral (Omentum)	Mast cells
GTEX.169BO.0426.SM.7EPI1	0	Cold	1	B1	1	4	0	Adipose - Visceral (Omentum)	Mast cells
GTEX.16AAH.1526.SM.7LT9W	0	Cold	1	B1	1	4	0	Adipose - Visceral (Omentum)	Mast cells
GTEX.16BQI.1126.SM.7KULF	0	Cold	1	B1	2	2	0	Adipose - Visceral (Omentum)	Mast cells
GTEX.16MTA.1326.SM.6PALX	0	Cold	0	B1	1	4	0	Adipose - Visceral (Omentum)	Mast cells
GTEX.16NGA.0526.SM.731AJ	0	Cold	1	B1	2	3	0	Adipose - Visceral (Omentum)	Mast cells
GTEX.16NPV.0626.SM.7IGOR	0	Cold	1	C1	2	4	4	Adipose - Visceral (Omentum)	Mast cells
GTEX.16XZZ.1626.SM.7KUEC	0	Cold	1	C1	1	5	0	Adipose - Visceral (Omentum)	Mast cells
GTEX.178AV.0626.SM.6PAM1	0	Cold	1	B1	1	3	0	Adipose - Visceral (Omentum)	Mast cells
GTEX.17F96.0726.SM.793CB	0	Cold	0	C1	1	6	0	Adipose - Visceral (Omentum)	Mast cells
GTEX.17GQL.0826.SM.731AM	0	Cold	1	B1	1	5	0	Adipose - Visceral (Omentum)	Mast cells
GTEX.17HGU.1726.SM.79OKM	0	Cold	0	C1	1	4	0	Adipose - Visceral (Omentum)	Mast cells
GTEX.17HHE.1526.SM.793AS	0	Cold	1	B1	1	4	0	Adipose - Visceral (Omentum)	Mast cells
GTEX.17KNJ.0426.SM.718AK	0	Cold	1	B1	1	4	0	Adipose - Visceral (Omentum)	Mast cells
GTEX.17MF6.1326.SM.79ONE	0	Cold	1	C1	1	3	2	Adipose - Visceral (Omentum)	Mast cells
GTEX.18A66.1926.SM.7LTAG	0	Cold	1	C1	1	5	4	Adipose - Visceral (Omentum)	Mast cells
GTEX.18A7A.0926.SM.7LT8H	1	Hot	1	C1	2	4	2	Adipose - Visceral (Omentum)	Mast cells
GTEX.18A7B.1226.SM.718AU	0	Cold	1	B1	1	6	3	Adipose - Visceral (Omentum)	Mast cells
GTEX.18D9A.0726.SM.7LTA7	0	Cold	1	C1	2	2	0	Adipose - Visceral (Omentum)	Mast cells
GTEX.18D9U.0426.SM.731AN	0	Cold	1	B1	1	3	0	Adipose - Visceral (Omentum)	Mast cells
GTEX.18QFQ.1326.SM.731CF	0	Cold	1	B1	1	2	0	Adipose - Visceral (Omentum)	Mast cells
GTEX.1A3MV.0626.SM.731CH	0	Cold	0	B1	1	2	0	Adipose - Visceral (Omentum)	Mast cells
GTEX.1A8G6.2026.SM.73KYC	1	Hot	1	B1	1	5	2	Adipose - Visceral (Omentum)	Mast cells
GTEX.1A8G7.1226.SM.73KYP	0	Cold	1	B1	1	5	2	Adipose - Visceral (Omentum)	Mast cells
GTEX.1AMEY.0526.SM.72D62	0	Cold	1	B1	2	2	0	Adipose - Visceral (Omentum)	Mast cells
GTEX.1AMFI.1026.SM.73KYM	0	Cold	1	B1	2	4	0	Adipose - Visceral (Omentum)	Mast cells
GTEX.1AX9K.0926.SM.7939G	0	Cold	1	B1	1	4	0	Adipose - Visceral (Omentum)	Mast cells
GTEX.1B8KE.0826.SM.72D6S	0	Cold	1	B1	1	4	0	Adipose - Visceral (Omentum)	Mast cells
GTEX.1B932.1726.SM.793A5	0	Cold	1	B1	2	3	0	Adipose - Visceral (Omentum)	Mast cells
GTEX.1B933.1326.SM.7939U	0	Cold	1	B1	2	4	2	Adipose - Visceral (Omentum)	Mast cells
GTEX.1B97I.0526.SM.73KXE	0	Cold	1	B1	1	3	0	Adipose - Visceral (Omentum)	Mast cells
GTEX.1C2JI.0826.SM.7EPHB	0	Cold	0	B1	1	4	0	Adipose - Visceral (Omentum)	Mast cells
GTEX.1C6VS.1826.SM.73KXN	0	Cold	0	B1	1	5	2	Adipose - Visceral (Omentum)	Mast cells
GTEX.1CAMR.0326.SM.793AH	0	Cold	1	B1	1	1	0	Adipose - Visceral (Omentum)	Mast cells
GTEX.1CAV2.0226.SM.7IGPQ	1	Hot	1	B1	2	3	2	Adipose - Visceral (Omentum)	Mast cells
GTEX.1CB4E.0826.SM.793CS	0	Cold	1	B1	1	5	0	Adipose - Visceral (Omentum)	Mast cells
GTEX.1EWIQ.2526.SM.7EPIJ	0	Cold	1	C1	2	6	2	Adipose - Visceral (Omentum)	Mast cells
GTEX.U8XE.1926.SM.3DB98	0	Cold	1	C1	1	2	4	Adipose - Visceral (Omentum)	Mast cells
GTEX.W5X1.1426.SM.3GIKH	0	Cold	1	B1	2	3	0	Adipose - Visceral (Omentum)	Mast cells
GTEX.WFON.1226.SM.3TW8F	0	Cold	1	B1	1	3	0	Adipose - Visceral (Omentum)	Mast cells
GTEX.WHPG.0626.SM.3NMBD	0	Cold	0	B1	1	4	0	Adipose - Visceral (Omentum)	Mast cells
GTEX.WRHK.0826.SM.3MJFG	0	Cold	1	B1	2	1	0	Adipose - Visceral (Omentum)	Mast cells
GTEX.WWTW.1326.SM.4MVNT	0	Cold	2	C1	1	4	0	Adipose - Visceral (Omentum)	Mast cells
GTEX.WY7C.0926.SM.3NB34	0	Cold	1	B1	1	4	0	Adipose - Visceral (Omentum)	Mast cells
GTEX.WYBS.1026.SM.4ONCY	0	Cold	1	C1	2	5	0	Adipose - Visceral (Omentum)	Mast cells
GTEX.WYJK.1426.SM.3NM8V	0	Cold	1	C1	1	4	0	Adipose - Visceral (Omentum)	Mast cells
GTEX.X3Y1.0926.SM.3P5YT	0	Cold	0	B1	1	3	0	Adipose - Visceral (Omentum)	Mast cells
GTEX.X8HC.2326.SM.4QAS4	0	Cold	1	C1	2	4	0	Adipose - Visceral (Omentum)	Mast cells
GTEX.XAJ8.0226.SM.4GIB2	0	Cold	0	B1	1	3	0	Adipose - Visceral (Omentum)	Mast cells
GTEX.XBEC.1826.SM.4QASN	1	Hot	1	C1	1	4	2	Adipose - Visceral (Omentum)	Mast cells
GTEX.XBED.1326.SM.4AT4F	0	Cold	0	B1	1	5	0	Adipose - Visceral (Omentum)	Mast cells
GTEX.XBEW.1726.SM.4RGMA	0	Cold	1	C1	1	3	0	Adipose - Visceral (Omentum)	Mast cells
GTEX.XMK1.0926.SM.4B66X	0	Cold	1	B1	1	3	0	Adipose - Visceral (Omentum)	Mast cells
GTEX.XQ3S.2426.SM.4WAYB	1	Hot	1	C1	1	1	1	Adipose - Visceral (Omentum)	Mast cells
GTEX.XUZC.1126.SM.4BOPZ	1	Hot	1	B1	2	2	0	Adipose - Visceral (Omentum)	Mast cells
GTEX.XV7Q.1726.SM.4BRUU	0	Cold	1	B1	2	3	0	Adipose - Visceral (Omentum)	Mast cells
GTEX.XYKS.1826.SM.4E3JV	0	Cold	0	B1	2	5	0	Adipose - Visceral (Omentum)	Mast cells
GTEX.Y3I4.0726.SM.4TT7M	0	Cold	1	B1	1	4	0	Adipose - Visceral (Omentum)	Mast cells
GTEX.Y5LM.0826.SM.4VDSW	0	Cold	1	B1	2	3	0	Adipose - Visceral (Omentum)	Mast cells
GTEX.Y5V6.0626.SM.4WWFY	0	Cold	0	B1	1	5	0	Adipose - Visceral (Omentum)	Mast cells
GTEX.YEC3.0926.SM.5Q5AC	0	Cold	1	B1	1	4	0	Adipose - Visceral (Omentum)	Mast cells
GTEX.YEC4.0926.SM.5PNXY	0	Cold	1	B1	1	3	0	Adipose - Visceral (Omentum)	Mast cells
GTEX.YJ89.1926.SM.5IFJ6	1	Hot	1	C1	1	5	2	Adipose - Visceral (Omentum)	Mast cells
GTEX.ZA64.0926.SM.5HL7H	0	Cold	1	B1	1	1	0	Adipose - Visceral (Omentum)	Mast cells
GTEX.ZDTS.1826.SM.5S2N6	0	Cold	0	C1	1	5	2	Adipose - Visceral (Omentum)	Mast cells
GTEX.ZDTT.0526.SM.5HL4M	0	Cold	0	B1	1	5	0	Adipose - Visceral (Omentum)	Mast cells
GTEX.ZDYS.2226.SM.5S2MI	0	Cold	1	C1	1	4	0	Adipose - Visceral (Omentum)	Mast cells
GTEX.ZE7O.1526.SM.5J1NH	1	Hot	1	B1	2	4	2	Adipose - Visceral (Omentum)	Mast cells
GTEX.ZEX8.1226.SM.5S2OK	0	Cold	1	B1	1	4	0	Adipose - Visceral (Omentum)	Mast cells
GTEX.ZF28.1426.SM.5S2OG	0	Cold	1	C1	1	5	4	Adipose - Visceral (Omentum)	Mast cells
GTEX.ZF29.0826.SM.5S2NP	0	Cold	1	B1	2	5	0	Adipose - Visceral (Omentum)	Mast cells
GTEX.ZF3C.1026.SM.5S2OC	0	Cold	0	C1	2	4	0	Adipose - Visceral (Omentum)	Mast cells
GTEX.ZGAY.1326.SM.5S2NS	0	Cold	1	C1	2	3	0	Adipose - Visceral (Omentum)	Mast cells
GTEX.ZLV1.0926.SM.5S2MR	0	Cold	1	B1	2	5	0	Adipose - Visceral (Omentum)	Mast cells
GTEX.ZP4G.1326.SM.5EGIW	0	Cold	1	B1	2	1	0	Adipose - Visceral (Omentum)	Mast cells
GTEX.ZQG8.1026.SM.51MR9	0	Cold	1	B1	2	5	0	Adipose - Visceral (Omentum)	Mast cells
GTEX.ZT9W.1026.SM.57WG5	0	Cold	0	B1	1	4	0	Adipose - Visceral (Omentum)	Mast cells
GTEX.ZTSS.1026.SM.5985N	0	Cold	0	B1	1	3	0	Adipose - Visceral (Omentum)	Mast cells
GTEX.ZUA1.2126.SM.57YRB	1	Hot	1	C1	1	3	2	Adipose - Visceral (Omentum)	Mast cells
GTEX.ZV6S.1626.SM.5NQ81	0	Cold	1	B1	2	3	0	Adipose - Visceral (Omentum)	Mast cells
GTEX.ZV7C.0826.SM.59HK8	0	Cold	1	B1	1	4	0	Adipose - Visceral (Omentum)	Mast cells
GTEX.ZVE2.1826.SM.51MRZ	0	Cold	1	C1	1	4	0	Adipose - Visceral (Omentum)	Mast cells
GTEX.ZVP2.0226.SM.57WBD	0	Cold	0	B1	1	4	0	Adipose - Visceral (Omentum)	Mast cells
GTEX.ZVZP.1126.SM.5GICU	0	Cold	0	B1	1	4	0	Adipose - Visceral (Omentum)	Mast cells
GTEX.ZXG5.1626.SM.59HJK	0	Cold	0	B1	1	5	3	Adipose - Visceral (Omentum)	Mast cells
GTEX.ZYFC.1826.SM.5GZZA	0	Cold	1	C1	1	4	2	Adipose - Visceral (Omentum)	Mast cells
GTEX.ZYFG.1426.SM.5GICS	0	Cold	0	B1	2	5	0	Adipose - Visceral (Omentum)	Mast cells
GTEX.ZYVF.1026.SM.5E44V	0	Cold	1	C1	2	4	0	Adipose - Visceral (Omentum)	Mast cells
GTEX.ZYW4.2226.SM.5GZYG	0	Cold	0	C1	1	5	3	Adipose - Visceral (Omentum)	Mast cells
GTEX.1117F.1326.SM.5EGHH	0	Cold	1	B1	2	5	4	Adipose - Visceral (Omentum)	Myeloid_Sum
GTEX.1128S.0926.SM.5GZZU	1	Hot	1	B1	2	5	2	Adipose - Visceral (Omentum)	Myeloid_Sum
GTEX.117YX.0726.SM.5GIET	1	Hot	0	B1	1	4	0	Adipose - Visceral (Omentum)	Myeloid_Sum
GTEX.11DXZ.1426.SM.5H12A	0	Cold	0	B1	1	4	0	Adipose - Visceral (Omentum)	Myeloid_Sum
GTEX.11EM3.1126.SM.5A5KM	1	Hot	0	B1	2	1	0	Adipose - Visceral (Omentum)	Myeloid_Sum
GTEX.11GS4.1026.SM.5N9DE	0	Cold	1	B1	1	5	2	Adipose - Visceral (Omentum)	Myeloid_Sum
GTEX.11GSO.0226.SM.5A5LV	1	Hot	1	B1	1	5	2	Adipose - Visceral (Omentum)	Myeloid_Sum
GTEX.11NUK.2026.SM.5PNVZ	0	Cold	1	B1	1	4	2	Adipose - Visceral (Omentum)	Myeloid_Sum
GTEX.11OF3.0826.SM.5BC51	0	Cold	0	B1	1	5	2	Adipose - Visceral (Omentum)	Myeloid_Sum
GTEX.11PRG.1526.SM.5HL6Z	1	Hot	1	C1	1	4	2	Adipose - Visceral (Omentum)	Myeloid_Sum
GTEX.11ZUS.1826.SM.5FQTR	0	Cold	0	C1	1	2	1	Adipose - Visceral (Omentum)	Myeloid_Sum
GTEX.12BJ1.0826.SM.5EQ5P	0	Cold	1	B1	1	5	0	Adipose - Visceral (Omentum)	Myeloid_Sum
GTEX.12WSA.1626.SM.5EGJV	0	Cold	1	C1	1	5	4	Adipose - Visceral (Omentum)	Myeloid_Sum
GTEX.12WSC.1726.SM.5GCN3	1	Hot	0	C1	1	4	2	Adipose - Visceral (Omentum)	Myeloid_Sum
GTEX.12WSG.0426.SM.5FQSE	1	Hot	0	B1	2	4	0	Adipose - Visceral (Omentum)	Myeloid_Sum
GTEX.12WSM.0626.SM.5GCOK	0	Cold	0	B1	1	5	2	Adipose - Visceral (Omentum)	Myeloid_Sum
GTEX.12ZZX.1726.SM.5BC63	0	Cold	1	C1	2	3	1	Adipose - Visceral (Omentum)	Myeloid_Sum
GTEX.13112.1126.SM.5GCMY	0	Cold	0	B1	1	4	2	Adipose - Visceral (Omentum)	Myeloid_Sum
GTEX.1313W.1626.SM.5J1OE	0	Cold	0	C1	2	4	2	Adipose - Visceral (Omentum)	Myeloid_Sum
GTEX.131XF.0726.SM.5GIE5	1	Hot	1	B1	1	5	0	Adipose - Visceral (Omentum)	Myeloid_Sum
GTEX.131YS.1726.SM.5HL7G	0	Cold	1	C1	2	5	2	Adipose - Visceral (Omentum)	Myeloid_Sum
GTEX.132AR.0526.SM.5J2MJ	1	Hot	1	C1	2	4	0	Adipose - Visceral (Omentum)	Myeloid_Sum
GTEX.132NY.1126.SM.5PNVE	1	Hot	1	C1	1	5	1	Adipose - Visceral (Omentum)	Myeloid_Sum
GTEX.132Q8.1726.SM.5EGK8	0	Cold	1	C1	1	5	4	Adipose - Visceral (Omentum)	Myeloid_Sum
GTEX.133LE.0926.SM.5P9J1	1	Hot	0	C1	2	1	0	Adipose - Visceral (Omentum)	Myeloid_Sum
GTEX.139D8.1626.SM.5IJFZ	1	Hot	1	C1	2	2	0	Adipose - Visceral (Omentum)	Myeloid_Sum
GTEX.139YR.0326.SM.5J1MC	0	Cold	0	B1	1	4	0	Adipose - Visceral (Omentum)	Myeloid_Sum
GTEX.13CF3.1126.SM.5LZXB	0	Cold	0	B1	2	5	0	Adipose - Visceral (Omentum)	Myeloid_Sum
GTEX.13FHO.2026.SM.5J1OA	1	Hot	1	C1	1	5	0	Adipose - Visceral (Omentum)	Myeloid_Sum
GTEX.13FTW.0426.SM.5K7X2	1	Hot	0	B1	1	3	0	Adipose - Visceral (Omentum)	Myeloid_Sum
GTEX.13IVO.2426.SM.5K7V9	0	Cold	1	C1	1	6	4	Adipose - Visceral (Omentum)	Myeloid_Sum
GTEX.13JUV.0626.SM.5J1MQ	0	Cold	0	B1	2	3	0	Adipose - Visceral (Omentum)	Myeloid_Sum
GTEX.13N11.1826.SM.5IJDS	1	Hot	0	B1	2	4	0	Adipose - Visceral (Omentum)	Myeloid_Sum
GTEX.13N1W.1226.SM.5K7UM	0	Cold	1	C1	1	6	0	Adipose - Visceral (Omentum)	Myeloid_Sum
GTEX.13NYS.0726.SM.5J1OR	0	Cold	1	B1	1	5	4	Adipose - Visceral (Omentum)	Myeloid_Sum
GTEX.13NZ9.2026.SM.5KM1U	1	Hot	1	C1	1	4	0	Adipose - Visceral (Omentum)	Myeloid_Sum
GTEX.13O3Q.1126.SM.5K7YK	0	Cold	0	B1	1	4	2	Adipose - Visceral (Omentum)	Myeloid_Sum
GTEX.13O61.1926.SM.5KM1R	1	Hot	0	B1	1	5	0	Adipose - Visceral (Omentum)	Myeloid_Sum
GTEX.13OVH.1126.SM.5K7YP	1	Hot	1	C1	1	6	2	Adipose - Visceral (Omentum)	Myeloid_Sum
GTEX.13OVK.0326.SM.7KUEJ	1	Hot	1	B1	1	3	0	Adipose - Visceral (Omentum)	Myeloid_Sum
GTEX.13OVL.0826.SM.5L3GV	1	Hot	1	B1	1	4	2	Adipose - Visceral (Omentum)	Myeloid_Sum
GTEX.13OW6.2426.SM.5K7WO	0	Cold	1	C1	1	4	2	Adipose - Visceral (Omentum)	Myeloid_Sum
GTEX.13OW7.1126.SM.5K7V6	0	Cold	0	C1	1	4	2	Adipose - Visceral (Omentum)	Myeloid_Sum
GTEX.13OW8.0326.SM.5L3FB	0	Cold	1	B1	1	5	2	Adipose - Visceral (Omentum)	Myeloid_Sum
GTEX.13PDP.1226.SM.5K7TW	0	Cold	1	C1	1	5	4	Adipose - Visceral (Omentum)	Myeloid_Sum
GTEX.13PL6.0926.SM.5KLYY	0	Cold	0	C1	2	3	3	Adipose - Visceral (Omentum)	Myeloid_Sum
GTEX.13PL7.1226.SM.5SIAR	1	Hot	0	B1	2	5	0	Adipose - Visceral (Omentum)	Myeloid_Sum
GTEX.13PVQ.2226.SM.5L3G9	0	Cold	1	C1	1	4	2	Adipose - Visceral (Omentum)	Myeloid_Sum
GTEX.13U4I.1726.SM.5J1MF	1	Hot	1	C1	2	3	0	Adipose - Visceral (Omentum)	Myeloid_Sum
GTEX.13VXU.1026.SM.5KLZE	0	Cold	1	B1	1	4	2	Adipose - Visceral (Omentum)	Myeloid_Sum
GTEX.13W46.1226.SM.5SIAS	0	Cold	1	C1	1	4	0	Adipose - Visceral (Omentum)	Myeloid_Sum
GTEX.13X6I.1526.SM.5SIAC	1	Hot	0	C1	1	5	4	Adipose - Visceral (Omentum)	Myeloid_Sum
GTEX.13YAN.1126.SM.5TDC7	1	Hot	1	C1	1	5	0	Adipose - Visceral (Omentum)	Myeloid_Sum
GTEX.1445S.2426.SM.79ON2	0	Cold	1	B1	1	5	3	Adipose - Visceral (Omentum)	Myeloid_Sum
GTEX.144GM.0626.SM.79OKY	1	Hot	1	B1	1	1	0	Adipose - Visceral (Omentum)	Myeloid_Sum
GTEX.144GN.0726.SM.5O98O	1	Hot	1	B1	1	4	0	Adipose - Visceral (Omentum)	Myeloid_Sum
GTEX.145LU.1226.SM.5LU9B	0	Cold	0	C1	1	4	2	Adipose - Visceral (Omentum)	Myeloid_Sum
GTEX.145LV.1026.SM.5O9AE	0	Cold	0	B1	1	4	0	Adipose - Visceral (Omentum)	Myeloid_Sum
GTEX.145MF.1026.SM.5Q5EQ	0	Cold	1	B1	1	4	2	Adipose - Visceral (Omentum)	Myeloid_Sum
GTEX.145MI.0826.SM.5SI95	0	Cold	0	B1	2	5	2	Adipose - Visceral (Omentum)	Myeloid_Sum
GTEX.146FH.2026.SM.5SI9I	1	Hot	1	C1	2	4	0	Adipose - Visceral (Omentum)	Myeloid_Sum
GTEX.147JS.1026.SM.5S2MP	0	Cold	1	C1	1	5	2	Adipose - Visceral (Omentum)	Myeloid_Sum
GTEX.14A6H.1026.SM.5SIAZ	0	Cold	1	B1	1	2	0	Adipose - Visceral (Omentum)	Myeloid_Sum
GTEX.14ABY.1926.SM.62LDJ	0	Cold	1	B1	1	4	2	Adipose - Visceral (Omentum)	Myeloid_Sum
GTEX.14AS3.0426.SM.5QGQK	0	Cold	0	B1	2	3	0	Adipose - Visceral (Omentum)	Myeloid_Sum
GTEX.14BIM.1626.SM.7EWD2	0	Cold	1	B1	2	5	3	Adipose - Visceral (Omentum)	Myeloid_Sum
GTEX.14BMV.1626.SM.73KVQ	0	Cold	1	C1	1	4	2	Adipose - Visceral (Omentum)	Myeloid_Sum
GTEX.14C38.1026.SM.73KY7	0	Cold	1	B1	1	4	0	Adipose - Visceral (Omentum)	Myeloid_Sum
GTEX.14C39.0826.SM.5TDDU	1	Hot	1	B1	1	3	2	Adipose - Visceral (Omentum)	Myeloid_Sum
GTEX.14DAQ.2526.SM.5RQIO	0	Cold	1	C1	2	5	4	Adipose - Visceral (Omentum)	Myeloid_Sum
GTEX.14DAR.0426.SM.664MW	1	Hot	1	B1	1	4	0	Adipose - Visceral (Omentum)	Myeloid_Sum
GTEX.14E6C.1226.SM.5ZZUN	1	Hot	1	C1	1	3	4	Adipose - Visceral (Omentum)	Myeloid_Sum
GTEX.14E6D.1326.SM.62LES	1	Hot	1	B1	1	4	2	Adipose - Visceral (Omentum)	Myeloid_Sum
GTEX.14E7W.2326.SM.69LQC	0	Cold	1	C1	1	6	2	Adipose - Visceral (Omentum)	Myeloid_Sum
GTEX.14ICL.0926.SM.5S2TU	0	Cold	1	B1	1	2	0	Adipose - Visceral (Omentum)	Myeloid_Sum
GTEX.14JIY.1426.SM.6EU29	0	Cold	1	B1	1	5	2	Adipose - Visceral (Omentum)	Myeloid_Sum
GTEX.14PHW.1626.SM.6EU2H	0	Cold	1	C1	2	5	4	Adipose - Visceral (Omentum)	Myeloid_Sum
GTEX.14PHX.1626.SM.69LQB	1	Hot	0	C1	1	4	0	Adipose - Visceral (Omentum)	Myeloid_Sum
GTEX.14PJ4.0126.SM.62LEZ	1	Hot	1	B1	1	5	0	Adipose - Visceral (Omentum)	Myeloid_Sum
GTEX.14PJ5.0426.SM.5ZZW2	0	Cold	1	B1	2	5	0	Adipose - Visceral (Omentum)	Myeloid_Sum
GTEX.14PJM.1226.SM.686Z7	1	Hot	1	C1	2	4	2	Adipose - Visceral (Omentum)	Myeloid_Sum
GTEX.14PKU.0226.SM.6EU16	0	Cold	1	B1	2	3	0	Adipose - Visceral (Omentum)	Myeloid_Sum
GTEX.14PN3.0326.SM.6EU1X	0	Cold	0	B1	2	5	0	Adipose - Visceral (Omentum)	Myeloid_Sum
GTEX.14PN4.1426.SM.6LLJ4	1	Hot	1	B1	1	4	2	Adipose - Visceral (Omentum)	Myeloid_Sum
GTEX.15CHQ.1126.SM.686YY	0	Cold	1	C1	1	5	4	Adipose - Visceral (Omentum)	Myeloid_Sum
GTEX.15D1Q.1326.SM.69LOA	1	Hot	1	C1	1	3	2	Adipose - Visceral (Omentum)	Myeloid_Sum
GTEX.15DCZ.1726.SM.69LPX	0	Cold	1	C1	2	1	0	Adipose - Visceral (Omentum)	Myeloid_Sum
GTEX.15DZA.0626.SM.6PANC	1	Hot	1	B1	2	2	0	Adipose - Visceral (Omentum)	Myeloid_Sum
GTEX.15EOM.2326.SM.7KUMV	0	Cold	1	B1	2	1	0	Adipose - Visceral (Omentum)	Myeloid_Sum
GTEX.15ER7.1026.SM.7KUMD	0	Cold	1	C1	2	1	1	Adipose - Visceral (Omentum)	Myeloid_Sum
GTEX.15EU6.1726.SM.6M48H	1	Hot	1	B1	1	4	0	Adipose - Visceral (Omentum)	Myeloid_Sum
GTEX.15G19.1126.SM.7KUEL	0	Cold	1	C1	1	5	2	Adipose - Visceral (Omentum)	Myeloid_Sum
GTEX.15SHU.2326.SM.7KUMC	0	Cold	1	C1	2	3	2	Adipose - Visceral (Omentum)	Myeloid_Sum
GTEX.169BO.0426.SM.7EPI1	0	Cold	1	B1	1	4	0	Adipose - Visceral (Omentum)	Myeloid_Sum
GTEX.16GPK.1326.SM.7KUE4	0	Cold	0	C1	1	5	2	Adipose - Visceral (Omentum)	Myeloid_Sum
GTEX.16NPV.0626.SM.7IGOR	0	Cold	1	C1	2	4	4	Adipose - Visceral (Omentum)	Myeloid_Sum
GTEX.178AV.0626.SM.6PAM1	0	Cold	1	B1	1	3	0	Adipose - Visceral (Omentum)	Myeloid_Sum
GTEX.17EVP.1426.SM.79OMN	1	Hot	0	C1	1	3	2	Adipose - Visceral (Omentum)	Myeloid_Sum
GTEX.17EVQ.0626.SM.7KFTB	1	Hot	1	C1	1	6	1	Adipose - Visceral (Omentum)	Myeloid_Sum
GTEX.17F9E.1326.SM.7DHL4	1	Hot	1	B1	1	4	0	Adipose - Visceral (Omentum)	Myeloid_Sum
GTEX.17F9Y.0726.SM.7LT9G	0	Cold	1	C1	2	6	0	Adipose - Visceral (Omentum)	Myeloid_Sum
GTEX.17JCI.1626.SM.7EPGZ	1	Hot	1	C1	2	5	0	Adipose - Visceral (Omentum)	Myeloid_Sum
GTEX.17MF6.1326.SM.79ONE	1	Hot	1	C1	1	3	2	Adipose - Visceral (Omentum)	Myeloid_Sum
GTEX.17MFQ.1126.SM.7LT9O	1	Hot	1	B1	1	1	0	Adipose - Visceral (Omentum)	Myeloid_Sum
GTEX.183FY.1226.SM.7DHLK	1	Hot	1	B1	1	1	0	Adipose - Visceral (Omentum)	Myeloid_Sum
GTEX.18465.1826.SM.731BB	1	Hot	0	C1	1	4	2	Adipose - Visceral (Omentum)	Myeloid_Sum
GTEX.18A7A.0926.SM.7LT8H	0	Cold	1	C1	2	4	2	Adipose - Visceral (Omentum)	Myeloid_Sum
GTEX.18QFQ.1326.SM.731CF	1	Hot	1	B1	1	2	0	Adipose - Visceral (Omentum)	Myeloid_Sum
GTEX.1A8G6.2026.SM.73KYC	0	Cold	1	B1	1	5	2	Adipose - Visceral (Omentum)	Myeloid_Sum
GTEX.1AMEY.0526.SM.72D62	1	Hot	1	B1	2	2	0	Adipose - Visceral (Omentum)	Myeloid_Sum
GTEX.1AX8Z.1626.SM.73KWD	1	Hot	1	B1	1	5	0	Adipose - Visceral (Omentum)	Myeloid_Sum
GTEX.1AYCT.1126.SM.79OO8	1	Hot	1	B1	1	4	0	Adipose - Visceral (Omentum)	Myeloid_Sum
GTEX.1B8KE.0826.SM.72D6S	0	Cold	1	B1	1	4	0	Adipose - Visceral (Omentum)	Myeloid_Sum
GTEX.1B8KZ.1026.SM.73KYN	1	Hot	1	B1	1	4	0	Adipose - Visceral (Omentum)	Myeloid_Sum
GTEX.1B8SF.1726.SM.73KZ5	1	Hot	1	B1	1	5	2	Adipose - Visceral (Omentum)	Myeloid_Sum
GTEX.1B8SG.1426.SM.7EWEM	0	Cold	1	B1	1	4	2	Adipose - Visceral (Omentum)	Myeloid_Sum
GTEX.1B932.1726.SM.793A5	1	Hot	1	B1	2	3	0	Adipose - Visceral (Omentum)	Myeloid_Sum
GTEX.1B933.1326.SM.7939U	0	Cold	1	B1	2	4	2	Adipose - Visceral (Omentum)	Myeloid_Sum
GTEX.1BAJH.2126.SM.7EWFB	0	Cold	1	B1	1	6	2	Adipose - Visceral (Omentum)	Myeloid_Sum
GTEX.1C6VQ.1526.SM.73KU9	1	Hot	1	C1	1	4	2	Adipose - Visceral (Omentum)	Myeloid_Sum
GTEX.1C6VR.1126.SM.7EPHD	1	Hot	1	B1	1	5	2	Adipose - Visceral (Omentum)	Myeloid_Sum
GTEX.1C6VS.1826.SM.73KXN	0	Cold	0	B1	1	5	2	Adipose - Visceral (Omentum)	Myeloid_Sum
GTEX.1CAMR.0326.SM.793AH	1	Hot	1	B1	1	1	0	Adipose - Visceral (Omentum)	Myeloid_Sum
GTEX.1CAV2.0226.SM.7IGPQ	0	Cold	1	B1	2	3	2	Adipose - Visceral (Omentum)	Myeloid_Sum
GTEX.1CB4G.2126.SM.7IGQ8	1	Hot	1	C1	1	5	2	Adipose - Visceral (Omentum)	Myeloid_Sum
GTEX.1EH9U.1326.SM.79OM3	0	Cold	1	B1	1	5	4	Adipose - Visceral (Omentum)	Myeloid_Sum
GTEX.1EWIQ.2526.SM.7EPIJ	0	Cold	1	C1	2	6	2	Adipose - Visceral (Omentum)	Myeloid_Sum
GTEX.UPK5.1826.SM.3GAEB	1	Hot	0	C1	1	3	0	Adipose - Visceral (Omentum)	Myeloid_Sum
GTEX.UTHO.1826.SM.3GAFE	0	Cold	1	C1	1	5	3	Adipose - Visceral (Omentum)	Myeloid_Sum
GTEX.W5X1.1426.SM.3GIKH	1	Hot	1	B1	2	3	0	Adipose - Visceral (Omentum)	Myeloid_Sum
GTEX.WFON.1226.SM.3TW8F	1	Hot	1	B1	1	3	0	Adipose - Visceral (Omentum)	Myeloid_Sum
GTEX.WHPG.0626.SM.3NMBD	1	Hot	0	B1	1	4	0	Adipose - Visceral (Omentum)	Myeloid_Sum
GTEX.WK11.2426.SM.3NMAA	0	Cold	1	C1	1	4	1	Adipose - Visceral (Omentum)	Myeloid_Sum
GTEX.WL46.2026.SM.3LK7U	0	Cold	2	C1	1	4	2	Adipose - Visceral (Omentum)	Myeloid_Sum
GTEX.WY7C.0926.SM.3NB34	1	Hot	1	B1	1	4	0	Adipose - Visceral (Omentum)	Myeloid_Sum
GTEX.X585.2526.SM.4QAS1	0	Cold	0	C1	1	4	4	Adipose - Visceral (Omentum)	Myeloid_Sum
GTEX.X8HC.2326.SM.4QAS4	1	Hot	1	C1	2	4	0	Adipose - Visceral (Omentum)	Myeloid_Sum
GTEX.XBEC.1826.SM.4QASN	1	Hot	1	C1	1	4	2	Adipose - Visceral (Omentum)	Myeloid_Sum
GTEX.XGQ4.1026.SM.4AT4L	1	Hot	1	B1	1	4	0	Adipose - Visceral (Omentum)	Myeloid_Sum
GTEX.XLM4.1026.SM.4AT51	1	Hot	1	C1	1	5	3	Adipose - Visceral (Omentum)	Myeloid_Sum
GTEX.XMK1.0926.SM.4B66X	0	Cold	1	B1	1	3	0	Adipose - Visceral (Omentum)	Myeloid_Sum
GTEX.XOT4.0826.SM.4B66Y	0	Cold	1	C1	2	5	2	Adipose - Visceral (Omentum)	Myeloid_Sum
GTEX.XQ3S.2426.SM.4WAYB	0	Cold	1	C1	1	1	1	Adipose - Visceral (Omentum)	Myeloid_Sum
GTEX.XQ8I.1426.SM.4BOPW	0	Cold	0	C1	1	4	0	Adipose - Visceral (Omentum)	Myeloid_Sum
GTEX.XUZC.1126.SM.4BOPZ	1	Hot	1	B1	2	2	0	Adipose - Visceral (Omentum)	Myeloid_Sum
GTEX.Y111.0926.SM.4SOIU	0	Cold	1	B1	1	4	1	Adipose - Visceral (Omentum)	Myeloid_Sum
GTEX.Y114.1326.SM.4TT9A	1	Hot	1	B1	2	4	0	Adipose - Visceral (Omentum)	Myeloid_Sum
GTEX.Y3I4.0726.SM.4TT7M	1	Hot	1	B1	1	4	0	Adipose - Visceral (Omentum)	Myeloid_Sum
GTEX.Y5V6.0626.SM.4WWFY	1	Hot	0	B1	1	5	0	Adipose - Visceral (Omentum)	Myeloid_Sum
GTEX.Y9LG.1226.SM.4VBQA	1	Hot	0	B1	1	2	0	Adipose - Visceral (Omentum)	Myeloid_Sum
GTEX.YEC3.0926.SM.5Q5AC	1	Hot	1	B1	1	4	0	Adipose - Visceral (Omentum)	Myeloid_Sum
GTEX.YECK.1426.SM.5IFHE	1	Hot	1	C1	1	5	3	Adipose - Visceral (Omentum)	Myeloid_Sum
GTEX.YFCO.1126.SM.5S2N9	1	Hot	1	B1	1	3	0	Adipose - Visceral (Omentum)	Myeloid_Sum
GTEX.YJ89.1926.SM.5IFJ6	0	Cold	1	C1	1	5	2	Adipose - Visceral (Omentum)	Myeloid_Sum
GTEX.ZAB5.1126.SM.5Q5AD	1	Hot	1	B1	1	4	0	Adipose - Visceral (Omentum)	Myeloid_Sum
GTEX.ZC5H.1626.SM.5HL7L	1	Hot	1	B1	2	3	0	Adipose - Visceral (Omentum)	Myeloid_Sum
GTEX.ZDTS.1826.SM.5S2N6	0	Cold	0	C1	1	5	2	Adipose - Visceral (Omentum)	Myeloid_Sum
GTEX.ZDYS.2226.SM.5S2MI	1	Hot	1	C1	1	4	0	Adipose - Visceral (Omentum)	Myeloid_Sum
GTEX.ZE7O.1526.SM.5J1NH	0	Cold	1	B1	2	4	2	Adipose - Visceral (Omentum)	Myeloid_Sum
GTEX.ZE9C.1326.SM.5S2OW	1	Hot	1	C1	1	5	2	Adipose - Visceral (Omentum)	Myeloid_Sum
GTEX.ZEX8.1226.SM.5S2OK	1	Hot	1	B1	1	4	0	Adipose - Visceral (Omentum)	Myeloid_Sum
GTEX.ZF28.1426.SM.5S2OG	0	Cold	1	C1	1	5	4	Adipose - Visceral (Omentum)	Myeloid_Sum
GTEX.ZF29.0826.SM.5S2NP	0	Cold	1	B1	2	5	0	Adipose - Visceral (Omentum)	Myeloid_Sum
GTEX.ZG7Y.1626.SM.5S2NO	0	Cold	1	B1	1	4	0	Adipose - Visceral (Omentum)	Myeloid_Sum
GTEX.ZGAY.1326.SM.5S2NS	1	Hot	1	C1	2	3	0	Adipose - Visceral (Omentum)	Myeloid_Sum
GTEX.ZPU1.1226.SM.5HL71	1	Hot	1	B1	1	3	0	Adipose - Visceral (Omentum)	Myeloid_Sum
GTEX.ZT9X.0926.SM.5O9C4	1	Hot	1	B1	1	3	0	Adipose - Visceral (Omentum)	Myeloid_Sum
GTEX.ZV6S.1626.SM.5NQ81	0	Cold	1	B1	2	3	0	Adipose - Visceral (Omentum)	Myeloid_Sum
GTEX.ZV7C.0826.SM.59HK8	1	Hot	1	B1	1	4	0	Adipose - Visceral (Omentum)	Myeloid_Sum
GTEX.ZVT2.0226.SM.5GIE3	1	Hot	0	B1	2	4	0	Adipose - Visceral (Omentum)	Myeloid_Sum
GTEX.ZVZP.1126.SM.5GICU	1	Hot	0	B1	1	4	0	Adipose - Visceral (Omentum)	Myeloid_Sum
GTEX.ZXES.0926.SM.5E43O	1	Hot	0	B1	2	2	0	Adipose - Visceral (Omentum)	Myeloid_Sum
GTEX.ZXG5.1626.SM.59HJK	0	Cold	0	B1	1	5	3	Adipose - Visceral (Omentum)	Myeloid_Sum
GTEX.ZYFC.1826.SM.5GZZA	0	Cold	1	C1	1	4	2	Adipose - Visceral (Omentum)	Myeloid_Sum
GTEX.ZYT6.2126.SM.5GZZ4	0	Cold	1	C1	1	2	1	Adipose - Visceral (Omentum)	Myeloid_Sum
GTEX.ZZPU.0326.SM.5N9BJ	1	Hot	0	B1	2	4	0	Adipose - Visceral (Omentum)	Myeloid_Sum
GTEX.1117F.1326.SM.5EGHH	0	Cold	1	B1	2	5	4	Adipose - Visceral (Omentum)	Monocytes
GTEX.1122O.0926.SM.5N9C9	0	Cold	0	B1	2	5	0	Adipose - Visceral (Omentum)	Monocytes
GTEX.113JC.0726.SM.5GZZR	0	Cold	1	B1	2	4	2	Adipose - Visceral (Omentum)	Monocytes
GTEX.117YW.0826.SM.5H11O	0	Cold	0	B1	1	4	3	Adipose - Visceral (Omentum)	Monocytes
GTEX.1192X.1526.SM.5H11I	0	Cold	1	B1	1	4	4	Adipose - Visceral (Omentum)	Monocytes
GTEX.11DXX.2026.SM.5EGJL	0	Cold	1	B1	2	5	0	Adipose - Visceral (Omentum)	Monocytes
GTEX.11DXY.0326.SM.5H12F	0	Cold	1	B1	1	5	2	Adipose - Visceral (Omentum)	Monocytes
GTEX.11DXZ.1426.SM.5H12A	0	Cold	0	B1	1	4	0	Adipose - Visceral (Omentum)	Monocytes
GTEX.11DYG.2026.SM.5EGGX	0	Cold	0	C1	1	5	2	Adipose - Visceral (Omentum)	Monocytes
GTEX.11EM3.1126.SM.5A5KM	1	Hot	0	B1	2	1	0	Adipose - Visceral (Omentum)	Monocytes
GTEX.11EQ9.1126.SM.5987I	1	Hot	1	B1	1	2	2	Adipose - Visceral (Omentum)	Monocytes
GTEX.11GS4.1026.SM.5N9DE	0	Cold	1	B1	1	5	2	Adipose - Visceral (Omentum)	Monocytes
GTEX.11GSO.0226.SM.5A5LV	0	Cold	1	B1	1	5	2	Adipose - Visceral (Omentum)	Monocytes
GTEX.11LCK.0326.SM.5A5M7	1	Hot	1	B1	1	2	0	Adipose - Visceral (Omentum)	Monocytes
GTEX.11NUK.2026.SM.5PNVZ	0	Cold	1	B1	1	4	2	Adipose - Visceral (Omentum)	Monocytes
GTEX.11NV4.1426.SM.5BC4W	0	Cold	0	B1	1	5	2	Adipose - Visceral (Omentum)	Monocytes
GTEX.11OF3.0826.SM.5BC51	0	Cold	0	B1	1	5	2	Adipose - Visceral (Omentum)	Monocytes
GTEX.11P7K.0826.SM.5BC5F	0	Cold	0	B1	1	2	0	Adipose - Visceral (Omentum)	Monocytes
GTEX.11P81.0726.SM.5PNYH	0	Cold	1	B1	2	2	0	Adipose - Visceral (Omentum)	Monocytes
GTEX.11PRG.1526.SM.5HL6Z	0	Cold	1	C1	1	4	2	Adipose - Visceral (Omentum)	Monocytes
GTEX.11TT1.1926.SM.5PNYN	0	Cold	0	B1	1	1	0	Adipose - Visceral (Omentum)	Monocytes
GTEX.11WQK.1526.SM.5EGKN	0	Cold	1	B1	1	4	2	Adipose - Visceral (Omentum)	Monocytes
GTEX.11ZTS.1326.SM.5EQMA	0	Cold	1	B1	2	5	2	Adipose - Visceral (Omentum)	Monocytes
GTEX.11ZUS.1826.SM.5FQTR	0	Cold	0	C1	1	2	1	Adipose - Visceral (Omentum)	Monocytes
GTEX.1212Z.0526.SM.5FQSQ	0	Cold	0	B1	1	5	2	Adipose - Visceral (Omentum)	Monocytes
GTEX.12696.1826.SM.5EGJS	0	Cold	1	B1	1	5	3	Adipose - Visceral (Omentum)	Monocytes
GTEX.12KS4.1526.SM.5EQ6E	0	Cold	1	C1	1	2	0	Adipose - Visceral (Omentum)	Monocytes
GTEX.12WSA.1626.SM.5EGJV	0	Cold	1	C1	1	5	4	Adipose - Visceral (Omentum)	Monocytes
GTEX.12WSC.1726.SM.5GCN3	0	Cold	0	C1	1	4	2	Adipose - Visceral (Omentum)	Monocytes
GTEX.12WSF.1526.SM.6PAN6	0	Cold	1	C1	1	6	4	Adipose - Visceral (Omentum)	Monocytes
GTEX.12WSI.1526.SM.5GCNM	0	Cold	1	B1	1	4	2	Adipose - Visceral (Omentum)	Monocytes
GTEX.12WSL.1126.SM.5CVNK	0	Cold	1	B1	1	4	0	Adipose - Visceral (Omentum)	Monocytes
GTEX.12WSM.0626.SM.5GCOK	0	Cold	0	B1	1	5	2	Adipose - Visceral (Omentum)	Monocytes
GTEX.12ZZW.2326.SM.5DUW2	0	Cold	1	C1	1	4	4	Adipose - Visceral (Omentum)	Monocytes
GTEX.12ZZX.1726.SM.5BC63	0	Cold	1	C1	2	3	1	Adipose - Visceral (Omentum)	Monocytes
GTEX.13111.0626.SM.5LZVR	1	Hot	1	B1	1	4	0	Adipose - Visceral (Omentum)	Monocytes
GTEX.13112.1126.SM.5GCMY	0	Cold	0	B1	1	4	2	Adipose - Visceral (Omentum)	Monocytes
GTEX.1313W.1626.SM.5J1OE	0	Cold	0	C1	2	4	2	Adipose - Visceral (Omentum)	Monocytes
GTEX.131XE.2026.SM.5LZW1	0	Cold	1	B1	1	4	0	Adipose - Visceral (Omentum)	Monocytes
GTEX.131XH.0826.SM.5GCN8	0	Cold	1	B1	1	4	2	Adipose - Visceral (Omentum)	Monocytes
GTEX.131YS.1726.SM.5HL7G	0	Cold	1	C1	2	5	2	Adipose - Visceral (Omentum)	Monocytes
GTEX.132NY.1126.SM.5PNVE	0	Cold	1	C1	1	5	1	Adipose - Visceral (Omentum)	Monocytes
GTEX.132Q8.1726.SM.5EGK8	0	Cold	1	C1	1	5	4	Adipose - Visceral (Omentum)	Monocytes
GTEX.133LE.0926.SM.5P9J1	1	Hot	0	C1	2	1	0	Adipose - Visceral (Omentum)	Monocytes
GTEX.1399T.1326.SM.5PNVH	0	Cold	1	B1	1	5	2	Adipose - Visceral (Omentum)	Monocytes
GTEX.139D8.1626.SM.5IJFZ	0	Cold	1	C1	2	2	0	Adipose - Visceral (Omentum)	Monocytes
GTEX.139T6.0526.SM.5IJC9	1	Hot	1	B1	1	4	0	Adipose - Visceral (Omentum)	Monocytes
GTEX.139TU.1426.SM.5LZY9	0	Cold	0	C1	1	5	3	Adipose - Visceral (Omentum)	Monocytes
GTEX.13CF3.1126.SM.5LZXB	0	Cold	0	B1	2	5	0	Adipose - Visceral (Omentum)	Monocytes
GTEX.13D11.0526.SM.5LZYM	1	Hot	1	B1	2	4	0	Adipose - Visceral (Omentum)	Monocytes
GTEX.13FH7.1926.SM.5J2OL	0	Cold	1	B1	2	4	0	Adipose - Visceral (Omentum)	Monocytes
GTEX.13FXS.1326.SM.62LFR	0	Cold	1	B1	1	4	2	Adipose - Visceral (Omentum)	Monocytes
GTEX.13G51.0526.SM.5IJCQ	0	Cold	1	B1	1	5	2	Adipose - Visceral (Omentum)	Monocytes
GTEX.13IVO.2426.SM.5K7V9	0	Cold	1	C1	1	6	4	Adipose - Visceral (Omentum)	Monocytes
GTEX.13JUV.0626.SM.5J1MQ	0	Cold	0	B1	2	3	0	Adipose - Visceral (Omentum)	Monocytes
GTEX.13N1W.1226.SM.5K7UM	0	Cold	1	C1	1	6	0	Adipose - Visceral (Omentum)	Monocytes
GTEX.13N2G.1926.SM.5J1O3	0	Cold	1	B1	1	5	2	Adipose - Visceral (Omentum)	Monocytes
GTEX.13NYS.0726.SM.5J1OR	0	Cold	1	B1	1	5	4	Adipose - Visceral (Omentum)	Monocytes
GTEX.13NZ9.2026.SM.5KM1U	0	Cold	1	C1	1	4	0	Adipose - Visceral (Omentum)	Monocytes
GTEX.13NZB.0826.SM.5K7X5	0	Cold	0	B1	1	2	0	Adipose - Visceral (Omentum)	Monocytes
GTEX.13O21.3126.SM.5J1OI	1	Hot	1	B1	1	4	0	Adipose - Visceral (Omentum)	Monocytes
GTEX.13O3Q.1126.SM.5K7YK	0	Cold	0	B1	1	4	2	Adipose - Visceral (Omentum)	Monocytes
GTEX.13O61.1926.SM.5KM1R	1	Hot	0	B1	1	5	0	Adipose - Visceral (Omentum)	Monocytes
GTEX.13OVH.1126.SM.5K7YP	1	Hot	1	C1	1	6	2	Adipose - Visceral (Omentum)	Monocytes
GTEX.13OVK.0326.SM.7KUEJ	0	Cold	1	B1	1	3	0	Adipose - Visceral (Omentum)	Monocytes
GTEX.13OVL.0826.SM.5L3GV	0	Cold	1	B1	1	4	2	Adipose - Visceral (Omentum)	Monocytes
GTEX.13OW6.2426.SM.5K7WO	0	Cold	1	C1	1	4	2	Adipose - Visceral (Omentum)	Monocytes
GTEX.13OW7.1126.SM.5K7V6	0	Cold	0	C1	1	4	2	Adipose - Visceral (Omentum)	Monocytes
GTEX.13OW8.0326.SM.5L3FB	0	Cold	1	B1	1	5	2	Adipose - Visceral (Omentum)	Monocytes
GTEX.13PDP.1226.SM.5K7TW	0	Cold	1	C1	1	5	4	Adipose - Visceral (Omentum)	Monocytes
GTEX.13PL6.0926.SM.5KLYY	0	Cold	0	C1	2	3	3	Adipose - Visceral (Omentum)	Monocytes
GTEX.13PVQ.2226.SM.5L3G9	0	Cold	1	C1	1	4	2	Adipose - Visceral (Omentum)	Monocytes
GTEX.13RTK.0726.SM.5Q5EN	1	Hot	1	B1	1	1	0	Adipose - Visceral (Omentum)	Monocytes
GTEX.13S7M.0826.SM.5QGQX	0	Cold	0	C1	2	5	2	Adipose - Visceral (Omentum)	Monocytes
GTEX.13VXU.1026.SM.5KLZE	0	Cold	1	B1	1	4	2	Adipose - Visceral (Omentum)	Monocytes
GTEX.13W3W.1126.SM.5L3DO	1	Hot	1	B1	2	5	0	Adipose - Visceral (Omentum)	Monocytes
GTEX.13W46.1226.SM.5SIAS	0	Cold	1	C1	1	4	0	Adipose - Visceral (Omentum)	Monocytes
GTEX.13X6H.1726.SM.5Q5EH	1	Hot	1	B1	2	4	0	Adipose - Visceral (Omentum)	Monocytes
GTEX.13X6J.1926.SM.5TDCU	0	Cold	1	C1	1	4	2	Adipose - Visceral (Omentum)	Monocytes
GTEX.13X6K.0726.SM.5LU2Z	0	Cold	1	C1	2	5	4	Adipose - Visceral (Omentum)	Monocytes
GTEX.1445S.2426.SM.79ON2	0	Cold	1	B1	1	5	3	Adipose - Visceral (Omentum)	Monocytes
GTEX.144GM.0626.SM.79OKY	0	Cold	1	B1	1	1	0	Adipose - Visceral (Omentum)	Monocytes
GTEX.145LU.1226.SM.5LU9B	0	Cold	0	C1	1	4	2	Adipose - Visceral (Omentum)	Monocytes
GTEX.145LV.1026.SM.5O9AE	0	Cold	0	B1	1	4	0	Adipose - Visceral (Omentum)	Monocytes
GTEX.145MF.1026.SM.5Q5EQ	0	Cold	1	B1	1	4	2	Adipose - Visceral (Omentum)	Monocytes
GTEX.145MI.0826.SM.5SI95	0	Cold	0	B1	2	5	2	Adipose - Visceral (Omentum)	Monocytes
GTEX.146FR.0226.SM.5Q5F6	1	Hot	1	B1	2	5	0	Adipose - Visceral (Omentum)	Monocytes
GTEX.147JS.1026.SM.5S2MP	0	Cold	1	C1	1	5	2	Adipose - Visceral (Omentum)	Monocytes
GTEX.14A6H.1026.SM.5SIAZ	0	Cold	1	B1	1	2	0	Adipose - Visceral (Omentum)	Monocytes
GTEX.14ABY.1926.SM.62LDJ	0	Cold	1	B1	1	4	2	Adipose - Visceral (Omentum)	Monocytes
GTEX.14AS3.0426.SM.5QGQK	0	Cold	0	B1	2	3	0	Adipose - Visceral (Omentum)	Monocytes
GTEX.14B4R.0526.SM.5QGQT	1	Hot	0	B1	1	2	0	Adipose - Visceral (Omentum)	Monocytes
GTEX.14BIL.2426.SM.5QGQR	0	Cold	0	B1	1	4	2	Adipose - Visceral (Omentum)	Monocytes
GTEX.14BIM.1626.SM.7EWD2	0	Cold	1	B1	2	5	3	Adipose - Visceral (Omentum)	Monocytes
GTEX.14BMV.1626.SM.73KVQ	0	Cold	1	C1	1	4	2	Adipose - Visceral (Omentum)	Monocytes
GTEX.14C5O.0926.SM.793DM	0	Cold	0	C1	1	5	4	Adipose - Visceral (Omentum)	Monocytes
GTEX.14DAQ.2526.SM.5RQIO	0	Cold	1	C1	2	5	4	Adipose - Visceral (Omentum)	Monocytes
GTEX.14E1K.0426.SM.5S2PF	0	Cold	1	B1	1	4	0	Adipose - Visceral (Omentum)	Monocytes
GTEX.14E6D.1326.SM.62LES	0	Cold	1	B1	1	4	2	Adipose - Visceral (Omentum)	Monocytes
GTEX.14E6E.0226.SM.7DUEF	0	Cold	0	B1	1	2	0	Adipose - Visceral (Omentum)	Monocytes
GTEX.14E7W.2326.SM.69LQC	0	Cold	1	C1	1	6	2	Adipose - Visceral (Omentum)	Monocytes
GTEX.14ICL.0926.SM.5S2TU	0	Cold	1	B1	1	2	0	Adipose - Visceral (Omentum)	Monocytes
GTEX.14JIY.1426.SM.6EU29	0	Cold	1	B1	1	5	2	Adipose - Visceral (Omentum)	Monocytes
GTEX.14PHW.1626.SM.6EU2H	0	Cold	1	C1	2	5	4	Adipose - Visceral (Omentum)	Monocytes
GTEX.14PHX.1626.SM.69LQB	1	Hot	0	C1	1	4	0	Adipose - Visceral (Omentum)	Monocytes
GTEX.14PJ3.0726.SM.69LQE	0	Cold	0	B1	1	4	0	Adipose - Visceral (Omentum)	Monocytes
GTEX.14PJM.1226.SM.686Z7	0	Cold	1	C1	2	4	2	Adipose - Visceral (Omentum)	Monocytes
GTEX.14PJO.1626.SM.69LPQ	0	Cold	1	C1	1	5	4	Adipose - Visceral (Omentum)	Monocytes
GTEX.14PK6.0926.SM.62LF4	1	Hot	1	B1	2	6	0	Adipose - Visceral (Omentum)	Monocytes
GTEX.14PKU.0226.SM.6EU16	0	Cold	1	B1	2	3	0	Adipose - Visceral (Omentum)	Monocytes
GTEX.14PN3.0326.SM.6EU1X	0	Cold	0	B1	2	5	0	Adipose - Visceral (Omentum)	Monocytes
GTEX.14PN4.1426.SM.6LLJ4	1	Hot	1	B1	1	4	2	Adipose - Visceral (Omentum)	Monocytes
GTEX.15CHQ.1126.SM.686YY	0	Cold	1	C1	1	5	4	Adipose - Visceral (Omentum)	Monocytes
GTEX.15DCZ.1726.SM.69LPX	0	Cold	1	C1	2	1	0	Adipose - Visceral (Omentum)	Monocytes
GTEX.15DYW.1526.SM.7KUEP	0	Cold	0	C1	2	5	2	Adipose - Visceral (Omentum)	Monocytes
GTEX.15EOM.2326.SM.7KUMV	0	Cold	1	B1	2	1	0	Adipose - Visceral (Omentum)	Monocytes
GTEX.15ER7.1026.SM.7KUMD	0	Cold	1	C1	2	1	1	Adipose - Visceral (Omentum)	Monocytes
GTEX.15EU6.1726.SM.6M48H	1	Hot	1	B1	1	4	0	Adipose - Visceral (Omentum)	Monocytes
GTEX.15G19.1126.SM.7KUEL	0	Cold	1	C1	1	5	2	Adipose - Visceral (Omentum)	Monocytes
GTEX.15RIE.0126.SM.7KUF8	0	Cold	1	B1	1	5	0	Adipose - Visceral (Omentum)	Monocytes
GTEX.15SHU.2326.SM.7KUMC	0	Cold	1	C1	2	3	2	Adipose - Visceral (Omentum)	Monocytes
GTEX.15SKB.1626.SM.6PAL6	0	Cold	1	C1	1	5	0	Adipose - Visceral (Omentum)	Monocytes
GTEX.169BO.0426.SM.7EPI1	0	Cold	1	B1	1	4	0	Adipose - Visceral (Omentum)	Monocytes
GTEX.16BQI.1126.SM.7KULF	1	Hot	1	B1	2	2	0	Adipose - Visceral (Omentum)	Monocytes
GTEX.16GPK.1326.SM.7KUE4	0	Cold	0	C1	1	5	2	Adipose - Visceral (Omentum)	Monocytes
GTEX.16NGA.0526.SM.731AJ	0	Cold	1	B1	2	3	0	Adipose - Visceral (Omentum)	Monocytes
GTEX.16NPV.0626.SM.7IGOR	0	Cold	1	C1	2	4	4	Adipose - Visceral (Omentum)	Monocytes
GTEX.178AV.0626.SM.6PAM1	0	Cold	1	B1	1	3	0	Adipose - Visceral (Omentum)	Monocytes
GTEX.17EVP.1426.SM.79OMN	0	Cold	0	C1	1	3	2	Adipose - Visceral (Omentum)	Monocytes
GTEX.17F96.0726.SM.793CB	0	Cold	0	C1	1	6	0	Adipose - Visceral (Omentum)	Monocytes
GTEX.17F97.1226.SM.79OJT	0	Cold	1	C1	1	4	4	Adipose - Visceral (Omentum)	Monocytes
GTEX.17F9E.1326.SM.7DHL4	0	Cold	1	B1	1	4	0	Adipose - Visceral (Omentum)	Monocytes
GTEX.17F9Y.0726.SM.7LT9G	0	Cold	1	C1	2	6	0	Adipose - Visceral (Omentum)	Monocytes
GTEX.17HHE.1526.SM.793AS	0	Cold	1	B1	1	4	0	Adipose - Visceral (Omentum)	Monocytes
GTEX.17HHY.1026.SM.7LG5E	0	Cold	0	C1	1	4	2	Adipose - Visceral (Omentum)	Monocytes
GTEX.17JCI.1626.SM.7EPGZ	0	Cold	1	C1	2	5	0	Adipose - Visceral (Omentum)	Monocytes
GTEX.17KNJ.0426.SM.718AK	0	Cold	1	B1	1	4	0	Adipose - Visceral (Omentum)	Monocytes
GTEX.17MFQ.1126.SM.7LT9O	1	Hot	1	B1	1	1	0	Adipose - Visceral (Omentum)	Monocytes
GTEX.18465.1826.SM.731BB	0	Cold	0	C1	1	4	2	Adipose - Visceral (Omentum)	Monocytes
GTEX.18A6Q.1026.SM.7LT9S	0	Cold	1	C1	1	5	2	Adipose - Visceral (Omentum)	Monocytes
GTEX.18A7A.0926.SM.7LT8H	0	Cold	1	C1	2	4	2	Adipose - Visceral (Omentum)	Monocytes
GTEX.18D9U.0426.SM.731AN	1	Hot	1	B1	1	3	0	Adipose - Visceral (Omentum)	Monocytes
GTEX.18QFQ.1326.SM.731CF	1	Hot	1	B1	1	2	0	Adipose - Visceral (Omentum)	Monocytes
GTEX.1A32A.0926.SM.718AB	0	Cold	0	C1	2	4	2	Adipose - Visceral (Omentum)	Monocytes
GTEX.1A3MX.0826.SM.72D64	0	Cold	1	C1	1	5	4	Adipose - Visceral (Omentum)	Monocytes
GTEX.1A8G6.2026.SM.73KYC	0	Cold	1	B1	1	5	2	Adipose - Visceral (Omentum)	Monocytes
GTEX.1AX8Z.1626.SM.73KWD	1	Hot	1	B1	1	5	0	Adipose - Visceral (Omentum)	Monocytes
GTEX.1AX9I.1726.SM.731BX	0	Cold	1	C1	1	5	2	Adipose - Visceral (Omentum)	Monocytes
GTEX.1AX9J.2226.SM.731CW	0	Cold	1	B1	1	5	0	Adipose - Visceral (Omentum)	Monocytes
GTEX.1B8KE.0826.SM.72D6S	0	Cold	1	B1	1	4	0	Adipose - Visceral (Omentum)	Monocytes
GTEX.1B8KZ.1026.SM.73KYN	0	Cold	1	B1	1	4	0	Adipose - Visceral (Omentum)	Monocytes
GTEX.1B8SF.1726.SM.73KZ5	0	Cold	1	B1	1	5	2	Adipose - Visceral (Omentum)	Monocytes
GTEX.1B8SG.1426.SM.7EWEM	0	Cold	1	B1	1	4	2	Adipose - Visceral (Omentum)	Monocytes
GTEX.1B932.1726.SM.793A5	0	Cold	1	B1	2	3	0	Adipose - Visceral (Omentum)	Monocytes
GTEX.1B933.1326.SM.7939U	0	Cold	1	B1	2	4	2	Adipose - Visceral (Omentum)	Monocytes
GTEX.1B97I.0526.SM.73KXE	0	Cold	1	B1	1	3	0	Adipose - Visceral (Omentum)	Monocytes
GTEX.1B996.1226.SM.73KWZ	0	Cold	1	B1	1	5	2	Adipose - Visceral (Omentum)	Monocytes
GTEX.1BAJH.2126.SM.7EWFB	0	Cold	1	B1	1	6	2	Adipose - Visceral (Omentum)	Monocytes
GTEX.1C2JI.0826.SM.7EPHB	1	Hot	0	B1	1	4	0	Adipose - Visceral (Omentum)	Monocytes
GTEX.1C6VQ.1526.SM.73KU9	0	Cold	1	C1	1	4	2	Adipose - Visceral (Omentum)	Monocytes
GTEX.1C6VR.1126.SM.7EPHD	0	Cold	1	B1	1	5	2	Adipose - Visceral (Omentum)	Monocytes
GTEX.1CAV2.0226.SM.7IGPQ	0	Cold	1	B1	2	3	2	Adipose - Visceral (Omentum)	Monocytes
GTEX.1CB4F.1126.SM.79OLG	0	Cold	1	B1	1	5	0	Adipose - Visceral (Omentum)	Monocytes
GTEX.1CB4G.2126.SM.7IGQ8	0	Cold	1	C1	1	5	2	Adipose - Visceral (Omentum)	Monocytes
GTEX.1EH9U.1326.SM.79OM3	0	Cold	1	B1	1	5	4	Adipose - Visceral (Omentum)	Monocytes
GTEX.1EN7A.1626.SM.79OLV	0	Cold	1	C1	1	3	2	Adipose - Visceral (Omentum)	Monocytes
GTEX.1EU9M.1126.SM.793DE	0	Cold	1	B1	1	5	2	Adipose - Visceral (Omentum)	Monocytes
GTEX.1EWIQ.2526.SM.7EPIJ	0	Cold	1	C1	2	6	2	Adipose - Visceral (Omentum)	Monocytes
GTEX.UTHO.1826.SM.3GAFE	0	Cold	1	C1	1	5	3	Adipose - Visceral (Omentum)	Monocytes
GTEX.VUSG.1426.SM.3GIJN	0	Cold	1	B1	1	4	0	Adipose - Visceral (Omentum)	Monocytes
GTEX.W5X1.1426.SM.3GIKH	0	Cold	1	B1	2	3	0	Adipose - Visceral (Omentum)	Monocytes
GTEX.WFJO.1026.SM.3GIKL	1	Hot	1	B1	1	2	0	Adipose - Visceral (Omentum)	Monocytes
GTEX.WHWD.0826.SM.3LK6R	0	Cold	1	B1	1	4	0	Adipose - Visceral (Omentum)	Monocytes
GTEX.WK11.2426.SM.3NMAA	0	Cold	1	C1	1	4	1	Adipose - Visceral (Omentum)	Monocytes
GTEX.WL46.2026.SM.3LK7U	0	Cold	2	C1	1	4	2	Adipose - Visceral (Omentum)	Monocytes
GTEX.WRHK.0826.SM.3MJFG	0	Cold	1	B1	2	1	0	Adipose - Visceral (Omentum)	Monocytes
GTEX.WY7C.0926.SM.3NB34	1	Hot	1	B1	1	4	0	Adipose - Visceral (Omentum)	Monocytes
GTEX.WYVS.0626.SM.4SOJY	0	Cold	1	B1	2	3	0	Adipose - Visceral (Omentum)	Monocytes
GTEX.X3Y1.0926.SM.3P5YT	0	Cold	0	B1	1	3	0	Adipose - Visceral (Omentum)	Monocytes
GTEX.X585.2526.SM.4QAS1	0	Cold	0	C1	1	4	4	Adipose - Visceral (Omentum)	Monocytes
GTEX.XBEC.1826.SM.4QASN	0	Cold	1	C1	1	4	2	Adipose - Visceral (Omentum)	Monocytes
GTEX.XBED.1326.SM.4AT4F	1	Hot	0	B1	1	5	0	Adipose - Visceral (Omentum)	Monocytes
GTEX.XMK1.0926.SM.4B66X	0	Cold	1	B1	1	3	0	Adipose - Visceral (Omentum)	Monocytes
GTEX.XOT4.0826.SM.4B66Y	0	Cold	1	C1	2	5	2	Adipose - Visceral (Omentum)	Monocytes
GTEX.XQ3S.2426.SM.4WAYB	0	Cold	1	C1	1	1	1	Adipose - Visceral (Omentum)	Monocytes
GTEX.XQ8I.1426.SM.4BOPW	0	Cold	0	C1	1	4	0	Adipose - Visceral (Omentum)	Monocytes
GTEX.XV7Q.1726.SM.4BRUU	0	Cold	1	B1	2	3	0	Adipose - Visceral (Omentum)	Monocytes
GTEX.XXEK.1426.SM.4BRW1	0	Cold	1	B1	1	4	0	Adipose - Visceral (Omentum)	Monocytes
GTEX.Y111.0926.SM.4SOIU	0	Cold	1	B1	1	4	1	Adipose - Visceral (Omentum)	Monocytes
GTEX.Y114.1326.SM.4TT9A	1	Hot	1	B1	2	4	0	Adipose - Visceral (Omentum)	Monocytes
GTEX.Y3I4.0726.SM.4TT7M	1	Hot	1	B1	1	4	0	Adipose - Visceral (Omentum)	Monocytes
GTEX.Y5V5.0226.SM.5S2N8	0	Cold	1	B1	2	5	0	Adipose - Visceral (Omentum)	Monocytes
GTEX.Y8E4.1226.SM.5IFIM	0	Cold	1	C1	1	3	0	Adipose - Visceral (Omentum)	Monocytes
GTEX.YEC3.0926.SM.5Q5AC	1	Hot	1	B1	1	4	0	Adipose - Visceral (Omentum)	Monocytes
GTEX.YEC4.0926.SM.5PNXY	1	Hot	1	B1	1	3	0	Adipose - Visceral (Omentum)	Monocytes
GTEX.YECK.1426.SM.5IFHE	0	Cold	1	C1	1	5	3	Adipose - Visceral (Omentum)	Monocytes
GTEX.YJ89.1926.SM.5IFJ6	0	Cold	1	C1	1	5	2	Adipose - Visceral (Omentum)	Monocytes
GTEX.Z9EW.0826.SM.5HL9T	1	Hot	1	B1	1	3	0	Adipose - Visceral (Omentum)	Monocytes
GTEX.ZA64.0926.SM.5HL7H	1	Hot	1	B1	1	1	0	Adipose - Visceral (Omentum)	Monocytes
GTEX.ZAB5.1126.SM.5Q5AD	0	Cold	1	B1	1	4	0	Adipose - Visceral (Omentum)	Monocytes
GTEX.ZC5H.1626.SM.5HL7L	0	Cold	1	B1	2	3	0	Adipose - Visceral (Omentum)	Monocytes
GTEX.ZDTS.1826.SM.5S2N6	0	Cold	0	C1	1	5	2	Adipose - Visceral (Omentum)	Monocytes
GTEX.ZDTT.0526.SM.5HL4M	1	Hot	0	B1	1	5	0	Adipose - Visceral (Omentum)	Monocytes
GTEX.ZDXO.2326.SM.5LU9W	0	Cold	1	B1	1	5	2	Adipose - Visceral (Omentum)	Monocytes
GTEX.ZDYS.2226.SM.5S2MI	1	Hot	1	C1	1	4	0	Adipose - Visceral (Omentum)	Monocytes
GTEX.ZE7O.1526.SM.5J1NH	0	Cold	1	B1	2	4	2	Adipose - Visceral (Omentum)	Monocytes
GTEX.ZF28.1426.SM.5S2OG	0	Cold	1	C1	1	5	4	Adipose - Visceral (Omentum)	Monocytes
GTEX.ZF29.0826.SM.5S2NP	0	Cold	1	B1	2	5	0	Adipose - Visceral (Omentum)	Monocytes
GTEX.ZF2S.1526.SM.5S2OO	0	Cold	1	B1	2	4	0	Adipose - Visceral (Omentum)	Monocytes
GTEX.ZPIC.0726.SM.57WFM	0	Cold	1	B1	2	3	0	Adipose - Visceral (Omentum)	Monocytes
GTEX.ZQUD.0526.SM.57WG4	0	Cold	1	B1	1	2	0	Adipose - Visceral (Omentum)	Monocytes
GTEX.ZTSS.1026.SM.5985N	1	Hot	0	B1	1	3	0	Adipose - Visceral (Omentum)	Monocytes
GTEX.ZUA1.2126.SM.57YRB	0	Cold	1	C1	1	3	2	Adipose - Visceral (Omentum)	Monocytes
GTEX.ZV6S.1626.SM.5NQ81	0	Cold	1	B1	2	3	0	Adipose - Visceral (Omentum)	Monocytes
GTEX.ZV7C.0826.SM.59HK8	1	Hot	1	B1	1	4	0	Adipose - Visceral (Omentum)	Monocytes
GTEX.ZVE2.1826.SM.51MRZ	0	Cold	1	C1	1	4	0	Adipose - Visceral (Omentum)	Monocytes
GTEX.ZVP2.0226.SM.57WBD	0	Cold	0	B1	1	4	0	Adipose - Visceral (Omentum)	Monocytes
GTEX.ZVZP.1126.SM.5GICU	1	Hot	0	B1	1	4	0	Adipose - Visceral (Omentum)	Monocytes
GTEX.ZXG5.1626.SM.59HJK	0	Cold	0	B1	1	5	3	Adipose - Visceral (Omentum)	Monocytes
GTEX.ZYFC.1826.SM.5GZZA	0	Cold	1	C1	1	4	2	Adipose - Visceral (Omentum)	Monocytes
GTEX.ZYT6.2126.SM.5GZZ4	0	Cold	1	C1	1	2	1	Adipose - Visceral (Omentum)	Monocytes
GTEX.ZZPU.0326.SM.5N9BJ	1	Hot	0	B1	2	4	0	Adipose - Visceral (Omentum)	Monocytes
GTEX.111CU.0126.SM.5GZWZ	0	Cold	0	B1	1	4	0	Adrenal Gland	CD8Sum
GTEX.111YS.0126.SM.5987T	0	Cold	1	B1	1	5	0	Adrenal Gland	CD8Sum
GTEX.11DXX.0126.SM.5EGH7	0	Cold	0	B1	2	5	0	Adrenal Gland	CD8Sum
GTEX.11EM3.0326.SM.5A5KJ	0	Cold	0	B1	2	1	0	Adrenal Gland	CD8Sum
GTEX.11EMC.0526.SM.5EGJN	0	Cold	3	B1	2	5	2	Adrenal Gland	CD8Sum
GTEX.11EQ9.0126.SM.5986I	0	Cold	1	B1	1	2	2	Adrenal Gland	CD8Sum
GTEX.11GSP.0326.SM.5A5KW	0	Cold	2	B1	2	5	2	Adrenal Gland	CD8Sum
GTEX.11NSD.0226.SM.5A5LR	0	Cold	1	B1	1	1	0	Adrenal Gland	CD8Sum
GTEX.11P7K.0126.SM.5986E	0	Cold	1	B1	1	2	0	Adrenal Gland	CD8Sum
GTEX.11TT1.0126.SM.5LUAA	0	Cold	0	B1	1	1	0	Adrenal Gland	CD8Sum
GTEX.11XUK.0126.SM.5CVLK	0	Cold	1	B1	2	3	0	Adrenal Gland	CD8Sum
GTEX.12BJ1.0526.SM.5FQUD	1	Hot	1	B1	1	5	0	Adrenal Gland	CD8Sum
GTEX.12WSD.2126.SM.5LZWK	1	Hot	1	C1	2	5	2	Adrenal Gland	CD8Sum
GTEX.12WSK.0326.SM.5GCOJ	0	Cold	1	B1	2	3	0	Adrenal Gland	CD8Sum
GTEX.13111.0326.SM.5DUXF	0	Cold	1	B1	1	4	0	Adrenal Gland	CD8Sum
GTEX.131XG.1326.SM.5DUX4	0	Cold	1	B1	2	4	0	Adrenal Gland	CD8Sum
GTEX.131YS.2026.SM.5P9J8	0	Cold	1	C1	2	5	2	Adrenal Gland	CD8Sum
GTEX.132AR.1726.SM.5EGHQ	0	Cold	2	C1	2	4	0	Adrenal Gland	CD8Sum
GTEX.1399U.0226.SM.5P9J2	0	Cold	1	B1	2	4	0	Adrenal Gland	CD8Sum
GTEX.139YR.0126.SM.5IJEY	0	Cold	1	B1	1	4	0	Adrenal Gland	CD8Sum
GTEX.13FH7.0226.SM.5IFGG	0	Cold	0	B1	2	4	0	Adrenal Gland	CD8Sum
GTEX.13FTW.0126.SM.5IJED	0	Cold	1	B1	1	3	0	Adrenal Gland	CD8Sum
GTEX.13N11.0826.SM.5IJFP	0	Cold	0	B1	2	4	0	Adrenal Gland	CD8Sum
GTEX.13O21.0126.SM.5IJE8	0	Cold	1	B1	1	4	0	Adrenal Gland	CD8Sum
GTEX.13O3O.1626.SM.5KM1O	0	Cold	2	C1	2	5	3	Adrenal Gland	CD8Sum
GTEX.13OVI.1226.SM.5J2ME	0	Cold	1	B1	2	5	0	Adrenal Gland	CD8Sum
GTEX.13OW7.2726.SM.5L3HN	0	Cold	2	C1	1	4	2	Adrenal Gland	CD8Sum
GTEX.13PL7.1026.SM.5MR5C	1	Hot	1	B1	2	5	0	Adrenal Gland	CD8Sum
GTEX.13PVR.0226.SM.5RQJI	0	Cold	1	B1	2	5	0	Adrenal Gland	CD8Sum
GTEX.13W3W.1326.SM.5LU4T	0	Cold	1	B1	2	5	0	Adrenal Gland	CD8Sum
GTEX.144GL.1826.SM.79OMB	0	Cold	1	C1	1	4	2	Adrenal Gland	CD8Sum
GTEX.14753.1726.SM.5NQ9X	0	Cold	2	B1	1	5	4	Adrenal Gland	CD8Sum
GTEX.147F4.2526.SM.5NQBB	0	Cold	2	B1	1	4	2	Adrenal Gland	CD8Sum
GTEX.14A5I.2126.SM.5NQA8	0	Cold	1	C1	2	4	4	Adrenal Gland	CD8Sum
GTEX.14BMU.0126.SM.5S2Q9	0	Cold	1	B1	2	1	0	Adrenal Gland	CD8Sum
GTEX.14C39.2026.SM.664OG	0	Cold	2	B1	1	3	2	Adrenal Gland	CD8Sum
GTEX.14DAR.1726.SM.664MZ	0	Cold	1	B1	1	4	0	Adrenal Gland	CD8Sum
GTEX.14E1K.0626.SM.5S2PG	0	Cold	1	B1	1	4	0	Adrenal Gland	CD8Sum
GTEX.14E6E.0126.SM.73KXH	0	Cold	1	B1	1	2	0	Adrenal Gland	CD8Sum
GTEX.14JG6.0126.SM.68726	0	Cold	0	B1	2	2	0	Adrenal Gland	CD8Sum
GTEX.14PJ4.0426.SM.6871F	0	Cold	1	B1	1	5	0	Adrenal Gland	CD8Sum
GTEX.14PJ6.0126.SM.686Z5	0	Cold	1	B1	2	5	0	Adrenal Gland	CD8Sum
GTEX.14PKV.0726.SM.686ZF	0	Cold	1	B1	2	1	0	Adrenal Gland	CD8Sum
GTEX.16AAH.0226.SM.793A8	0	Cold	1	B1	1	4	0	Adrenal Gland	CD8Sum
GTEX.16MT8.1626.SM.7EWDW	0	Cold	1	C1	2	5	4	Adrenal Gland	CD8Sum
GTEX.17HGU.0126.SM.7DHLV	0	Cold	1	C1	1	4	0	Adrenal Gland	CD8Sum
GTEX.17KNJ.0326.SM.7KFS5	0	Cold	1	B1	1	4	0	Adrenal Gland	CD8Sum
GTEX.18A6Q.1826.SM.72D6I	0	Cold	2	C1	1	5	2	Adrenal Gland	CD8Sum
GTEX.18D9B.1926.SM.7KFSV	0	Cold	2	B1	1	5	0	Adrenal Gland	CD8Sum
GTEX.1A3MW.2126.SM.731DO	0	Cold	2	C1	2	5	4	Adrenal Gland	CD8Sum
GTEX.1B8KE.0926.SM.7189I	0	Cold	1	B1	1	4	0	Adrenal Gland	CD8Sum
GTEX.1CAMR.0126.SM.79391	0	Cold	1	B1	1	1	0	Adrenal Gland	CD8Sum
GTEX.1CAMS.0226.SM.79397	1	Hot	1	B1	2	3	0	Adrenal Gland	CD8Sum
GTEX.1F5PL.2326.SM.7MKFC	0	Cold	1	B1	2	3	0	Adrenal Gland	CD8Sum
GTEX.OHPL.1326.SM.3MJGG	0	Cold	0	B1	2	5	0	Adrenal Gland	CD8Sum
GTEX.OIZH.1326.SM.3NB1H	1	Hot	1	B1	1	4	0	Adrenal Gland	CD8Sum
GTEX.OXRK.0126.SM.3NB1E	0	Cold	1	C1	2	4	0	Adrenal Gland	CD8Sum
GTEX.P4QT.1326.SM.3NMD3	1	Hot	1	B1	2	4	0	Adrenal Gland	CD8Sum
GTEX.PLZ5.0326.SM.3P614	0	Cold	1	B1	1	4	0	Adrenal Gland	CD8Sum
GTEX.PWCY.0226.SM.48TD8	0	Cold	0	B1	2	1	0	Adrenal Gland	CD8Sum
GTEX.Q2AH.0126.SM.48U2B	0	Cold	1	B1	1	3	0	Adrenal Gland	CD8Sum
GTEX.Q2AI.0226.SM.48U1D	0	Cold	1	B1	1	3	0	Adrenal Gland	CD8Sum
GTEX.QEG5.1826.SM.4R1JP	0	Cold	2	C1	1	1	0	Adrenal Gland	CD8Sum
GTEX.RM2N.0126.SM.48FDD	0	Cold	1	B1	1	4	0	Adrenal Gland	CD8Sum
GTEX.S33H.1326.SM.4AD6A	0	Cold	1	C1	1	2	2	Adrenal Gland	CD8Sum
GTEX.S341.0126.SM.4AD64	0	Cold	1	B1	2	3	0	Adrenal Gland	CD8Sum
GTEX.S4Q7.0226.SM.4AD5O	0	Cold	1	B1	1	1	0	Adrenal Gland	CD8Sum
GTEX.S4Z8.0126.SM.4GICC	0	Cold	1	B1	1	5	0	Adrenal Gland	CD8Sum
GTEX.TKQ2.0226.SM.4DM6V	0	Cold	1	B1	1	4	0	Adrenal Gland	CD8Sum
GTEX.TMMY.0126.SM.4DXTP	0	Cold	1	C1	2	3	0	Adrenal Gland	CD8Sum
GTEX.U3ZM.0226.SM.4DXTA	0	Cold	1	B1	1	3	0	Adrenal Gland	CD8Sum
GTEX.U3ZN.0826.SM.4DXSZ	0	Cold	0	B1	2	2	0	Adrenal Gland	CD8Sum
GTEX.U4B1.0126.SM.4DXSN	0	Cold	1	B1	1	3	0	Adrenal Gland	CD8Sum
GTEX.V1D1.0226.SM.4JBHG	0	Cold	2	B1	1	4	0	Adrenal Gland	CD8Sum
GTEX.V955.0126.SM.4JBH5	0	Cold	1	B1	1	5	0	Adrenal Gland	CD8Sum
GTEX.VJYA.0526.SM.4KL1R	0	Cold	1	B1	1	5	0	Adrenal Gland	CD8Sum
GTEX.VUSG.1526.SM.4KKZH	0	Cold	2	B1	1	4	0	Adrenal Gland	CD8Sum
GTEX.W5WG.1126.SM.4LMK4	0	Cold	1	B1	2	4	0	Adrenal Gland	CD8Sum
GTEX.WFG8.0126.SM.4LVMH	0	Cold	1	B1	1	1	0	Adrenal Gland	CD8Sum
GTEX.WY7C.0326.SM.4OND5	0	Cold	1	B1	1	4	0	Adrenal Gland	CD8Sum
GTEX.X4LF.0126.SM.4QAS7	0	Cold	1	B1	1	4	0	Adrenal Gland	CD8Sum
GTEX.XV7Q.0226.SM.4BRVL	0	Cold	1	B1	2	3	0	Adrenal Gland	CD8Sum
GTEX.Y3IK.0226.SM.51MRJ	0	Cold	1	B1	2	4	0	Adrenal Gland	CD8Sum
GTEX.Y5LM.0126.SM.4VBRL	0	Cold	1	B1	2	3	0	Adrenal Gland	CD8Sum
GTEX.Y5V5.1326.SM.4V6G9	0	Cold	2	B1	2	5	0	Adrenal Gland	CD8Sum
GTEX.YB5E.0226.SM.5IFHI	0	Cold	2	B1	1	3	0	Adrenal Gland	CD8Sum
GTEX.ZA64.0226.SM.5HL9C	0	Cold	1	B1	1	1	0	Adrenal Gland	CD8Sum
GTEX.ZF2S.0126.SM.4WKFO	0	Cold	1	B1	2	4	0	Adrenal Gland	CD8Sum
GTEX.ZLFU.0826.SM.4WWBP	0	Cold	1	B1	1	3	0	Adrenal Gland	CD8Sum
GTEX.ZLV1.0226.SM.4WWC1	0	Cold	1	B1	2	5	0	Adrenal Gland	CD8Sum
GTEX.ZP4G.0126.SM.4YCE3	0	Cold	1	B1	2	1	0	Adrenal Gland	CD8Sum
GTEX.ZT9W.0126.SM.4YCFD	0	Cold	1	B1	1	4	0	Adrenal Gland	CD8Sum
GTEX.ZT9X.0126.SM.4YCFC	0	Cold	1	B1	1	3	0	Adrenal Gland	CD8Sum
GTEX.ZTSS.0326.SM.5987M	0	Cold	1	B1	1	3	0	Adrenal Gland	CD8Sum
GTEX.ZUA1.1926.SM.5E45E	0	Cold	2	C1	1	3	2	Adrenal Gland	CD8Sum
GTEX.ZVT2.0826.SM.5GIEO	0	Cold	1	B1	2	4	0	Adrenal Gland	CD8Sum
GTEX.ZY6K.0126.SM.5SIAM	0	Cold	0	B1	1	4	0	Adrenal Gland	CD8Sum
GTEX.ZYFG.0926.SM.5BC5U	0	Cold	0	B1	2	5	0	Adrenal Gland	CD8Sum
GTEX.11DXX.0126.SM.5EGH7	0	Cold	0	B1	2	5	0	Adrenal Gland	MacrophageSum
GTEX.11DXZ.0226.SM.5EGGZ	1	Hot	0	B1	1	4	0	Adrenal Gland	MacrophageSum
GTEX.11EM3.0326.SM.5A5KJ	0	Cold	0	B1	2	1	0	Adrenal Gland	MacrophageSum
GTEX.11EMC.0526.SM.5EGJN	0	Cold	3	B1	2	5	2	Adrenal Gland	MacrophageSum
GTEX.11GSP.0326.SM.5A5KW	0	Cold	2	B1	2	5	2	Adrenal Gland	MacrophageSum
GTEX.11I78.1826.SM.5A5M4	1	Hot	1	B1	2	4	0	Adrenal Gland	MacrophageSum
GTEX.11TT1.0126.SM.5LUAA	0	Cold	0	B1	1	1	0	Adrenal Gland	MacrophageSum
GTEX.1211K.0126.SM.59HJE	1	Hot	1	B1	2	5	0	Adrenal Gland	MacrophageSum
GTEX.12BJ1.0526.SM.5FQUD	0	Cold	1	B1	1	5	0	Adrenal Gland	MacrophageSum
GTEX.12WSD.2126.SM.5LZWK	0	Cold	1	C1	2	5	2	Adrenal Gland	MacrophageSum
GTEX.12WSJ.0126.SM.5GCOM	1	Hot	0	B1	2	3	0	Adrenal Gland	MacrophageSum
GTEX.12WSN.0926.SM.5GCN1	0	Cold	2	B1	1	3	0	Adrenal Gland	MacrophageSum
GTEX.13111.0326.SM.5DUXF	1	Hot	1	B1	1	4	0	Adrenal Gland	MacrophageSum
GTEX.132AR.1726.SM.5EGHQ	1	Hot	2	C1	2	4	0	Adrenal Gland	MacrophageSum
GTEX.132QS.0126.SM.5IFH9	1	Hot	0	B1	1	5	0	Adrenal Gland	MacrophageSum
GTEX.1339X.0826.SM.5J2O6	0	Cold	0	B1	1	3	0	Adrenal Gland	MacrophageSum
GTEX.1399S.0426.SM.5IFG5	1	Hot	1	B1	2	2	0	Adrenal Gland	MacrophageSum
GTEX.139YR.0126.SM.5IJEY	1	Hot	1	B1	1	4	0	Adrenal Gland	MacrophageSum
GTEX.13CF3.0126.SM.5IFFM	1	Hot	1	B1	2	5	0	Adrenal Gland	MacrophageSum
GTEX.13D11.0426.SM.5LZYA	1	Hot	1	B1	2	4	0	Adrenal Gland	MacrophageSum
GTEX.13N11.0826.SM.5IJFP	1	Hot	0	B1	2	4	0	Adrenal Gland	MacrophageSum
GTEX.13O21.0126.SM.5IJE8	1	Hot	1	B1	1	4	0	Adrenal Gland	MacrophageSum
GTEX.13O3O.1626.SM.5KM1O	0	Cold	2	C1	2	5	3	Adrenal Gland	MacrophageSum
GTEX.13O61.0126.SM.5KM4P	0	Cold	1	B1	1	5	0	Adrenal Gland	MacrophageSum
GTEX.13PL7.1026.SM.5MR5C	1	Hot	1	B1	2	5	0	Adrenal Gland	MacrophageSum
GTEX.13W3W.1326.SM.5LU4T	0	Cold	1	B1	2	5	0	Adrenal Gland	MacrophageSum
GTEX.144GL.1826.SM.79OMB	0	Cold	1	C1	1	4	2	Adrenal Gland	MacrophageSum
GTEX.145MN.0226.SM.5QGPY	1	Hot	1	B1	1	2	0	Adrenal Gland	MacrophageSum
GTEX.146FR.1526.SM.5SIB8	0	Cold	1	B1	2	5	0	Adrenal Gland	MacrophageSum
GTEX.14753.1726.SM.5NQ9X	0	Cold	2	B1	1	5	4	Adrenal Gland	MacrophageSum
GTEX.147F4.2526.SM.5NQBB	0	Cold	2	B1	1	4	2	Adrenal Gland	MacrophageSum
GTEX.14A5I.2126.SM.5NQA8	0	Cold	1	C1	2	4	4	Adrenal Gland	MacrophageSum
GTEX.14C38.1726.SM.5RQJC	0	Cold	1	B1	1	4	0	Adrenal Gland	MacrophageSum
GTEX.14C39.2026.SM.664OG	0	Cold	2	B1	1	3	2	Adrenal Gland	MacrophageSum
GTEX.14PJ6.0126.SM.686Z5	0	Cold	1	B1	2	5	0	Adrenal Gland	MacrophageSum
GTEX.14XAO.0326.SM.6ETZN	1	Hot	1	B1	2	5	0	Adrenal Gland	MacrophageSum
GTEX.15CHR.0626.SM.7938V	1	Hot	1	B1	1	4	0	Adrenal Gland	MacrophageSum
GTEX.15ER7.1126.SM.6M47F	0	Cold	2	C1	2	1	1	Adrenal Gland	MacrophageSum
GTEX.15EU6.0326.SM.6M48I	0	Cold	1	B1	1	4	0	Adrenal Gland	MacrophageSum
GTEX.16AAH.0226.SM.793A8	1	Hot	1	B1	1	4	0	Adrenal Gland	MacrophageSum
GTEX.16NGA.0126.SM.72D6U	1	Hot	0	B1	2	3	0	Adrenal Gland	MacrophageSum
GTEX.17KNJ.0326.SM.7KFS5	1	Hot	1	B1	1	4	0	Adrenal Gland	MacrophageSum
GTEX.18A7A.1826.SM.7KFTU	0	Cold	1	C1	2	4	2	Adrenal Gland	MacrophageSum
GTEX.1C475.0126.SM.731DC	1	Hot	0	B1	2	3	0	Adrenal Gland	MacrophageSum
GTEX.1CAMS.0226.SM.79397	1	Hot	1	B1	2	3	0	Adrenal Gland	MacrophageSum
GTEX.1EKGG.2126.SM.7MKFT	0	Cold	2	B1	1	5	2	Adrenal Gland	MacrophageSum
GTEX.NFK9.1726.SM.3TW8P	0	Cold	1	C1	1	3	0	Adrenal Gland	MacrophageSum
GTEX.O5YT.1326.SM.3MJGR	0	Cold	0	B1	1	1	0	Adrenal Gland	MacrophageSum
GTEX.OHPL.1326.SM.3MJGG	0	Cold	0	B1	2	5	0	Adrenal Gland	MacrophageSum
GTEX.OOBK.3125.SM.3LK5R	0	Cold	2	B1	1	3	0	Adrenal Gland	MacrophageSum
GTEX.OXRK.0126.SM.3NB1E	0	Cold	1	C1	2	4	0	Adrenal Gland	MacrophageSum
GTEX.P4QT.1326.SM.3NMD3	1	Hot	1	B1	2	4	0	Adrenal Gland	MacrophageSum
GTEX.PW2O.0226.SM.48TC7	0	Cold	2	B1	1	1	0	Adrenal Gland	MacrophageSum
GTEX.Q2AH.0126.SM.48U2B	0	Cold	1	B1	1	3	0	Adrenal Gland	MacrophageSum
GTEX.QDVJ.1126.SM.48U1U	1	Hot	1	C1	1	4	0	Adrenal Gland	MacrophageSum
GTEX.QEG5.1826.SM.4R1JP	0	Cold	2	C1	1	1	0	Adrenal Gland	MacrophageSum
GTEX.R53T.0226.SM.48FEH	0	Cold	1	B1	2	4	0	Adrenal Gland	MacrophageSum
GTEX.R55C.0226.SM.48FEO	0	Cold	1	B1	1	3	0	Adrenal Gland	MacrophageSum
[truncated: 14,634 more rows]
