# Supplementary material for: Demographic and genetic factors influence the abundance of infiltrating immune cells in human tissues
Source: Nat Commun. 2020 May 5;11:2213. doi: 10.1038/s41467-020-16097-9 (PMC7200670; doi:10.1038/s41467-020-16097-9)
Supplement: Supplementary file 8 — Supplementary Data 4 [file 41467_2020_16097_MOESM8_ESM.xlsx]

## Sheet: SupplementaryTable5-CovariatesU
Supplementary Data 5. Covariates Used for 130 Tissue-Cell Pairs Considered for Differential Expression.
Tissue	CellType	Site	Sex	COD	Age	Autolysis
Adipose - Subcutaneous	CD4_memory	1	1	0	0	1
Adipose - Subcutaneous	MacrophageSum	1	0	0	0	1
Adipose - Subcutaneous	Mast cells	1	1	1	0	1
Adipose - Subcutaneous	Myeloid_Sum	1	1	1	0	1
Adipose - Subcutaneous	Monocytes	1	1	0	0	1
Adipose - Subcutaneous	Lymph_Sum	1	1	0	0	1
Adipose - Visceral (Omentum)	MacrophageSum	1	1	0	0	1
Adipose - Visceral (Omentum)	Mast cells	1	1	0	0	1
Adipose - Visceral (Omentum)	Myeloid_Sum	1	1	0	1	1
Adipose - Visceral (Omentum)	Monocytes	1	1	0	0	1
Adrenal Gland	CD8Sum	0	0	0	0	0
Adrenal Gland	MacrophageSum	0	1	0	0	0
Adrenal Gland	Mast cells	0	1	0	0	0
Adrenal Gland	Myeloid_Sum	0	1	0	0	1
Adrenal Gland	Monocytes	0	1	0	0	0
Adrenal Gland	Lymph_Sum	1	1	1	0	0
Artery - Aorta	CD8Sum	1	0	0	0	0
Artery - Aorta	CD4_memory	1	1	0	0	0
Artery - Aorta	MacrophageSum	0	1	0	0	0
Artery - Aorta	Myeloid_Sum	1	1	0	0	0
Artery - Aorta	Monocytes	0	0	0	0	0
Artery - Aorta	Lymph_Sum	1	1	0	0	0
Artery - Coronary	MacrophageSum	0	0	0	0	0
Artery - Coronary	Myeloid_Sum	0	1	0	0	1
Artery - Coronary	Monocytes	0	0	0	0	0
Artery - Tibial	Mast cells	1	1	0	0	1
Artery - Tibial	Lymph_Sum	1	0	0	0	0
Breast - Mammary Tissue	CD4_memory	1	0	0	0	1
Breast - Mammary Tissue	Mast cells	1	0	0	0	1
Breast - Mammary Tissue	Myeloid_Sum	1	0	0	0	1
Breast - Mammary Tissue	Lymph_Sum	1	0	0	0	1
Colon - Sigmoid	MacrophageSum	1	1	0	0	1
Colon - Sigmoid	Mast cells	1	1	0	0	0
Colon - Sigmoid	Myeloid_Sum	1	1	0	0	1
Colon - Transverse	CD8Sum	1	1	0	0	0
Colon - Transverse	CD4_memory	1	1	0	0	1
Colon - Transverse	MacrophageSum	1	1	0	1	1
Colon - Transverse	Bcellsum	0	1	0	0	0
Colon - Transverse	Mast cells	1	0	0	0	0
Colon - Transverse	Myeloid_Sum	1	1	0	0	1
Colon - Transverse	Lymph_Sum	1	1	0	0	1
Esophagus - Gastroesophageal Junction	MacrophageSum	1	1	0	0	0
Esophagus - Gastroesophageal Junction	Myeloid_Sum	1	1	0	0	0
Esophagus - Mucosa	CD4_memory	0	1	0	0	0
Esophagus - Mucosa	MacrophageSum	0	1	0	0	0
Esophagus - Mucosa	Bcellsum	0	0	0	0	0
Esophagus - Mucosa	Mast cells	1	1	0	0	0
Esophagus - Mucosa	Th_Sum	1	1	0	0	0
Esophagus - Mucosa	Lymph_Sum	0	1	0	0	0
Esophagus - Muscularis	CD8Sum	1	1	0	1	0
Esophagus - Muscularis	MacrophageSum	1	1	0	1	0
Esophagus - Muscularis	Mast cells	1	1	0	0	0
Esophagus - Muscularis	Myeloid_Sum	1	1	0	0	0
Esophagus - Muscularis	Monocytes	0	0	0	0	0
Esophagus - Muscularis	Lymph_Sum	1	1	0	0	0
Heart - Atrial Appendage	MacrophageSum	1	1	0	0	1
Heart - Atrial Appendage	Mast cells	1	0	0	0	0
Heart - Atrial Appendage	Myeloid_Sum	1	1	0	0	0
Heart - Atrial Appendage	Monocytes	1	0	0	0	0
Lung	CD8Sum	1	0	0	0	0
Lung	Neutrophils	1	1	0	0	0
Lung	MacrophageSum	1	1	0	1	1
Lung	Bcellsum	1	1	0	0	0
Lung	NK cells	1	0	0	0	0
Lung	Mast cells	1	1	0	0	0
Lung	Myeloid_Sum	1	1	0	1	1
Lung	Monocytes	1	1	0	1	1
Lung	Lymph_Sum	1	1	0	0	0
Nerve - Tibial	CD8Sum	1	1	0	0	0
Nerve - Tibial	CD4_memory	1	1	0	0	1
Nerve - Tibial	MacrophageSum	1	1	0	0	1
Nerve - Tibial	Mast cells	1	0	0	0	1
Nerve - Tibial	Myeloid_Sum	1	1	0	0	1
Nerve - Tibial	Monocytes	0	0	0	0	1
Nerve - Tibial	Lymph_Sum	1	1	0	0	1
Ovary	MacrophageSum	0	0	0	0	1
Ovary	Bcellsum	0	0	0	0	0
Ovary	Myeloid_Sum	0	0	0	0	0
Ovary	Lymph_Sum	0	0	0	0	0
Pituitary	Myeloid_Sum	1	1	0	0	1
Prostate	CD4_memory	1	0	0	0	0
Prostate	MacrophageSum	0	0	0	0	0
Prostate	Mast cells	1	0	0	0	0
Skin - Not Sun Exposed (Suprapubic)	MacrophageSum	0	1	0	0	1
Skin - Not Sun Exposed (Suprapubic)	DendriticSum	1	0	0	0	1
Skin - Not Sun Exposed (Suprapubic)	Mast cells	1	1	0	0	1
Skin - Not Sun Exposed (Suprapubic)	Myeloid_Sum	1	1	0	0	1
Skin - Sun Exposed (Lower leg)	MacrophageSum	0	1	0	0	0
Skin - Sun Exposed (Lower leg)	DendriticSum	0	0	0	0	0
Skin - Sun Exposed (Lower leg)	Mast cells	1	1	0	0	1
Skin - Sun Exposed (Lower leg)	Myeloid_Sum	0	0	0	0	1
Skin - Sun Exposed (Lower leg)	Th_Sum	1	1	0	0	1
Skin - Sun Exposed (Lower leg)	Lymph_Sum	0	0	0	0	0
Small Intestine - Terminal Ileum	CD8Sum	1	0	0	0	0
Small Intestine - Terminal Ileum	CD4_memory	1	1	0	0	0
Small Intestine - Terminal Ileum	Bcellsum	1	1	0	1	1
Small Intestine - Terminal Ileum	Lymph_Sum	1	1	0	1	1
Spleen	CD8Sum	1	1	0	0	0
Spleen	Neutrophils	0	1	0	0	1
Spleen	MacrophageSum	0	1	0	1	1
Spleen	Bcellsum	1	1	0	1	1
Spleen	Myeloid_Sum	0	1	0	1	1
Spleen	Monocytes	0	1	0	1	0
Spleen	Lymph_Sum	1	1	0	0	1
Stomach	CD8Sum	1	1	0	0	0
Stomach	CD4_memory	0	1	0	0	0
Stomach	Bcellsum	0	1	0	0	0
Stomach	Myeloid_Sum	1	0	0	0	0
Stomach	Monocytes	0	1	0	0	0
Stomach	Lymph_Sum	1	1	0	0	1
Thyroid	CD8Sum	0	0	0	0	0
Thyroid	MacrophageSum	1	1	0	0	0
Thyroid	Bcellsum	1	0	0	0	0
Thyroid	Myeloid_Sum	1	1	0	0	0
Thyroid	Th_Sum	1	1	0	0	0
Uterus	CD4_memory	1	0	0	0	1
Uterus	MacrophageSum	0	0	0	1	0
Uterus	Mast cells	1	0	0	1	1
Uterus	Myeloid_Sum	0	0	0	0	0
Uterus	Lymph_Sum	0	0	0	0	0
Vagina	CD8Sum	0	0	0	0	0
Vagina	CD4_memory	0	0	0	0	0
Vagina	MacrophageSum	0	0	0	0	1
Vagina	Myeloid_Sum	1	0	0	0	0
Vagina	Lymph_Sum	1	0	0	0	0
Whole Blood	CD8Sum	0	1	0	0	0
Whole Blood	Neutrophils	1	1	0	1	0
Whole Blood	NK cells	1	1	1	0	0
Whole Blood	Myeloid_Sum	1	1	0	1	0
Whole Blood	Lymph_Sum	1	1	0	0	0
