# Supplementary material for: Demographic and genetic factors influence the abundance of infiltrating immune cells in human tissues
Source: Nat Commun. 2020 May 5;11:2213. doi: 10.1038/s41467-020-16097-9 (PMC7200670; doi:10.1038/s41467-020-16097-9)
Supplement: Supplementary file 9 — Supplementary Data 5 [file 41467_2020_16097_MOESM9_ESM.xlsx]

## Sheet: SupplementaryTable6-Significant
Supplementary Data 6. Genes differentially expressed between Hot and Cold clusters for 123 Tissue-Cell Pairs.
Gene	logFC	adj.P.Val	Tissue	CellType
IGLV3-25	3.5252	2.19756e-06	Adipose - Subcutaneous	Lymph_Sum
IGHG4	3.42446	1.32018e-07	Adipose - Subcutaneous	Lymph_Sum
IGHV1-46	3.33047	2.06561e-07	Adipose - Subcutaneous	Lymph_Sum
IGKV3D-20	3.25659	1.56562e-05	Adipose - Subcutaneous	Lymph_Sum
IGKV3-20	3.20391	0.000101042	Adipose - Subcutaneous	Lymph_Sum
IGHV2-70	3.12583	0.000116766	Adipose - Subcutaneous	Lymph_Sum
IGHV3-15	3.10078	4.68315e-06	Adipose - Subcutaneous	Lymph_Sum
IGKV2-24	3.08699	1.4923e-06	Adipose - Subcutaneous	Lymph_Sum
IGHV2-5	3.02833	2.49682e-05	Adipose - Subcutaneous	Lymph_Sum
IGKJ4	3.02625	2.49682e-05	Adipose - Subcutaneous	Lymph_Sum
IGLV1-44	2.98201	2.41137e-06	Adipose - Subcutaneous	Lymph_Sum
IGKV1-16	2.93848	1.98691e-05	Adipose - Subcutaneous	Lymph_Sum
IGLV3-10	2.90098	6.81903e-06	Adipose - Subcutaneous	Lymph_Sum
IGLV1-40	2.89991	4.44082e-05	Adipose - Subcutaneous	Lymph_Sum
IGLV3-21	2.87186	0.000402997	Adipose - Subcutaneous	Lymph_Sum
IGHV1-69	2.85708	0.000107169	Adipose - Subcutaneous	Lymph_Sum
IGLV3-1	2.85301	0.000100225	Adipose - Subcutaneous	Lymph_Sum
IGHV4-59	2.72556	6.76074e-05	Adipose - Subcutaneous	Lymph_Sum
IGHG1	2.71942	0.000107169	Adipose - Subcutaneous	Lymph_Sum
IGKV1-33	2.71836	0.000101042	Adipose - Subcutaneous	Lymph_Sum
IGKJ5	2.69255	0.000102467	Adipose - Subcutaneous	Lymph_Sum
IGKV1-27	2.68538	0.000410781	Adipose - Subcutaneous	Lymph_Sum
IGHV4-4	2.66818	1.63759e-05	Adipose - Subcutaneous	Lymph_Sum
IGLV2-23	2.66528	0.00018754	Adipose - Subcutaneous	Lymph_Sum
IGHV1-18	2.65669	0.000296098	Adipose - Subcutaneous	Lymph_Sum
IGHV3-21	2.62342	0.000199877	Adipose - Subcutaneous	Lymph_Sum
IGLV3-19	2.6205	0.00070085	Adipose - Subcutaneous	Lymph_Sum
IGKV4-1	2.59333	0.000187867	Adipose - Subcutaneous	Lymph_Sum
IGLC2	2.58842	2.16163e-05	Adipose - Subcutaneous	Lymph_Sum
IGHG3	2.5742	0.000107169	Adipose - Subcutaneous	Lymph_Sum
IGKV1-39	2.57118	0.000107169	Adipose - Subcutaneous	Lymph_Sum
IGHG2	2.56295	0.000540742	Adipose - Subcutaneous	Lymph_Sum
IGLV1-47	2.54363	0.000643712	Adipose - Subcutaneous	Lymph_Sum
IGHV3-48	2.50317	0.000358705	Adipose - Subcutaneous	Lymph_Sum
IGHGP	2.47103	0.00070085	Adipose - Subcutaneous	Lymph_Sum
IGHV1-2	2.44389	0.000661635	Adipose - Subcutaneous	Lymph_Sum
HLA-V	2.42881	0.0015235	Adipose - Subcutaneous	Lymph_Sum
KLB	-2.34486	0.00536104	Adipose - Subcutaneous	Lymph_Sum
IGHV4-39	2.3367	0.000358705	Adipose - Subcutaneous	Lymph_Sum
IGKV3-15	2.31403	0.000732728	Adipose - Subcutaneous	Lymph_Sum
IGHJ6	2.25381	0.000405111	Adipose - Subcutaneous	Lymph_Sum
IDO1	2.24698	0.00215388	Adipose - Subcutaneous	Lymph_Sum
IGHV5-51	2.24184	0.00954958	Adipose - Subcutaneous	Lymph_Sum
IGLV2-14	2.19163	0.00115195	Adipose - Subcutaneous	Lymph_Sum
SIM1	-2.18777	0.00140676	Adipose - Subcutaneous	Lymph_Sum
SPAG17	-2.18021	0.0081648	Adipose - Subcutaneous	Lymph_Sum
CXCL9	2.1801	0.000465449	Adipose - Subcutaneous	Lymph_Sum
IGLV2-8	2.18002	0.00668437	Adipose - Subcutaneous	Lymph_Sum
IGHV1-3	2.17837	0.00595398	Adipose - Subcutaneous	Lymph_Sum
IGLV4-69	2.1683	0.00626345	Adipose - Subcutaneous	Lymph_Sum
IGKV1-12	2.16547	0.00357576	Adipose - Subcutaneous	Lymph_Sum
IGKV1-5	2.15912	0.00672817	Adipose - Subcutaneous	Lymph_Sum
RP11-159H22.2	-2.10932	0.0044451	Adipose - Subcutaneous	Lymph_Sum
IGKV3-11	2.10741	0.00739953	Adipose - Subcutaneous	Lymph_Sum
MZB1	2.07222	2.87057e-05	Adipose - Subcutaneous	Lymph_Sum
IGHV3-73	2.0197	0.0078326	Adipose - Subcutaneous	Lymph_Sum
IGHV4-34	2.01581	0.00186392	Adipose - Subcutaneous	Lymph_Sum
MAL2	-2.01061	0.00698382	Adipose - Subcutaneous	Lymph_Sum
GAL	2.00569	0.0096838	Adipose - Subcutaneous	Lymph_Sum
FCRL5	2.00498	0.000643712	Adipose - Subcutaneous	Lymph_Sum
NPY5R	-2.00394	0.000901371	Adipose - Subcutaneous	Lymph_Sum
OLR1	7.93096	4.97587e-56	Adipose - Subcutaneous	MacrophageSum
DCSTAMP	6.98176	5.40918e-62	Adipose - Subcutaneous	MacrophageSum
ATP6V0D2	6.77718	1.69541e-65	Adipose - Subcutaneous	MacrophageSum
SDS	6.48004	5.40918e-62	Adipose - Subcutaneous	MacrophageSum
CHIT1	6.37227	4.58508e-32	Adipose - Subcutaneous	MacrophageSum
TM4SF19	6.17439	1.10741e-60	Adipose - Subcutaneous	MacrophageSum
SLAMF9	6.16769	2.86246e-52	Adipose - Subcutaneous	MacrophageSum
TREM2	6.12836	8.85583e-61	Adipose - Subcutaneous	MacrophageSum
SPP1	6.11133	3.04403e-16	Adipose - Subcutaneous	MacrophageSum
TMEM52B	5.96187	1.70858e-59	Adipose - Subcutaneous	MacrophageSum
GS1-600G8.5	5.93647	3.54159e-37	Adipose - Subcutaneous	MacrophageSum
DNAJC5B	5.69602	1.22292e-52	Adipose - Subcutaneous	MacrophageSum
MMP12	5.45554	5.63165e-44	Adipose - Subcutaneous	MacrophageSum
IL1RN	5.40153	2.18907e-42	Adipose - Subcutaneous	MacrophageSum
PLA2G7	5.34628	9.59437e-53	Adipose - Subcutaneous	MacrophageSum
DNASE2B	5.2537	9.36375e-39	Adipose - Subcutaneous	MacrophageSum
MS4A6E	5.17218	5.18554e-34	Adipose - Subcutaneous	MacrophageSum
IFNLR1	5.13993	2.49783e-53	Adipose - Subcutaneous	MacrophageSum
AC004988.1	5.10459	1.31958e-39	Adipose - Subcutaneous	MacrophageSum
CD300LB	5.05389	6.56258e-71	Adipose - Subcutaneous	MacrophageSum
COL22A1	5.04632	2.87983e-43	Adipose - Subcutaneous	MacrophageSum
LINC01010	5.02676	4.9854e-50	Adipose - Subcutaneous	MacrophageSum
CD52	4.98043	9.31571e-54	Adipose - Subcutaneous	MacrophageSum
CHI3L1	4.96552	2.09806e-11	Adipose - Subcutaneous	MacrophageSum
MMP7	4.92797	6.69429e-28	Adipose - Subcutaneous	MacrophageSum
CCL7	4.91274	3.84836e-31	Adipose - Subcutaneous	MacrophageSum
SLC16A10	4.83924	8.23755e-33	Adipose - Subcutaneous	MacrophageSum
HAMP	4.82996	1.6746e-43	Adipose - Subcutaneous	MacrophageSum
RP11-760N9.1	4.8263	7.80736e-47	Adipose - Subcutaneous	MacrophageSum
RP11-20G13.3	4.77126	2.39451e-42	Adipose - Subcutaneous	MacrophageSum
ST14	4.73927	4.35052e-43	Adipose - Subcutaneous	MacrophageSum
ITGAX	4.73217	2.98442e-37	Adipose - Subcutaneous	MacrophageSum
MATK	4.66279	1.93573e-60	Adipose - Subcutaneous	MacrophageSum
ACP5	4.61354	4.96521e-36	Adipose - Subcutaneous	MacrophageSum
TREML1	4.60799	3.05044e-45	Adipose - Subcutaneous	MacrophageSum
MMP9	4.60679	1.08984e-28	Adipose - Subcutaneous	MacrophageSum
CXCL5	4.58532	1.33762e-26	Adipose - Subcutaneous	MacrophageSum
ST18	4.5776	1.70614e-44	Adipose - Subcutaneous	MacrophageSum
KCNK13	4.44072	1.82497e-48	Adipose - Subcutaneous	MacrophageSum
AQP9	4.43479	7.14611e-41	Adipose - Subcutaneous	MacrophageSum
SLC16A6	4.41276	4.68451e-46	Adipose - Subcutaneous	MacrophageSum
CXCL3	4.29931	5.78799e-35	Adipose - Subcutaneous	MacrophageSum
CCL22	4.25515	3.03175e-22	Adipose - Subcutaneous	MacrophageSum
RP11-24J23.2	4.24069	1.40745e-25	Adipose - Subcutaneous	MacrophageSum
RGS1	4.22342	3.64783e-21	Adipose - Subcutaneous	MacrophageSum
EREG	4.21468	1.17926e-23	Adipose - Subcutaneous	MacrophageSum
SPOCD1	4.189	5.86383e-38	Adipose - Subcutaneous	MacrophageSum
OTOA	4.18702	9.33967e-38	Adipose - Subcutaneous	MacrophageSum
RP11-1008C21.1	4.16495	2.07048e-33	Adipose - Subcutaneous	MacrophageSum
KMO	4.12065	5.37275e-45	Adipose - Subcutaneous	MacrophageSum
IFI30	4.11086	1.64562e-24	Adipose - Subcutaneous	MacrophageSum
PPAPDC1A	4.07831	5.21467e-29	Adipose - Subcutaneous	MacrophageSum
FBP1	4.06815	1.08772e-53	Adipose - Subcutaneous	MacrophageSum
CCL20	4.01593	1.21239e-16	Adipose - Subcutaneous	MacrophageSum
RP4-765C7.2	3.99639	2.00426e-07	Adipose - Subcutaneous	MacrophageSum
SLC28A3	3.98764	1.24969e-31	Adipose - Subcutaneous	MacrophageSum
PKD2L1	3.93798	1.65596e-31	Adipose - Subcutaneous	MacrophageSum
EMR4P	3.89703	3.37041e-38	Adipose - Subcutaneous	MacrophageSum
CHRNA1	3.85485	1.74685e-25	Adipose - Subcutaneous	MacrophageSum
IL4I1	3.82633	9.96482e-34	Adipose - Subcutaneous	MacrophageSum
VMO1	3.82428	8.95648e-38	Adipose - Subcutaneous	MacrophageSum
GSG2	3.81611	2.68862e-35	Adipose - Subcutaneous	MacrophageSum
JAKMIP2	3.80029	7.81357e-32	Adipose - Subcutaneous	MacrophageSum
PVRL4	3.7531	1.32324e-23	Adipose - Subcutaneous	MacrophageSum
CSN1S1	3.72975	4.82537e-10	Adipose - Subcutaneous	MacrophageSum
ITGAD	3.72652	3.6053e-21	Adipose - Subcutaneous	MacrophageSum
CD300A	3.71979	1.83828e-47	Adipose - Subcutaneous	MacrophageSum
CD72	3.70748	1.67141e-43	Adipose - Subcutaneous	MacrophageSum
ASPHD1	3.63036	2.28616e-54	Adipose - Subcutaneous	MacrophageSum
ITGB2	3.62471	1.39165e-22	Adipose - Subcutaneous	MacrophageSum
TM4SF19-AS1	3.60652	2.59419e-35	Adipose - Subcutaneous	MacrophageSum
MACC1	3.59208	2.68321e-28	Adipose - Subcutaneous	MacrophageSum
C5AR1	3.58264	2.0718e-24	Adipose - Subcutaneous	MacrophageSum
MSR1	3.55834	4.14187e-26	Adipose - Subcutaneous	MacrophageSum
PGBD5	3.55711	2.42029e-42	Adipose - Subcutaneous	MacrophageSum
PLEK2	3.55169	1.40573e-27	Adipose - Subcutaneous	MacrophageSum
BPIFB4	3.52919	2.63879e-09	Adipose - Subcutaneous	MacrophageSum
GAL	3.52819	2.50672e-11	Adipose - Subcutaneous	MacrophageSum
MMP8	3.50863	1.75987e-13	Adipose - Subcutaneous	MacrophageSum
FAIM3	3.4643	2.37069e-40	Adipose - Subcutaneous	MacrophageSum
CAMK2B	3.44422	1.0582e-28	Adipose - Subcutaneous	MacrophageSum
LY86	3.43444	3.9773e-38	Adipose - Subcutaneous	MacrophageSum
BCL2A1	3.42774	4.2277e-31	Adipose - Subcutaneous	MacrophageSum
FCGR3A	3.42522	2.10564e-17	Adipose - Subcutaneous	MacrophageSum
CD83	3.41035	7.43802e-30	Adipose - Subcutaneous	MacrophageSum
GK-AS1	3.40261	2.77961e-30	Adipose - Subcutaneous	MacrophageSum
HAPLN4	3.39357	9.44419e-24	Adipose - Subcutaneous	MacrophageSum
CD300LF	3.39073	2.68862e-35	Adipose - Subcutaneous	MacrophageSum
CCR5	3.37804	2.64511e-39	Adipose - Subcutaneous	MacrophageSum
NRIP3	3.36383	6.75767e-56	Adipose - Subcutaneous	MacrophageSum
AC068580.6	3.36111	1.82497e-48	Adipose - Subcutaneous	MacrophageSum
CCL3	3.33663	6.13239e-22	Adipose - Subcutaneous	MacrophageSum
C15orf48	3.33579	1.86321e-36	Adipose - Subcutaneous	MacrophageSum
GPR84	3.33479	3.11394e-24	Adipose - Subcutaneous	MacrophageSum
RP11-343H5.4	3.32408	7.02757e-06	Adipose - Subcutaneous	MacrophageSum
TYROBP	3.31907	8.89325e-28	Adipose - Subcutaneous	MacrophageSum
SLAMF7	3.3111	2.75861e-30	Adipose - Subcutaneous	MacrophageSum
CCL18	3.30283	3.00412e-13	Adipose - Subcutaneous	MacrophageSum
IGSF6	3.26799	2.69342e-37	Adipose - Subcutaneous	MacrophageSum
CXCL16	3.26244	3.43722e-37	Adipose - Subcutaneous	MacrophageSum
TFRC	3.26173	7.72582e-19	Adipose - Subcutaneous	MacrophageSum
AC011899.9	3.26026	4.59612e-24	Adipose - Subcutaneous	MacrophageSum
RP11-290F20.3	3.24803	4.87426e-31	Adipose - Subcutaneous	MacrophageSum
HCST	3.24468	1.98746e-41	Adipose - Subcutaneous	MacrophageSum
GDF15	3.23884	2.69026e-11	Adipose - Subcutaneous	MacrophageSum
GPR183	3.22843	1.5261e-27	Adipose - Subcutaneous	MacrophageSum
RP11-184M15.1	3.21481	1.7916e-10	Adipose - Subcutaneous	MacrophageSum
NFAM1	3.20862	1.51603e-35	Adipose - Subcutaneous	MacrophageSum
LINC00900	3.19148	2.32013e-26	Adipose - Subcutaneous	MacrophageSum
SLC11A1	3.18632	3.48618e-07	Adipose - Subcutaneous	MacrophageSum
RP11-589N15.2	3.18614	7.06201e-40	Adipose - Subcutaneous	MacrophageSum
AC068580.5	3.18407	1.72196e-28	Adipose - Subcutaneous	MacrophageSum
C5AR2	3.17664	2.25039e-25	Adipose - Subcutaneous	MacrophageSum
FCGBP	3.17017	1.27295e-09	Adipose - Subcutaneous	MacrophageSum
LILRB4	3.17002	7.4852e-37	Adipose - Subcutaneous	MacrophageSum
IL24	3.15101	2.83926e-32	Adipose - Subcutaneous	MacrophageSum
RRM2	3.14564	5.75338e-20	Adipose - Subcutaneous	MacrophageSum
KLHDC7B	3.13947	2.68341e-24	Adipose - Subcutaneous	MacrophageSum
SOWAHD	3.13732	1.32747e-29	Adipose - Subcutaneous	MacrophageSum
CXADR	3.12429	2.79945e-15	Adipose - Subcutaneous	MacrophageSum
KIAA1199	3.11685	8.10369e-10	Adipose - Subcutaneous	MacrophageSum
SCIN	3.10339	6.95433e-19	Adipose - Subcutaneous	MacrophageSum
CXorf21	3.1013	1.20847e-37	Adipose - Subcutaneous	MacrophageSum
SULT1C2	3.10076	2.99653e-08	Adipose - Subcutaneous	MacrophageSum
CDKN2A	3.09427	1.7643e-29	Adipose - Subcutaneous	MacrophageSum
APOBR	3.07997	8.80099e-48	Adipose - Subcutaneous	MacrophageSum
ZMYND15	3.05436	7.98345e-34	Adipose - Subcutaneous	MacrophageSum
LYZ	3.05025	5.86519e-18	Adipose - Subcutaneous	MacrophageSum
ALOX15B	3.04165	1.29221e-08	Adipose - Subcutaneous	MacrophageSum
ADAMDEC1	3.04039	2.35927e-13	Adipose - Subcutaneous	MacrophageSum
ADAM8	3.03836	1.63068e-36	Adipose - Subcutaneous	MacrophageSum
SIRPB1	3.02008	4.10588e-28	Adipose - Subcutaneous	MacrophageSum
DHRS9	3.01181	7.54679e-16	Adipose - Subcutaneous	MacrophageSum
MMP1	2.99706	7.34364e-09	Adipose - Subcutaneous	MacrophageSum
RP11-368J21.3	2.97775	2.84718e-34	Adipose - Subcutaneous	MacrophageSum
CD300C	2.97076	2.40459e-28	Adipose - Subcutaneous	MacrophageSum
ZNF804A	2.96353	1.30368e-27	Adipose - Subcutaneous	MacrophageSum
HAVCR2	2.96326	7.1413e-40	Adipose - Subcutaneous	MacrophageSum
CECR1	2.94666	1.995e-21	Adipose - Subcutaneous	MacrophageSum
MIR146A	2.94442	3.05891e-21	Adipose - Subcutaneous	MacrophageSum
KCNE1	2.94122	5.62504e-19	Adipose - Subcutaneous	MacrophageSum
C1QB	2.92924	6.11309e-10	Adipose - Subcutaneous	MacrophageSum
C1orf127	2.92905	3.00203e-15	Adipose - Subcutaneous	MacrophageSum
CD68	2.92598	1.94189e-21	Adipose - Subcutaneous	MacrophageSum
RAB42	2.92592	8.95147e-45	Adipose - Subcutaneous	MacrophageSum
MMP19	2.92281	2.18778e-19	Adipose - Subcutaneous	MacrophageSum
HK3	2.92142	4.61993e-20	Adipose - Subcutaneous	MacrophageSum
CD180	2.91964	3.56202e-22	Adipose - Subcutaneous	MacrophageSum
RARRES1	2.91379	5.20526e-16	Adipose - Subcutaneous	MacrophageSum
SIGLEC7	2.90927	1.05771e-27	Adipose - Subcutaneous	MacrophageSum
NPL	2.90761	3.67842e-32	Adipose - Subcutaneous	MacrophageSum
TNNI2	2.90489	1.14381e-27	Adipose - Subcutaneous	MacrophageSum
NCAPH	2.89261	7.86165e-39	Adipose - Subcutaneous	MacrophageSum
BIRC7	2.88842	8.5071e-12	Adipose - Subcutaneous	MacrophageSum
OSCAR	2.88479	3.69265e-47	Adipose - Subcutaneous	MacrophageSum
KLK4	2.88302	8.59394e-09	Adipose - Subcutaneous	MacrophageSum
PAQR5	2.88009	7.87611e-24	Adipose - Subcutaneous	MacrophageSum
PRAM1	2.87501	1.09481e-47	Adipose - Subcutaneous	MacrophageSum
SLC22A16	2.87417	2.473e-13	Adipose - Subcutaneous	MacrophageSum
GREM1	2.87406	7.24691e-08	Adipose - Subcutaneous	MacrophageSum
KYNU	2.86867	2.47476e-33	Adipose - Subcutaneous	MacrophageSum
APOC1	2.86747	2.13508e-18	Adipose - Subcutaneous	MacrophageSum
LAPTM5	2.84546	1.7635e-22	Adipose - Subcutaneous	MacrophageSum
LCP1	2.83757	9.52312e-19	Adipose - Subcutaneous	MacrophageSum
KRT79	2.82697	1.98335e-11	Adipose - Subcutaneous	MacrophageSum
SLC4A8	2.82388	3.78757e-37	Adipose - Subcutaneous	MacrophageSum
DPYS	2.82236	3.68327e-09	Adipose - Subcutaneous	MacrophageSum
SLAMF8	2.82076	1.02481e-36	Adipose - Subcutaneous	MacrophageSum
CTSV	2.81628	1.15796e-20	Adipose - Subcutaneous	MacrophageSum
CD86	2.79667	2.58913e-40	Adipose - Subcutaneous	MacrophageSum
KCNJ5	2.79514	2.7271e-25	Adipose - Subcutaneous	MacrophageSum
IFITM10	2.79334	3.62011e-30	Adipose - Subcutaneous	MacrophageSum
KBTBD8	2.79212	9.66186e-31	Adipose - Subcutaneous	MacrophageSum
IQGAP3	2.78624	2.07755e-20	Adipose - Subcutaneous	MacrophageSum
VNN3	2.78288	8.62688e-16	Adipose - Subcutaneous	MacrophageSum
LIPA	2.77782	1.66852e-36	Adipose - Subcutaneous	MacrophageSum
ALPL	2.77574	4.1291e-08	Adipose - Subcutaneous	MacrophageSum
OVOL1	2.77106	6.85541e-12	Adipose - Subcutaneous	MacrophageSum
NXF3	2.7646	1.87989e-25	Adipose - Subcutaneous	MacrophageSum
CHIA	2.75033	7.46248e-07	Adipose - Subcutaneous	MacrophageSum
SIGLEC9	2.74996	1.47487e-26	Adipose - Subcutaneous	MacrophageSum
C1QC	2.74594	1.67143e-10	Adipose - Subcutaneous	MacrophageSum
HAVCR1	2.74536	4.57356e-17	Adipose - Subcutaneous	MacrophageSum
PLCB2	2.73876	7.71763e-21	Adipose - Subcutaneous	MacrophageSum
TIMD4	2.71317	3.30699e-15	Adipose - Subcutaneous	MacrophageSum
HES2	2.71095	2.68638e-09	Adipose - Subcutaneous	MacrophageSum
MT1H	2.70862	2.08038e-10	Adipose - Subcutaneous	MacrophageSum
VAC14-AS1	2.69832	3.44468e-19	Adipose - Subcutaneous	MacrophageSum
RNF128	2.691	5.54084e-14	Adipose - Subcutaneous	MacrophageSum
RP11-340F14.5	2.68152	1.112e-27	Adipose - Subcutaneous	MacrophageSum
PLAUR	2.68066	1.79718e-21	Adipose - Subcutaneous	MacrophageSum
NLRC4	2.67824	6.31548e-35	Adipose - Subcutaneous	MacrophageSum
RP11-81H14.2	2.67569	1.00529e-15	Adipose - Subcutaneous	MacrophageSum
PARVG	2.66469	8.05491e-32	Adipose - Subcutaneous	MacrophageSum
HTRA4	2.66352	7.61133e-14	Adipose - Subcutaneous	MacrophageSum
SLC6A12	2.6635	2.31742e-23	Adipose - Subcutaneous	MacrophageSum
IL27	2.65597	1.07108e-11	Adipose - Subcutaneous	MacrophageSum
KIF20A	2.65586	9.27536e-16	Adipose - Subcutaneous	MacrophageSum
MIR142	2.64866	3.98054e-18	Adipose - Subcutaneous	MacrophageSum
DOCK3	2.64842	7.07808e-23	Adipose - Subcutaneous	MacrophageSum
CDCP1	2.64123	1.75734e-22	Adipose - Subcutaneous	MacrophageSum
UBE2C	2.63608	1.34782e-12	Adipose - Subcutaneous	MacrophageSum
CATSPER1	2.63575	2.04246e-30	Adipose - Subcutaneous	MacrophageSum
KIAA0101	2.63488	1.76799e-14	Adipose - Subcutaneous	MacrophageSum
DLGAP5	2.63017	3.72929e-15	Adipose - Subcutaneous	MacrophageSum
NCEH1	2.62689	4.12514e-47	Adipose - Subcutaneous	MacrophageSum
IGKV2-30	2.62263	9.8159e-06	Adipose - Subcutaneous	MacrophageSum
LY9	2.62263	1.03508e-17	Adipose - Subcutaneous	MacrophageSum
FPR3	2.62008	6.18173e-20	Adipose - Subcutaneous	MacrophageSum
CD80	2.61548	1.43685e-16	Adipose - Subcutaneous	MacrophageSum
PTPRO	2.61012	7.04522e-33	Adipose - Subcutaneous	MacrophageSum
DPEP2	2.60378	4.52356e-31	Adipose - Subcutaneous	MacrophageSum
ATP1B1	2.60276	3.24158e-18	Adipose - Subcutaneous	MacrophageSum
ZMIZ1-AS1	2.59827	2.10973e-35	Adipose - Subcutaneous	MacrophageSum
MKI67	2.5974	7.33262e-15	Adipose - Subcutaneous	MacrophageSum
CCR1	2.59684	4.95657e-18	Adipose - Subcutaneous	MacrophageSum
DHDH	2.59389	1.14125e-23	Adipose - Subcutaneous	MacrophageSum
ALCAM	2.59265	9.18156e-24	Adipose - Subcutaneous	MacrophageSum
EGR2	2.58939	3.94796e-11	Adipose - Subcutaneous	MacrophageSum
DAPP1	2.58708	2.66957e-33	Adipose - Subcutaneous	MacrophageSum
C1orf233	2.56975	7.76044e-24	Adipose - Subcutaneous	MacrophageSum
CTSS	2.56847	4.17623e-24	Adipose - Subcutaneous	MacrophageSum
NCF2	2.56516	1.31831e-31	Adipose - Subcutaneous	MacrophageSum
TREM1	2.56329	2.94432e-15	Adipose - Subcutaneous	MacrophageSum
C11orf45	2.56133	2.09355e-23	Adipose - Subcutaneous	MacrophageSum
RPS6KA1	2.55223	1.13582e-37	Adipose - Subcutaneous	MacrophageSum
CPA4	2.53852	2.79729e-09	Adipose - Subcutaneous	MacrophageSum
LSP1	2.53647	5.86471e-08	Adipose - Subcutaneous	MacrophageSum
TFEC	2.5338	1.93932e-30	Adipose - Subcutaneous	MacrophageSum
KLHL6	2.53264	3.60309e-32	Adipose - Subcutaneous	MacrophageSum
LINC01060	2.53198	4.28604e-06	Adipose - Subcutaneous	MacrophageSum
IGHV3-33	2.52965	6.71679e-05	Adipose - Subcutaneous	MacrophageSum
CRTAM	2.52692	5.6427e-16	Adipose - Subcutaneous	MacrophageSum
CTSB	2.52686	4.63878e-22	Adipose - Subcutaneous	MacrophageSum
CD53	2.52134	3.19847e-20	Adipose - Subcutaneous	MacrophageSum
MS4A14	2.51415	2.07116e-14	Adipose - Subcutaneous	MacrophageSum
P2RX7	2.51369	1.65325e-23	Adipose - Subcutaneous	MacrophageSum
FCER1G	2.5117	1.20179e-15	Adipose - Subcutaneous	MacrophageSum
SPI1	2.50941	9.20997e-23	Adipose - Subcutaneous	MacrophageSum
DEFA3	2.50586	0.000138029	Adipose - Subcutaneous	MacrophageSum
CD37	2.50428	1.35399e-36	Adipose - Subcutaneous	MacrophageSum
CD84	2.48899	5.74676e-23	Adipose - Subcutaneous	MacrophageSum
WDFY4	2.48588	2.35804e-31	Adipose - Subcutaneous	MacrophageSum
MYBL2	2.4849	4.69425e-15	Adipose - Subcutaneous	MacrophageSum
SPINT1	2.47567	4.28906e-14	Adipose - Subcutaneous	MacrophageSum
TNFSF15	2.47406	2.84079e-08	Adipose - Subcutaneous	MacrophageSum
C19orf59	2.45025	7.57548e-11	Adipose - Subcutaneous	MacrophageSum
FGR	2.44698	3.42339e-17	Adipose - Subcutaneous	MacrophageSum
SKA3	2.44398	8.91243e-11	Adipose - Subcutaneous	MacrophageSum
BIRC5	2.44076	6.85526e-14	Adipose - Subcutaneous	MacrophageSum
PLEK	2.43434	3.58548e-16	Adipose - Subcutaneous	MacrophageSum
TRPC2	2.43349	9.50238e-23	Adipose - Subcutaneous	MacrophageSum
NEK2	2.42692	1.00448e-08	Adipose - Subcutaneous	MacrophageSum
LST1	2.42418	2.53462e-28	Adipose - Subcutaneous	MacrophageSum
KIF18B	2.41873	9.1678e-13	Adipose - Subcutaneous	MacrophageSum
ARAP1-AS2	2.41603	3.32378e-22	Adipose - Subcutaneous	MacrophageSum
CDCA2	2.41477	8.58947e-14	Adipose - Subcutaneous	MacrophageSum
CCL19	2.4129	8.04465e-07	Adipose - Subcutaneous	MacrophageSum
MFSD12	2.41262	3.00846e-45	Adipose - Subcutaneous	MacrophageSum
SASH3	2.40805	1.65407e-28	Adipose - Subcutaneous	MacrophageSum
FHAD1	2.40517	4.0381e-12	Adipose - Subcutaneous	MacrophageSum
OSM	2.40296	6.09338e-14	Adipose - Subcutaneous	MacrophageSum
SLC9A7	2.40118	4.77414e-23	Adipose - Subcutaneous	MacrophageSum
LIPG	2.39929	1.60866e-05	Adipose - Subcutaneous	MacrophageSum
CYP2S1	2.38958	2.91959e-21	Adipose - Subcutaneous	MacrophageSum
CXCL2	2.38833	1.43435e-07	Adipose - Subcutaneous	MacrophageSum
PIK3R5	2.37915	2.89163e-22	Adipose - Subcutaneous	MacrophageSum
FCGR1A	2.37739	1.26778e-11	Adipose - Subcutaneous	MacrophageSum
RAC2	2.37724	2.70986e-28	Adipose - Subcutaneous	MacrophageSum
TMEM150B	2.37637	4.72621e-19	Adipose - Subcutaneous	MacrophageSum
CXCL10	2.37201	0.000695148	Adipose - Subcutaneous	MacrophageSum
CEP55	2.37189	1.16876e-14	Adipose - Subcutaneous	MacrophageSum
NCKAP1L	2.36668	5.9146e-18	Adipose - Subcutaneous	MacrophageSum
KRT16	2.36412	0.000135971	Adipose - Subcutaneous	MacrophageSum
CTSD	2.35837	5.78799e-35	Adipose - Subcutaneous	MacrophageSum
PARP15	2.35743	2.04545e-29	Adipose - Subcutaneous	MacrophageSum
THEMIS2	2.35526	6.17345e-19	Adipose - Subcutaneous	MacrophageSum
SPN	2.35267	7.63326e-32	Adipose - Subcutaneous	MacrophageSum
ENTHD1	2.34961	5.59721e-07	Adipose - Subcutaneous	MacrophageSum
IGLV2-23	2.34656	0.000602485	Adipose - Subcutaneous	MacrophageSum
CENPM	2.34217	2.24466e-11	Adipose - Subcutaneous	MacrophageSum
C4BPB	2.33947	7.27658e-07	Adipose - Subcutaneous	MacrophageSum
IGHV3-30	2.33576	0.000248951	Adipose - Subcutaneous	MacrophageSum
SCG2	2.33443	2.919e-07	Adipose - Subcutaneous	MacrophageSum
RP11-701P16.1	2.32244	9.18511e-09	Adipose - Subcutaneous	MacrophageSum
RP11-325F22.2	2.3188	1.84434e-14	Adipose - Subcutaneous	MacrophageSum
AC069363.1	2.31813	1.86267e-12	Adipose - Subcutaneous	MacrophageSum
IGKV2-24	2.31773	0.000824026	Adipose - Subcutaneous	MacrophageSum
ITGAM	2.3112	1.26305e-18	Adipose - Subcutaneous	MacrophageSum
IGHV1-18	2.30644	0.000781548	Adipose - Subcutaneous	MacrophageSum
PILRA	2.30519	1.15353e-28	Adipose - Subcutaneous	MacrophageSum
METTL7B	2.30482	1.31667e-12	Adipose - Subcutaneous	MacrophageSum
GM2A	2.30301	2.53642e-36	Adipose - Subcutaneous	MacrophageSum
TTYH3	2.29967	6.47524e-16	Adipose - Subcutaneous	MacrophageSum
PTPN7	2.29604	1.89992e-26	Adipose - Subcutaneous	MacrophageSum
KCNAB2	2.2906	5.9677e-28	Adipose - Subcutaneous	MacrophageSum
HMOX1	2.2892	4.43831e-07	Adipose - Subcutaneous	MacrophageSum
SCIMP	2.28626	4.0679e-21	Adipose - Subcutaneous	MacrophageSum
ANO5	2.28563	2.05483e-15	Adipose - Subcutaneous	MacrophageSum
TMEM26	2.28421	8.25185e-10	Adipose - Subcutaneous	MacrophageSum
C1QA	2.2775	1.82161e-08	Adipose - Subcutaneous	MacrophageSum
STXBP2	2.27749	2.50658e-26	Adipose - Subcutaneous	MacrophageSum
DLX3	2.27621	4.73097e-08	Adipose - Subcutaneous	MacrophageSum
MOXD1	2.26844	4.31808e-18	Adipose - Subcutaneous	MacrophageSum
SAMSN1	2.26772	1.45152e-22	Adipose - Subcutaneous	MacrophageSum
KIAA0226L	2.26399	5.45168e-16	Adipose - Subcutaneous	MacrophageSum
GNA15	2.26147	3.54337e-20	Adipose - Subcutaneous	MacrophageSum
RP11-701P16.5	2.25978	4.71935e-08	Adipose - Subcutaneous	MacrophageSum
GOLGA7B	2.25959	5.67211e-15	Adipose - Subcutaneous	MacrophageSum
CPXM1	2.25722	0.000825215	Adipose - Subcutaneous	MacrophageSum
ADM2	2.25573	2.47858e-11	Adipose - Subcutaneous	MacrophageSum
CYP27A1	2.25563	3.2527e-25	Adipose - Subcutaneous	MacrophageSum
RPLP0P2	2.25457	4.69425e-15	Adipose - Subcutaneous	MacrophageSum
LGALS9	2.2541	7.74216e-20	Adipose - Subcutaneous	MacrophageSum
IGLV3-25	2.24961	0.00181619	Adipose - Subcutaneous	MacrophageSum
EMR2	2.24641	8.87982e-22	Adipose - Subcutaneous	MacrophageSum
IGHM	2.24539	6.38878e-05	Adipose - Subcutaneous	MacrophageSum
GPR42	2.24387	0.00012767	Adipose - Subcutaneous	MacrophageSum
LINC00922	2.24346	4.4471e-06	Adipose - Subcutaneous	MacrophageSum
MS4A4A	2.24046	1.185e-11	Adipose - Subcutaneous	MacrophageSum
IL1B	2.23918	1.03657e-06	Adipose - Subcutaneous	MacrophageSum
KCNN4	2.23641	1.18311e-15	Adipose - Subcutaneous	MacrophageSum
LILRB3	2.23069	1.45419e-20	Adipose - Subcutaneous	MacrophageSum
BTK	2.2286	1.5457e-29	Adipose - Subcutaneous	MacrophageSum
TLR8	2.2274	1.55254e-16	Adipose - Subcutaneous	MacrophageSum
GRIK4	2.22618	4.82312e-07	Adipose - Subcutaneous	MacrophageSum
IGSF9	2.22399	4.36187e-08	Adipose - Subcutaneous	MacrophageSum
BUB1B	2.22205	2.03795e-14	Adipose - Subcutaneous	MacrophageSum
LILRA5	2.22117	3.37159e-14	Adipose - Subcutaneous	MacrophageSum
CRABP2	2.22092	2.59258e-08	Adipose - Subcutaneous	MacrophageSum
C2	2.22063	1.92036e-15	Adipose - Subcutaneous	MacrophageSum
ESCO2	2.2203	4.92432e-09	Adipose - Subcutaneous	MacrophageSum
LILRB1	2.2203	3.26017e-21	Adipose - Subcutaneous	MacrophageSum
RP3-460G2.2	2.21763	4.65332e-11	Adipose - Subcutaneous	MacrophageSum
IL10	2.21639	4.87764e-10	Adipose - Subcutaneous	MacrophageSum
TNFSF9	2.21056	5.72678e-12	Adipose - Subcutaneous	MacrophageSum
HIST1H2BG	2.20947	8.89603e-06	Adipose - Subcutaneous	MacrophageSum
CASS4	2.20892	1.75491e-23	Adipose - Subcutaneous	MacrophageSum
RNASET2	2.20782	3.31607e-26	Adipose - Subcutaneous	MacrophageSum
MAPK13	2.20751	1.31285e-21	Adipose - Subcutaneous	MacrophageSum
RNASE2	2.20268	5.77701e-08	Adipose - Subcutaneous	MacrophageSum
AL627309.1	2.2018	3.17951e-20	Adipose - Subcutaneous	MacrophageSum
NLRP2	2.20032	6.11317e-10	Adipose - Subcutaneous	MacrophageSum
SCG5	2.20025	1.99841e-09	Adipose - Subcutaneous	MacrophageSum
PRG4	2.19783	0.00891259	Adipose - Subcutaneous	MacrophageSum
MOGAT1	2.19718	1.493e-07	Adipose - Subcutaneous	MacrophageSum
ITGAL	2.19614	1.10194e-16	Adipose - Subcutaneous	MacrophageSum
LPAR2	2.19465	4.30867e-29	Adipose - Subcutaneous	MacrophageSum
GK	2.18856	1.51703e-31	Adipose - Subcutaneous	MacrophageSum
TLR1	2.18644	1.96811e-30	Adipose - Subcutaneous	MacrophageSum
OAS1	2.18261	7.48779e-19	Adipose - Subcutaneous	MacrophageSum
HSD17B2	2.1787	0.000621501	Adipose - Subcutaneous	MacrophageSum
FERMT3	2.17525	3.78727e-23	Adipose - Subcutaneous	MacrophageSum
CARD9	2.17437	2.18662e-21	Adipose - Subcutaneous	MacrophageSum
GALNT6	2.17111	1.24779e-24	Adipose - Subcutaneous	MacrophageSum
HJURP	2.16929	1.49937e-11	Adipose - Subcutaneous	MacrophageSum
C19orf38	2.16502	1.75203e-25	Adipose - Subcutaneous	MacrophageSum
CTD-2545M3.8	2.16253	4.21465e-11	Adipose - Subcutaneous	MacrophageSum
TROAP	2.1607	2.12794e-14	Adipose - Subcutaneous	MacrophageSum
PPP1R14C	2.15868	1.56808e-09	Adipose - Subcutaneous	MacrophageSum
ARRB2	2.15447	2.91044e-26	Adipose - Subcutaneous	MacrophageSum
MS4A7	2.15293	3.67496e-11	Adipose - Subcutaneous	MacrophageSum
RP11-247A12.7	2.1479	1.55043e-06	Adipose - Subcutaneous	MacrophageSum
IGHJ4	2.14744	5.04774e-05	Adipose - Subcutaneous	MacrophageSum
KCNJ1	2.14545	5.465e-17	Adipose - Subcutaneous	MacrophageSum
CXCR4	2.14342	1.345e-11	Adipose - Subcutaneous	MacrophageSum
RP11-497H16.6	2.13973	4.67507e-08	Adipose - Subcutaneous	MacrophageSum
TUBB3	2.13804	8.84004e-11	Adipose - Subcutaneous	MacrophageSum
DAW1	2.13732	7.33854e-06	Adipose - Subcutaneous	MacrophageSum
SLC7A7	2.13519	1.01993e-28	Adipose - Subcutaneous	MacrophageSum
SLC6A7	2.13371	5.8077e-14	Adipose - Subcutaneous	MacrophageSum
RP11-38H17.1	2.13111	2.32509e-05	Adipose - Subcutaneous	MacrophageSum
C1orf228	2.12995	2.73494e-23	Adipose - Subcutaneous	MacrophageSum
HMGA2	2.12775	1.12788e-06	Adipose - Subcutaneous	MacrophageSum
AIFM3	2.12647	1.31285e-21	Adipose - Subcutaneous	MacrophageSum
PBK	2.12644	1.18617e-06	Adipose - Subcutaneous	MacrophageSum
P2RX5	2.12574	1.67877e-15	Adipose - Subcutaneous	MacrophageSum
IGLV2-8	2.12124	0.0055102	Adipose - Subcutaneous	MacrophageSum
CD22	2.11778	6.32192e-13	Adipose - Subcutaneous	MacrophageSum
CD28	2.11663	3.78219e-15	Adipose - Subcutaneous	MacrophageSum
SYT12	2.11481	1.1568e-12	Adipose - Subcutaneous	MacrophageSum
LAMA1	2.11213	2.78236e-10	Adipose - Subcutaneous	MacrophageSum
SLC16A3	2.11152	8.31361e-10	Adipose - Subcutaneous	MacrophageSum
PTPN6	2.11099	2.55461e-21	Adipose - Subcutaneous	MacrophageSum
ADORA3	2.11066	7.63183e-12	Adipose - Subcutaneous	MacrophageSum
CD48	2.10875	1.6254e-21	Adipose - Subcutaneous	MacrophageSum
RETN	2.10712	5.33426e-06	Adipose - Subcutaneous	MacrophageSum
ANGPTL6	2.10623	3.68894e-16	Adipose - Subcutaneous	MacrophageSum
CKAP2L	2.10517	3.62591e-08	Adipose - Subcutaneous	MacrophageSum
IL18	2.10161	2.57245e-24	Adipose - Subcutaneous	MacrophageSum
RNASE6	2.10117	1.16699e-17	Adipose - Subcutaneous	MacrophageSum
AL133458.1	2.09671	1.04294e-19	Adipose - Subcutaneous	MacrophageSum
MFSD2A	2.09413	2.6069e-08	Adipose - Subcutaneous	MacrophageSum
GPR65	2.09393	7.28879e-25	Adipose - Subcutaneous	MacrophageSum
FCGR1C	2.09216	6.13602e-06	Adipose - Subcutaneous	MacrophageSum
IGLV2-14	2.08235	0.00111339	Adipose - Subcutaneous	MacrophageSum
LILRA2	2.08178	1.91806e-18	Adipose - Subcutaneous	MacrophageSum
ATF3	2.07756	0.00013261	Adipose - Subcutaneous	MacrophageSum
CYTH4	2.07736	6.55275e-11	Adipose - Subcutaneous	MacrophageSum
SLC17A9	2.07584	1.6023e-19	Adipose - Subcutaneous	MacrophageSum
MYO1F	2.07559	1.17082e-21	Adipose - Subcutaneous	MacrophageSum
IL12RB1	2.0735	2.44162e-20	Adipose - Subcutaneous	MacrophageSum
PIK3R6	2.072	2.62907e-15	Adipose - Subcutaneous	MacrophageSum
CLEC7A	2.07045	1.85451e-15	Adipose - Subcutaneous	MacrophageSum
DOK2	2.066	2.50798e-20	Adipose - Subcutaneous	MacrophageSum
DENND1C	2.06529	7.93966e-29	Adipose - Subcutaneous	MacrophageSum
IGHV4-59	2.06184	0.00259013	Adipose - Subcutaneous	MacrophageSum
VNN1	2.0587	2.73276e-11	Adipose - Subcutaneous	MacrophageSum
SLA	2.05521	1.93798e-09	Adipose - Subcutaneous	MacrophageSum
DUSP2	2.04885	2.78053e-09	Adipose - Subcutaneous	MacrophageSum
FFAR3	2.04884	5.50099e-05	Adipose - Subcutaneous	MacrophageSum
ARL11	2.04869	7.14812e-18	Adipose - Subcutaneous	MacrophageSum
FCGR2A	2.0484	7.38739e-12	Adipose - Subcutaneous	MacrophageSum
NUP210	2.04598	8.52869e-22	Adipose - Subcutaneous	MacrophageSum
CCNB2	2.04551	5.45559e-15	Adipose - Subcutaneous	MacrophageSum
LILRB2	2.04365	1.22711e-16	Adipose - Subcutaneous	MacrophageSum
HSPA6	2.04119	1.05713e-09	Adipose - Subcutaneous	MacrophageSum
SLC12A5	2.0392	6.19355e-16	Adipose - Subcutaneous	MacrophageSum
CXCL1	2.03849	4.19692e-07	Adipose - Subcutaneous	MacrophageSum
BCAT1	2.03797	6.28283e-14	Adipose - Subcutaneous	MacrophageSum
RASGRF1	2.0378	4.35118e-11	Adipose - Subcutaneous	MacrophageSum
BLNK	2.0375	2.31437e-11	Adipose - Subcutaneous	MacrophageSum
SLC15A3	2.03475	5.81692e-35	Adipose - Subcutaneous	MacrophageSum
DOCK2	2.03081	8.00007e-19	Adipose - Subcutaneous	MacrophageSum
SLC37A2	2.02966	6.70987e-18	Adipose - Subcutaneous	MacrophageSum
PMFBP1	2.02864	3.30699e-15	Adipose - Subcutaneous	MacrophageSum
MRO	2.02546	3.41572e-08	Adipose - Subcutaneous	MacrophageSum
ADCY8	2.02449	0.00216215	Adipose - Subcutaneous	MacrophageSum
C3AR1	2.02364	2.94182e-14	Adipose - Subcutaneous	MacrophageSum
LILRA3	2.02258	3.88909e-06	Adipose - Subcutaneous	MacrophageSum
P2RY1	2.02199	1.56334e-17	Adipose - Subcutaneous	MacrophageSum
OASL	2.01967	4.74329e-11	Adipose - Subcutaneous	MacrophageSum
PCSK1	2.01937	0.000671279	Adipose - Subcutaneous	MacrophageSum
STMN2	2.01868	0.000737293	Adipose - Subcutaneous	MacrophageSum
IGKV1-16	2.01729	0.00805352	Adipose - Subcutaneous	MacrophageSum
CAPG	2.01531	1.52782e-15	Adipose - Subcutaneous	MacrophageSum
FCAR	2.0149	1.91585e-06	Adipose - Subcutaneous	MacrophageSum
NR0B1	2.01394	0.000978055	Adipose - Subcutaneous	MacrophageSum
CUX2	2.01069	4.36024e-08	Adipose - Subcutaneous	MacrophageSum
CYTIP	2.00963	1.29113e-20	Adipose - Subcutaneous	MacrophageSum
NLRP3	2.00701	6.55388e-18	Adipose - Subcutaneous	MacrophageSum
RP11-750H9.5	2.00651	1.11106e-15	Adipose - Subcutaneous	MacrophageSum
IQGAP2	2.00575	1.53244e-22	Adipose - Subcutaneous	MacrophageSum
SOCS3	2.00555	0.00919235	Adipose - Subcutaneous	MacrophageSum
RP11-392O17.1	2.00171	6.33078e-06	Adipose - Subcutaneous	MacrophageSum
AMICA1	2.00136	3.02104e-15	Adipose - Subcutaneous	MacrophageSum
RP11-583F24.7	2.64095	3.84431e-21	Adipose - Subcutaneous	Mast cells
MAS1L	2.63976	7.50597e-34	Adipose - Subcutaneous	Mast cells
CMA1	2.58488	2.47121e-39	Adipose - Subcutaneous	Mast cells
CTSG	2.56653	5.18043e-48	Adipose - Subcutaneous	Mast cells
FCER1A	2.34447	3.20623e-36	Adipose - Subcutaneous	Mast cells
MS4A2	2.28046	4.26273e-50	Adipose - Subcutaneous	Mast cells
MRGPRX2	2.24502	6.59659e-24	Adipose - Subcutaneous	Mast cells
RP11-354E11.2	2.21465	7.43496e-36	Adipose - Subcutaneous	Mast cells
SIGLEC8	2.17784	1.54037e-35	Adipose - Subcutaneous	Mast cells
AC004791.2	2.12014	7.57737e-22	Adipose - Subcutaneous	Mast cells
CPA3	2.11316	1.61775e-63	Adipose - Subcutaneous	Mast cells
SIGLEC6	2.07285	1.32969e-40	Adipose - Subcutaneous	Mast cells
S100A12	3.71298	3.07995e-22	Adipose - Subcutaneous	Monocytes
LIPG	3.65215	9.44105e-12	Adipose - Subcutaneous	Monocytes
S100A8	3.49512	1.05453e-24	Adipose - Subcutaneous	Monocytes
GAL	3.45067	6.63285e-12	Adipose - Subcutaneous	Monocytes
CCL20	3.43393	3.9118e-10	Adipose - Subcutaneous	Monocytes
FCN1	3.16532	1.57062e-26	Adipose - Subcutaneous	Monocytes
HBD	3.16261	0.000116148	Adipose - Subcutaneous	Monocytes
GPR84	3.09722	4.15563e-19	Adipose - Subcutaneous	Monocytes
FCGR1C	3.08726	1.52917e-14	Adipose - Subcutaneous	Monocytes
S100A9	3.03828	1.93693e-14	Adipose - Subcutaneous	Monocytes
EREG	2.99765	1.34657e-10	Adipose - Subcutaneous	Monocytes
RNASE2	2.97927	3.62545e-19	Adipose - Subcutaneous	Monocytes
CD300E	2.89169	3.67916e-23	Adipose - Subcutaneous	Monocytes
FPR2	2.88034	3.8999e-23	Adipose - Subcutaneous	Monocytes
FCGR1B	2.83205	7.3951e-18	Adipose - Subcutaneous	Monocytes
CD177	2.81503	2.07014e-10	Adipose - Subcutaneous	Monocytes
FCAR	2.80019	5.64259e-20	Adipose - Subcutaneous	Monocytes
IL6	2.79562	1.39834e-06	Adipose - Subcutaneous	Monocytes
LINC00473	2.73937	1.65792e-08	Adipose - Subcutaneous	Monocytes
HBA1	2.72818	4.78183e-09	Adipose - Subcutaneous	Monocytes
CXCL5	2.70836	1.3443e-08	Adipose - Subcutaneous	Monocytes
PROK2	2.70015	7.97543e-13	Adipose - Subcutaneous	Monocytes
C19orf59	2.68498	2.56961e-17	Adipose - Subcutaneous	Monocytes
CCL18	2.68295	3.55932e-07	Adipose - Subcutaneous	Monocytes
LILRA5	2.67944	6.86606e-27	Adipose - Subcutaneous	Monocytes
FCGR1A	2.67736	1.92957e-17	Adipose - Subcutaneous	Monocytes
RETN	2.67046	9.39425e-13	Adipose - Subcutaneous	Monocytes
CLEC4G	2.66854	1.80042e-11	Adipose - Subcutaneous	Monocytes
RP11-47I22.2	2.64535	2.86747e-13	Adipose - Subcutaneous	Monocytes
CXCL1	2.61279	2.14701e-11	Adipose - Subcutaneous	Monocytes
CSF3	2.61063	0.00240082	Adipose - Subcutaneous	Monocytes
FCGR3B	2.58504	1.26126e-12	Adipose - Subcutaneous	Monocytes
CTB-61M7.2	2.56564	4.63332e-17	Adipose - Subcutaneous	Monocytes
SERPINA1	2.55785	3.75512e-27	Adipose - Subcutaneous	Monocytes
ALAS2	2.55131	3.57494e-07	Adipose - Subcutaneous	Monocytes
EMR1	2.53743	1.77255e-15	Adipose - Subcutaneous	Monocytes
CCL19	2.53402	7.89226e-07	Adipose - Subcutaneous	Monocytes
RP11-806H10.4	2.52515	1.38768e-09	Adipose - Subcutaneous	Monocytes
TREM1	2.50915	3.62203e-23	Adipose - Subcutaneous	Monocytes
PPBP	2.50085	1.44664e-07	Adipose - Subcutaneous	Monocytes
FPR1	2.49079	8.61002e-20	Adipose - Subcutaneous	Monocytes
LILRA3	2.46324	9.48678e-14	Adipose - Subcutaneous	Monocytes
OLR1	2.42735	0.000233673	Adipose - Subcutaneous	Monocytes
OSM	2.42655	5.33025e-15	Adipose - Subcutaneous	Monocytes
APOBEC3A	2.42655	8.87827e-16	Adipose - Subcutaneous	Monocytes
LGR5	-2.41504	0.0015898	Adipose - Subcutaneous	Monocytes
SIGLEC10	2.37858	8.68775e-17	Adipose - Subcutaneous	Monocytes
IL1B	2.36181	1.35454e-08	Adipose - Subcutaneous	Monocytes
CEACAM3	2.33138	4.16202e-10	Adipose - Subcutaneous	Monocytes
NFE2	2.32995	1.96406e-24	Adipose - Subcutaneous	Monocytes
IGKV2D-29	2.32236	0.00105286	Adipose - Subcutaneous	Monocytes
FCGR3A	2.30827	1.058e-11	Adipose - Subcutaneous	Monocytes
MARCO	2.29483	3.21103e-06	Adipose - Subcutaneous	Monocytes
GLT1D1	2.25978	3.31611e-21	Adipose - Subcutaneous	Monocytes
CYP19A1	2.24734	2.39819e-08	Adipose - Subcutaneous	Monocytes
LINC01050	2.24577	0.00017701	Adipose - Subcutaneous	Monocytes
LIF	2.23795	2.24995e-08	Adipose - Subcutaneous	Monocytes
CHI3L2	2.23698	1.40493e-06	Adipose - Subcutaneous	Monocytes
CLEC4D	2.22934	1.12309e-09	Adipose - Subcutaneous	Monocytes
IGLV4-69	2.22687	0.00228606	Adipose - Subcutaneous	Monocytes
PADI4	2.20504	7.43679e-11	Adipose - Subcutaneous	Monocytes
HBB	2.2043	0.00088986	Adipose - Subcutaneous	Monocytes
IL8	2.19541	5.70351e-06	Adipose - Subcutaneous	Monocytes
CR1	2.19433	3.04425e-16	Adipose - Subcutaneous	Monocytes
IGKJ3	2.19334	0.000200434	Adipose - Subcutaneous	Monocytes
IGLON5	2.18914	3.66712e-11	Adipose - Subcutaneous	Monocytes
AQP9	2.18813	9.76564e-09	Adipose - Subcutaneous	Monocytes
RARRES1	2.18377	2.28759e-10	Adipose - Subcutaneous	Monocytes
CXCR1	2.17975	2.66657e-12	Adipose - Subcutaneous	Monocytes
IGHV4-39	2.16985	0.00123325	Adipose - Subcutaneous	Monocytes
HP	2.14283	1.52259e-05	Adipose - Subcutaneous	Monocytes
BCL2A1	2.1373	1.06009e-09	Adipose - Subcutaneous	Monocytes
HAS1	2.11546	0.000258043	Adipose - Subcutaneous	Monocytes
LINC00668	2.11414	0.00138324	Adipose - Subcutaneous	Monocytes
IGLV3-1	2.10049	0.00242475	Adipose - Subcutaneous	Monocytes
HBA2	2.09546	3.90305e-05	Adipose - Subcutaneous	Monocytes
MPO	2.09006	1.26235e-07	Adipose - Subcutaneous	Monocytes
CXCL3	2.08304	9.43587e-07	Adipose - Subcutaneous	Monocytes
SIGLEC14	2.07876	4.36775e-06	Adipose - Subcutaneous	Monocytes
SELE	2.07737	0.00532886	Adipose - Subcutaneous	Monocytes
IGHV3-15	2.07041	0.000372394	Adipose - Subcutaneous	Monocytes
ADAMTS14	2.06193	5.53249e-05	Adipose - Subcutaneous	Monocytes
IGKV1-6	2.05224	0.0024178	Adipose - Subcutaneous	Monocytes
IGHG3	2.04753	0.000397374	Adipose - Subcutaneous	Monocytes
LCN2	2.04646	0.000265547	Adipose - Subcutaneous	Monocytes
ASGR2	2.0352	2.96312e-19	Adipose - Subcutaneous	Monocytes
TNFSF14	2.03236	4.25012e-06	Adipose - Subcutaneous	Monocytes
SLC16A6	2.02352	3.17914e-08	Adipose - Subcutaneous	Monocytes
VNN2	2.02257	3.61769e-15	Adipose - Subcutaneous	Monocytes
MMP8	2.01235	0.000442425	Adipose - Subcutaneous	Monocytes
VNN3	2.01129	2.16382e-10	Adipose - Subcutaneous	Monocytes
IGKV1-27	2.01018	0.00405485	Adipose - Subcutaneous	Monocytes
PTGS2	2.00063	0.00021091	Adipose - Subcutaneous	Monocytes
CCL18	3.9599	1.10874e-20	Adipose - Subcutaneous	Myeloid_Sum
OLR1	3.70432	1.19114e-13	Adipose - Subcutaneous	Myeloid_Sum
CCL7	3.48573	1.66566e-15	Adipose - Subcutaneous	Myeloid_Sum
IL1RN	3.27382	3.6804e-19	Adipose - Subcutaneous	Myeloid_Sum
DCSTAMP	3.24835	1.46345e-09	Adipose - Subcutaneous	Myeloid_Sum
ATP6V0D2	3.19314	4.10671e-11	Adipose - Subcutaneous	Myeloid_Sum
SLAMF9	3.05033	1.82493e-11	Adipose - Subcutaneous	Myeloid_Sum
TREM2	3.03796	2.84473e-14	Adipose - Subcutaneous	Myeloid_Sum
SDS	3.03602	8.22775e-14	Adipose - Subcutaneous	Myeloid_Sum
GS1-600G8.5	2.91342	7.23546e-09	Adipose - Subcutaneous	Myeloid_Sum
GAL	2.89014	2.03336e-13	Adipose - Subcutaneous	Myeloid_Sum
SPP1	2.88481	4.25017e-10	Adipose - Subcutaneous	Myeloid_Sum
TM4SF19	2.88004	1.1593e-09	Adipose - Subcutaneous	Myeloid_Sum
CHI3L1	2.86957	7.79473e-13	Adipose - Subcutaneous	Myeloid_Sum
TMEM52B	2.85665	1.42468e-13	Adipose - Subcutaneous	Myeloid_Sum
C4BPB	2.8469	1.27421e-17	Adipose - Subcutaneous	Myeloid_Sum
KCNK13	2.84525	7.95941e-21	Adipose - Subcutaneous	Myeloid_Sum
IL4I1	2.80937	4.04561e-28	Adipose - Subcutaneous	Myeloid_Sum
CLEC4G	2.80904	1.40649e-21	Adipose - Subcutaneous	Myeloid_Sum
HAMP	2.80001	1.34895e-16	Adipose - Subcutaneous	Myeloid_Sum
CTD-2306M10.1	2.78759	6.48873e-20	Adipose - Subcutaneous	Myeloid_Sum
MMP7	2.78427	3.10876e-08	Adipose - Subcutaneous	Myeloid_Sum
AC004988.1	2.78131	3.14355e-10	Adipose - Subcutaneous	Myeloid_Sum
IGHV4-59	2.76988	2.39372e-09	Adipose - Subcutaneous	Myeloid_Sum
IGHV3-33	2.72317	1.04461e-07	Adipose - Subcutaneous	Myeloid_Sum
FCGR1A	2.71417	1.05144e-24	Adipose - Subcutaneous	Myeloid_Sum
MS4A6E	2.70152	3.82985e-08	Adipose - Subcutaneous	Myeloid_Sum
OTOA	2.67211	4.00571e-15	Adipose - Subcutaneous	Myeloid_Sum
CD180	2.65926	9.9795e-27	Adipose - Subcutaneous	Myeloid_Sum
MMP9	2.6352	5.31567e-15	Adipose - Subcutaneous	Myeloid_Sum
CD52	2.63179	2.36459e-19	Adipose - Subcutaneous	Myeloid_Sum
PLA2G7	2.62239	4.27117e-15	Adipose - Subcutaneous	Myeloid_Sum
ITGAD	2.60441	1.89729e-16	Adipose - Subcutaneous	Myeloid_Sum
CD300LB	2.5819	3.67353e-18	Adipose - Subcutaneous	Myeloid_Sum
FCGR1C	2.57911	2.2481e-17	Adipose - Subcutaneous	Myeloid_Sum
ST14	2.56855	3.68733e-19	Adipose - Subcutaneous	Myeloid_Sum
RP11-24J23.2	2.5457	5.1732e-11	Adipose - Subcutaneous	Myeloid_Sum
CHIT1	2.53131	2.01819e-06	Adipose - Subcutaneous	Myeloid_Sum
RP11-1008C21.1	2.52339	7.1738e-13	Adipose - Subcutaneous	Myeloid_Sum
DNAJC5B	2.50122	1.5554e-09	Adipose - Subcutaneous	Myeloid_Sum
FCGBP	2.49324	6.86986e-16	Adipose - Subcutaneous	Myeloid_Sum
MMP8	2.48391	5.06316e-11	Adipose - Subcutaneous	Myeloid_Sum
IFI30	2.46254	5.14865e-24	Adipose - Subcutaneous	Myeloid_Sum
IGHV3-11	2.46176	2.41893e-06	Adipose - Subcutaneous	Myeloid_Sum
NR0B1	2.4588	8.50759e-10	Adipose - Subcutaneous	Myeloid_Sum
CCL13	2.4571	1.20577e-23	Adipose - Subcutaneous	Myeloid_Sum
IGHV3-30	2.44927	2.31082e-07	Adipose - Subcutaneous	Myeloid_Sum
FCGR3A	2.44822	9.32323e-21	Adipose - Subcutaneous	Myeloid_Sum
GPR84	2.44498	3.20095e-19	Adipose - Subcutaneous	Myeloid_Sum
MARCO	2.4355	3.16146e-12	Adipose - Subcutaneous	Myeloid_Sum
IGSF6	2.43499	3.02507e-26	Adipose - Subcutaneous	Myeloid_Sum
MMP12	2.43073	2.15086e-07	Adipose - Subcutaneous	Myeloid_Sum
ACP5	2.42516	7.09178e-19	Adipose - Subcutaneous	Myeloid_Sum
HAS1	2.40579	7.59841e-11	Adipose - Subcutaneous	Myeloid_Sum
C1QB	2.40096	2.26728e-23	Adipose - Subcutaneous	Myeloid_Sum
RP11-760N9.1	2.40033	2.71537e-12	Adipose - Subcutaneous	Myeloid_Sum
IGKV1-9	2.39666	7.18197e-06	Adipose - Subcutaneous	Myeloid_Sum
CCR5	2.39309	8.21958e-27	Adipose - Subcutaneous	Myeloid_Sum
CCR1	2.38271	7.64316e-29	Adipose - Subcutaneous	Myeloid_Sum
AQP9	2.37958	1.61596e-16	Adipose - Subcutaneous	Myeloid_Sum
LILRB4	2.37879	3.51321e-31	Adipose - Subcutaneous	Myeloid_Sum
IL1B	2.34261	6.19414e-15	Adipose - Subcutaneous	Myeloid_Sum
RRM2	2.34103	8.0681e-14	Adipose - Subcutaneous	Myeloid_Sum
CD300A	2.33189	1.28256e-28	Adipose - Subcutaneous	Myeloid_Sum
AC011899.9	2.32506	1.86928e-16	Adipose - Subcutaneous	Myeloid_Sum
RETN	2.31257	2.31763e-13	Adipose - Subcutaneous	Myeloid_Sum
KMO	2.31076	5.53156e-17	Adipose - Subcutaneous	Myeloid_Sum
CD209	2.31057	2.91203e-26	Adipose - Subcutaneous	Myeloid_Sum
CXCL5	2.30042	1.41585e-09	Adipose - Subcutaneous	Myeloid_Sum
TLR7	2.29297	2.16178e-19	Adipose - Subcutaneous	Myeloid_Sum
LY86	2.28637	2.96823e-24	Adipose - Subcutaneous	Myeloid_Sum
DNASE2B	2.26511	9.23607e-07	Adipose - Subcutaneous	Myeloid_Sum
LINC01010	2.25687	1.57885e-07	Adipose - Subcutaneous	Myeloid_Sum
CR1	2.25017	1.05203e-26	Adipose - Subcutaneous	Myeloid_Sum
IGHG4	2.24337	2.62389e-05	Adipose - Subcutaneous	Myeloid_Sum
COL22A1	2.24176	4.75982e-08	Adipose - Subcutaneous	Myeloid_Sum
FCGR1B	2.24167	5.3431e-15	Adipose - Subcutaneous	Myeloid_Sum
LILRA3	2.24118	4.79013e-12	Adipose - Subcutaneous	Myeloid_Sum
IGLV2-23	2.24048	4.04868e-06	Adipose - Subcutaneous	Myeloid_Sum
IGLV6-57	2.23945	8.54914e-06	Adipose - Subcutaneous	Myeloid_Sum
KCNJ5	2.23693	4.52757e-27	Adipose - Subcutaneous	Myeloid_Sum
IGLV7-46	2.23068	1.67006e-05	Adipose - Subcutaneous	Myeloid_Sum
CD300LF	2.22918	7.40151e-21	Adipose - Subcutaneous	Myeloid_Sum
C1QC	2.22705	2.26593e-23	Adipose - Subcutaneous	Myeloid_Sum
CXCL3	2.2143	6.19861e-14	Adipose - Subcutaneous	Myeloid_Sum
ITGAX	2.21351	2.41067e-17	Adipose - Subcutaneous	Myeloid_Sum
BCL2A1	2.20832	5.57734e-20	Adipose - Subcutaneous	Myeloid_Sum
SLC22A16	2.20342	3.48595e-13	Adipose - Subcutaneous	Myeloid_Sum
FPR3	2.20189	1.72606e-28	Adipose - Subcutaneous	Myeloid_Sum
HK3	2.2	5.7027e-23	Adipose - Subcutaneous	Myeloid_Sum
MATK	2.19986	5.74631e-15	Adipose - Subcutaneous	Myeloid_Sum
CCL19	2.19785	4.8018e-14	Adipose - Subcutaneous	Myeloid_Sum
CD300C	2.19207	1.93336e-25	Adipose - Subcutaneous	Myeloid_Sum
CXorf21	2.18769	1.17678e-27	Adipose - Subcutaneous	Myeloid_Sum
SIGLEC7	2.18031	1.64492e-22	Adipose - Subcutaneous	Myeloid_Sum
BPIFB4	2.17686	0.000121742	Adipose - Subcutaneous	Myeloid_Sum
RARRES1	2.16874	2.51465e-16	Adipose - Subcutaneous	Myeloid_Sum
CYBB	2.15963	8.09965e-25	Adipose - Subcutaneous	Myeloid_Sum
ITGB2	2.15399	8.08625e-23	Adipose - Subcutaneous	Myeloid_Sum
FCN1	2.14585	1.13123e-22	Adipose - Subcutaneous	Myeloid_Sum
SLAMF7	2.13897	8.75373e-21	Adipose - Subcutaneous	Myeloid_Sum
C5AR1	2.13459	1.53733e-21	Adipose - Subcutaneous	Myeloid_Sum
KIAA0101	2.13134	1.54601e-13	Adipose - Subcutaneous	Myeloid_Sum
RP11-290F20.3	2.13037	5.03923e-18	Adipose - Subcutaneous	Myeloid_Sum
TYROBP	2.12753	7.1395e-30	Adipose - Subcutaneous	Myeloid_Sum
LYZ	2.1272	5.58872e-24	Adipose - Subcutaneous	Myeloid_Sum
MSR1	2.11805	2.34462e-22	Adipose - Subcutaneous	Myeloid_Sum
IGHV1-18	2.11416	8.15335e-05	Adipose - Subcutaneous	Myeloid_Sum
EREG	2.11296	6.85068e-08	Adipose - Subcutaneous	Myeloid_Sum
KIAA1199	2.1093	6.7237e-09	Adipose - Subcutaneous	Myeloid_Sum
FCER2	2.1078	1.63851e-17	Adipose - Subcutaneous	Myeloid_Sum
IGLV8-61	2.10398	0.000252072	Adipose - Subcutaneous	Myeloid_Sum
FBP1	2.09542	5.03377e-17	Adipose - Subcutaneous	Myeloid_Sum
DLGAP5	2.09469	8.37736e-11	Adipose - Subcutaneous	Myeloid_Sum
HCST	2.0927	9.5301e-31	Adipose - Subcutaneous	Myeloid_Sum
SOWAHD	2.08915	3.37267e-21	Adipose - Subcutaneous	Myeloid_Sum
KRT223P	2.08471	4.89694e-07	Adipose - Subcutaneous	Myeloid_Sum
SLC16A6	2.08296	8.63724e-13	Adipose - Subcutaneous	Myeloid_Sum
PLEK	2.08263	1.38978e-30	Adipose - Subcutaneous	Myeloid_Sum
IGKV1-39	2.08065	2.97006e-05	Adipose - Subcutaneous	Myeloid_Sum
RGS1	2.07895	3.23948e-15	Adipose - Subcutaneous	Myeloid_Sum
IGKV3-20	2.0714	3.1718e-06	Adipose - Subcutaneous	Myeloid_Sum
CXCR2P1	2.06788	1.52424e-12	Adipose - Subcutaneous	Myeloid_Sum
C15orf48	2.05999	1.07702e-15	Adipose - Subcutaneous	Myeloid_Sum
RP11-589N15.2	2.05904	9.37907e-23	Adipose - Subcutaneous	Myeloid_Sum
LST1	2.05453	1.06717e-37	Adipose - Subcutaneous	Myeloid_Sum
TIFAB	2.04442	2.12015e-09	Adipose - Subcutaneous	Myeloid_Sum
IFNLR1	2.04242	1.11492e-08	Adipose - Subcutaneous	Myeloid_Sum
RNASE2	2.03986	5.19055e-14	Adipose - Subcutaneous	Myeloid_Sum
CDCP1	2.03611	6.62846e-24	Adipose - Subcutaneous	Myeloid_Sum
IGLV3-19	2.03592	0.00023383	Adipose - Subcutaneous	Myeloid_Sum
OSM	2.03304	4.09413e-19	Adipose - Subcutaneous	Myeloid_Sum
KYNU	2.03241	3.52803e-27	Adipose - Subcutaneous	Myeloid_Sum
NFAM1	2.03091	5.79e-24	Adipose - Subcutaneous	Myeloid_Sum
CXCL10	2.02851	1.51697e-05	Adipose - Subcutaneous	Myeloid_Sum
LINC00900	2.02661	1.73368e-16	Adipose - Subcutaneous	Myeloid_Sum
CXCL1	2.0222	4.10543e-14	Adipose - Subcutaneous	Myeloid_Sum
METTL7B	2.0212	5.06731e-14	Adipose - Subcutaneous	Myeloid_Sum
FCER1G	2.0196	1.59605e-28	Adipose - Subcutaneous	Myeloid_Sum
KLHDC7B	2.01842	3.74345e-14	Adipose - Subcutaneous	Myeloid_Sum
SIGLEC1	2.01344	4.21586e-16	Adipose - Subcutaneous	Myeloid_Sum
C1QA	2.01234	4.04341e-21	Adipose - Subcutaneous	Myeloid_Sum
IGKJ4	2.0122	1.3543e-06	Adipose - Subcutaneous	Myeloid_Sum
CRYBB1	2.01051	8.26584e-22	Adipose - Subcutaneous	Myeloid_Sum
CD86	2.00601	3.6305e-31	Adipose - Subcutaneous	Myeloid_Sum
FCGBP	3.31996	2.39705e-26	Adipose - Visceral (Omentum)	MacrophageSum
CCL18	3.21498	2.6436e-17	Adipose - Visceral (Omentum)	MacrophageSum
TREM2	3.07353	1.80249e-26	Adipose - Visceral (Omentum)	MacrophageSum
MARCO	2.93721	7.36048e-21	Adipose - Visceral (Omentum)	MacrophageSum
TIMD4	2.8393	4.99642e-16	Adipose - Visceral (Omentum)	MacrophageSum
MS4A6E	2.79554	1.9154e-15	Adipose - Visceral (Omentum)	MacrophageSum
C4BPB	2.72721	6.92544e-21	Adipose - Visceral (Omentum)	MacrophageSum
CLEC4G	2.6435	2.78415e-19	Adipose - Visceral (Omentum)	MacrophageSum
LBP	2.62636	4.89496e-15	Adipose - Visceral (Omentum)	MacrophageSum
FCGR3A	2.59734	2.79388e-27	Adipose - Visceral (Omentum)	MacrophageSum
PLA2G7	2.51122	1.67158e-22	Adipose - Visceral (Omentum)	MacrophageSum
VSIG4	2.51083	4.45992e-13	Adipose - Visceral (Omentum)	MacrophageSum
SPP1	2.4584	5.01505e-13	Adipose - Visceral (Omentum)	MacrophageSum
C1QC	2.42673	1.18e-16	Adipose - Visceral (Omentum)	MacrophageSum
C1QB	2.42519	4.15827e-17	Adipose - Visceral (Omentum)	MacrophageSum
CD209	2.37016	7.93236e-22	Adipose - Visceral (Omentum)	MacrophageSum
CD163	2.36861	2.68028e-08	Adipose - Visceral (Omentum)	MacrophageSum
MSR1	2.36115	1.24681e-20	Adipose - Visceral (Omentum)	MacrophageSum
CD180	2.32604	3.42209e-24	Adipose - Visceral (Omentum)	MacrophageSum
MMP7	2.28765	1.01514e-07	Adipose - Visceral (Omentum)	MacrophageSum
BPIFB4	2.28075	1.49147e-07	Adipose - Visceral (Omentum)	MacrophageSum
IGHV3-9	2.28074	2.90386e-06	Adipose - Visceral (Omentum)	MacrophageSum
DNAJC5B	2.27316	1.73969e-13	Adipose - Visceral (Omentum)	MacrophageSum
GSDMA	2.26959	1.21732e-11	Adipose - Visceral (Omentum)	MacrophageSum
CEP55	2.21717	2.60069e-18	Adipose - Visceral (Omentum)	MacrophageSum
SLAMF8	2.19306	2.56454e-29	Adipose - Visceral (Omentum)	MacrophageSum
MS4A4A	2.19008	8.45992e-20	Adipose - Visceral (Omentum)	MacrophageSum
FCGR1A	2.17979	4.74146e-11	Adipose - Visceral (Omentum)	MacrophageSum
CHI3L1	2.17818	1.01295e-06	Adipose - Visceral (Omentum)	MacrophageSum
F13A1	2.16691	1.20776e-12	Adipose - Visceral (Omentum)	MacrophageSum
RRM2	2.15865	2.35935e-13	Adipose - Visceral (Omentum)	MacrophageSum
ADAMDEC1	2.14065	7.61729e-08	Adipose - Visceral (Omentum)	MacrophageSum
PLD5	-2.1399	7.76639e-09	Adipose - Visceral (Omentum)	MacrophageSum
CA12	2.13825	5.06031e-13	Adipose - Visceral (Omentum)	MacrophageSum
RP11-24J23.2	2.13197	5.42864e-10	Adipose - Visceral (Omentum)	MacrophageSum
KIF20A	2.12676	5.55154e-15	Adipose - Visceral (Omentum)	MacrophageSum
GSDMC	2.10823	1.70978e-08	Adipose - Visceral (Omentum)	MacrophageSum
DLGAP5	2.10396	2.14575e-12	Adipose - Visceral (Omentum)	MacrophageSum
CCR1	2.1022	4.08118e-22	Adipose - Visceral (Omentum)	MacrophageSum
C1QA	2.09969	2.47625e-16	Adipose - Visceral (Omentum)	MacrophageSum
KIF18B	2.09735	3.58768e-13	Adipose - Visceral (Omentum)	MacrophageSum
CHI3L2	2.095	1.73969e-13	Adipose - Visceral (Omentum)	MacrophageSum
CR1	2.07244	7.2345e-14	Adipose - Visceral (Omentum)	MacrophageSum
RP11-733O18.1	2.07049	2.52412e-17	Adipose - Visceral (Omentum)	MacrophageSum
FPR3	2.06969	4.60079e-23	Adipose - Visceral (Omentum)	MacrophageSum
KIAA1199	2.05909	2.50437e-07	Adipose - Visceral (Omentum)	MacrophageSum
SIGLEC7	2.0544	2.63981e-23	Adipose - Visceral (Omentum)	MacrophageSum
CTSE	2.04637	7.42753e-09	Adipose - Visceral (Omentum)	MacrophageSum
MKI67	2.04232	5.91203e-14	Adipose - Visceral (Omentum)	MacrophageSum
ADORA3	2.03475	2.31114e-20	Adipose - Visceral (Omentum)	MacrophageSum
IGHV2-70	2.03354	4.47951e-05	Adipose - Visceral (Omentum)	MacrophageSum
HAVCR2	2.0329	3.12906e-36	Adipose - Visceral (Omentum)	MacrophageSum
FOLR2	2.03018	3.27882e-17	Adipose - Visceral (Omentum)	MacrophageSum
NEK2	2.01623	1.52837e-10	Adipose - Visceral (Omentum)	MacrophageSum
SLC5A7	-2.00451	8.5492e-05	Adipose - Visceral (Omentum)	MacrophageSum
DEPDC1	2.00397	1.5518e-09	Adipose - Visceral (Omentum)	MacrophageSum
MAS1L	4.37199	5.47023e-33	Adipose - Visceral (Omentum)	Mast cells
CMA1	4.26756	2.49027e-27	Adipose - Visceral (Omentum)	Mast cells
CTSG	3.81542	5.47023e-33	Adipose - Visceral (Omentum)	Mast cells
PRND	3.76848	2.84695e-16	Adipose - Visceral (Omentum)	Mast cells
RP11-184M15.1	-3.66095	0.000807103	Adipose - Visceral (Omentum)	Mast cells
CBLN4	3.53858	9.4947e-16	Adipose - Visceral (Omentum)	Mast cells
MS4A2	3.52858	4.43582e-24	Adipose - Visceral (Omentum)	Mast cells
SAA2	-3.52086	0.000137438	Adipose - Visceral (Omentum)	Mast cells
FCER1A	3.50962	3.16672e-28	Adipose - Visceral (Omentum)	Mast cells
C19orf59	-3.4631	0.00234294	Adipose - Visceral (Omentum)	Mast cells
HS3ST6	3.46103	1.76462e-17	Adipose - Visceral (Omentum)	Mast cells
MT1JP	-3.45877	0.00122105	Adipose - Visceral (Omentum)	Mast cells
RP11-613D13.8	-3.43879	0.00160522	Adipose - Visceral (Omentum)	Mast cells
MT1G	-3.39178	0.000319717	Adipose - Visceral (Omentum)	Mast cells
FPR2	-3.38001	0.000271369	Adipose - Visceral (Omentum)	Mast cells
TPSD1	3.29464	5.72122e-15	Adipose - Visceral (Omentum)	Mast cells
RP1-193H18.3	-3.28509	0.000105135	Adipose - Visceral (Omentum)	Mast cells
RP11-74M11.2	3.28168	5.52937e-10	Adipose - Visceral (Omentum)	Mast cells
KIAA1239	-3.22905	0.000465702	Adipose - Visceral (Omentum)	Mast cells
MRC1	-3.21231	0.00384324	Adipose - Visceral (Omentum)	Mast cells
LBP	-3.19221	0.000253408	Adipose - Visceral (Omentum)	Mast cells
RP11-125O18.1	3.18033	7.5236e-19	Adipose - Visceral (Omentum)	Mast cells
IGHG4	3.16693	7.44254e-09	Adipose - Visceral (Omentum)	Mast cells
RP11-54A9.1	-3.13382	5.11621e-05	Adipose - Visceral (Omentum)	Mast cells
IL1R2	-3.12471	0.0046415	Adipose - Visceral (Omentum)	Mast cells
PTX3	-3.12217	2.71095e-05	Adipose - Visceral (Omentum)	Mast cells
MT-TY	-3.05517	0.00146105	Adipose - Visceral (Omentum)	Mast cells
CD163	-3.05095	1.46791e-11	Adipose - Visceral (Omentum)	Mast cells
PCSK1	-3.04429	0.00122353	Adipose - Visceral (Omentum)	Mast cells
LRG1	-3.04256	1.3169e-05	Adipose - Visceral (Omentum)	Mast cells
RNASE2	-3.02293	0.00145262	Adipose - Visceral (Omentum)	Mast cells
ALOX15B	-3.01916	0.00355419	Adipose - Visceral (Omentum)	Mast cells
SIGLEC6	3.00288	6.8932e-24	Adipose - Visceral (Omentum)	Mast cells
SERTM1	2.9998	4.38431e-08	Adipose - Visceral (Omentum)	Mast cells
CST6	2.99581	2.74974e-17	Adipose - Visceral (Omentum)	Mast cells
CTD-2297D10.2	2.95321	4.90036e-13	Adipose - Visceral (Omentum)	Mast cells
RP11-680F20.9	2.91177	2.3321e-12	Adipose - Visceral (Omentum)	Mast cells
MT1H	-2.91096	0.00329844	Adipose - Visceral (Omentum)	Mast cells
RP11-544M22.1	2.90466	8.79952e-10	Adipose - Visceral (Omentum)	Mast cells
GADL1	2.90146	7.21861e-14	Adipose - Visceral (Omentum)	Mast cells
RP11-464C19.3	2.89165	4.15712e-11	Adipose - Visceral (Omentum)	Mast cells
CCL7	-2.89095	0.00791777	Adipose - Visceral (Omentum)	Mast cells
NTSR2	-2.83645	0.0050801	Adipose - Visceral (Omentum)	Mast cells
RP11-249C24.10	-2.82172	0.00270587	Adipose - Visceral (Omentum)	Mast cells
C3orf36	-2.82088	0.00190887	Adipose - Visceral (Omentum)	Mast cells
AMHR2	2.80716	4.77923e-15	Adipose - Visceral (Omentum)	Mast cells
FCGR1A	-2.79026	0.000166158	Adipose - Visceral (Omentum)	Mast cells
TPSB2	2.79001	2.8196e-15	Adipose - Visceral (Omentum)	Mast cells
HDC	2.77738	6.69638e-23	Adipose - Visceral (Omentum)	Mast cells
MT1X	-2.77184	1.59942e-11	Adipose - Visceral (Omentum)	Mast cells
RP11-354E11.2	2.7636	6.81021e-21	Adipose - Visceral (Omentum)	Mast cells
SIGLEC8	2.75805	8.61807e-14	Adipose - Visceral (Omentum)	Mast cells
CYS1	2.75551	1.61701e-18	Adipose - Visceral (Omentum)	Mast cells
CPA3	2.73939	1.37584e-24	Adipose - Visceral (Omentum)	Mast cells
RP11-707A18.1	2.73245	3.7429e-07	Adipose - Visceral (Omentum)	Mast cells
UNC5B-AS1	2.72427	3.71359e-11	Adipose - Visceral (Omentum)	Mast cells
ITLN2	2.71971	2.62616e-05	Adipose - Visceral (Omentum)	Mast cells
CAMK1G	2.71775	5.04433e-13	Adipose - Visceral (Omentum)	Mast cells
MT-TE	-2.71768	0.00234607	Adipose - Visceral (Omentum)	Mast cells
ADAMDEC1	-2.71085	0.00451617	Adipose - Visceral (Omentum)	Mast cells
COL6A6	2.69683	1.60962e-13	Adipose - Visceral (Omentum)	Mast cells
LGALS2	2.69191	7.42434e-17	Adipose - Visceral (Omentum)	Mast cells
FCN3	-2.67849	3.34996e-05	Adipose - Visceral (Omentum)	Mast cells
CBLN2	2.67263	7.10425e-12	Adipose - Visceral (Omentum)	Mast cells
SLC16A10	-2.66615	0.000552625	Adipose - Visceral (Omentum)	Mast cells
AGTR2	2.65851	6.04244e-08	Adipose - Visceral (Omentum)	Mast cells
AE000661.37	2.65551	2.42648e-12	Adipose - Visceral (Omentum)	Mast cells
WNT10A	2.6526	3.02498e-10	Adipose - Visceral (Omentum)	Mast cells
CAPN6	2.6519	1.53834e-13	Adipose - Visceral (Omentum)	Mast cells
C21orf62	2.65168	4.57821e-06	Adipose - Visceral (Omentum)	Mast cells
IL1B	-2.63999	0.00999894	Adipose - Visceral (Omentum)	Mast cells
FLJ30594	2.63603	5.14106e-07	Adipose - Visceral (Omentum)	Mast cells
SERPINA3	-2.62166	1.01845e-05	Adipose - Visceral (Omentum)	Mast cells
FOLR3	-2.60853	0.00814381	Adipose - Visceral (Omentum)	Mast cells
SLITRK6	2.60683	2.06241e-12	Adipose - Visceral (Omentum)	Mast cells
ACKR4	2.59803	3.61213e-18	Adipose - Visceral (Omentum)	Mast cells
MT2P1	-2.59564	9.6191e-05	Adipose - Visceral (Omentum)	Mast cells
HHIP	2.59528	4.61412e-10	Adipose - Visceral (Omentum)	Mast cells
NELL1	2.5802	2.00587e-08	Adipose - Visceral (Omentum)	Mast cells
AC004791.2	2.57589	4.50724e-09	Adipose - Visceral (Omentum)	Mast cells
LRRTM1	2.56813	4.26454e-13	Adipose - Visceral (Omentum)	Mast cells
KCNMB2	2.56764	5.38344e-11	Adipose - Visceral (Omentum)	Mast cells
MXRA5P1	2.5588	1.359e-06	Adipose - Visceral (Omentum)	Mast cells
KLK5	2.55845	1.00006e-06	Adipose - Visceral (Omentum)	Mast cells
RP3-333A15.1	-2.55619	0.00253899	Adipose - Visceral (Omentum)	Mast cells
CST2	2.54675	1.67747e-08	Adipose - Visceral (Omentum)	Mast cells
VSIG4	-2.53962	4.54372e-08	Adipose - Visceral (Omentum)	Mast cells
FPR1	-2.53629	3.063e-05	Adipose - Visceral (Omentum)	Mast cells
SLC11A1	-2.5346	6.06206e-06	Adipose - Visceral (Omentum)	Mast cells
HMOX1	-2.52963	1.69636e-05	Adipose - Visceral (Omentum)	Mast cells
S100A9	-2.52821	6.253e-09	Adipose - Visceral (Omentum)	Mast cells
SAA4	-2.52208	0.00320375	Adipose - Visceral (Omentum)	Mast cells
S100A12	-2.52054	0.0040776	Adipose - Visceral (Omentum)	Mast cells
AC145676.2	-2.52002	3.40036e-05	Adipose - Visceral (Omentum)	Mast cells
SAA1	-2.51721	1.68483e-06	Adipose - Visceral (Omentum)	Mast cells
RP11-153M7.3	-2.50666	0.000342227	Adipose - Visceral (Omentum)	Mast cells
WARS2-IT1	2.50466	2.17635e-15	Adipose - Visceral (Omentum)	Mast cells
BMP3	2.49994	6.19274e-07	Adipose - Visceral (Omentum)	Mast cells
SBK2	2.4998	8.91032e-10	Adipose - Visceral (Omentum)	Mast cells
RP11-172E9.2	-2.49881	0.00514911	Adipose - Visceral (Omentum)	Mast cells
CD1E	2.49073	1.80193e-08	Adipose - Visceral (Omentum)	Mast cells
TLR8	-2.47175	9.20055e-05	Adipose - Visceral (Omentum)	Mast cells
CLEC4D	-2.46589	0.0040103	Adipose - Visceral (Omentum)	Mast cells
LILRA5	-2.46523	0.000141858	Adipose - Visceral (Omentum)	Mast cells
ALOX15	2.46332	0.00540852	Adipose - Visceral (Omentum)	Mast cells
MT2A	-2.45786	1.52782e-11	Adipose - Visceral (Omentum)	Mast cells
FGF9	2.44187	4.70255e-10	Adipose - Visceral (Omentum)	Mast cells
IGFL2	2.43784	5.01447e-07	Adipose - Visceral (Omentum)	Mast cells
SIGLEC17P	2.4346	4.17567e-30	Adipose - Visceral (Omentum)	Mast cells
C1QTNF3	2.42848	8.94844e-26	Adipose - Visceral (Omentum)	Mast cells
FCGBP	-2.42783	0.00258346	Adipose - Visceral (Omentum)	Mast cells
KLK7	2.42245	3.97501e-06	Adipose - Visceral (Omentum)	Mast cells
MGAM	-2.42129	0.00246011	Adipose - Visceral (Omentum)	Mast cells
MT1M	-2.42047	2.79797e-08	Adipose - Visceral (Omentum)	Mast cells
MT1A	-2.4171	2.86277e-05	Adipose - Visceral (Omentum)	Mast cells
GLT1D1	-2.41351	0.00271	Adipose - Visceral (Omentum)	Mast cells
LRAT	2.41177	4.38189e-12	Adipose - Visceral (Omentum)	Mast cells
CLEC2L	2.40743	6.00418e-10	Adipose - Visceral (Omentum)	Mast cells
ZCCHC12	2.39549	2.48013e-12	Adipose - Visceral (Omentum)	Mast cells
FIBCD1	-2.39232	0.00143147	Adipose - Visceral (Omentum)	Mast cells
COL26A1	2.38072	9.35657e-11	Adipose - Visceral (Omentum)	Mast cells
KCNA4	2.37131	1.37846e-09	Adipose - Visceral (Omentum)	Mast cells
GPR84	-2.37076	0.000871874	Adipose - Visceral (Omentum)	Mast cells
KLK10	2.36133	2.4352e-08	Adipose - Visceral (Omentum)	Mast cells
LINC01018	2.35932	1.20173e-06	Adipose - Visceral (Omentum)	Mast cells
CGN	2.35879	7.13237e-05	Adipose - Visceral (Omentum)	Mast cells
RP5-839B4.8	-2.35369	0.00749355	Adipose - Visceral (Omentum)	Mast cells
MXRA5	2.34798	2.94742e-09	Adipose - Visceral (Omentum)	Mast cells
C1QL4	2.34335	3.84714e-09	Adipose - Visceral (Omentum)	Mast cells
CNTN6	2.34168	2.80011e-10	Adipose - Visceral (Omentum)	Mast cells
FNDC5	2.34064	1.94666e-17	Adipose - Visceral (Omentum)	Mast cells
S100A8	-2.33533	2.2163e-05	Adipose - Visceral (Omentum)	Mast cells
RP11-701P16.5	-2.32771	0.000588936	Adipose - Visceral (Omentum)	Mast cells
AC006262.6	2.32682	2.16958e-09	Adipose - Visceral (Omentum)	Mast cells
CHI3L1	-2.32423	0.000689025	Adipose - Visceral (Omentum)	Mast cells
SPRR2B	2.32243	6.89803e-08	Adipose - Visceral (Omentum)	Mast cells
KCNIP1	2.32112	3.71359e-11	Adipose - Visceral (Omentum)	Mast cells
CTD-2263F21.1	-2.32038	0.000244245	Adipose - Visceral (Omentum)	Mast cells
LEP	-2.31834	0.00149433	Adipose - Visceral (Omentum)	Mast cells
COL9A1	2.31272	3.02498e-10	Adipose - Visceral (Omentum)	Mast cells
SULT1B1	-2.30328	4.78657e-05	Adipose - Visceral (Omentum)	Mast cells
FASN	-2.29863	2.22265e-07	Adipose - Visceral (Omentum)	Mast cells
STAB2	2.29557	4.57033e-10	Adipose - Visceral (Omentum)	Mast cells
HCN1	2.29168	5.95842e-10	Adipose - Visceral (Omentum)	Mast cells
CR1	-2.28912	5.34372e-05	Adipose - Visceral (Omentum)	Mast cells
ANXA8L1	2.28306	6.8794e-05	Adipose - Visceral (Omentum)	Mast cells
LAMP5	2.28065	3.76975e-12	Adipose - Visceral (Omentum)	Mast cells
NPFFR2	2.27715	4.45746e-07	Adipose - Visceral (Omentum)	Mast cells
CLDN16	2.27608	2.37707e-07	Adipose - Visceral (Omentum)	Mast cells
LRP2	2.27601	0.000443245	Adipose - Visceral (Omentum)	Mast cells
AC073479.1	2.27213	4.70052e-06	Adipose - Visceral (Omentum)	Mast cells
IL6	-2.26433	0.00411671	Adipose - Visceral (Omentum)	Mast cells
FAM180B	2.26384	9.17114e-12	Adipose - Visceral (Omentum)	Mast cells
CTXN1	2.26002	4.46061e-13	Adipose - Visceral (Omentum)	Mast cells
CXCL3	-2.25565	0.00316141	Adipose - Visceral (Omentum)	Mast cells
GPBAR1	-2.25013	0.000233971	Adipose - Visceral (Omentum)	Mast cells
MAPK15	2.24864	4.56409e-11	Adipose - Visceral (Omentum)	Mast cells
AADAC	2.24574	2.86293e-05	Adipose - Visceral (Omentum)	Mast cells
C10orf82	2.24516	9.31362e-13	Adipose - Visceral (Omentum)	Mast cells
KLK11	2.24191	9.59591e-05	Adipose - Visceral (Omentum)	Mast cells
FGF16	2.23803	8.79952e-10	Adipose - Visceral (Omentum)	Mast cells
CLEC4E	-2.23545	0.000309798	Adipose - Visceral (Omentum)	Mast cells
RP11-963H4.3	2.23195	1.19362e-14	Adipose - Visceral (Omentum)	Mast cells
GCSAML	2.2318	2.45061e-20	Adipose - Visceral (Omentum)	Mast cells
ADM2	-2.22635	4.72511e-05	Adipose - Visceral (Omentum)	Mast cells
PPAPDC1A	2.22505	5.34681e-08	Adipose - Visceral (Omentum)	Mast cells
TREH	-2.22045	0.00137747	Adipose - Visceral (Omentum)	Mast cells
AC018647.3	2.2104	4.77923e-15	Adipose - Visceral (Omentum)	Mast cells
MMP25	-2.20358	0.00286195	Adipose - Visceral (Omentum)	Mast cells
SLITRK5	2.20347	2.3932e-08	Adipose - Visceral (Omentum)	Mast cells
TPSAB1	2.20102	4.22795e-14	Adipose - Visceral (Omentum)	Mast cells
RPRM	2.2004	5.14876e-06	Adipose - Visceral (Omentum)	Mast cells
RGS13	2.19995	3.51716e-15	Adipose - Visceral (Omentum)	Mast cells
SFRP2	2.19968	1.11318e-07	Adipose - Visceral (Omentum)	Mast cells
RP11-459E5.1	-2.19776	0.00764272	Adipose - Visceral (Omentum)	Mast cells
MIR17HG	-2.19465	0.000731181	Adipose - Visceral (Omentum)	Mast cells
SCDP1	-2.19391	0.00853588	Adipose - Visceral (Omentum)	Mast cells
SIGLEC10	-2.19017	0.000334418	Adipose - Visceral (Omentum)	Mast cells
RP3-449M8.9	2.17711	2.73011e-09	Adipose - Visceral (Omentum)	Mast cells
RN7SL512P	2.17681	1.00511e-07	Adipose - Visceral (Omentum)	Mast cells
EPHA5	2.17138	1.15591e-08	Adipose - Visceral (Omentum)	Mast cells
TFCP2L1	-2.1703	0.0002242	Adipose - Visceral (Omentum)	Mast cells
PRR15L	2.17017	3.02214e-06	Adipose - Visceral (Omentum)	Mast cells
ALB	2.16824	7.25481e-05	Adipose - Visceral (Omentum)	Mast cells
MGARP	2.16659	1.47803e-06	Adipose - Visceral (Omentum)	Mast cells
VSNL1	2.16241	1.23721e-14	Adipose - Visceral (Omentum)	Mast cells
KCTD8	2.16082	1.13168e-07	Adipose - Visceral (Omentum)	Mast cells
FCGR1C	-2.15795	0.00305933	Adipose - Visceral (Omentum)	Mast cells
BNC1	2.15783	0.000476168	Adipose - Visceral (Omentum)	Mast cells
NPTX2	-2.15455	0.000497829	Adipose - Visceral (Omentum)	Mast cells
KCNE1	-2.15408	3.27698e-05	Adipose - Visceral (Omentum)	Mast cells
SOCS3	-2.15404	2.53195e-06	Adipose - Visceral (Omentum)	Mast cells
UPK3B	2.15278	0.00290385	Adipose - Visceral (Omentum)	Mast cells
RP11-47I22.2	-2.14935	3.21032e-05	Adipose - Visceral (Omentum)	Mast cells
RP11-215H22.1	2.14374	5.70346e-07	Adipose - Visceral (Omentum)	Mast cells
RP11-475B2.1	2.13974	1.9608e-09	Adipose - Visceral (Omentum)	Mast cells
BMP7	2.13894	7.75019e-10	Adipose - Visceral (Omentum)	Mast cells
ACTA2-AS1	2.13858	1.67227e-09	Adipose - Visceral (Omentum)	Mast cells
LYPD6	2.13421	6.82717e-08	Adipose - Visceral (Omentum)	Mast cells
CHST4	2.1312	8.54469e-07	Adipose - Visceral (Omentum)	Mast cells
LINC00668	-2.10935	0.00874674	Adipose - Visceral (Omentum)	Mast cells
MIR142	-2.10787	0.00690169	Adipose - Visceral (Omentum)	Mast cells
RP11-58H15.1	2.10387	9.24855e-08	Adipose - Visceral (Omentum)	Mast cells
CXCR1	-2.09855	0.00726102	Adipose - Visceral (Omentum)	Mast cells
FAM132B	-2.09763	0.00107465	Adipose - Visceral (Omentum)	Mast cells
SSTR3	2.09687	8.22784e-08	Adipose - Visceral (Omentum)	Mast cells
SLC1A3	-2.09277	4.12239e-08	Adipose - Visceral (Omentum)	Mast cells
AC008063.2	2.08682	3.50741e-12	Adipose - Visceral (Omentum)	Mast cells
MT1B	-2.08662	0.00960895	Adipose - Visceral (Omentum)	Mast cells
RP11-574O7.1	2.0865	1.26444e-10	Adipose - Visceral (Omentum)	Mast cells
CD1C	2.08636	2.62049e-07	Adipose - Visceral (Omentum)	Mast cells
HHIP-AS1	2.08238	6.48872e-11	Adipose - Visceral (Omentum)	Mast cells
APLNR	2.08183	4.21876e-07	Adipose - Visceral (Omentum)	Mast cells
WNT7B	2.07962	1.35755e-07	Adipose - Visceral (Omentum)	Mast cells
RASL10B	-2.07715	0.000219743	Adipose - Visceral (Omentum)	Mast cells
RP11-76E17.3	-2.07012	0.00701685	Adipose - Visceral (Omentum)	Mast cells
ERVFRD-1	2.06792	4.93854e-15	Adipose - Visceral (Omentum)	Mast cells
TRDC	2.06745	7.78255e-10	Adipose - Visceral (Omentum)	Mast cells
ADAMTS16	2.06696	1.14498e-10	Adipose - Visceral (Omentum)	Mast cells
NTM	2.05565	3.43067e-14	Adipose - Visceral (Omentum)	Mast cells
KCTD19	2.05238	1.36438e-10	Adipose - Visceral (Omentum)	Mast cells
TIMM8AP1	2.05018	7.76397e-10	Adipose - Visceral (Omentum)	Mast cells
LRRC15	2.04918	8.7972e-06	Adipose - Visceral (Omentum)	Mast cells
MRAP	-2.04802	0.00360495	Adipose - Visceral (Omentum)	Mast cells
FCN2	-2.04257	0.00177298	Adipose - Visceral (Omentum)	Mast cells
SNORD3D	-2.04228	0.00577741	Adipose - Visceral (Omentum)	Mast cells
NPFFR1	2.03928	4.8829e-05	Adipose - Visceral (Omentum)	Mast cells
NELL2	2.0379	5.59014e-08	Adipose - Visceral (Omentum)	Mast cells
DBP	2.03538	5.14347e-12	Adipose - Visceral (Omentum)	Mast cells
GYG2P1	-2.03364	0.00135374	Adipose - Visceral (Omentum)	Mast cells
MASP1	2.03171	3.05621e-08	Adipose - Visceral (Omentum)	Mast cells
OGN	2.02798	0.000100837	Adipose - Visceral (Omentum)	Mast cells
NTNG1	2.02717	1.04513e-06	Adipose - Visceral (Omentum)	Mast cells
LINC00607	2.02712	1.69447e-12	Adipose - Visceral (Omentum)	Mast cells
RP11-290F20.3	-2.02338	1.98453e-06	Adipose - Visceral (Omentum)	Mast cells
MSR1	-2.02051	8.82158e-06	Adipose - Visceral (Omentum)	Mast cells
C1QTNF1-AS1	-2.01999	1.319e-05	Adipose - Visceral (Omentum)	Mast cells
RP11-439E19.1	2.01963	9.44152e-07	Adipose - Visceral (Omentum)	Mast cells
CTB-61M7.2	-2.01833	0.00335581	Adipose - Visceral (Omentum)	Mast cells
ARMC4	2.01777	8.54466e-08	Adipose - Visceral (Omentum)	Mast cells
PDZD3	2.01401	1.47114e-06	Adipose - Visceral (Omentum)	Mast cells
RP11-713C5.1	-2.01003	0.00525322	Adipose - Visceral (Omentum)	Mast cells
PRSS12	2.00781	5.21446e-12	Adipose - Visceral (Omentum)	Mast cells
FRMPD4	2.00668	3.67807e-09	Adipose - Visceral (Omentum)	Mast cells
AC004947.2	2.00421	6.60951e-07	Adipose - Visceral (Omentum)	Mast cells
CSF3	6.1946	3.02416e-38	Adipose - Visceral (Omentum)	Monocytes
IL1R2	5.17153	2.38945e-57	Adipose - Visceral (Omentum)	Monocytes
CCL20	5.12602	1.1099e-31	Adipose - Visceral (Omentum)	Monocytes
C19orf59	5.05945	8.12512e-59	Adipose - Visceral (Omentum)	Monocytes
EREG	4.84494	2.45009e-44	Adipose - Visceral (Omentum)	Monocytes
S100A12	4.66325	4.26282e-58	Adipose - Visceral (Omentum)	Monocytes
TREML2	4.43634	1.89289e-46	Adipose - Visceral (Omentum)	Monocytes
FOLR3	4.32729	1.89294e-39	Adipose - Visceral (Omentum)	Monocytes
IL1B	4.3235	4.42719e-38	Adipose - Visceral (Omentum)	Monocytes
CD177	4.32123	6.02391e-40	Adipose - Visceral (Omentum)	Monocytes
FPR2	4.30019	6.69799e-50	Adipose - Visceral (Omentum)	Monocytes
CLEC4D	4.27301	4.90231e-51	Adipose - Visceral (Omentum)	Monocytes
MGAM	4.26417	4.06463e-59	Adipose - Visceral (Omentum)	Monocytes
CTD-2369P2.8	4.20622	2.58145e-42	Adipose - Visceral (Omentum)	Monocytes
GLT1D1	4.18645	8.74734e-64	Adipose - Visceral (Omentum)	Monocytes
CCL7	4.16424	6.2956e-29	Adipose - Visceral (Omentum)	Monocytes
IL6	4.15775	6.22775e-27	Adipose - Visceral (Omentum)	Monocytes
CXCL5	4.15524	1.52215e-24	Adipose - Visceral (Omentum)	Monocytes
FOSB	4.13235	1.10015e-10	Adipose - Visceral (Omentum)	Monocytes
MMP25	4.12902	8.74734e-64	Adipose - Visceral (Omentum)	Monocytes
CD300E	4.11927	3.01317e-53	Adipose - Visceral (Omentum)	Monocytes
S100A8	4.09161	1.5537e-42	Adipose - Visceral (Omentum)	Monocytes
CXCR2	4.08126	1.46355e-50	Adipose - Visceral (Omentum)	Monocytes
APOBEC3A	4.06104	2.51325e-58	Adipose - Visceral (Omentum)	Monocytes
FCAR	4.03741	2.6468e-52	Adipose - Visceral (Omentum)	Monocytes
RNASE2	4.02458	1.53317e-49	Adipose - Visceral (Omentum)	Monocytes
CTB-61M7.2	4.0215	6.33525e-50	Adipose - Visceral (Omentum)	Monocytes
CXCR1	3.98575	4.44221e-48	Adipose - Visceral (Omentum)	Monocytes
CALCA	3.96909	7.54842e-27	Adipose - Visceral (Omentum)	Monocytes
SELE	3.89307	6.71395e-22	Adipose - Visceral (Omentum)	Monocytes
PROK2	3.82016	1.58893e-46	Adipose - Visceral (Omentum)	Monocytes
LIPN	3.79303	8.44395e-37	Adipose - Visceral (Omentum)	Monocytes
S100A9	3.78961	6.00636e-31	Adipose - Visceral (Omentum)	Monocytes
TREML3P	3.78606	3.72666e-37	Adipose - Visceral (Omentum)	Monocytes
RP11-76E17.4	3.77293	2.68155e-33	Adipose - Visceral (Omentum)	Monocytes
FOSL1	3.77212	8.11266e-28	Adipose - Visceral (Omentum)	Monocytes
LILRA5	3.74734	6.28945e-55	Adipose - Visceral (Omentum)	Monocytes
PADI4	3.74574	1.82524e-45	Adipose - Visceral (Omentum)	Monocytes
CXCL3	3.67143	1.54881e-39	Adipose - Visceral (Omentum)	Monocytes
CEACAM4	3.66616	2.29073e-51	Adipose - Visceral (Omentum)	Monocytes
IL1A	3.60399	9.65231e-22	Adipose - Visceral (Omentum)	Monocytes
IL8	3.59896	8.15676e-25	Adipose - Visceral (Omentum)	Monocytes
FPR1	3.58662	1.28788e-43	Adipose - Visceral (Omentum)	Monocytes
GNAT1	3.578	3.09503e-27	Adipose - Visceral (Omentum)	Monocytes
SERPINB2	3.55656	3.48567e-20	Adipose - Visceral (Omentum)	Monocytes
EMR1	3.52788	2.21984e-47	Adipose - Visceral (Omentum)	Monocytes
CTD-3247F14.2	3.51594	6.39768e-24	Adipose - Visceral (Omentum)	Monocytes
MT1G	3.50954	1.21364e-23	Adipose - Visceral (Omentum)	Monocytes
ANKRD34B	3.46305	1.4997e-33	Adipose - Visceral (Omentum)	Monocytes
MIR142	3.45724	6.93084e-37	Adipose - Visceral (Omentum)	Monocytes
MT1H	3.45228	1.08748e-23	Adipose - Visceral (Omentum)	Monocytes
NLRP12	3.44327	1.9972e-64	Adipose - Visceral (Omentum)	Monocytes
VSTM1	3.43934	8.21282e-34	Adipose - Visceral (Omentum)	Monocytes
MT1JP	3.41638	1.057e-22	Adipose - Visceral (Omentum)	Monocytes
TREM1	3.41128	3.34335e-46	Adipose - Visceral (Omentum)	Monocytes
OR52N1	3.40618	2.07766e-26	Adipose - Visceral (Omentum)	Monocytes
RP11-76E17.3	3.39721	1.49995e-30	Adipose - Visceral (Omentum)	Monocytes
FCGR3B	3.39454	3.15822e-37	Adipose - Visceral (Omentum)	Monocytes
TREML4	3.39046	1.69675e-26	Adipose - Visceral (Omentum)	Monocytes
GPR84	3.3773	2.2299e-35	Adipose - Visceral (Omentum)	Monocytes
ARG1	3.35947	2.39933e-36	Adipose - Visceral (Omentum)	Monocytes
VNN2	3.35181	1.91414e-49	Adipose - Visceral (Omentum)	Monocytes
RP11-667K14.3	3.27882	4.80792e-46	Adipose - Visceral (Omentum)	Monocytes
OR52N5	3.27277	3.9851e-25	Adipose - Visceral (Omentum)	Monocytes
NTSR1	3.25443	9.31718e-37	Adipose - Visceral (Omentum)	Monocytes
DPPA2P4	3.24328	5.41209e-19	Adipose - Visceral (Omentum)	Monocytes
PTX3	3.23964	1.4329e-10	Adipose - Visceral (Omentum)	Monocytes
RETN	3.22594	8.44378e-28	Adipose - Visceral (Omentum)	Monocytes
LUCAT1	3.20865	3.13865e-33	Adipose - Visceral (Omentum)	Monocytes
LILRA3	3.19439	7.6833e-23	Adipose - Visceral (Omentum)	Monocytes
MT1B	3.16707	6.23122e-22	Adipose - Visceral (Omentum)	Monocytes
SERPINA1	3.16054	2.10775e-49	Adipose - Visceral (Omentum)	Monocytes
C11orf91	3.14937	5.74465e-28	Adipose - Visceral (Omentum)	Monocytes
S100P	3.14871	1.2289e-38	Adipose - Visceral (Omentum)	Monocytes
SLC11A1	3.13141	5.46087e-23	Adipose - Visceral (Omentum)	Monocytes
C2orf66	3.12419	1.78099e-18	Adipose - Visceral (Omentum)	Monocytes
SELL	3.12036	6.09863e-56	Adipose - Visceral (Omentum)	Monocytes
TNFAIP6	3.11617	2.98641e-32	Adipose - Visceral (Omentum)	Monocytes
ARC	3.1062	2.63576e-26	Adipose - Visceral (Omentum)	Monocytes
SIGLEC10	3.07828	1.16341e-41	Adipose - Visceral (Omentum)	Monocytes
BCL2A1	3.07484	1.274e-39	Adipose - Visceral (Omentum)	Monocytes
CCL2	3.0553	3.27922e-20	Adipose - Visceral (Omentum)	Monocytes
KRT23	3.0401	5.2937e-32	Adipose - Visceral (Omentum)	Monocytes
CSN1S1	3.02415	4.3816e-11	Adipose - Visceral (Omentum)	Monocytes
HIST1H1D	-3.02077	6.4273e-06	Adipose - Visceral (Omentum)	Monocytes
TLR8	3.01847	9.19179e-40	Adipose - Visceral (Omentum)	Monocytes
FUT7	3.01223	1.72388e-50	Adipose - Visceral (Omentum)	Monocytes
TNS4	2.9984	8.00026e-36	Adipose - Visceral (Omentum)	Monocytes
SULT1B1	2.99505	2.07058e-44	Adipose - Visceral (Omentum)	Monocytes
LINC01050	2.98465	2.47489e-17	Adipose - Visceral (Omentum)	Monocytes
CSF3R	2.98317	1.76017e-42	Adipose - Visceral (Omentum)	Monocytes
RP11-1220K2.2	2.98219	2.00376e-32	Adipose - Visceral (Omentum)	Monocytes
CMTM2	2.96899	1.91959e-46	Adipose - Visceral (Omentum)	Monocytes
FCN1	2.94332	2.1765e-54	Adipose - Visceral (Omentum)	Monocytes
IL1RN	2.94244	8.39017e-31	Adipose - Visceral (Omentum)	Monocytes
CXCL2	2.92477	8.07792e-25	Adipose - Visceral (Omentum)	Monocytes
LRG1	2.91106	2.54859e-32	Adipose - Visceral (Omentum)	Monocytes
PGLYRP1	2.90266	2.33267e-26	Adipose - Visceral (Omentum)	Monocytes
LILRA2	2.89537	8.55598e-53	Adipose - Visceral (Omentum)	Monocytes
RP11-613D13.8	2.8853	1.71954e-17	Adipose - Visceral (Omentum)	Monocytes
CD177P1	2.88327	2.93635e-17	Adipose - Visceral (Omentum)	Monocytes
MMP9	2.87206	8.77413e-26	Adipose - Visceral (Omentum)	Monocytes
SOCS3	2.86982	4.67967e-13	Adipose - Visceral (Omentum)	Monocytes
C3orf36	2.85759	5.33129e-21	Adipose - Visceral (Omentum)	Monocytes
MMP19	2.84115	1.06141e-25	Adipose - Visceral (Omentum)	Monocytes
FAM138B	-2.83862	1.58116e-08	Adipose - Visceral (Omentum)	Monocytes
MNDA	2.8177	4.64576e-61	Adipose - Visceral (Omentum)	Monocytes
ANKRD22	2.81691	3.08405e-25	Adipose - Visceral (Omentum)	Monocytes
HAL	2.80666	9.10443e-35	Adipose - Visceral (Omentum)	Monocytes
AC005550.3	-2.80514	7.31663e-08	Adipose - Visceral (Omentum)	Monocytes
SERPINA3	2.79463	1.55936e-15	Adipose - Visceral (Omentum)	Monocytes
CLEC4E	2.78788	4.55049e-25	Adipose - Visceral (Omentum)	Monocytes
SIRPB1	2.78355	1.9496e-41	Adipose - Visceral (Omentum)	Monocytes
NLRP6	2.78023	5.58177e-32	Adipose - Visceral (Omentum)	Monocytes
LIF	2.77873	4.13903e-16	Adipose - Visceral (Omentum)	Monocytes
C2CD4A	2.77834	1.69895e-17	Adipose - Visceral (Omentum)	Monocytes
ZDHHC19	2.76676	1.08116e-30	Adipose - Visceral (Omentum)	Monocytes
FIBCD1	2.74983	7.45043e-23	Adipose - Visceral (Omentum)	Monocytes
SDS	2.74864	3.22413e-16	Adipose - Visceral (Omentum)	Monocytes
SIGLEC5	2.7406	4.41275e-41	Adipose - Visceral (Omentum)	Monocytes
hsa-mir-125a	2.72819	7.83311e-17	Adipose - Visceral (Omentum)	Monocytes
EMR2	2.72369	1.66761e-51	Adipose - Visceral (Omentum)	Monocytes
OLAH	2.72012	9.60667e-32	Adipose - Visceral (Omentum)	Monocytes
ZC3H12A	2.70669	5.46329e-28	Adipose - Visceral (Omentum)	Monocytes
MEFV	2.70272	6.17797e-49	Adipose - Visceral (Omentum)	Monocytes
ASGR2	2.70138	1.96293e-47	Adipose - Visceral (Omentum)	Monocytes
C19orf38	2.68637	3.69304e-63	Adipose - Visceral (Omentum)	Monocytes
ALOX15B	2.68013	2.07134e-13	Adipose - Visceral (Omentum)	Monocytes
TRIB1	2.67758	3.30965e-21	Adipose - Visceral (Omentum)	Monocytes
C5AR1	2.66625	6.70049e-30	Adipose - Visceral (Omentum)	Monocytes
MT2A	2.66224	6.33522e-14	Adipose - Visceral (Omentum)	Monocytes
HMOX1	2.66142	4.80184e-18	Adipose - Visceral (Omentum)	Monocytes
RP11-701P16.5	2.65681	1.91273e-22	Adipose - Visceral (Omentum)	Monocytes
RP11-184M15.1	2.64512	5.52099e-13	Adipose - Visceral (Omentum)	Monocytes
FLT3	2.63139	1.48359e-28	Adipose - Visceral (Omentum)	Monocytes
MT1M	2.62952	2.87718e-15	Adipose - Visceral (Omentum)	Monocytes
VNN3	2.62807	6.2319e-26	Adipose - Visceral (Omentum)	Monocytes
LYZ	2.62526	2.67997e-33	Adipose - Visceral (Omentum)	Monocytes
MT2P1	2.62185	6.3727e-24	Adipose - Visceral (Omentum)	Monocytes
MAS1L	-2.61035	1.83432e-05	Adipose - Visceral (Omentum)	Monocytes
SIGLEC14	2.60544	2.26593e-12	Adipose - Visceral (Omentum)	Monocytes
SIGLEC12	2.60228	2.28526e-15	Adipose - Visceral (Omentum)	Monocytes
RP11-79H23.3	2.59148	1.51236e-12	Adipose - Visceral (Omentum)	Monocytes
NAMPTL	2.57375	8.28101e-25	Adipose - Visceral (Omentum)	Monocytes
RP3-523E19.2	-2.57235	2.83957e-12	Adipose - Visceral (Omentum)	Monocytes
CXCL1	2.56509	1.90943e-15	Adipose - Visceral (Omentum)	Monocytes
NAMPT	2.55448	2.31955e-17	Adipose - Visceral (Omentum)	Monocytes
ACTBP8	2.55345	1.28374e-16	Adipose - Visceral (Omentum)	Monocytes
RP11-12A2.1	2.55138	4.02318e-17	Adipose - Visceral (Omentum)	Monocytes
NELL1	-2.55099	0.000294583	Adipose - Visceral (Omentum)	Monocytes
SLC7A5	2.53961	6.84074e-23	Adipose - Visceral (Omentum)	Monocytes
IL10	2.53805	6.25556e-30	Adipose - Visceral (Omentum)	Monocytes
OSM	2.53554	4.88917e-34	Adipose - Visceral (Omentum)	Monocytes
CTD-2006K23.1	2.53492	9.30602e-18	Adipose - Visceral (Omentum)	Monocytes
MT1X	2.52957	1.75567e-11	Adipose - Visceral (Omentum)	Monocytes
MT-TE	2.52103	1.81871e-17	Adipose - Visceral (Omentum)	Monocytes
MT1A	2.51961	2.47268e-13	Adipose - Visceral (Omentum)	Monocytes
NFE2	2.50941	2.99094e-38	Adipose - Visceral (Omentum)	Monocytes
GPR141	2.50341	2.56208e-30	Adipose - Visceral (Omentum)	Monocytes
SAA2	2.50193	2.13883e-08	Adipose - Visceral (Omentum)	Monocytes
NLRP3	2.49429	5.35999e-35	Adipose - Visceral (Omentum)	Monocytes
LILRA1	2.49172	6.28098e-41	Adipose - Visceral (Omentum)	Monocytes
RP1-102K2.8	2.49096	7.99379e-15	Adipose - Visceral (Omentum)	Monocytes
RP11-290F20.3	2.4872	1.11741e-36	Adipose - Visceral (Omentum)	Monocytes
ADAMTS4	2.47634	1.03223e-11	Adipose - Visceral (Omentum)	Monocytes
RPH3A	2.46485	1.40395e-21	Adipose - Visceral (Omentum)	Monocytes
NFAM1	2.46292	1.52367e-42	Adipose - Visceral (Omentum)	Monocytes
RP11-544M22.1	-2.46286	0.000371828	Adipose - Visceral (Omentum)	Monocytes
APOBR	2.45386	5.97294e-63	Adipose - Visceral (Omentum)	Monocytes
CD163	2.4378	7.13286e-10	Adipose - Visceral (Omentum)	Monocytes
MT1E	2.43503	4.27222e-15	Adipose - Visceral (Omentum)	Monocytes
PCSK1	2.42285	5.99307e-13	Adipose - Visceral (Omentum)	Monocytes
RP11-74M11.2	-2.41652	0.00190347	Adipose - Visceral (Omentum)	Monocytes
THBS1	2.41604	2.32661e-14	Adipose - Visceral (Omentum)	Monocytes
OLR1	2.40522	1.36738e-11	Adipose - Visceral (Omentum)	Monocytes
RP11-552D4.1	2.40447	1.80254e-15	Adipose - Visceral (Omentum)	Monocytes
RP11-806H10.4	2.40434	1.10392e-22	Adipose - Visceral (Omentum)	Monocytes
CLEC7A	2.40359	6.30381e-42	Adipose - Visceral (Omentum)	Monocytes
AC073850.6	-2.39771	2.06705e-12	Adipose - Visceral (Omentum)	Monocytes
SAMSN1	2.39459	5.24038e-43	Adipose - Visceral (Omentum)	Monocytes
CD300C	2.39124	5.91251e-33	Adipose - Visceral (Omentum)	Monocytes
RP11-779O18.1	2.38938	1.47282e-17	Adipose - Visceral (Omentum)	Monocytes
RP11-1109F11.5	-2.37975	4.30074e-09	Adipose - Visceral (Omentum)	Monocytes
NR4A3	2.37186	4.32073e-11	Adipose - Visceral (Omentum)	Monocytes
PLAUR	2.35982	8.09329e-34	Adipose - Visceral (Omentum)	Monocytes
CYP4F3	2.35926	2.59065e-23	Adipose - Visceral (Omentum)	Monocytes
LBP	2.35881	4.64885e-13	Adipose - Visceral (Omentum)	Monocytes
FCGR1A	2.35551	3.22443e-16	Adipose - Visceral (Omentum)	Monocytes
MIR17HG	2.35446	1.2168e-22	Adipose - Visceral (Omentum)	Monocytes
TAC1	2.34947	1.10751e-14	Adipose - Visceral (Omentum)	Monocytes
MT-TY	2.34141	3.34317e-12	Adipose - Visceral (Omentum)	Monocytes
TNFRSF10C	2.34036	1.60249e-45	Adipose - Visceral (Omentum)	Monocytes
AREG	2.33801	5.86184e-15	Adipose - Visceral (Omentum)	Monocytes
RP3-449M8.9	-2.3329	1.57655e-08	Adipose - Visceral (Omentum)	Monocytes
EMR3	2.33144	5.47022e-17	Adipose - Visceral (Omentum)	Monocytes
CFP	2.33	2.06565e-46	Adipose - Visceral (Omentum)	Monocytes
PTGS2	2.32824	3.49839e-16	Adipose - Visceral (Omentum)	Monocytes
TNIP3	2.32551	6.32772e-12	Adipose - Visceral (Omentum)	Monocytes
SLC16A10	2.32266	6.39542e-15	Adipose - Visceral (Omentum)	Monocytes
C21orf62	-2.31923	0.000955274	Adipose - Visceral (Omentum)	Monocytes
IGHG4	-2.30946	0.000235481	Adipose - Visceral (Omentum)	Monocytes
SLC26A8	2.30794	6.03217e-34	Adipose - Visceral (Omentum)	Monocytes
HK3	2.3063	1.59077e-40	Adipose - Visceral (Omentum)	Monocytes
UNC5B-AS1	-2.30528	9.38658e-05	Adipose - Visceral (Omentum)	Monocytes
CEACAM3	2.29667	1.54213e-31	Adipose - Visceral (Omentum)	Monocytes
RP1-193H18.3	2.29423	2.51886e-12	Adipose - Visceral (Omentum)	Monocytes
C16orf54	2.29198	3.88687e-39	Adipose - Visceral (Omentum)	Monocytes
HAS2	2.28815	7.46371e-24	Adipose - Visceral (Omentum)	Monocytes
OSCAR	2.28682	7.92195e-50	Adipose - Visceral (Omentum)	Monocytes
CASP5	2.27846	4.80367e-20	Adipose - Visceral (Omentum)	Monocytes
RP6-99M1.3	2.27108	1.81068e-13	Adipose - Visceral (Omentum)	Monocytes
FLJ30594	-2.26623	0.00128492	Adipose - Visceral (Omentum)	Monocytes
RP11-1334A24.6	2.25627	2.27877e-38	Adipose - Visceral (Omentum)	Monocytes
LOC100421166	-2.25095	1.66818e-07	Adipose - Visceral (Omentum)	Monocytes
CD300LF	2.24856	6.77149e-43	Adipose - Visceral (Omentum)	Monocytes
ACTA2-AS1	-2.24551	1.18842e-07	Adipose - Visceral (Omentum)	Monocytes
C5AR2	2.24076	5.62609e-27	Adipose - Visceral (Omentum)	Monocytes
CAPN6	-2.23473	3.74746e-07	Adipose - Visceral (Omentum)	Monocytes
SPRR2B	-2.23388	5.49764e-05	Adipose - Visceral (Omentum)	Monocytes
MMP1	2.22883	1.75022e-08	Adipose - Visceral (Omentum)	Monocytes
GPR97	2.22227	4.67677e-27	Adipose - Visceral (Omentum)	Monocytes
SLC16A6	2.22225	9.35778e-24	Adipose - Visceral (Omentum)	Monocytes
CR1	2.22121	1.12814e-23	Adipose - Visceral (Omentum)	Monocytes
F5	2.21599	4.27072e-22	Adipose - Visceral (Omentum)	Monocytes
RP1-179N16.3	2.21286	3.13974e-16	Adipose - Visceral (Omentum)	Monocytes
HIST1H2BG	-2.20666	0.000399265	Adipose - Visceral (Omentum)	Monocytes
PROK1	2.20659	8.77902e-10	Adipose - Visceral (Omentum)	Monocytes
RGS18	2.20433	1.55516e-32	Adipose - Visceral (Omentum)	Monocytes
LILRB3	2.20102	8.21667e-44	Adipose - Visceral (Omentum)	Monocytes
CBLN4	-2.20083	0.00119628	Adipose - Visceral (Omentum)	Monocytes
LDLR	2.19831	1.02143e-20	Adipose - Visceral (Omentum)	Monocytes
AC006946.16	-2.19676	2.71321e-14	Adipose - Visceral (Omentum)	Monocytes
CLEC12B	2.19069	6.30298e-16	Adipose - Visceral (Omentum)	Monocytes
DUSP5P1	-2.19031	1.9023e-07	Adipose - Visceral (Omentum)	Monocytes
RP11-697H9.4	-2.18934	2.53334e-08	Adipose - Visceral (Omentum)	Monocytes
ICAM1	2.18875	1.32431e-21	Adipose - Visceral (Omentum)	Monocytes
AC008746.12	-2.18727	1.37711e-10	Adipose - Visceral (Omentum)	Monocytes
AC093157.1	-2.18529	4.02245e-11	Adipose - Visceral (Omentum)	Monocytes
CTD-2227E11.1	-2.18028	6.64594e-08	Adipose - Visceral (Omentum)	Monocytes
FAM157A	2.17072	1.30307e-30	Adipose - Visceral (Omentum)	Monocytes
C19orf35	2.16689	3.65777e-37	Adipose - Visceral (Omentum)	Monocytes
LILRB2	2.1668	8.25481e-41	Adipose - Visceral (Omentum)	Monocytes
RP11-362K2.2	2.16642	4.42135e-10	Adipose - Visceral (Omentum)	Monocytes
PIM1	2.15913	9.92175e-15	Adipose - Visceral (Omentum)	Monocytes
AC073479.1	-2.15664	0.000985394	Adipose - Visceral (Omentum)	Monocytes
IL18RAP	2.154	1.55516e-32	Adipose - Visceral (Omentum)	Monocytes
RP11-54A4.2	2.15384	1.12844e-32	Adipose - Visceral (Omentum)	Monocytes
EGR4	2.1469	2.9136e-12	Adipose - Visceral (Omentum)	Monocytes
RGS2	2.14371	9.08443e-23	Adipose - Visceral (Omentum)	Monocytes
IL1RL1	2.13815	7.30756e-12	Adipose - Visceral (Omentum)	Monocytes
SEMA4A	2.13573	3.87994e-42	Adipose - Visceral (Omentum)	Monocytes
CEBPE	2.13052	3.02725e-19	Adipose - Visceral (Omentum)	Monocytes
ALOX5	2.12868	4.73954e-36	Adipose - Visceral (Omentum)	Monocytes
MIR22HG	2.12861	5.4341e-17	Adipose - Visceral (Omentum)	Monocytes
CTD-2297D10.2	-2.12748	0.000212078	Adipose - Visceral (Omentum)	Monocytes
DOK3	2.1256	3.27335e-47	Adipose - Visceral (Omentum)	Monocytes
XXbac-B562F10.11	-2.12536	2.64309e-12	Adipose - Visceral (Omentum)	Monocytes
HCK	2.12168	9.27575e-38	Adipose - Visceral (Omentum)	Monocytes
SUMO4	-2.11987	5.65738e-07	Adipose - Visceral (Omentum)	Monocytes
ITGAX	2.11512	1.20039e-26	Adipose - Visceral (Omentum)	Monocytes
CLEC12A	2.10527	9.61992e-19	Adipose - Visceral (Omentum)	Monocytes
MT1F	2.10273	1.90685e-24	Adipose - Visceral (Omentum)	Monocytes
TREH	2.10107	2.04875e-16	Adipose - Visceral (Omentum)	Monocytes
PI3	2.09691	1.29493e-08	Adipose - Visceral (Omentum)	Monocytes
VSIG4	2.09613	1.76068e-10	Adipose - Visceral (Omentum)	Monocytes
HAS1	2.09426	2.6595e-08	Adipose - Visceral (Omentum)	Monocytes
PRAM1	2.09213	2.64723e-51	Adipose - Visceral (Omentum)	Monocytes
AQP9	2.09129	4.79285e-18	Adipose - Visceral (Omentum)	Monocytes
RP11-17E13.2	-2.08865	1.90338e-07	Adipose - Visceral (Omentum)	Monocytes
RASGRP4	2.07704	1.08635e-44	Adipose - Visceral (Omentum)	Monocytes
TEX26-AS1	2.07679	2.17372e-20	Adipose - Visceral (Omentum)	Monocytes
ITGB2	2.07558	2.14719e-22	Adipose - Visceral (Omentum)	Monocytes
RP1-68D18.4	2.07529	2.4604e-19	Adipose - Visceral (Omentum)	Monocytes
RP11-707A18.1	-2.07376	0.00413257	Adipose - Visceral (Omentum)	Monocytes
SIGLEC9	2.07274	6.77843e-29	Adipose - Visceral (Omentum)	Monocytes
NIPAL4	2.06723	7.33085e-10	Adipose - Visceral (Omentum)	Monocytes
CTD-2515A14.1	-2.06439	3.09568e-12	Adipose - Visceral (Omentum)	Monocytes
TLR2	2.06306	3.27193e-23	Adipose - Visceral (Omentum)	Monocytes
TCTEX1D4	2.06026	1.15414e-25	Adipose - Visceral (Omentum)	Monocytes
C17orf96	2.05216	8.00158e-28	Adipose - Visceral (Omentum)	Monocytes
ITLN2	-2.04935	0.00500364	Adipose - Visceral (Omentum)	Monocytes
LEP	2.04613	4.49563e-05	Adipose - Visceral (Omentum)	Monocytes
AC067959.1	-2.04522	1.10212e-05	Adipose - Visceral (Omentum)	Monocytes
FCGR1B	2.04153	1.4183e-16	Adipose - Visceral (Omentum)	Monocytes
SERPINE1	2.04133	7.21068e-06	Adipose - Visceral (Omentum)	Monocytes
PI15	2.03997	8.78875e-08	Adipose - Visceral (Omentum)	Monocytes
RP11-111M22.4	-2.03827	1.82099e-07	Adipose - Visceral (Omentum)	Monocytes
SLITRK6	-2.02938	1.63183e-05	Adipose - Visceral (Omentum)	Monocytes
LINC00937	2.02374	1.92792e-29	Adipose - Visceral (Omentum)	Monocytes
NCF2	2.0212	2.20437e-41	Adipose - Visceral (Omentum)	Monocytes
AC008982.2	2.01693	9.61553e-21	Adipose - Visceral (Omentum)	Monocytes
ADAMTSL4-AS1	2.01686	7.36528e-22	Adipose - Visceral (Omentum)	Monocytes
CST6	-2.01569	0.000144216	Adipose - Visceral (Omentum)	Monocytes
AC114788.2	2.00896	3.48931e-16	Adipose - Visceral (Omentum)	Monocytes
RP3-333A15.1	2.00797	1.27515e-11	Adipose - Visceral (Omentum)	Monocytes
RNASE2	3.38273	5.41805e-16	Adipose - Visceral (Omentum)	Myeloid_Sum
CCL18	3.20637	3.64895e-14	Adipose - Visceral (Omentum)	Myeloid_Sum
CD163	3.09722	7.30649e-21	Adipose - Visceral (Omentum)	Myeloid_Sum
VSIG4	3.02455	5.1159e-27	Adipose - Visceral (Omentum)	Myeloid_Sum
CCL7	2.99995	1.04841e-08	Adipose - Visceral (Omentum)	Myeloid_Sum
MARCO	2.9229	5.83428e-20	Adipose - Visceral (Omentum)	Myeloid_Sum
TLR8	2.91785	3.52954e-25	Adipose - Visceral (Omentum)	Myeloid_Sum
FPR2	2.80709	9.8146e-12	Adipose - Visceral (Omentum)	Myeloid_Sum
FCGBP	2.77394	1.63107e-14	Adipose - Visceral (Omentum)	Myeloid_Sum
CR1	2.74868	5.31712e-24	Adipose - Visceral (Omentum)	Myeloid_Sum
C1QC	2.74419	3.03529e-30	Adipose - Visceral (Omentum)	Myeloid_Sum
FCGR1A	2.70681	5.68919e-14	Adipose - Visceral (Omentum)	Myeloid_Sum
C1QB	2.65103	4.81626e-29	Adipose - Visceral (Omentum)	Myeloid_Sum
F13A1	2.64415	2.5541e-31	Adipose - Visceral (Omentum)	Myeloid_Sum
GPR84	2.61881	8.56597e-12	Adipose - Visceral (Omentum)	Myeloid_Sum
IL1B	2.60455	4.68912e-08	Adipose - Visceral (Omentum)	Myeloid_Sum
C19orf59	2.59394	6.80245e-09	Adipose - Visceral (Omentum)	Myeloid_Sum
RP11-1080G15.1	2.58723	6.15776e-17	Adipose - Visceral (Omentum)	Myeloid_Sum
IL1A	2.57433	3.57978e-06	Adipose - Visceral (Omentum)	Myeloid_Sum
TREM2	2.5245	8.29054e-18	Adipose - Visceral (Omentum)	Myeloid_Sum
CCR1	2.49989	2.13486e-30	Adipose - Visceral (Omentum)	Myeloid_Sum
MSR1	2.47564	5.1159e-27	Adipose - Visceral (Omentum)	Myeloid_Sum
CD300E	2.46675	2.33585e-11	Adipose - Visceral (Omentum)	Myeloid_Sum
CD300C	2.45821	1.07245e-26	Adipose - Visceral (Omentum)	Myeloid_Sum
CYBB	2.45583	8.22276e-34	Adipose - Visceral (Omentum)	Myeloid_Sum
FCGR3A	2.423	1.56048e-27	Adipose - Visceral (Omentum)	Myeloid_Sum
MS4A4A	2.38792	3.8716e-28	Adipose - Visceral (Omentum)	Myeloid_Sum
NFAM1	2.38072	6.5642e-31	Adipose - Visceral (Omentum)	Myeloid_Sum
LILRA5	2.3713	9.35218e-13	Adipose - Visceral (Omentum)	Myeloid_Sum
MRC1	2.36291	3.66041e-08	Adipose - Visceral (Omentum)	Myeloid_Sum
CSF3	2.36186	0.000948173	Adipose - Visceral (Omentum)	Myeloid_Sum
HMOX1	2.34512	1.53814e-15	Adipose - Visceral (Omentum)	Myeloid_Sum
MRC1L1	2.34352	2.9091e-22	Adipose - Visceral (Omentum)	Myeloid_Sum
CD209	2.32825	3.59513e-25	Adipose - Visceral (Omentum)	Myeloid_Sum
IL1R2	2.32352	7.46241e-07	Adipose - Visceral (Omentum)	Myeloid_Sum
C1QA	2.31254	7.71099e-28	Adipose - Visceral (Omentum)	Myeloid_Sum
LRRC25	2.30698	1.29071e-32	Adipose - Visceral (Omentum)	Myeloid_Sum
EMR1	2.29184	6.1913e-11	Adipose - Visceral (Omentum)	Myeloid_Sum
S100A9	2.28655	9.65826e-14	Adipose - Visceral (Omentum)	Myeloid_Sum
CLEC4D	2.28641	8.65367e-09	Adipose - Visceral (Omentum)	Myeloid_Sum
ITGB2	2.28336	1.78611e-34	Adipose - Visceral (Omentum)	Myeloid_Sum
LILRA3	2.28264	1.06592e-09	Adipose - Visceral (Omentum)	Myeloid_Sum
LBP	2.27966	2.99511e-08	Adipose - Visceral (Omentum)	Myeloid_Sum
FOLR2	2.27161	2.52585e-28	Adipose - Visceral (Omentum)	Myeloid_Sum
CD180	2.27043	1.45388e-23	Adipose - Visceral (Omentum)	Myeloid_Sum
GSDMA	2.26915	5.81603e-10	Adipose - Visceral (Omentum)	Myeloid_Sum
EREG	2.2608	7.15104e-06	Adipose - Visceral (Omentum)	Myeloid_Sum
FPR1	2.25742	7.53559e-13	Adipose - Visceral (Omentum)	Myeloid_Sum
C5AR1	2.25457	2.72614e-22	Adipose - Visceral (Omentum)	Myeloid_Sum
IL1RN	2.24851	3.41947e-13	Adipose - Visceral (Omentum)	Myeloid_Sum
RP11-552D4.1	2.2303	2.15016e-10	Adipose - Visceral (Omentum)	Myeloid_Sum
C5AR2	2.22995	3.87686e-19	Adipose - Visceral (Omentum)	Myeloid_Sum
FCGR2A	2.22707	1.344e-30	Adipose - Visceral (Omentum)	Myeloid_Sum
LYZ	2.22571	2.15059e-24	Adipose - Visceral (Omentum)	Myeloid_Sum
CD86	2.22138	6.34696e-31	Adipose - Visceral (Omentum)	Myeloid_Sum
P2RY13	2.21946	5.7007e-18	Adipose - Visceral (Omentum)	Myeloid_Sum
SIGLEC9	2.21039	2.58972e-25	Adipose - Visceral (Omentum)	Myeloid_Sum
CD14	2.21023	2.88102e-34	Adipose - Visceral (Omentum)	Myeloid_Sum
IL10	2.20018	2.24518e-15	Adipose - Visceral (Omentum)	Myeloid_Sum
FCGR1B	2.19284	2.66351e-14	Adipose - Visceral (Omentum)	Myeloid_Sum
SIGLEC7	2.18962	1.27767e-24	Adipose - Visceral (Omentum)	Myeloid_Sum
TIMD4	2.16786	1.8864e-09	Adipose - Visceral (Omentum)	Myeloid_Sum
OLR1	2.16717	1.40049e-07	Adipose - Visceral (Omentum)	Myeloid_Sum
C4BPB	2.16492	2.43167e-12	Adipose - Visceral (Omentum)	Myeloid_Sum
C3AR1	2.15064	4.57667e-30	Adipose - Visceral (Omentum)	Myeloid_Sum
LILRB4	2.1455	1.64335e-27	Adipose - Visceral (Omentum)	Myeloid_Sum
RP11-733O18.1	2.12775	1.05278e-17	Adipose - Visceral (Omentum)	Myeloid_Sum
MMP9	2.12303	3.37374e-11	Adipose - Visceral (Omentum)	Myeloid_Sum
SIGLEC14	2.11962	7.57848e-07	Adipose - Visceral (Omentum)	Myeloid_Sum
CEP55	2.1164	9.06537e-13	Adipose - Visceral (Omentum)	Myeloid_Sum
CEACAM4	2.10721	2.97952e-10	Adipose - Visceral (Omentum)	Myeloid_Sum
MPEG1	2.101	3.7221e-27	Adipose - Visceral (Omentum)	Myeloid_Sum
LINC01050	2.10032	6.12961e-07	Adipose - Visceral (Omentum)	Myeloid_Sum
CCL20	2.09595	0.000828237	Adipose - Visceral (Omentum)	Myeloid_Sum
CHST13	2.09236	2.66351e-14	Adipose - Visceral (Omentum)	Myeloid_Sum
IL2RA	2.09007	3.85891e-13	Adipose - Visceral (Omentum)	Myeloid_Sum
RP11-79H23.3	2.08991	1.70527e-06	Adipose - Visceral (Omentum)	Myeloid_Sum
MS4A6E	2.08881	5.81179e-08	Adipose - Visceral (Omentum)	Myeloid_Sum
CXCL1	2.08701	9.56899e-08	Adipose - Visceral (Omentum)	Myeloid_Sum
CRYBB1	2.08669	1.11759e-23	Adipose - Visceral (Omentum)	Myeloid_Sum
CSF1R	2.08475	3.75542e-26	Adipose - Visceral (Omentum)	Myeloid_Sum
SLC37A2	2.07502	2.15355e-28	Adipose - Visceral (Omentum)	Myeloid_Sum
IFI30	2.07273	2.92993e-32	Adipose - Visceral (Omentum)	Myeloid_Sum
HCK	2.06827	9.23224e-31	Adipose - Visceral (Omentum)	Myeloid_Sum
CXCL3	2.06798	7.33822e-08	Adipose - Visceral (Omentum)	Myeloid_Sum
RNASE6	2.0645	7.12109e-28	Adipose - Visceral (Omentum)	Myeloid_Sum
FPR3	2.064	3.83559e-23	Adipose - Visceral (Omentum)	Myeloid_Sum
FCER1G	2.05176	3.00378e-28	Adipose - Visceral (Omentum)	Myeloid_Sum
EBI3	2.04283	2.83342e-20	Adipose - Visceral (Omentum)	Myeloid_Sum
LILRA2	2.03005	6.01086e-19	Adipose - Visceral (Omentum)	Myeloid_Sum
RP11-12A2.1	2.02985	1.92038e-09	Adipose - Visceral (Omentum)	Myeloid_Sum
S100A8	2.02791	1.3936e-09	Adipose - Visceral (Omentum)	Myeloid_Sum
MS4A6A	2.02429	4.52182e-34	Adipose - Visceral (Omentum)	Myeloid_Sum
CLEC4G	2.02259	1.40726e-10	Adipose - Visceral (Omentum)	Myeloid_Sum
IGSF6	2.01637	7.53866e-25	Adipose - Visceral (Omentum)	Myeloid_Sum
KCNK13	2.01102	1.33075e-15	Adipose - Visceral (Omentum)	Myeloid_Sum
RP11-290F20.3	2.01079	1.3891e-16	Adipose - Visceral (Omentum)	Myeloid_Sum
HK3	2.00995	6.19282e-27	Adipose - Visceral (Omentum)	Myeloid_Sum
SIRPB2	2.00432	7.46645e-23	Adipose - Visceral (Omentum)	Myeloid_Sum
IGHV1-2	4.75169	1.33896e-12	Adrenal Gland	CD8Sum
IGKV3-11	4.65385	1.45338e-14	Adrenal Gland	CD8Sum
IGHG1	4.64929	2.12049e-08	Adrenal Gland	CD8Sum
IGKJ4	4.55221	1.30983e-14	Adrenal Gland	CD8Sum
IGLV2-23	4.53127	2.24866e-14	Adrenal Gland	CD8Sum
IGHV4-34	4.44455	6.82027e-12	Adrenal Gland	CD8Sum
IGKJ3	4.31552	3.85536e-13	Adrenal Gland	CD8Sum
IGKV4-1	4.19374	7.7312e-13	Adrenal Gland	CD8Sum
IGHG3	4.18625	7.59418e-11	Adrenal Gland	CD8Sum
IGHV3-30	4.17605	1.22887e-09	Adrenal Gland	CD8Sum
IGLV3-19	4.16211	6.6944e-08	Adrenal Gland	CD8Sum
IGHV3-48	4.0719	6.25678e-13	Adrenal Gland	CD8Sum
IGHV3-11	4.05303	1.11362e-12	Adrenal Gland	CD8Sum
IGLV2-11	4.03402	1.09666e-11	Adrenal Gland	CD8Sum
IGHV5-51	3.96018	5.38851e-12	Adrenal Gland	CD8Sum
IGLV2-8	3.96017	5.81777e-13	Adrenal Gland	CD8Sum
IGKJ5	3.89171	3.38955e-11	Adrenal Gland	CD8Sum
IGHV4-59	3.85183	7.27982e-12	Adrenal Gland	CD8Sum
IGLV3-1	3.83221	2.63629e-09	Adrenal Gland	CD8Sum
IGKV3-15	3.81744	1.89633e-11	Adrenal Gland	CD8Sum
IGLC2	3.80356	6.74229e-12	Adrenal Gland	CD8Sum
IGLV3-25	3.78588	5.25365e-11	Adrenal Gland	CD8Sum
IGLC3	3.7096	4.07979e-12	Adrenal Gland	CD8Sum
IGHV3-33	3.65444	6.28135e-09	Adrenal Gland	CD8Sum
IGHGP	3.58083	4.99774e-10	Adrenal Gland	CD8Sum
IGKV3-20	3.56161	1.8391e-08	Adrenal Gland	CD8Sum
IGHA1	3.55607	8.7557e-10	Adrenal Gland	CD8Sum
IGLV1-40	3.51748	1.2229e-08	Adrenal Gland	CD8Sum
IGKV2-28	3.51473	8.53701e-10	Adrenal Gland	CD8Sum
IGHV3-23	3.50241	8.02287e-11	Adrenal Gland	CD8Sum
IGLV3-21	3.49276	8.09442e-08	Adrenal Gland	CD8Sum
IGKV1-39	3.48865	5.8441e-09	Adrenal Gland	CD8Sum
IGHV1-18	3.47852	5.08e-08	Adrenal Gland	CD8Sum
IGHV1-3	3.4307	1.39999e-08	Adrenal Gland	CD8Sum
IGHJ6	3.4216	3.11723e-09	Adrenal Gland	CD8Sum
MZB1	3.31396	3.87307e-09	Adrenal Gland	CD8Sum
IGLV1-44	3.29568	3.40944e-08	Adrenal Gland	CD8Sum
IGHJ4	3.27601	1.56136e-10	Adrenal Gland	CD8Sum
IGHG4	3.23994	3.99504e-07	Adrenal Gland	CD8Sum
IGKV1-5	3.23648	8.55987e-07	Adrenal Gland	CD8Sum
IGHV1-69	3.23645	6.7565e-06	Adrenal Gland	CD8Sum
IGHV4-39	3.22396	8.63223e-07	Adrenal Gland	CD8Sum
IGHV3-15	3.17937	2.61086e-07	Adrenal Gland	CD8Sum
FCRL5	3.1304	5.72893e-08	Adrenal Gland	CD8Sum
GZMK	3.09215	5.0721e-14	Adrenal Gland	CD8Sum
GZMH	3.08379	5.50759e-12	Adrenal Gland	CD8Sum
POU2AF1	3.06643	7.70225e-08	Adrenal Gland	CD8Sum
IGHV3-21	3.06287	4.19421e-06	Adrenal Gland	CD8Sum
IGKV1-12	2.99244	0.000226994	Adrenal Gland	CD8Sum
IGHV4-31	2.89871	1.95981e-05	Adrenal Gland	CD8Sum
IGHV3-9	2.87697	0.000195905	Adrenal Gland	CD8Sum
CD3D	2.86415	5.15541e-11	Adrenal Gland	CD8Sum
IGJ	2.83927	2.95828e-07	Adrenal Gland	CD8Sum
GZMA	2.82829	7.63816e-13	Adrenal Gland	CD8Sum
CD8B	2.81427	2.48457e-13	Adrenal Gland	CD8Sum
LINC00861	2.80407	7.32742e-11	Adrenal Gland	CD8Sum
IGLV2-14	2.76816	0.000113851	Adrenal Gland	CD8Sum
CD8A	2.75437	8.86434e-19	Adrenal Gland	CD8Sum
CD2	2.71786	4.64676e-16	Adrenal Gland	CD8Sum
GPR171	2.69213	9.17604e-13	Adrenal Gland	CD8Sum
TRAC	2.68798	1.23337e-15	Adrenal Gland	CD8Sum
IGHG2	2.6809	8.99535e-05	Adrenal Gland	CD8Sum
TRBC2	2.60112	2.88793e-14	Adrenal Gland	CD8Sum
CD3E	2.59804	2.39952e-15	Adrenal Gland	CD8Sum
ITK	2.58175	4.36143e-14	Adrenal Gland	CD8Sum
IGHA2	2.55966	1.31234e-06	Adrenal Gland	CD8Sum
CXCR6	2.51578	1.0372e-16	Adrenal Gland	CD8Sum
IGHM	2.51188	7.07507e-05	Adrenal Gland	CD8Sum
IGLV6-57	2.45418	0.00436577	Adrenal Gland	CD8Sum
RP11-94L15.2	2.34895	4.64676e-16	Adrenal Gland	CD8Sum
CXCL9	2.33596	8.18654e-06	Adrenal Gland	CD8Sum
CD5	2.30417	4.47805e-10	Adrenal Gland	CD8Sum
CCL5	2.2859	7.32742e-11	Adrenal Gland	CD8Sum
LCK	2.28096	1.65455e-14	Adrenal Gland	CD8Sum
SLAMF7	2.26683	1.32181e-08	Adrenal Gland	CD8Sum
CD79A	2.2435	3.87307e-09	Adrenal Gland	CD8Sum
SLAMF6	2.21256	4.64413e-15	Adrenal Gland	CD8Sum
IGHV3-74	2.12493	9.10863e-06	Adrenal Gland	CD8Sum
CST7	2.10169	3.14103e-10	Adrenal Gland	CD8Sum
CD6	2.09409	1.39848e-10	Adrenal Gland	CD8Sum
PDCD1	2.09219	8.519e-07	Adrenal Gland	CD8Sum
GPR114	2.06042	0.000286784	Adrenal Gland	CD8Sum
KLRK1	2.05502	3.7097e-09	Adrenal Gland	CD8Sum
IGHV4-34	4.16404	1.72532e-05	Adrenal Gland	Lymph_Sum
IGHV1-46	4.01439	6.00174e-05	Adrenal Gland	Lymph_Sum
IGHV5-51	3.926	2.80132e-05	Adrenal Gland	Lymph_Sum
IGLV3-10	3.88386	2.82389e-05	Adrenal Gland	Lymph_Sum
IGHG1	3.81882	9.06723e-05	Adrenal Gland	Lymph_Sum
IGHV1-2	3.8052	2.25722e-05	Adrenal Gland	Lymph_Sum
IGKV1-5	3.7764	8.44976e-06	Adrenal Gland	Lymph_Sum
IGLV2-8	3.70084	3.131e-07	Adrenal Gland	Lymph_Sum
IGHG3	3.69466	0.000141027	Adrenal Gland	Lymph_Sum
IGKV4-1	3.60587	3.93776e-05	Adrenal Gland	Lymph_Sum
IGHGP	3.57691	0.0011065	Adrenal Gland	Lymph_Sum
IGKV3-11	3.55463	0.000298373	Adrenal Gland	Lymph_Sum
IGHV4-31	3.54493	0.000111071	Adrenal Gland	Lymph_Sum
IGHV1-24	3.49617	0.001119	Adrenal Gland	Lymph_Sum
IGKV1-39	3.47589	0.000211909	Adrenal Gland	Lymph_Sum
IGKJ5	3.46202	0.000159681	Adrenal Gland	Lymph_Sum
IGHV1-3	3.4541	2.2578e-05	Adrenal Gland	Lymph_Sum
IGLV2-23	3.44098	0.000421499	Adrenal Gland	Lymph_Sum
IGLV6-57	3.42076	3.22483e-05	Adrenal Gland	Lymph_Sum
IGKJ3	3.41658	3.53014e-05	Adrenal Gland	Lymph_Sum
IGHV2-70	3.39147	0.000219183	Adrenal Gland	Lymph_Sum
IGHJ6	3.38903	1.56836e-05	Adrenal Gland	Lymph_Sum
MZB1	3.36429	3.11864e-07	Adrenal Gland	Lymph_Sum
IGHV3-48	3.31923	6.99062e-05	Adrenal Gland	Lymph_Sum
IGHV3-33	3.31469	7.9271e-05	Adrenal Gland	Lymph_Sum
IGLV3-21	3.31296	0.000416048	Adrenal Gland	Lymph_Sum
IGHV1-18	3.28746	9.42852e-05	Adrenal Gland	Lymph_Sum
IGHV3-11	3.28576	1.24921e-05	Adrenal Gland	Lymph_Sum
IGKV1-16	3.27847	0.000441009	Adrenal Gland	Lymph_Sum
IGHV3-30	3.22665	0.0032103	Adrenal Gland	Lymph_Sum
IGHJ3	3.20509	3.63408e-06	Adrenal Gland	Lymph_Sum
FCRL5	3.1612	1.24921e-05	Adrenal Gland	Lymph_Sum
IGKV3-20	3.16106	0.000146963	Adrenal Gland	Lymph_Sum
IGHV3-53	3.15853	0.000678653	Adrenal Gland	Lymph_Sum
IGKJ4	3.1582	0.00127785	Adrenal Gland	Lymph_Sum
IGHV4-59	3.1485	0.000114686	Adrenal Gland	Lymph_Sum
IGLC2	3.12134	1.82667e-05	Adrenal Gland	Lymph_Sum
IGKV1-6	3.1114	3.93776e-05	Adrenal Gland	Lymph_Sum
IGLV3-25	3.1107	0.000707643	Adrenal Gland	Lymph_Sum
IGLV4-69	3.076	0.000421331	Adrenal Gland	Lymph_Sum
IGLV3-1	3.00149	1.4611e-05	Adrenal Gland	Lymph_Sum
IGLV1-51	2.99167	0.000381519	Adrenal Gland	Lymph_Sum
IGLV2-11	2.98978	0.000415267	Adrenal Gland	Lymph_Sum
IGHV4-39	2.98427	0.000895769	Adrenal Gland	Lymph_Sum
POU2AF1	2.96825	4.36322e-06	Adrenal Gland	Lymph_Sum
IGHV3-23	2.95176	7.17514e-05	Adrenal Gland	Lymph_Sum
IGLV3-19	2.93359	0.00445982	Adrenal Gland	Lymph_Sum
IGKV3-15	2.92823	7.81664e-05	Adrenal Gland	Lymph_Sum
IGKV2-28	2.90096	0.00253181	Adrenal Gland	Lymph_Sum
IGHV1-69	2.89397	0.0049016	Adrenal Gland	Lymph_Sum
IGKV1-9	2.8868	0.000201254	Adrenal Gland	Lymph_Sum
IGHJ4	2.8707	8.42502e-05	Adrenal Gland	Lymph_Sum
IGLC3	2.85012	0.000415267	Adrenal Gland	Lymph_Sum
IGLV1-44	2.8438	3.53014e-05	Adrenal Gland	Lymph_Sum
IGKV2-24	2.79251	0.000178247	Adrenal Gland	Lymph_Sum
CD79A	2.74063	4.3835e-08	Adrenal Gland	Lymph_Sum
IGLV1-47	2.72364	0.000421331	Adrenal Gland	Lymph_Sum
IGHM	2.68363	1.91358e-06	Adrenal Gland	Lymph_Sum
IGKV1-12	2.66951	0.00394714	Adrenal Gland	Lymph_Sum
IGHV3-21	2.64139	0.000193812	Adrenal Gland	Lymph_Sum
IGLV1-40	2.57163	0.000353313	Adrenal Gland	Lymph_Sum
IGHV3-15	2.54368	8.42502e-05	Adrenal Gland	Lymph_Sum
IGHG4	2.5369	0.0019506	Adrenal Gland	Lymph_Sum
IGHG2	2.52571	0.000114686	Adrenal Gland	Lymph_Sum
IGHV3-7	2.52089	0.00643091	Adrenal Gland	Lymph_Sum
IGHA1	2.51962	2.25722e-05	Adrenal Gland	Lymph_Sum
IGLV7-46	2.49844	0.00697985	Adrenal Gland	Lymph_Sum
IGJ	2.37175	0.000285341	Adrenal Gland	Lymph_Sum
JSRP1	2.34167	6.05713e-06	Adrenal Gland	Lymph_Sum
IGLV2-14	2.28592	0.00141241	Adrenal Gland	Lymph_Sum
CCL19	2.27938	0.00485685	Adrenal Gland	Lymph_Sum
IGHV3-9	2.18092	0.00245799	Adrenal Gland	Lymph_Sum
UBASH3A	2.1768	0.000724539	Adrenal Gland	Lymph_Sum
LY9	2.14798	5.75447e-10	Adrenal Gland	Lymph_Sum
MS4A1	2.00867	0.000381519	Adrenal Gland	Lymph_Sum
IGLV1-40	2.7261	5.84273e-05	Adrenal Gland	MacrophageSum
IGHV1-46	2.62165	4.17419e-05	Adrenal Gland	MacrophageSum
IGHV3-33	2.52473	0.00022065	Adrenal Gland	MacrophageSum
ADAMDEC1	2.48957	3.58074e-09	Adrenal Gland	MacrophageSum
IGHV4-34	2.48812	0.00029674	Adrenal Gland	MacrophageSum
GSDMA	2.47387	2.49684e-06	Adrenal Gland	MacrophageSum
HBA2	-2.4317	0.00642751	Adrenal Gland	MacrophageSum
IGHV3-21	2.41292	0.000261074	Adrenal Gland	MacrophageSum
IGHV4-39	2.32785	9.45314e-05	Adrenal Gland	MacrophageSum
IGKV2-24	2.32388	0.0011663	Adrenal Gland	MacrophageSum
IGHV3-23	2.26357	5.62352e-05	Adrenal Gland	MacrophageSum
HBB	-2.19804	0.00618929	Adrenal Gland	MacrophageSum
IGLV3-21	2.19402	0.000161576	Adrenal Gland	MacrophageSum
RP11-373D23.2	-2.18623	0.00581839	Adrenal Gland	MacrophageSum
IGHV1-18	2.17225	0.0011338	Adrenal Gland	MacrophageSum
IGHV5-51	2.16346	0.00111764	Adrenal Gland	MacrophageSum
UGT1A7	2.16215	0.000122724	Adrenal Gland	MacrophageSum
IGLV1-47	2.15563	0.000607007	Adrenal Gland	MacrophageSum
MARCO	2.1441	1.86773e-08	Adrenal Gland	MacrophageSum
CCL18	2.14163	0.000335957	Adrenal Gland	MacrophageSum
IGHV3-30	2.13651	0.00197356	Adrenal Gland	MacrophageSum
IGHV1-3	2.1253	0.00031572	Adrenal Gland	MacrophageSum
IGKV3-11	2.12341	0.00146034	Adrenal Gland	MacrophageSum
IGLV1-44	2.12247	0.000373162	Adrenal Gland	MacrophageSum
IGLV3-19	2.10236	0.00277985	Adrenal Gland	MacrophageSum
IGHG1	2.08665	0.000722355	Adrenal Gland	MacrophageSum
AP001048.4	-2.08654	0.00663981	Adrenal Gland	MacrophageSum
IGLV2-23	2.05388	0.00197969	Adrenal Gland	MacrophageSum
RP11-733O18.1	2.04715	1.21573e-10	Adrenal Gland	MacrophageSum
IGKV4-1	2.03862	0.000572353	Adrenal Gland	MacrophageSum
IGLV2-14	2.02723	0.000200042	Adrenal Gland	MacrophageSum
IGKJ3	2.02461	0.00180822	Adrenal Gland	MacrophageSum
IGHV1-2	2.01017	0.00216812	Adrenal Gland	MacrophageSum
IGKJ4	2.00558	0.000941873	Adrenal Gland	MacrophageSum
CREB3L3	2.85426	4.62002e-05	Adrenal Gland	Monocytes
S100A12	2.75601	3.79082e-08	Adrenal Gland	Monocytes
CD300E	2.5604	7.39427e-08	Adrenal Gland	Monocytes
MARCO	2.55086	1.81095e-06	Adrenal Gland	Monocytes
FPR2	2.42236	2.65681e-09	Adrenal Gland	Monocytes
C19orf59	2.30625	1.4556e-07	Adrenal Gland	Monocytes
S100A8	2.21304	8.72552e-10	Adrenal Gland	Monocytes
RP11-77H9.6	2.16282	0.000242691	Adrenal Gland	Monocytes
CR1	2.14904	2.7814e-09	Adrenal Gland	Monocytes
S100A9	2.11336	5.92528e-07	Adrenal Gland	Monocytes
CD177	2.1071	0.00022546	Adrenal Gland	Monocytes
IL6	2.01698	4.67036e-05	Adrenal Gland	Monocytes
AQP9	2.00937	3.85911e-07	Adrenal Gland	Monocytes
IGLV1-47	2.74797	0.00160499	Adrenal Gland	Myeloid_Sum
CYP4F11	2.58914	9.16647e-05	Adrenal Gland	Myeloid_Sum
IGHG2	2.36449	0.00237747	Adrenal Gland	Myeloid_Sum
IGKJ4	2.33015	0.000219626	Adrenal Gland	Myeloid_Sum
IGHV4-34	2.32796	0.00641655	Adrenal Gland	Myeloid_Sum
MARCO	2.29174	2.28016e-05	Adrenal Gland	Myeloid_Sum
IGKV4-1	2.23599	0.00139076	Adrenal Gland	Myeloid_Sum
IGLV2-23	2.22132	0.0058349	Adrenal Gland	Myeloid_Sum
CR1	2.21965	1.92421e-09	Adrenal Gland	Myeloid_Sum
CD180	2.18175	1.15105e-08	Adrenal Gland	Myeloid_Sum
IGLV1-40	2.17293	0.00789192	Adrenal Gland	Myeloid_Sum
IGHV3-23	2.14786	0.00142287	Adrenal Gland	Myeloid_Sum
IGHM	2.14554	8.09861e-05	Adrenal Gland	Myeloid_Sum
TLR8	2.12859	6.12153e-08	Adrenal Gland	Myeloid_Sum
FCGBP	2.12794	8.93531e-06	Adrenal Gland	Myeloid_Sum
EMR1	2.12097	4.22686e-05	Adrenal Gland	Myeloid_Sum
MRC1	2.09647	0.00941849	Adrenal Gland	Myeloid_Sum
F13A1	2.06804	4.35765e-09	Adrenal Gland	Myeloid_Sum
IGHV4-39	2.06456	0.00307872	Adrenal Gland	Myeloid_Sum
IGHG1	2.04631	0.00327616	Adrenal Gland	Myeloid_Sum
RP11-733O18.1	2.03304	6.34529e-08	Adrenal Gland	Myeloid_Sum
IGKV3-11	2.02767	0.0048267	Adrenal Gland	Myeloid_Sum
IGLV3-21	2.00287	0.00157938	Adrenal Gland	Myeloid_Sum
CHIT1	3.54622	1.36608e-07	Artery - Aorta	CD4_memory
IGHG4	3.40899	9.33763e-09	Artery - Aorta	CD4_memory
CHRNA1	3.39285	1.27023e-07	Artery - Aorta	CD4_memory
ADAMDEC1	3.36366	1.18e-10	Artery - Aorta	CD4_memory
IGLV6-57	3.33741	1.89472e-07	Artery - Aorta	CD4_memory
IGHV4-39	3.23144	1.19179e-06	Artery - Aorta	CD4_memory
APOC1	3.22525	1.05825e-10	Artery - Aorta	CD4_memory
CCL18	3.18722	4.88796e-07	Artery - Aorta	CD4_memory
IGHV1-46	3.15122	1.27485e-05	Artery - Aorta	CD4_memory
IGKV1-16	3.12875	7.70511e-06	Artery - Aorta	CD4_memory
IGHV1-8	3.11318	2.37148e-05	Artery - Aorta	CD4_memory
IGKV2D-29	3.07067	3.26722e-06	Artery - Aorta	CD4_memory
IGHV4-59	3.03243	2.4063e-05	Artery - Aorta	CD4_memory
IGKV1-12	3.00959	8.38231e-05	Artery - Aorta	CD4_memory
IGLV2-8	2.98754	3.70432e-05	Artery - Aorta	CD4_memory
IGKV1-6	2.98375	3.70116e-05	Artery - Aorta	CD4_memory
IGLV3-25	2.9815	6.03488e-05	Artery - Aorta	CD4_memory
IGKV1-39	2.97753	5.2999e-06	Artery - Aorta	CD4_memory
IGHV3-11	2.91781	0.000231301	Artery - Aorta	CD4_memory
IGLV1-44	2.91095	6.17006e-05	Artery - Aorta	CD4_memory
IGHV4-4	2.90618	0.000100824	Artery - Aorta	CD4_memory
IGKV3-11	2.87702	3.85837e-05	Artery - Aorta	CD4_memory
IGKJ3	2.86972	1.37064e-06	Artery - Aorta	CD4_memory
IGHV5-51	2.86692	3.59724e-05	Artery - Aorta	CD4_memory
IL7R	2.85908	9.67613e-15	Artery - Aorta	CD4_memory
LY6H	2.84646	5.19848e-06	Artery - Aorta	CD4_memory
IGHV2-5	2.84535	0.000124189	Artery - Aorta	CD4_memory
CCR4	2.83512	1.77592e-12	Artery - Aorta	CD4_memory
IGKV1-17	2.8328	9.62017e-05	Artery - Aorta	CD4_memory
IGHV3-9	2.82747	0.000357164	Artery - Aorta	CD4_memory
IGLV3-1	2.8213	2.06269e-05	Artery - Aorta	CD4_memory
IGHV3-64	2.80701	1.86805e-06	Artery - Aorta	CD4_memory
IGKJ5	2.78479	7.86813e-06	Artery - Aorta	CD4_memory
IGLV3-21	2.78168	0.000490816	Artery - Aorta	CD4_memory
IGLV2-14	2.76289	4.65171e-05	Artery - Aorta	CD4_memory
OLR1	2.75567	4.66768e-05	Artery - Aorta	CD4_memory
IGHV1-24	2.74606	0.000214623	Artery - Aorta	CD4_memory
ITGAD	2.73552	1.1031e-06	Artery - Aorta	CD4_memory
IGLV3-9	2.72712	0.000332293	Artery - Aorta	CD4_memory
IGLV2-11	2.7129	0.000165113	Artery - Aorta	CD4_memory
IGHV1-69	2.69042	4.27195e-05	Artery - Aorta	CD4_memory
IGHV3-23	2.68662	0.000149566	Artery - Aorta	CD4_memory
IGHE	2.68426	0.000113448	Artery - Aorta	CD4_memory
IGLV9-49	2.67848	0.000357164	Artery - Aorta	CD4_memory
IGKJ4	2.676	7.65375e-06	Artery - Aorta	CD4_memory
IGLV2-23	2.67289	0.00046001	Artery - Aorta	CD4_memory
IGHG1	2.66083	0.000315861	Artery - Aorta	CD4_memory
HTRA4	2.65907	1.33808e-06	Artery - Aorta	CD4_memory
IGHV3-15	2.6536	0.000661938	Artery - Aorta	CD4_memory
IGKV1-33	2.64727	4.33902e-05	Artery - Aorta	CD4_memory
IGKV3D-20	2.63789	3.50227e-06	Artery - Aorta	CD4_memory
IGLV10-54	2.61865	0.00105411	Artery - Aorta	CD4_memory
IGHV3-53	2.6091	0.000949824	Artery - Aorta	CD4_memory
IGKV1-5	2.60622	0.00137793	Artery - Aorta	CD4_memory
IGLC7	2.58306	0.00015139	Artery - Aorta	CD4_memory
CD40LG	2.5726	1.19985e-11	Artery - Aorta	CD4_memory
IGHJ6	2.56231	2.00874e-05	Artery - Aorta	CD4_memory
IGKV1-9	2.54214	0.00105411	Artery - Aorta	CD4_memory
PKD2L1	2.51832	1.41768e-06	Artery - Aorta	CD4_memory
SDS	2.51347	1.65515e-05	Artery - Aorta	CD4_memory
IGKV3-15	2.48859	0.000935883	Artery - Aorta	CD4_memory
IGHV3-7	2.4885	0.000372998	Artery - Aorta	CD4_memory
IGLV3-19	2.4836	0.00261313	Artery - Aorta	CD4_memory
SCML4	2.48053	2.44152e-10	Artery - Aorta	CD4_memory
CD6	2.472	2.29437e-14	Artery - Aorta	CD4_memory
IGKV4-1	2.46954	0.000269547	Artery - Aorta	CD4_memory
IGHA1	2.46908	0.001093	Artery - Aorta	CD4_memory
IGHG2	2.46613	0.000100824	Artery - Aorta	CD4_memory
IGLV4-69	2.46364	0.00672808	Artery - Aorta	CD4_memory
APOE	2.46097	2.03105e-06	Artery - Aorta	CD4_memory
THEMIS	2.45086	1.69929e-10	Artery - Aorta	CD4_memory
KCNA3	2.44269	5.54973e-14	Artery - Aorta	CD4_memory
IGKV3-20	2.44204	0.000134773	Artery - Aorta	CD4_memory
FCRL5	2.44177	9.75028e-06	Artery - Aorta	CD4_memory
IGLV1-47	2.42343	0.00186525	Artery - Aorta	CD4_memory
IGLV1-40	2.40745	0.00169998	Artery - Aorta	CD4_memory
IGHV3-72	2.40627	0.00124802	Artery - Aorta	CD4_memory
SPP1	2.40211	0.000538609	Artery - Aorta	CD4_memory
IGHV3-74	2.40115	0.000946667	Artery - Aorta	CD4_memory
LCN1	2.39645	0.00494048	Artery - Aorta	CD4_memory
IGHV3-48	2.38787	0.00186134	Artery - Aorta	CD4_memory
IGLV8-61	2.38738	0.00864439	Artery - Aorta	CD4_memory
SIGLEC8	2.38106	0.000117937	Artery - Aorta	CD4_memory
UBASH3A	2.37122	1.10033e-12	Artery - Aorta	CD4_memory
IGHV3-30	2.36601	0.000832565	Artery - Aorta	CD4_memory
IGLV5-45	2.36562	0.00405754	Artery - Aorta	CD4_memory
IGHV2-70	2.36086	0.00681517	Artery - Aorta	CD4_memory
RP11-1094M14.8	2.35029	6.92076e-12	Artery - Aorta	CD4_memory
ZNF831	2.32212	1.99912e-12	Artery - Aorta	CD4_memory
IGLC3	2.32198	3.95788e-05	Artery - Aorta	CD4_memory
IGHV1-18	2.31665	0.00369604	Artery - Aorta	CD4_memory
IGKV2-30	2.31422	0.00166441	Artery - Aorta	CD4_memory
IGHGP	2.30172	0.0012944	Artery - Aorta	CD4_memory
IGHJ4	2.28386	6.0189e-05	Artery - Aorta	CD4_memory
IGJ	2.26335	7.20741e-05	Artery - Aorta	CD4_memory
IGHA2	2.25695	0.000357164	Artery - Aorta	CD4_memory
IGLV1-36	2.24628	0.00396545	Artery - Aorta	CD4_memory
IGHV3-21	2.23561	0.00340011	Artery - Aorta	CD4_memory
TRAT1	2.23502	8.23104e-10	Artery - Aorta	CD4_memory
IGHV4-31	2.23311	0.00152979	Artery - Aorta	CD4_memory
ITK	2.2321	7.65521e-14	Artery - Aorta	CD4_memory
GPR171	2.22818	1.56136e-13	Artery - Aorta	CD4_memory
PLA2G7	2.22624	4.36044e-08	Artery - Aorta	CD4_memory
OTOA	2.22091	3.37909e-07	Artery - Aorta	CD4_memory
RP11-284N8.3	2.21716	1.7201e-10	Artery - Aorta	CD4_memory
IGHJ5	2.20342	0.000109836	Artery - Aorta	CD4_memory
CD2	2.19477	2.98797e-12	Artery - Aorta	CD4_memory
ANO9	2.19054	2.29437e-14	Artery - Aorta	CD4_memory
IGHG3	2.18767	0.000625118	Artery - Aorta	CD4_memory
TRGC1	2.18245	6.00888e-09	Artery - Aorta	CD4_memory
CXCR4	2.17878	3.78088e-10	Artery - Aorta	CD4_memory
IGLC6	2.17805	0.00342029	Artery - Aorta	CD4_memory
CD3E	2.14129	8.86602e-10	Artery - Aorta	CD4_memory
BCL11B	2.13479	1.33304e-11	Artery - Aorta	CD4_memory
IGHV2-26	2.12633	0.00411295	Artery - Aorta	CD4_memory
IGKV2-28	2.12001	0.0034179	Artery - Aorta	CD4_memory
ACP5	2.11696	2.19636e-05	Artery - Aorta	CD4_memory
TRBC2	2.11424	1.56136e-13	Artery - Aorta	CD4_memory
CD3G	2.09103	1.74944e-08	Artery - Aorta	CD4_memory
IGHJ3	2.08739	0.000130312	Artery - Aorta	CD4_memory
LCK	2.07553	6.67846e-14	Artery - Aorta	CD4_memory
MZB1	2.05359	7.82784e-05	Artery - Aorta	CD4_memory
RLTPR	2.05334	1.56136e-13	Artery - Aorta	CD4_memory
LINC00426	2.03535	1.18e-10	Artery - Aorta	CD4_memory
GZMK	2.02898	1.16603e-09	Artery - Aorta	CD4_memory
LY9	2.02854	2.50653e-10	Artery - Aorta	CD4_memory
IGLV1-51	2.00615	0.000760905	Artery - Aorta	CD4_memory
IGLV5-45	4.49978	7.36619e-07	Artery - Aorta	CD8Sum
IGKV1-27	4.40768	9.74362e-08	Artery - Aorta	CD8Sum
IGHV3-53	4.38979	8.46583e-09	Artery - Aorta	CD8Sum
IGHV1-46	4.32115	9.31192e-08	Artery - Aorta	CD8Sum
IGHV3-15	4.25448	6.76604e-08	Artery - Aorta	CD8Sum
IGKV2-24	4.20721	1.08635e-05	Artery - Aorta	CD8Sum
IGHV3-21	4.18253	2.3425e-06	Artery - Aorta	CD8Sum
IGKV2-30	4.16125	9.5394e-08	Artery - Aorta	CD8Sum
ZNF683	4.13187	3.50662e-16	Artery - Aorta	CD8Sum
IGHV2-5	4.12312	1.88228e-05	Artery - Aorta	CD8Sum
ITGAD	4.11648	4.94181e-14	Artery - Aorta	CD8Sum
GPR174	4.10762	1.20018e-14	Artery - Aorta	CD8Sum
IGKV1-17	4.10245	1.61537e-06	Artery - Aorta	CD8Sum
THEMIS	4.05605	1.80974e-16	Artery - Aorta	CD8Sum
IGHV3-7	4.03716	1.15386e-06	Artery - Aorta	CD8Sum
IGKV1-6	3.99593	1.7083e-06	Artery - Aorta	CD8Sum
IGKV3-11	3.97369	2.72708e-06	Artery - Aorta	CD8Sum
IGLV9-49	3.96263	4.86713e-07	Artery - Aorta	CD8Sum
IGLV3-25	3.90819	1.31303e-06	Artery - Aorta	CD8Sum
IFNG	3.88964	2.23925e-10	Artery - Aorta	CD8Sum
IGLV2-8	3.86582	2.36172e-06	Artery - Aorta	CD8Sum
IGLV2-23	3.86208	2.01501e-06	Artery - Aorta	CD8Sum
GZMH	3.77462	2.387e-16	Artery - Aorta	CD8Sum
IGLV1-47	3.76227	9.53352e-05	Artery - Aorta	CD8Sum
IGLV2-11	3.72946	1.06541e-05	Artery - Aorta	CD8Sum
IGHV3-30	3.6408	7.29991e-07	Artery - Aorta	CD8Sum
IGHV3-23	3.61225	1.05643e-05	Artery - Aorta	CD8Sum
IGHG4	3.60435	2.03141e-06	Artery - Aorta	CD8Sum
IGKV3-20	3.56323	3.30445e-06	Artery - Aorta	CD8Sum
IGHG2	3.55801	5.12691e-06	Artery - Aorta	CD8Sum
IGHA2	3.55632	2.75159e-08	Artery - Aorta	CD8Sum
IGHV3-74	3.54941	1.0136e-06	Artery - Aorta	CD8Sum
IGKV1-39	3.54858	5.09697e-07	Artery - Aorta	CD8Sum
IGHV3-33	3.54812	1.52294e-06	Artery - Aorta	CD8Sum
IGLV3-10	3.53957	0.000274479	Artery - Aorta	CD8Sum
IGHV1-18	3.53768	0.000336088	Artery - Aorta	CD8Sum
TRBC2	3.53013	1.59831e-20	Artery - Aorta	CD8Sum
IGKV1-9	3.50564	0.000125216	Artery - Aorta	CD8Sum
SIRPG	3.48518	7.46256e-14	Artery - Aorta	CD8Sum
IGHV1-69	3.47855	8.83667e-06	Artery - Aorta	CD8Sum
CTSG	3.47443	1.38398e-06	Artery - Aorta	CD8Sum
CD8A	3.43528	1.40365e-19	Artery - Aorta	CD8Sum
GZMK	3.43304	1.78925e-15	Artery - Aorta	CD8Sum
IGKV1-33	3.42988	0.00030396	Artery - Aorta	CD8Sum
IGHV3-11	3.42558	0.000633561	Artery - Aorta	CD8Sum
IGKJ4	3.42406	4.96195e-07	Artery - Aorta	CD8Sum
ADAMDEC1	3.4233	2.7818e-07	Artery - Aorta	CD8Sum
IGKV1-16	3.42017	0.00030362	Artery - Aorta	CD8Sum
CD3D	3.42008	1.22708e-16	Artery - Aorta	CD8Sum
CD3G	3.40904	1.78925e-15	Artery - Aorta	CD8Sum
CD8B	3.3915	1.99139e-17	Artery - Aorta	CD8Sum
MS4A2	3.37786	1.45368e-08	Artery - Aorta	CD8Sum
CD3E	3.37773	7.43549e-16	Artery - Aorta	CD8Sum
IGKJ3	3.37407	0.000132368	Artery - Aorta	CD8Sum
CCR4	3.36082	4.25844e-10	Artery - Aorta	CD8Sum
SH2D1A	3.29813	8.21e-15	Artery - Aorta	CD8Sum
IGKV4-1	3.29731	1.03102e-05	Artery - Aorta	CD8Sum
IGKV1-5	3.27769	0.00163557	Artery - Aorta	CD8Sum
IGHV3-48	3.26758	0.000155894	Artery - Aorta	CD8Sum
IGHV6-1	3.26637	0.00113327	Artery - Aorta	CD8Sum
IGHV3-13	3.26394	6.95263e-05	Artery - Aorta	CD8Sum
TRGC2	3.23671	6.69299e-13	Artery - Aorta	CD8Sum
IGKJ5	3.23461	1.92656e-05	Artery - Aorta	CD8Sum
IGHJ5	3.23052	1.36509e-05	Artery - Aorta	CD8Sum
P2RY10	3.22391	4.01603e-11	Artery - Aorta	CD8Sum
SCML4	3.21993	6.50978e-12	Artery - Aorta	CD8Sum
IGKV3-15	3.21937	1.22617e-05	Artery - Aorta	CD8Sum
CCL5	3.21353	1.2756e-17	Artery - Aorta	CD8Sum
UBASH3A	3.19826	4.51022e-12	Artery - Aorta	CD8Sum
FCER1A	3.17192	2.53051e-07	Artery - Aorta	CD8Sum
IGHJ4	3.1708	1.83714e-05	Artery - Aorta	CD8Sum
IGHV5-51	3.16127	0.00067846	Artery - Aorta	CD8Sum
IGKV2-28	3.15706	0.000194254	Artery - Aorta	CD8Sum
RP11-1094M14.8	3.12409	5.20753e-12	Artery - Aorta	CD8Sum
ANO9	3.11136	3.6801e-18	Artery - Aorta	CD8Sum
APOC1	3.10936	1.94378e-08	Artery - Aorta	CD8Sum
RP11-672L10.2	3.10241	1.2747e-06	Artery - Aorta	CD8Sum
IGLC7	3.10042	0.000903756	Artery - Aorta	CD8Sum
TIGIT	3.09032	2.49993e-14	Artery - Aorta	CD8Sum
IGLV2-14	3.07834	0.000977605	Artery - Aorta	CD8Sum
SLAMF7	3.07347	3.85852e-09	Artery - Aorta	CD8Sum
IGHV4-59	3.06391	0.00255799	Artery - Aorta	CD8Sum
IGHV1-2	3.06211	0.00389617	Artery - Aorta	CD8Sum
KLRC4	3.05609	1.02545e-09	Artery - Aorta	CD8Sum
KLRK1	3.05595	2.47064e-14	Artery - Aorta	CD8Sum
KCNA3	3.03596	7.79628e-12	Artery - Aorta	CD8Sum
HLA-DQB1-AS1	3.02536	6.79661e-11	Artery - Aorta	CD8Sum
ADCYAP1	3.02274	6.68594e-06	Artery - Aorta	CD8Sum
IGHGP	3.0152	0.000193617	Artery - Aorta	CD8Sum
CD96	3.00329	1.05949e-15	Artery - Aorta	CD8Sum
CD2	3.00177	1.20018e-14	Artery - Aorta	CD8Sum
ICOS	3.00025	2.42018e-11	Artery - Aorta	CD8Sum
OTC	2.99854	0.00105129	Artery - Aorta	CD8Sum
IGLV3-21	2.9877	0.0019337	Artery - Aorta	CD8Sum
CD69	2.98551	5.58037e-12	Artery - Aorta	CD8Sum
CD6	2.9794	7.66581e-13	Artery - Aorta	CD8Sum
LCK	2.9607	4.57361e-18	Artery - Aorta	CD8Sum
LYPD2	2.96002	0.000148126	Artery - Aorta	CD8Sum
LY9	2.95414	1.16628e-11	Artery - Aorta	CD8Sum
CHIT1	2.93849	0.00012932	Artery - Aorta	CD8Sum
BCL11B	2.92745	1.05577e-12	Artery - Aorta	CD8Sum
ZNF831	2.90864	5.35806e-12	Artery - Aorta	CD8Sum
CD1C	2.90482	1.53589e-06	Artery - Aorta	CD8Sum
CXCL10	2.9024	0.000470251	Artery - Aorta	CD8Sum
IGLV1-40	2.89494	0.0056585	Artery - Aorta	CD8Sum
TRAT1	2.88138	1.10552e-10	Artery - Aorta	CD8Sum
GPR171	2.87948	3.85204e-12	Artery - Aorta	CD8Sum
GZMA	2.8789	1.11784e-16	Artery - Aorta	CD8Sum
ITK	2.86076	1.18528e-14	Artery - Aorta	CD8Sum
IGHA1	2.84972	0.00624241	Artery - Aorta	CD8Sum
FCRL5	2.84199	3.67784e-05	Artery - Aorta	CD8Sum
CCL18	2.84124	0.000902494	Artery - Aorta	CD8Sum
SLFN12L	2.83449	4.05257e-14	Artery - Aorta	CD8Sum
OTOA	2.82224	1.5749e-07	Artery - Aorta	CD8Sum
TRAC	2.82187	4.94895e-16	Artery - Aorta	CD8Sum
RP11-284N8.3	2.81549	8.14251e-09	Artery - Aorta	CD8Sum
IGHJ3	2.81111	0.000363202	Artery - Aorta	CD8Sum
GRAP2	2.80965	7.46256e-14	Artery - Aorta	CD8Sum
IGJ	2.79808	0.000101653	Artery - Aorta	CD8Sum
IKZF3	2.7929	4.46995e-10	Artery - Aorta	CD8Sum
CPA3	2.78669	6.89434e-07	Artery - Aorta	CD8Sum
TBX21	2.77548	1.73997e-13	Artery - Aorta	CD8Sum
IGHV1-24	2.76244	0.00690721	Artery - Aorta	CD8Sum
TESPA1	2.75964	5.81307e-13	Artery - Aorta	CD8Sum
IGHV2-26	2.75434	0.00892176	Artery - Aorta	CD8Sum
CXCR4	2.75147	3.24904e-10	Artery - Aorta	CD8Sum
CD5	2.74755	5.84154e-14	Artery - Aorta	CD8Sum
HDC	2.73497	1.62903e-06	Artery - Aorta	CD8Sum
PDCD1	2.72568	2.50788e-09	Artery - Aorta	CD8Sum
GZMM	2.72508	8.42146e-15	Artery - Aorta	CD8Sum
CTLA4	2.7075	2.57325e-10	Artery - Aorta	CD8Sum
ITGAL	2.69805	1.01555e-13	Artery - Aorta	CD8Sum
ZAP70	2.69577	2.90255e-17	Artery - Aorta	CD8Sum
IL7R	2.69301	7.06564e-10	Artery - Aorta	CD8Sum
ACP5	2.68929	6.51236e-07	Artery - Aorta	CD8Sum
RLTPR	2.68396	2.49055e-15	Artery - Aorta	CD8Sum
FAM21B	2.68264	0.00673999	Artery - Aorta	CD8Sum
SAMD3	2.6821	4.76673e-11	Artery - Aorta	CD8Sum
IGHM	2.65868	0.000931132	Artery - Aorta	CD8Sum
IGHG3	2.65733	0.00341321	Artery - Aorta	CD8Sum
CMA1	2.65676	0.000598593	Artery - Aorta	CD8Sum
AGTR2	2.6551	0.00323183	Artery - Aorta	CD8Sum
LINC00426	2.64993	1.17233e-08	Artery - Aorta	CD8Sum
IL2RB	2.64443	4.16432e-12	Artery - Aorta	CD8Sum
ZBP1	2.57662	6.69211e-09	Artery - Aorta	CD8Sum
KLRB1	2.55587	1.97582e-08	Artery - Aorta	CD8Sum
ANKRD36BP2	2.54561	5.8938e-05	Artery - Aorta	CD8Sum
SIGLEC8	2.5218	2.25763e-05	Artery - Aorta	CD8Sum
IGHJ6	2.51896	0.00258097	Artery - Aorta	CD8Sum
OLR1	2.51522	0.00697487	Artery - Aorta	CD8Sum
CTSW	2.51047	1.10438e-10	Artery - Aorta	CD8Sum
LINC00861	2.50715	2.75119e-09	Artery - Aorta	CD8Sum
NKG7	2.49498	5.66864e-11	Artery - Aorta	CD8Sum
PYHIN1	2.48844	5.3153e-09	Artery - Aorta	CD8Sum
CD48	2.48396	8.47538e-09	Artery - Aorta	CD8Sum
SIGLEC17P	2.46113	4.19316e-09	Artery - Aorta	CD8Sum
CD52	2.4595	8.1241e-08	Artery - Aorta	CD8Sum
IGLV1-51	2.43946	0.001465	Artery - Aorta	CD8Sum
SLAMF1	2.43561	1.42647e-06	Artery - Aorta	CD8Sum
IL2RG	2.4272	2.42018e-11	Artery - Aorta	CD8Sum
RP11-94L15.2	2.39956	7.97793e-08	Artery - Aorta	CD8Sum
SKAP1	2.39865	4.31563e-12	Artery - Aorta	CD8Sum
RHOH	2.3964	1.10552e-10	Artery - Aorta	CD8Sum
HLA-DQB1	2.38504	1.52645e-06	Artery - Aorta	CD8Sum
SDS	2.37871	0.000425265	Artery - Aorta	CD8Sum
RASGRP1	2.37668	2.31446e-13	Artery - Aorta	CD8Sum
AMICA1	2.36967	4.26924e-08	Artery - Aorta	CD8Sum
MZB1	2.36852	0.000471216	Artery - Aorta	CD8Sum
CCDC64	2.36411	5.47149e-07	Artery - Aorta	CD8Sum
RGS1	2.35731	3.17174e-05	Artery - Aorta	CD8Sum
IGHV4-34	2.34923	0.00641386	Artery - Aorta	CD8Sum
HLA-DQA1	2.33904	7.29991e-07	Artery - Aorta	CD8Sum
IDO1	2.33436	0.000813811	Artery - Aorta	CD8Sum
PLCH2	2.32207	1.09948e-11	Artery - Aorta	CD8Sum
FCRL6	2.31477	5.1173e-09	Artery - Aorta	CD8Sum
RP11-713H12.2	2.31186	0.00023208	Artery - Aorta	CD8Sum
SLAMF6	2.30627	1.59616e-07	Artery - Aorta	CD8Sum
IGLC3	2.29267	0.00312654	Artery - Aorta	CD8Sum
AOAH	2.29147	8.63604e-09	Artery - Aorta	CD8Sum
ITGB2-AS1	2.28418	4.48025e-08	Artery - Aorta	CD8Sum
RGS13	2.28194	7.07993e-06	Artery - Aorta	CD8Sum
PLA2G7	2.27846	1.29499e-05	Artery - Aorta	CD8Sum
RP11-344E13.3	2.2756	0.00226942	Artery - Aorta	CD8Sum
PATL2	2.25661	2.26384e-10	Artery - Aorta	CD8Sum
CD7	2.25358	6.03025e-10	Artery - Aorta	CD8Sum
SYTL1	2.24505	3.1913e-11	Artery - Aorta	CD8Sum
PARP15	2.24475	1.22301e-11	Artery - Aorta	CD8Sum
KCNJ5	2.23572	8.5732e-06	Artery - Aorta	CD8Sum
TRAF3IP3	2.23463	3.55093e-12	Artery - Aorta	CD8Sum
SLA2	2.22389	4.42e-10	Artery - Aorta	CD8Sum
CCL4	2.22343	2.02847e-06	Artery - Aorta	CD8Sum
[truncated: 59,639 more rows]
