# Supplementary material for: Demographic and genetic factors influence the abundance of infiltrating immune cells in human tissues
Source: Nat Commun. 2020 May 5;11:2213. doi: 10.1038/s41467-020-16097-9 (PMC7200670; doi:10.1038/s41467-020-16097-9)
Supplement: Supplementary file 10 — Supplementary Data 6 [file 41467_2020_16097_MOESM10_ESM.xlsx]

## Sheet: SupplementaryTable7-IPA-Pathway
Supplementary Data 7A. IPA canonical pathway analysis for Hot and Cold clusters for 123 Tissue-Cell Pairs.
Ingenuity.Canonical.Pathways	(-)log.p.value.	Ratio	z.score	Molecules	Tissue	CellType
Autoimmune Thyroid Disease Signaling	5.68	0.0952	NA	IGHG1,IGHG2,IGHG3,IGHG4	Adipose - Subcutaneous	Lymph_Sum
Hematopoiesis from Pluripotent Stem Cells	5.68	0.0952	NA	IGHG1,IGHG2,IGHG3,IGHG4	Adipose - Subcutaneous	Lymph_Sum
Primary Immunodeficiency Signaling	5.6	0.0909	NA	IGHG1,IGHG2,IGHG3,IGHG4	Adipose - Subcutaneous	Lymph_Sum
Allograft Rejection Signaling	5.45	0.0833	NA	IGHG1,IGHG2,IGHG3,IGHG4	Adipose - Subcutaneous	Lymph_Sum
Communication between Innate and Adaptive Immune Cells	4.41	0.046	NA	IGHG1,IGHG2,IGHG3,IGHG4	Adipose - Subcutaneous	Lymph_Sum
Phagosome Formation	3.94	0.0348	NA	IGHG1,IGHG2,IGHG3,IGHG4	Adipose - Subcutaneous	Lymph_Sum
Dendritic Cell Maturation	3.26	0.023	2	IGHG1,IGHG2,IGHG3,IGHG4	Adipose - Subcutaneous	Lymph_Sum
B Cell Receptor Signaling	3.19	0.0221	NA	IGHG1,IGHG2,IGHG3,IGHG4	Adipose - Subcutaneous	Lymph_Sum
Systemic Lupus Erythematosus Signaling	2.88	0.0182	NA	IGHG1,IGHG2,IGHG3,IGHG4	Adipose - Subcutaneous	Lymph_Sum
Phospholipase C Signaling	2.7	0.0163	2	IGHG1,IGHG2,IGHG3,IGHG4	Adipose - Subcutaneous	Lymph_Sum
Role of Macrophages, Fibroblasts and Endothelial Cells in Rheumatoid Arthritis	2.38	0.0133	NA	IGHG1,IGHG2,IGHG3,IGHG4	Adipose - Subcutaneous	Lymph_Sum
Tryptophan Degradation to 2-amino-3-carboxymuconate Semialdehyde	1.89	0.167	NA	IDO1	Adipose - Subcutaneous	Lymph_Sum
Pathogenesis of Multiple Sclerosis	1.71	0.111	NA	CXCL9	Adipose - Subcutaneous	Lymph_Sum
NAD biosynthesis II (from tryptophan)	1.59	0.0833	NA	IDO1	Adipose - Subcutaneous	Lymph_Sum
Tryptophan Degradation III (Eukaryotic)	1.35	0.0476	NA	IDO1	Adipose - Subcutaneous	Lymph_Sum
GPCR-Mediated Integration of Enteroendocrine Signaling Exemplified by an L Cell	0.836	0.0139	NA	GAL	Adipose - Subcutaneous	Lymph_Sum
IL-7 Signaling Pathway	0.827	0.0135	NA	IGHG1	Adipose - Subcutaneous	Lymph_Sum
Granulocyte Adhesion and Diapedesis	0.517	0.00606	NA	CXCL9	Adipose - Subcutaneous	Lymph_Sum
Agranulocyte Adhesion and Diapedesis	0.495	0.00568	NA	CXCL9	Adipose - Subcutaneous	Lymph_Sum
Hepatic Fibrosis / Hepatic Stellate Cell Activation	0.483	0.00549	NA	CXCL9	Adipose - Subcutaneous	Lymph_Sum
Granulocyte Adhesion and Diapedesis	16.5	0.164	NA	C5AR1,CCL18,CCL19,CCL20,CCL22,CCL3,CCL7,CXCL1,CXCL10,CXCL16,CXCL2,CXCL3,CXCL5,CXCR4,FPR3,IL18,IL1B,IL1RN,ITGAL,ITGAM,ITGB2,MMP1,MMP12,MMP19,MMP7,MMP8,MMP9	Adipose - Subcutaneous	MacrophageSum
Agranulocyte Adhesion and Diapedesis	12.9	0.136	NA	C5AR1,CCL18,CCL19,CCL20,CCL22,CCL3,CCL7,CXCL1,CXCL10,CXCL16,CXCL2,CXCL3,CXCL5,CXCR4,IL18,IL1B,IL1RN,ITGB2,MMP1,MMP12,MMP19,MMP7,MMP8,MMP9	Adipose - Subcutaneous	MacrophageSum
TREM1 Signaling	12.4	0.229	4	CCL3,CCL7,CD83,CD86,CXCL3,IL10,IL18,IL1B,ITGAX,NLRC4,NLRP2,NLRP3,TLR1,TLR8,TREM1,TYROBP	Adipose - Subcutaneous	MacrophageSum
Phagosome Formation	10.9	0.157	NA	C3AR1,C5AR1,CLEC7A,FCAR,FCER1G,FCGR1A,FCGR2A,FCGR3A/FCGR3B,ITGAM,ITGAX,ITGB2,MSR1,PIK3R5,PIK3R6,PLCB2,RAC2,TLR1,TLR8	Adipose - Subcutaneous	MacrophageSum
Th1 and Th2 Activation Pathway	10.6	0.125	NA	CCR1,CCR5,CD28,CD80,CD86,CXCR4,HAVCR1,HAVCR2,IL10,IL12RB1,IL18,IL24,IL27,ITGB2,LGALS9,mir-146,PIK3R5,PIK3R6,SOCS3,SPI1,TIMD4	Adipose - Subcutaneous	MacrophageSum
Role of Pattern Recognition Receptors in Recognition of Bacteria and Viruses	10	0.131	2.714	C1QA,C1QB,C1QC,C3AR1,C5AR1,CLEC7A,IL10,IL18,IL1B,NLRC4,NLRP3,OAS1,OSM,PIK3R5,PIK3R6,TLR1,TLR8,TNFSF15,TNFSF9	Adipose - Subcutaneous	MacrophageSum
Communication between Innate and Adaptive Immune Cells	8.74	0.161	NA	CCL3,CD28,CD80,CD83,CD86,CXCL10,FCER1G,IGHM,IL10,IL18,IL1B,IL1RN,TLR1,TLR8	Adipose - Subcutaneous	MacrophageSum
Th2 Pathway	7.96	0.119	1.941	CCR1,CCR5,CD28,CD80,CD86,CXCR4,HAVCR1,IL10,IL12RB1,IL24,ITGB2,PIK3R5,PIK3R6,SOCS3,SPI1,TIMD4	Adipose - Subcutaneous	MacrophageSum
Th1 Pathway	7.87	0.127	1.508	CCR5,CD28,CD80,CD86,HAVCR2,IL10,IL12RB1,IL18,IL27,ITGB2,LGALS9,mir-146,PIK3R5,PIK3R6,SOCS3	Adipose - Subcutaneous	MacrophageSum
Neuroinflammation Signaling Pathway	7.63	0.079	4.146	BIRC5,BIRC7,CCL3,CD80,CD86,CXCL10,HMOX1,IL10,IL18,IL1B,KCNJ5,MAPK13,MMP9,NCF2,NLRP3,P2RX7,PIK3R5,PIK3R6,SLC6A12,TLR1,TLR8,TREM2,TYROBP	Adipose - Subcutaneous	MacrophageSum
Complement System	7.58	0.25	1.342	C1QA,C1QB,C1QC,C3AR1,C4BPB,C5AR1,ITGAM,ITGAX,ITGB2	Adipose - Subcutaneous	MacrophageSum
Dendritic Cell Maturation	7.11	0.0977	3.5	CD80,CD83,CD86,FCER1G,FCGR1A,FCGR2A,FCGR3A/FCGR3B,IL10,IL18,IL1B,IL1RN,MAPK13,PIK3R5,PIK3R6,PLCB2,TREM2,TYROBP	Adipose - Subcutaneous	MacrophageSum
Role of IL-17A in Arthritis	6.93	0.182	NA	CCL20,CCL7,CXCL1,CXCL3,CXCL5,MAPK13,MMP1,PIK3R5,PIK3R6,RPS6KA1	Adipose - Subcutaneous	MacrophageSum
Leukocyte Extravasation Signaling	6.42	0.0876	4	BTK,CXCR4,ITGAL,ITGAM,ITGB2,MAPK13,MMP1,MMP12,MMP19,MMP7,MMP8,MMP9,NCF2,PIK3R5,PIK3R6,RAC2,SPN	Adipose - Subcutaneous	MacrophageSum
Altered T Cell and B Cell Signaling in Rheumatoid Arthritis	6.11	0.133	NA	CD28,CD80,CD86,FCER1G,IL10,IL18,IL1B,IL1RN,SPP1,TLR1,TLR8	Adipose - Subcutaneous	MacrophageSum
IL-10 Signaling	5.97	0.145	NA	CCR1,CCR5,FCGR2A,HMOX1,IL10,IL18,IL1B,IL1RN,MAPK13,SOCS3	Adipose - Subcutaneous	MacrophageSum
Inflammasome pathway	5.73	0.3	2.449	CTSB,IL18,IL1B,NLRC4,NLRP3,P2RX7	Adipose - Subcutaneous	MacrophageSum
Systemic Lupus Erythematosus Signaling	5.66	0.0773	NA	CD22,CD28,CD72,CD80,CD86,FCER1G,FCGR1A,FCGR2A,FCGR3A/FCGR3B,IGHM,IL10,IL18,IL1B,IL1RN,PIK3R5,PIK3R6,PTPN6	Adipose - Subcutaneous	MacrophageSum
Natural Killer Cell Signaling	5.37	0.102	NA	CD300A,FCER1G,FCGR2A,FCGR3A/FCGR3B,HCST,LILRB1,PIK3R5,PIK3R6,PTPN6,RAC2,SIGLEC7,TYROBP	Adipose - Subcutaneous	MacrophageSum
Atherosclerosis Signaling	5.26	0.0992	NA	ALOX15B,APOC1,CXCR4,IL18,IL1B,IL1RN,ITGB2,LYZ,MMP1,MMP9,MSR1,PLA2G7	Adipose - Subcutaneous	MacrophageSum
Airway Pathology in Chronic Obstructive Pulmonary Disease	4.99	0.5	NA	CXCL3,MMP1,MMP8,MMP9	Adipose - Subcutaneous	MacrophageSum
Role of Hypercytokinemia/hyperchemokinemia in the Pathogenesis of Influenza	4.83	0.171	NA	CCL3,CCR1,CCR5,CXCL10,IL18,IL1B,IL1RN	Adipose - Subcutaneous	MacrophageSum
Pathogenesis of Multiple Sclerosis	4.74	0.444	NA	CCL3,CCR1,CCR5,CXCL10	Adipose - Subcutaneous	MacrophageSum
Role of Tissue Factor in Cancer	4.65	0.094	NA	ARRB2,CXCL1,FGR,GNA15,IL1B,MAPK13,MMP1,PIK3R5,PIK3R6,PLAUR,RPS6KA1	Adipose - Subcutaneous	MacrophageSum
Graft-versus-Host Disease Signaling	4.62	0.159	NA	CD28,CD80,CD86,FCER1G,IL18,IL1B,IL1RN	Adipose - Subcutaneous	MacrophageSum
Role of NFAT in Regulation of the Immune Response	4.24	0.0734	3.606	BLNK,BTK,CD28,CD80,CD86,FCER1G,FCGR1A,FCGR2A,FCGR3A/FCGR3B,GNA15,PIK3R5,PIK3R6,PLCB2	Adipose - Subcutaneous	MacrophageSum
Crosstalk between Dendritic Cells and Natural Killer Cells	4.15	0.101	NA	CAMK2B,CD28,CD80,CD83,CD86,IL18,ITGAL,TREM2,TYROBP	Adipose - Subcutaneous	MacrophageSum
B Cell Receptor Signaling	4.14	0.0718	2.714	BCL2A1,BLNK,BTK,CAMK2B,CD22,DAPP1,FCGR2A,IGHM,MAPK13,PIK3R5,PIK3R6,PTPN6,RAC2	Adipose - Subcutaneous	MacrophageSum
Role of IL-17A in Psoriasis	4.02	0.308	NA	CCL20,CXCL1,CXCL3,CXCL5	Adipose - Subcutaneous	MacrophageSum
Inhibition of Matrix Metalloproteases	4.01	0.158	-2.449	MMP1,MMP12,MMP19,MMP7,MMP8,MMP9	Adipose - Subcutaneous	MacrophageSum
Role of IL-17F in Allergic Inflammatory Airway Diseases	3.82	0.146	2.236	CCL7,CXCL1,CXCL10,CXCL5,IL1B,RPS6KA1	Adipose - Subcutaneous	MacrophageSum
IL-8 Signaling	3.79	0.0663	3.606	ARRB2,CXCL1,DEFA1 (includes others),HMOX1,ITGAM,ITGAX,ITGB2,MMP9,NCF2,PIK3R5,PIK3R6,PLCB2,RAC2	Adipose - Subcutaneous	MacrophageSum
IL-17A Signaling in Airway Cells	3.51	0.108	2.236	CCL20,CXCL1,CXCL3,CXCL5,MAPK13,PIK3R5,PIK3R6	Adipose - Subcutaneous	MacrophageSum
Differential Regulation of Cytokine Production in Macrophages and T Helper Cells by IL-17A and IL-17F	3.42	0.222	NA	CCL3,CXCL1,IL10,IL1B	Adipose - Subcutaneous	MacrophageSum
Role of Macrophages, Fibroblasts and Endothelial Cells in Rheumatoid Arthritis	3.42	0.0532	NA	C5AR1,CAMK2B,FCGR1A,FCGR3A/FCGR3B,IL10,IL18,IL1B,IL1RN,MMP1,OSM,PIK3R5,PIK3R6,PLCB2,SOCS3,TLR1,TLR8	Adipose - Subcutaneous	MacrophageSum
HIF1Î± Signaling	3.39	0.0804	NA	MAPK13,MMP1,MMP12,MMP19,MMP7,MMP8,MMP9,PIK3R5,PIK3R6	Adipose - Subcutaneous	MacrophageSum
T Helper Cell Differentiation	3.35	0.101	NA	CD28,CD80,CD86,FCER1G,IL10,IL12RB1,IL18	Adipose - Subcutaneous	MacrophageSum
Role of Cytokines in Mediating Communication between Immune Cells	3.25	0.115	NA	IL10,IL18,IL1B,IL1RN,IL24,IL27	Adipose - Subcutaneous	MacrophageSum
T Cell Exhaustion Signaling Pathway	3.2	0.0647	1.508	CD28,CD80,CD86,FCER1G,HAVCR2,IL10,IL12RB1,LGALS9,PIK3R5,PIK3R6,PTPN6	Adipose - Subcutaneous	MacrophageSum
Differential Regulation of Cytokine Production in Intestinal Epithelial Cells by IL-17A and IL-17F	2.99	0.174	NA	CCL3,CXCL1,IL10,IL1B	Adipose - Subcutaneous	MacrophageSum
IL-12 Signaling and Production in Macrophages	2.9	0.0687	NA	APOC1,IL10,IL12RB1,IL18,LYZ,MAPK13,PIK3R5,PIK3R6,SPI1	Adipose - Subcutaneous	MacrophageSum
Paxillin Signaling	2.87	0.0748	NA	ITGAD,ITGAL,ITGAM,ITGAX,ITGB2,MAPK13,PIK3R5,PIK3R6	Adipose - Subcutaneous	MacrophageSum
IL-17A Signaling in Gastric Cells	2.85	0.16	NA	CCL20,CXCL1,CXCL10,MAPK13	Adipose - Subcutaneous	MacrophageSum
Autoimmune Thyroid Disease Signaling	2.85	0.119	NA	CD28,CD80,CD86,FCER1G,IL10	Adipose - Subcutaneous	MacrophageSum
Colorectal Cancer Metastasis Signaling	2.84	0.0526	3.464	ADCY8,BIRC5,MMP1,MMP12,MMP19,MMP7,MMP8,MMP9,PIK3R5,PIK3R6,RAC2,TLR1,TLR8	Adipose - Subcutaneous	MacrophageSum
Adrenomedullin signaling pathway	2.75	0.057	3.317	ADCY8,GNA15,IL18,IL1B,IL1RN,KCNN4,MAPK13,MATK,PIK3R5,PIK3R6,PLCB2	Adipose - Subcutaneous	MacrophageSum
IL-23 Signaling Pathway	2.71	0.111	1	IL12RB1,IL1B,PIK3R5,PIK3R6,SOCS3	Adipose - Subcutaneous	MacrophageSum
CTLA4 Signaling in Cytotoxic T Lymphocytes	2.7	0.0787	NA	CD28,CD80,CD86,FCER1G,PIK3R5,PIK3R6,PTPN6	Adipose - Subcutaneous	MacrophageSum
B Cell Development	2.6	0.138	NA	CD80,CD86,IGHM,SPN	Adipose - Subcutaneous	MacrophageSum
Allograft Rejection Signaling	2.59	0.104	NA	CD28,CD80,CD86,FCER1G,IL10	Adipose - Subcutaneous	MacrophageSum
LXR/RXR Activation	2.53	0.0661	-1.89	APOC1,CCL7,IL18,IL1B,IL1RN,LYZ,MMP9,MSR1	Adipose - Subcutaneous	MacrophageSum
Bladder Cancer Signaling	2.51	0.0729	NA	CDKN2A,MMP1,MMP12,MMP19,MMP7,MMP8,MMP9	Adipose - Subcutaneous	MacrophageSum
Acute Phase Response Signaling	2.51	0.0562	1.89	C4BPB,CRABP2,HAMP,HMOX1,IL18,IL1B,IL1RN,MAPK13,OSM,SOCS3	Adipose - Subcutaneous	MacrophageSum
Caveolar-mediated Endocytosis Signaling	2.48	0.0822	NA	CD48,ITGAD,ITGAL,ITGAM,ITGAX,ITGB2	Adipose - Subcutaneous	MacrophageSum
Toll-like Receptor Signaling	2.42	0.08	2	IL18,IL1B,IL1RN,MAPK13,TLR1,TLR8	Adipose - Subcutaneous	MacrophageSum
Role of Osteoblasts, Osteoclasts and Chondrocytes in Rheumatoid Arthritis	2.38	0.0509	NA	ACP5,ALPL,IL10,IL18,IL1B,IL1RN,MMP1,MMP8,PIK3R5,PIK3R6,SPP1	Adipose - Subcutaneous	MacrophageSum
Production of Nitric Oxide and Reactive Oxygen Species in Macrophages	2.37	0.0538	1.89	APOC1,LYZ,MAPK13,NCF2,PIK3R5,PIK3R6,PPP1R14C,PTPN6,RAC2,SPI1	Adipose - Subcutaneous	MacrophageSum
Chemokine Signaling	2.36	0.0779	2.449	CAMK2B,CCL7,CCR5,CXCR4,MAPK13,PLCB2	Adipose - Subcutaneous	MacrophageSum
HMGB1 Signaling	2.35	0.057	2.449	IL18,IL1B,MAPK13,OSM,PIK3R5,PIK3R6,RAC2,TNFSF15,TNFSF9	Adipose - Subcutaneous	MacrophageSum
3-phosphoinositide Biosynthesis	2.31	0.0562	3	ACP5,ALPL,DUSP2,PIK3R5,PIK3R6,PTPN6,PTPN7,PTPRO,SOCS3	Adipose - Subcutaneous	MacrophageSum
IL-17A Signaling in Fibroblasts	2.3	0.114	NA	CCL7,CXCL5,MAPK13,MMP1	Adipose - Subcutaneous	MacrophageSum
Superpathway of Inositol Phosphate Compounds	2.27	0.0521	3.162	ACP5,ALPL,DUSP2,PIK3R5,PIK3R6,PLCB2,PTPN6,PTPN7,PTPRO,SOCS3	Adipose - Subcutaneous	MacrophageSum
IL-17 Signaling	2.25	0.0741	NA	CXCL1,CXCL10,CXCL5,MAPK13,PIK3R5,PIK3R6	Adipose - Subcutaneous	MacrophageSum
iCOS-iCOSL Signaling in T Helper Cells	2.25	0.0654	2.236	CAMK2B,CD28,CD80,CD86,FCER1G,PIK3R5,PIK3R6	Adipose - Subcutaneous	MacrophageSum
Type I Diabetes Mellitus Signaling	2.25	0.0654	1	CD28,CD80,CD86,FCER1G,IL1B,MAPK13,SOCS3	Adipose - Subcutaneous	MacrophageSum
Tryptophan Degradation to 2-amino-3-carboxymuconate Semialdehyde	2.25	0.333	NA	KMO,KYNU	Adipose - Subcutaneous	MacrophageSum
Virus Entry via Endocytic Pathways	2.23	0.0648	NA	CXADR,ITGAL,ITGB2,PIK3R5,PIK3R6,RAC2,TFRC	Adipose - Subcutaneous	MacrophageSum
MSP-RON Signaling Pathway	2.2	0.0847	NA	ITGAM,ITGB2,KLK4,PIK3R5,PIK3R6	Adipose - Subcutaneous	MacrophageSum
Docosahexaenoic Acid (DHA) Signaling	2.13	0.103	NA	BCL2A1,IL1B,PIK3R5,PIK3R6	Adipose - Subcutaneous	MacrophageSum
Th17 Activation Pathway	2.08	0.0682	1.633	CCL20,FCER1G,IL10,IL12RB1,IL1B,SOCS3	Adipose - Subcutaneous	MacrophageSum
CD28 Signaling in T Helper Cells	2.06	0.0603	1.633	CD28,CD80,CD86,FCER1G,PIK3R5,PIK3R6,PTPN6	Adipose - Subcutaneous	MacrophageSum
D-myo-inositol-5-phosphate Metabolism	1.98	0.0533	2.828	ACP5,ALPL,DUSP2,PLCB2,PTPN6,PTPN7,PTPRO,SOCS3	Adipose - Subcutaneous	MacrophageSum
FcÎ³ Receptor-mediated Phagocytosis in Macrophages and Monocytes	1.97	0.0645	2.449	FCGR1A,FCGR2A,FCGR3A/FCGR3B,FGR,HMOX1,RAC2	Adipose - Subcutaneous	MacrophageSum
PKCÎ¸ Signaling in T Lymphocytes	1.96	0.053	2.828	CAMK2B,CD28,CD80,CD86,FCER1G,PIK3R5,PIK3R6,RAC2	Adipose - Subcutaneous	MacrophageSum
Role of JAK family kinases in IL-6-type Cytokine Signaling	1.88	0.12	NA	MAPK13,OSM,SOCS3	Adipose - Subcutaneous	MacrophageSum
UVA-Induced MAPK Signaling	1.88	0.0619	2	MAPK13,PARP15,PIK3R5,PIK3R6,PLCB2,RPS6KA1	Adipose - Subcutaneous	MacrophageSum
IL-6 Signaling	1.88	0.0556	1.89	IL18,IL1B,IL1RN,MAPK13,PIK3R5,PIK3R6,SOCS3	Adipose - Subcutaneous	MacrophageSum
Growth Hormone Signaling	1.84	0.0694	0.447	PIK3R5,PIK3R6,PTPN6,RPS6KA1,SOCS3	Adipose - Subcutaneous	MacrophageSum
Glioma Invasiveness Signaling	1.82	0.0685	2	MMP9,PIK3R5,PIK3R6,PLAUR,RAC2	Adipose - Subcutaneous	MacrophageSum
Leptin Signaling in Obesity	1.79	0.0676	NA	ADCY8,PIK3R5,PIK3R6,PLCB2,SOCS3	Adipose - Subcutaneous	MacrophageSum
Glucocorticoid Receptor Signaling	1.77	0.0389	NA	CCL3,CXCL3,FCGR1A,HSPA6,IL10,IL1B,IL1RN,KRT16,KRT79,MAPK13,MMP1,PIK3R5,PIK3R6	Adipose - Subcutaneous	MacrophageSum
PI3K Signaling in B Lymphocytes	1.74	0.0522	2.646	ATF3,BLNK,BTK,CAMK2B,CD180,DAPP1,PLCB2	Adipose - Subcutaneous	MacrophageSum
D-myo-inositol (1,4,5,6)-Tetrakisphosphate Biosynthesis	1.73	0.0519	2.646	ACP5,ALPL,DUSP2,PTPN6,PTPN7,PTPRO,SOCS3	Adipose - Subcutaneous	MacrophageSum
D-myo-inositol (3,4,5,6)-tetrakisphosphate Biosynthesis	1.73	0.0519	2.646	ACP5,ALPL,DUSP2,PTPN6,PTPN7,PTPRO,SOCS3	Adipose - Subcutaneous	MacrophageSum
Role of p14/p19ARF in Tumor Suppression	1.71	0.103	NA	CDKN2A,PIK3R5,PIK3R6	Adipose - Subcutaneous	MacrophageSum
Reelin Signaling in Neurons	1.68	0.0633	NA	FGR,ITGAL,ITGB2,PIK3R5,PIK3R6	Adipose - Subcutaneous	MacrophageSum
Nur77 Signaling in T Lymphocytes	1.67	0.0755	NA	CD28,CD80,CD86,FCER1G	Adipose - Subcutaneous	MacrophageSum
Autophagy	1.67	0.0755	NA	CTSB,CTSD,CTSS,CTSV	Adipose - Subcutaneous	MacrophageSum
Pancreatic Adenocarcinoma Signaling	1.66	0.055	2.449	BIRC5,CDKN2A,HMOX1,MMP9,PIK3R5,PIK3R6	Adipose - Subcutaneous	MacrophageSum
Phagosome Maturation	1.65	0.05	NA	ATP6V0D2,CTSB,CTSD,CTSS,CTSV,NCF2,TUBB3	Adipose - Subcutaneous	MacrophageSum
NAD biosynthesis II (from tryptophan)	1.64	0.167	NA	KMO,KYNU	Adipose - Subcutaneous	MacrophageSum
Osteoarthritis Pathway	1.63	0.0435	1.414	ALPL,GREM1,IL1B,MMP1,MMP12,MMP9,P2RX7,PRG4,SPP1	Adipose - Subcutaneous	MacrophageSum
SPINK1 Pancreatic Cancer Pathway	1.62	0.0727	-2	CPA4,CTSB,KLK4,MMP12	Adipose - Subcutaneous	MacrophageSum
NF-ÎºB Activation by Viruses	1.6	0.0602	2	CCR5,ITGAL,ITGB2,PIK3R5,PIK3R6	Adipose - Subcutaneous	MacrophageSum
NF-ÎºB Signaling	1.59	0.0452	2.828	FCER1G,IL18,IL1B,IL1RN,PIK3R5,PIK3R6,TLR1,TLR8	Adipose - Subcutaneous	MacrophageSum
Hepatic Cholestasis	1.57	0.0449	NA	ADCY8,CYP27A1,IL18,IL1B,IL1RN,OSM,TNFSF15,TNFSF9	Adipose - Subcutaneous	MacrophageSum
Phospholipases	1.57	0.0702	2	HMOX1,LIPG,PLA2G7,PLCB2	Adipose - Subcutaneous	MacrophageSum
Endocannabinoid Developing Neuron Pathway	1.54	0.0517	0.816	ADCY8,MAPK13,PIK3R5,PIK3R6,RAC2,STMN2	Adipose - Subcutaneous	MacrophageSum
IL-9 Signaling	1.53	0.0882	NA	PIK3R5,PIK3R6,SOCS3	Adipose - Subcutaneous	MacrophageSum
GP6 Signaling Pathway	1.53	0.0513	2.449	BTK,COL22A1,FCER1G,LAMA1,PIK3R5,PIK3R6	Adipose - Subcutaneous	MacrophageSum
Hepatic Fibrosis / Hepatic Stellate Cell Activation	1.52	0.044	NA	CCR5,COL22A1,CXCL3,IL10,IL1B,LAMA1,MMP1,MMP9	Adipose - Subcutaneous	MacrophageSum
Endothelin-1 Signaling	1.52	0.044	2.121	ADCY8,GNA15,HMOX1,MAPK13,PIK3R5,PIK3R6,PLA2G7,PLCB2	Adipose - Subcutaneous	MacrophageSum
3-phosphoinositide Degradation	1.52	0.047	2.646	ACP5,ALPL,DUSP2,PTPN6,PTPN7,PTPRO,SOCS3	Adipose - Subcutaneous	MacrophageSum
Systemic Lupus Erythematosus In T Cell Signaling Pathway	1.52	0.0415	3	CD28,CD80,CD86,FCER1G,IL10,ITGAL,PIK3R5,PIK3R6,RAC2	Adipose - Subcutaneous	MacrophageSum
Chondroitin Sulfate Degradation (Metazoa)	1.51	0.143	NA	CEMIP,GM2A	Adipose - Subcutaneous	MacrophageSum
Isoleucine Degradation I	1.51	0.143	NA	BCAT1,SDS	Adipose - Subcutaneous	MacrophageSum
Fc Epsilon RI Signaling	1.51	0.0508	2.449	BTK,FCER1G,MAPK13,PIK3R5,PIK3R6,RAC2	Adipose - Subcutaneous	MacrophageSum
eNOS Signaling	1.47	0.0458	1.633	ADCY8,AQP9,CHRNA1,HSPA6,LPAR2,PIK3R5,PIK3R6	Adipose - Subcutaneous	MacrophageSum
GÎ±q Signaling	1.47	0.0458	2.449	BTK,GNA15,HMOX1,PIK3R5,PIK3R6,PLCB2,RAC2	Adipose - Subcutaneous	MacrophageSum
Dermatan Sulfate Degradation (Metazoa)	1.45	0.133	NA	CEMIP,GM2A	Adipose - Subcutaneous	MacrophageSum
FXR/RXR Activation	1.41	0.048	NA	APOC1,CYP27A1,FBP1,IL18,IL1B,IL1RN	Adipose - Subcutaneous	MacrophageSum
Synaptic Long Term Potentiation	1.39	0.0476	1.633	ADCY8,CAMK2B,GNA15,PLCB2,PPP1R14C,RPS6KA1	Adipose - Subcutaneous	MacrophageSum
Melanocyte Development and Pigmentation Signaling	1.38	0.0526	1.342	ADCY8,PIK3R5,PIK3R6,PTPN6,RPS6KA1	Adipose - Subcutaneous	MacrophageSum
Tec Kinase Signaling	1.37	0.0435	2.236	BTK,FCER1G,FGR,GNA15,PIK3R5,PIK3R6,RAC2	Adipose - Subcutaneous	MacrophageSum
Role of JAK1 and JAK3 in Î³c Cytokine Signaling	1.33	0.0588	NA	BLNK,PIK3R5,PIK3R6,SOCS3	Adipose - Subcutaneous	MacrophageSum
Iron homeostasis signaling pathway	1.32	0.0458	NA	ATP6V0D2,GDF15,HAMP,HMOX1,SLC11A1,TFRC	Adipose - Subcutaneous	MacrophageSum
CXCR4 Signaling	1.32	0.0424	1.342	ADCY8,CXCR4,GNA15,PIK3R5,PIK3R6,PLCB2,RAC2	Adipose - Subcutaneous	MacrophageSum
Valine Degradation I	1.31	0.111	NA	BCAT1,SDS	Adipose - Subcutaneous	MacrophageSum
Hematopoiesis from Pluripotent Stem Cells	1.29	0.0714	NA	FCER1G,IGHM,IL10	Adipose - Subcutaneous	MacrophageSum
Neuropathic Pain Signaling In Dorsal Horn Neurons	1.29	0.0495	2.236	CAMK2B,KCNN4,PIK3R5,PIK3R6,PLCB2	Adipose - Subcutaneous	MacrophageSum
Thrombin Signaling	1.28	0.0392	1.633	ADCY8,CAMK2B,GNA15,MAPK13,PIK3R5,PIK3R6,PLCB2,RAC2	Adipose - Subcutaneous	MacrophageSum
GM-CSF Signaling	1.27	0.0563	2	BCL2A1,CAMK2B,PIK3R5,PIK3R6	Adipose - Subcutaneous	MacrophageSum
STAT3 Pathway	1.27	0.0444	0.447	IFNLR1,IL12RB1,IL1B,MAPK13,PTPN6,SOCS3	Adipose - Subcutaneous	MacrophageSum
Oncostatin M Signaling	1.27	0.0698	NA	CHI3L1,MMP1,OSM	Adipose - Subcutaneous	MacrophageSum
CREB Signaling in Neurons	1.26	0.0388	2.646	ADCY8,CAMK2B,GNA15,GRIK4,PIK3R5,PIK3R6,PLCB2,RPS6KA1	Adipose - Subcutaneous	MacrophageSum
Integrin Signaling	1.26	0.0388	2.828	ITGAD,ITGAL,ITGAM,ITGAX,ITGB2,PIK3R5,PIK3R6,RAC2	Adipose - Subcutaneous	MacrophageSum
GPCR-Mediated Integration of Enteroendocrine Signaling Exemplified by an L Cell	1.25	0.0556	-1	ADCY8,GAL,GNA15,PLCB2	Adipose - Subcutaneous	MacrophageSum
Opioid Signaling Pathway	1.25	0.0369	1.89	ADCY8,ARRB2,CAMK2B,FGR,KCNJ5,RAC2,RGS1,RPS6KA1,SLC12A5	Adipose - Subcutaneous	MacrophageSum
Primary Immunodeficiency Signaling	1.24	0.0682	NA	BLNK,BTK,IGHM	Adipose - Subcutaneous	MacrophageSum
Thyroid Hormone Biosynthesis	1.23	0.333	NA	CTSD	Adipose - Subcutaneous	MacrophageSum
L-serine Degradation	1.23	0.333	NA	SDS	Adipose - Subcutaneous	MacrophageSum
T Cell Receptor Signaling	1.23	0.0476	NA	BTK,CD28,PIK3R5,PIK3R6,PTPN7	Adipose - Subcutaneous	MacrophageSum
IL-7 Signaling Pathway	1.22	0.0541	2	IGHM,MAPK13,PIK3R5,PIK3R6	Adipose - Subcutaneous	MacrophageSum
Angiopoietin Signaling	1.2	0.0533	NA	BIRC5,DOK2,PIK3R5,PIK3R6	Adipose - Subcutaneous	MacrophageSum
Tryptophan Degradation III (Eukaryotic)	1.19	0.0952	NA	KMO,KYNU	Adipose - Subcutaneous	MacrophageSum
FcÎ³RIIB Signaling in B Lymphocytes	1.19	0.0526	2	BLNK,BTK,PIK3R5,PIK3R6	Adipose - Subcutaneous	MacrophageSum
Agrin Interactions at Neuromuscular Junction	1.19	0.0526	NA	CHRNA1,ITGAL,ITGB2,RAC2	Adipose - Subcutaneous	MacrophageSum
Erythropoietin Signaling	1.17	0.0519	NA	PIK3R5,PIK3R6,PTPN6,SOCS3	Adipose - Subcutaneous	MacrophageSum
Rac Signaling	1.15	0.045	2.236	IQGAP2,IQGAP3,NCF2,PIK3R5,PIK3R6	Adipose - Subcutaneous	MacrophageSum
Cell Cycle: G2/M DNA Damage Checkpoint Regulation	1.13	0.0612	NA	CCNB2,CDKN2A,RPS6KA1	Adipose - Subcutaneous	MacrophageSum
FLT3 Signaling in Hematopoietic Progenitor Cells	1.12	0.05	2	MAPK13,PIK3R5,PIK3R6,RPS6KA1	Adipose - Subcutaneous	MacrophageSum
Uracil Degradation II (Reductive)	1.11	0.25	NA	DPYS	Adipose - Subcutaneous	MacrophageSum
Heme Degradation	1.11	0.25	NA	HMOX1	Adipose - Subcutaneous	MacrophageSum
Thymine Degradation	1.11	0.25	NA	DPYS	Adipose - Subcutaneous	MacrophageSum
Melatonin Degradation II	1.11	0.25	NA	IL4I1	Adipose - Subcutaneous	MacrophageSum
JAK/Stat Signaling	1.11	0.0494	0	PIK3R5,PIK3R6,PTPN6,SOCS3	Adipose - Subcutaneous	MacrophageSum
Gustation Pathway	1.1	0.04	NA	ADCY8,P2RX5,P2RX7,P2RY1,PKD2L1,PLCB2	Adipose - Subcutaneous	MacrophageSum
Sphingosine-1-phosphate Signaling	1.1	0.0435	1	ADCY8,PIK3R5,PIK3R6,PLCB2,RAC2	Adipose - Subcutaneous	MacrophageSum
Melanoma Signaling	1.09	0.0588	NA	CDKN2A,PIK3R5,PIK3R6	Adipose - Subcutaneous	MacrophageSum
IL-22 Signaling	1.09	0.0833	NA	MAPK13,SOCS3	Adipose - Subcutaneous	MacrophageSum
fMLP Signaling in Neutrophils	1.08	0.0431	2	FPR3,NCF2,PIK3R5,PIK3R6,PLCB2	Adipose - Subcutaneous	MacrophageSum
PEDF Signaling	1.08	0.0482	2	DOCK3,MAPK13,PIK3R5,PIK3R6	Adipose - Subcutaneous	MacrophageSum
Cholecystokinin/Gastrin-mediated Signaling	1.07	0.0427	2	IL18,IL1B,IL1RN,PLCB2,RAC2	Adipose - Subcutaneous	MacrophageSum
Axonal Guidance Signaling	1.06	0.0299	NA	ADAM8,ADAMDEC1,CXCR4,GNA15,MMP1,MMP12,MMP7,MMP8,MMP9,PIK3R5,PIK3R6,PLCB2,RAC2,TUBB3	Adipose - Subcutaneous	MacrophageSum
Renin-Angiotensin Signaling	1.06	0.0424	2	ADCY8,MAPK13,PIK3R5,PIK3R6,PTPN6	Adipose - Subcutaneous	MacrophageSum
p38 MAPK Signaling	1.06	0.0424	2	IL18,IL1B,IL1RN,MAPK13,RPS6KA1	Adipose - Subcutaneous	MacrophageSum
UVB-Induced MAPK Signaling	1.05	0.0566	NA	MAPK13,PIK3R5,PIK3R6	Adipose - Subcutaneous	MacrophageSum
TR/RXR Activation	1.05	0.0471	NA	PIK3R5,PIK3R6,SLC16A3,SYT12	Adipose - Subcutaneous	MacrophageSum
FGF Signaling	1.05	0.0471	1	MAPK13,PIK3R5,PIK3R6,PTPN6	Adipose - Subcutaneous	MacrophageSum
Clathrin-mediated Endocytosis Signaling	1.03	0.0363	NA	APOC1,ARRB2,ITGB2,LYZ,PIK3R5,PIK3R6,TFRC	Adipose - Subcutaneous	MacrophageSum
G-Protein Coupled Receptor Signaling	1.03	0.0333	NA	ADCY8,ADORA3,CAMK2B,FFAR3,GNA15,PIK3R5,PIK3R6,PLCB2,RPS6KA1	Adipose - Subcutaneous	MacrophageSum
Lymphotoxin Î² Receptor Signaling	1.03	0.0556	NA	CXCL1,PIK3R5,PIK3R6	Adipose - Subcutaneous	MacrophageSum
Glycerol Degradation I	1.02	0.2	NA	GK	Adipose - Subcutaneous	MacrophageSum
Cardiac Hypertrophy Signaling (Enhanced)	1.02	0.0294	3.464	ADCY8,CAMK2B,GNA15,IFNLR1,IL12RB1,IL18,IL1B,MAPK13,OSM,PIK3R5,PIK3R6,PLCB2,TNFSF15,TNFSF9	Adipose - Subcutaneous	MacrophageSum
Cardiac Hypertrophy Signaling	0.996	0.0339	2.646	ADCY8,GNA15,MAPK13,PIK3R5,PIK3R6,PLCB2,RAC2,RPS6KA1	Adipose - Subcutaneous	MacrophageSum
EGF Signaling	0.996	0.0536	NA	MAPK13,PIK3R5,PIK3R6	Adipose - Subcutaneous	MacrophageSum
CNTF Signaling	0.979	0.0526	NA	PIK3R5,PIK3R6,RPS6KA1	Adipose - Subcutaneous	MacrophageSum
Breast Cancer Regulation by Stathmin1	0.975	0.035	NA	ADCY8,CAMK2B,PIK3R5,PIK3R6,PLCB2,PPP1R14C,TUBB3	Adipose - Subcutaneous	MacrophageSum
14-3-3-mediated Signaling	0.959	0.0394	2	PIK3R5,PIK3R6,PLCB2,RPS6KA1,TUBB3	Adipose - Subcutaneous	MacrophageSum
P2Y Purigenic Receptor Signaling Pathway	0.959	0.0394	2.236	ADCY8,P2RY1,PIK3R5,PIK3R6,PLCB2	Adipose - Subcutaneous	MacrophageSum
Endocannabinoid Neuronal Synapse Pathway	0.959	0.0394	1.342	ADCY8,GNA15,KCNJ5,MAPK13,PLCB2	Adipose - Subcutaneous	MacrophageSum
CCR5 Signaling in Macrophages	0.951	0.0435	NA	CCL3,CCR5,FCER1G,MAPK13	Adipose - Subcutaneous	MacrophageSum
Adenine and Adenosine Salvage III	0.943	0.167	NA	ADA2	Adipose - Subcutaneous	MacrophageSum
Purine Ribonucleosides Degradation to Ribose-1-phosphate	0.943	0.167	NA	ADA2	Adipose - Subcutaneous	MacrophageSum
ErbB Signaling	0.928	0.0426	2	EREG,MAPK13,PIK3R5,PIK3R6	Adipose - Subcutaneous	MacrophageSum
Phospholipase C Signaling	0.921	0.0325	2	ADCY8,BLNK,BTK,FCER1G,FCGR2A,HMOX1,PLCB2,RAC2	Adipose - Subcutaneous	MacrophageSum
Noradrenaline and Adrenaline Degradation	0.921	0.0667	NA	DHRS9,IL4I1	Adipose - Subcutaneous	MacrophageSum
Role of PI3K/AKT Signaling in the Pathogenesis of Influenza	0.9	0.0484	NA	CCR5,PIK3R5,PIK3R6	Adipose - Subcutaneous	MacrophageSum
SPINK1 General Cancer Pathway	0.9	0.0484	NA	MT1H,PIK3R5,PIK3R6	Adipose - Subcutaneous	MacrophageSum
Eicosanoid Signaling	0.9	0.0484	NA	ALOX15B,DPEP2,PLA2G7	Adipose - Subcutaneous	MacrophageSum
Sperm Motility	0.886	0.0332	NA	BTK,CATSPER1,FGR,MATK,PLA2G7,PLCB2,SLC16A10	Adipose - Subcutaneous	MacrophageSum
p53 Signaling	0.879	0.0408	-1	BIRC5,CDKN2A,PIK3R5,PIK3R6	Adipose - Subcutaneous	MacrophageSum
4-1BB Signaling in T Lymphocytes	0.876	0.0625	NA	MAPK13,TNFSF9	Adipose - Subcutaneous	MacrophageSum
Inhibition of Angiogenesis by TSP1	0.876	0.0625	NA	MAPK13,MMP9	Adipose - Subcutaneous	MacrophageSum
Role of JAK2 in Hormone-like Cytokine Signaling	0.876	0.0625	NA	PTPN6,SOCS3	Adipose - Subcutaneous	MacrophageSum
Apelin Cardiomyocyte Signaling Pathway	0.866	0.0404	2	MAPK13,PIK3R5,PIK3R6,PLCB2	Adipose - Subcutaneous	MacrophageSum
Actin Cytoskeleton Signaling	0.863	0.0327	0.816	IQGAP2,IQGAP3,MATK,NCKAP1L,PIK3R5,PIK3R6,RAC2	Adipose - Subcutaneous	MacrophageSum
CD40 Signaling	0.854	0.0462	NA	MAPK13,PIK3R5,PIK3R6	Adipose - Subcutaneous	MacrophageSum
Myc Mediated Apoptosis Signaling	0.839	0.0455	NA	CDKN2A,PIK3R5,PIK3R6	Adipose - Subcutaneous	MacrophageSum
Ovarian Cancer Signaling	0.839	0.036	1.342	CDKN2A,MMP7,MMP9,PIK3R5,PIK3R6	Adipose - Subcutaneous	MacrophageSum
Antioxidant Action of Vitamin C	0.833	0.0392	-2	HMOX1,MAPK13,PLA2G7,PLCB2	Adipose - Subcutaneous	MacrophageSum
SAPK/JNK Signaling	0.833	0.0392	2	FCER1G,PIK3R5,PIK3R6,RAC2	Adipose - Subcutaneous	MacrophageSum
PD-1, PD-L1 cancer immunotherapy pathway	0.812	0.0385	-2	CD28,CD80,PIK3R5,PIK3R6	Adipose - Subcutaneous	MacrophageSum
CDK5 Signaling	0.783	0.0374	0	ADCY8,LAMA1,MAPK13,PPP1R14C	Adipose - Subcutaneous	MacrophageSum
Leucine Degradation I	0.78	0.111	NA	BCAT1	Adipose - Subcutaneous	MacrophageSum
Relaxin Signaling	0.767	0.034	2	ADCY8,GNA15,MMP9,PIK3R5,PIK3R6	Adipose - Subcutaneous	MacrophageSum
IL-15 Signaling	0.762	0.0417	NA	MAPK13,PIK3R5,PIK3R6	Adipose - Subcutaneous	MacrophageSum
Ephrin B Signaling	0.762	0.0417	NA	CXCR4,GNA15,RAC2	Adipose - Subcutaneous	MacrophageSum
Xenobiotic Metabolism Signaling	0.762	0.0296	NA	CAMK2B,HMOX1,IL1B,IL4I1,MAPK13,PIK3R5,PIK3R6,SULT1C2	Adipose - Subcutaneous	MacrophageSum
Retinol Biosynthesis	0.757	0.0526	NA	DHRS9,LIPG	Adipose - Subcutaneous	MacrophageSum
Triacylglycerol Biosynthesis	0.757	0.0526	NA	MOGAT1,PLPP4	Adipose - Subcutaneous	MacrophageSum
Glioma Signaling	0.752	0.0364	NA	CAMK2B,CDKN2A,PIK3R5,PIK3R6	Adipose - Subcutaneous	MacrophageSum
GPCR-Mediated Nutrient Sensing in Enteroendocrine Cells	0.742	0.036	1	ADCY8,FFAR3,GNA15,PLCB2	Adipose - Subcutaneous	MacrophageSum
Estrogen Biosynthesis	0.74	0.0513	NA	CYP2S1,HSD17B2	Adipose - Subcutaneous	MacrophageSum
NAD Phosphorylation and Dephosphorylation	0.74	0.1	NA	ACP5	Adipose - Subcutaneous	MacrophageSum
Glycine Betaine Degradation	0.74	0.1	NA	SDS	Adipose - Subcutaneous	MacrophageSum
Non-Small Cell Lung Cancer Signaling	0.738	0.0405	NA	CDKN2A,PIK3R5,PIK3R6	Adipose - Subcutaneous	MacrophageSum
Estrogen-Dependent Breast Cancer Signaling	0.738	0.0405	NA	HSD17B2,PIK3R5,PIK3R6	Adipose - Subcutaneous	MacrophageSum
Antiproliferative Role of Somatostatin Receptor 2	0.726	0.04	NA	PIK3R5,PIK3R6,PTPN6	Adipose - Subcutaneous	MacrophageSum
ERK/MAPK Signaling	0.724	0.0311	0.816	DUSP2,PIK3R5,PIK3R6,PPP1R14C,RAC2,RPS6KA1	Adipose - Subcutaneous	MacrophageSum
Role of MAPK Signaling in the Pathogenesis of Influenza	0.714	0.0395	NA	CXCL10,MAPK13,PLA2G7	Adipose - Subcutaneous	MacrophageSum
Dopamine Receptor Signaling	0.714	0.0395	NA	ADCY8,IL4I1,PPP1R14C	Adipose - Subcutaneous	MacrophageSum
Apelin Endothelial Signaling Pathway	0.706	0.0348	1	ADCY8,PIK3R5,PIK3R6,PLCB2	Adipose - Subcutaneous	MacrophageSum
Aldosterone Signaling in Epithelial Cells	0.703	0.0323	NA	DNAJC5B,HSPA6,PIK3R5,PIK3R6,PLCB2	Adipose - Subcutaneous	MacrophageSum
VDR/RXR Activation	0.701	0.039	NA	CXCL10,HSD17B2,SPP1	Adipose - Subcutaneous	MacrophageSum
GDNF Family Ligand-Receptor Interactions	0.701	0.039	NA	DOK2,PIK3R5,PIK3R6	Adipose - Subcutaneous	MacrophageSum
Neurotrophin/TRK Signaling	0.701	0.039	NA	PIK3R5,PIK3R6,RPS6KA1	Adipose - Subcutaneous	MacrophageSum
Macropinocytosis Signaling	0.701	0.039	NA	ITGB2,PIK3R5,PIK3R6	Adipose - Subcutaneous	MacrophageSum
Serotonin Receptor Signaling	0.69	0.0476	NA	ADCY8,IL4I1	Adipose - Subcutaneous	MacrophageSum
Apelin Adipocyte Signaling Pathway	0.69	0.0385	NA	ADCY8,MAPK13,NCF2	Adipose - Subcutaneous	MacrophageSum
BAG2 Signaling Pathway	0.69	0.0476	NA	CTSB,HSPA6	Adipose - Subcutaneous	MacrophageSum
Dopamine-DARPP32 Feedback in cAMP Signaling	0.674	0.0314	NA	ADCY8,KCNJ1,KCNJ5,PLCB2,PPP1R14C	Adipose - Subcutaneous	MacrophageSum
IL-3 Signaling	0.67	0.0375	NA	PIK3R5,PIK3R6,PTPN6	Adipose - Subcutaneous	MacrophageSum
Apelin Pancreas Signaling Pathway	0.66	0.0455	NA	PIK3R5,PIK3R6	Adipose - Subcutaneous	MacrophageSum
CCR3 Signaling in Eosinophils	0.654	0.0331	2	MAPK13,PIK3R5,PIK3R6,PLCB2	Adipose - Subcutaneous	MacrophageSum
Prolactin Signaling	0.65	0.0366	NA	PIK3R5,PIK3R6,SOCS3	Adipose - Subcutaneous	MacrophageSum
Glioblastoma Multiforme Signaling	0.646	0.0307	1	CDKN2A,PIK3R5,PIK3R6,PLCB2,RAC2	Adipose - Subcutaneous	MacrophageSum
LPS-stimulated MAPK Signaling	0.638	0.0361	NA	MAPK13,PIK3R5,PIK3R6	Adipose - Subcutaneous	MacrophageSum
Leukotriene Biosynthesis	0.638	0.0769	NA	DPEP2	Adipose - Subcutaneous	MacrophageSum
Bile Acid Biosynthesis, Neutral Pathway	0.638	0.0769	NA	CYP27A1	Adipose - Subcutaneous	MacrophageSum
Pregnenolone Biosynthesis	0.638	0.0769	NA	CYP27A1	Adipose - Subcutaneous	MacrophageSum
IL-4 Signaling	0.638	0.0361	NA	PIK3R5,PIK3R6,PTPN6	Adipose - Subcutaneous	MacrophageSum
PFKFB4 Signaling Pathway	0.633	0.0435	NA	FBP1,HK3	Adipose - Subcutaneous	MacrophageSum
Molecular Mechanisms of Cancer	0.623	0.026	NA	ADCY8,CAMK2B,CDKN2A,GNA15,MAPK13,PIK3R5,PIK3R6,PLCB2,RAC2,RASGRF1	Adipose - Subcutaneous	MacrophageSum
HER-2 Signaling in Breast Cancer	0.62	0.0353	NA	ITGB2,PIK3R5,PIK3R6	Adipose - Subcutaneous	MacrophageSum
LPS/IL-1 Mediated Inhibition of RXR Function	0.614	0.0286	NA	APOC1,IL18,IL1B,IL1RN,IL4I1,SULT1C2	Adipose - Subcutaneous	MacrophageSum
Choline Biosynthesis III	0.609	0.0714	NA	HMOX1	Adipose - Subcutaneous	MacrophageSum
Phenylalanine Degradation IV (Mammalian, via Side Chain)	0.609	0.0714	NA	IL4I1	Adipose - Subcutaneous	MacrophageSum
Ephrin A Signaling	0.606	0.0417	NA	PIK3R5,PIK3R6	Adipose - Subcutaneous	MacrophageSum
Role of NFAT in Cardiac Hypertrophy	0.604	0.0283	2.449	ADCY8,CAMK2B,MAPK13,PIK3R5,PIK3R6,PLCB2	Adipose - Subcutaneous	MacrophageSum
RANK Signaling in Osteoclasts	0.6	0.0345	NA	MAPK13,PIK3R5,PIK3R6	Adipose - Subcutaneous	MacrophageSum
GNRH Signaling	0.599	0.0294	2.236	ADCY8,CAMK2B,GNA15,MAPK13,PLCB2	Adipose - Subcutaneous	MacrophageSum
p70S6K Signaling	0.59	0.031	2	BTK,PIK3R5,PIK3R6,PLCB2	Adipose - Subcutaneous	MacrophageSum
Cdc42 Signaling	0.59	0.031	2	FCER1G,IQGAP2,IQGAP3,MAPK13	Adipose - Subcutaneous	MacrophageSum
Adenosine Nucleotides Degradation II	0.583	0.0667	NA	ADA2	Adipose - Subcutaneous	MacrophageSum
Ceramide Signaling	0.582	0.0337	NA	CTSD,PIK3R5,PIK3R6	Adipose - Subcutaneous	MacrophageSum
Acute Myeloid Leukemia Signaling	0.582	0.0337	NA	PIK3R5,PIK3R6,SPI1	Adipose - Subcutaneous	MacrophageSum
GÎ±12/13 Signaling	0.577	0.0305	2	BTK,LPAR2,PIK3R5,PIK3R6	Adipose - Subcutaneous	MacrophageSum
IL-1 Signaling	0.564	0.033	NA	ADCY8,GNA15,MAPK13	Adipose - Subcutaneous	MacrophageSum
Synaptogenesis Signaling Pathway	0.564	0.026	2.121	ADCY8,CAMK2B,FGR,PIK3R5,PIK3R6,RASGRF1,STXBP2,SYT12	Adipose - Subcutaneous	MacrophageSum
Parkinson's Signaling	0.559	0.0625	NA	MAPK13	Adipose - Subcutaneous	MacrophageSum
PPARÎ±/RXRÎ± Activation	0.55	0.0281	NA	ADCY8,GK,GNA15,IL1B,PLCB2	Adipose - Subcutaneous	MacrophageSum
Insulin Receptor Signaling	0.542	0.0294	1	PIK3R5,PIK3R6,PPP1R14C,SOCS3	Adipose - Subcutaneous	MacrophageSum
GABA Receptor Signaling	0.539	0.0319	NA	ADCY8,KCNN4,SLC6A12	Adipose - Subcutaneous	MacrophageSum
Putrescine Degradation III	0.538	0.0588	NA	IL4I1	Adipose - Subcutaneous	MacrophageSum
Serotonin Degradation	0.523	0.0364	NA	DHRS9,IL4I1	Adipose - Subcutaneous	MacrophageSum
Purine Nucleotides Degradation II (Aerobic)	0.517	0.0556	NA	ADA2	Adipose - Subcutaneous	MacrophageSum
Amyotrophic Lateral Sclerosis Signaling	0.516	0.0309	NA	GRIK4,PIK3R5,PIK3R6	Adipose - Subcutaneous	MacrophageSum
VEGF Signaling	0.507	0.0306	NA	PIK3R5,PIK3R6,PTPN6	Adipose - Subcutaneous	MacrophageSum
ILK Signaling	0.504	0.0269	NA	ITGB2,MMP9,PIK3R5,PIK3R6,RAC2	Adipose - Subcutaneous	MacrophageSum
Retinoic acid Mediated Apoptosis Signaling	0.502	0.0351	NA	CRABP2,PARP15	Adipose - Subcutaneous	MacrophageSum
Superpathway of Melatonin Degradation	0.502	0.0351	NA	CYP2S1,IL4I1	Adipose - Subcutaneous	MacrophageSum
The Visual Cycle	0.498	0.0526	NA	DHRS9	Adipose - Subcutaneous	MacrophageSum
Tryptophan Degradation X (Mammalian, via Tryptamine)	0.498	0.0526	NA	IL4I1	Adipose - Subcutaneous	MacrophageSum
DNA damage-induced 14-3-3Ïƒ Signaling	0.498	0.0526	NA	CCNB2	Adipose - Subcutaneous	MacrophageSum
Endocannabinoid Cancer Inhibition Pathway	0.496	0.028	-1	ADCY8,ATF3,PIK3R5,PIK3R6	Adipose - Subcutaneous	MacrophageSum
PPAR Signaling	0.485	0.0297	NA	IL18,IL1B,IL1RN	Adipose - Subcutaneous	MacrophageSum
Huntington's Disease Signaling	0.484	0.0255	2	CTSD,GNA15,HSPA6,PIK3R5,PIK3R6,PLCB2	Adipose - Subcutaneous	MacrophageSum
RAR Activation	0.478	0.0262	NA	ADCY8,CRABP2,DHRS9,MAPK13,MMP1	Adipose - Subcutaneous	MacrophageSum
Chronic Myeloid Leukemia Signaling	0.471	0.0291	NA	CDKN2A,PIK3R5,PIK3R6	Adipose - Subcutaneous	MacrophageSum
Mouse Embryonic Stem Cell Pluripotency	0.471	0.0291	NA	MAPK13,PIK3R5,PIK3R6	Adipose - Subcutaneous	MacrophageSum
Endometrial Cancer Signaling	0.463	0.0328	NA	PIK3R5,PIK3R6	Adipose - Subcutaneous	MacrophageSum
NAD Salvage Pathway II	0.462	0.0476	NA	ACP5	Adipose - Subcutaneous	MacrophageSum
Gap Junction Signaling	0.457	0.0256	NA	ADCY8,PIK3R5,PIK3R6,PLCB2,TUBB3	Adipose - Subcutaneous	MacrophageSum
IGF-1 Signaling	0.457	0.0286	NA	PIK3R5,PIK3R6,SOCS3	Adipose - Subcutaneous	MacrophageSum
IL-2 Signaling	0.455	0.0323	NA	PIK3R5,PIK3R6	Adipose - Subcutaneous	MacrophageSum
Protein Kinase A Signaling	0.449	0.0235	-0.707	ADCY8,CAMK2B,DUSP2,PLCB2,PPP1R14C,PTPN6,PTPN7,PTPRO,TNNI2	Adipose - Subcutaneous	MacrophageSum
Pyrimidine Deoxyribonucleotides De Novo Biosynthesis I	0.446	0.0455	NA	RRM2	Adipose - Subcutaneous	MacrophageSum
Thrombopoietin Signaling	0.437	0.0312	NA	PIK3R5,PIK3R6	Adipose - Subcutaneous	MacrophageSum
Neuroprotective Role of THOP1 in Alzheimer's Disease	0.431	0.0275	NA	KLK4,MMP9,ST14	Adipose - Subcutaneous	MacrophageSum
Dopamine Degradation	0.431	0.0435	NA	IL4I1	Adipose - Subcutaneous	MacrophageSum
ErbB2-ErbB3 Signaling	0.428	0.0308	NA	PIK3R5,PIK3R6	Adipose - Subcutaneous	MacrophageSum
HGF Signaling	0.419	0.027	NA	CDKN2A,PIK3R5,PIK3R6	Adipose - Subcutaneous	MacrophageSum
Lipid Antigen Presentation by CD1	0.417	0.0417	NA	FCER1G	Adipose - Subcutaneous	MacrophageSum
Tumoricidal Function of Hepatic Natural Killer Cells	0.417	0.0417	NA	ITGAL	Adipose - Subcutaneous	MacrophageSum
Role of JAK1, JAK2 and TYK2 in Interferon Signaling	0.417	0.0417	NA	PTPN6	Adipose - Subcutaneous	MacrophageSum
Bupropion Degradation	0.417	0.0417	NA	CYP2S1	Adipose - Subcutaneous	MacrophageSum
Glycolysis I	0.417	0.0417	NA	FBP1	Adipose - Subcutaneous	MacrophageSum
mTOR Signaling	0.416	0.0245	2	HMOX1,PIK3R5,PIK3R6,RAC2,RPS6KA1	Adipose - Subcutaneous	MacrophageSum
ErbB4 Signaling	0.412	0.0299	NA	PIK3R5,PIK3R6	Adipose - Subcutaneous	MacrophageSum
D-myo-inositol (1,4,5)-Trisphosphate Biosynthesis	0.402	0.04	NA	PLCB2	Adipose - Subcutaneous	MacrophageSum
Gluconeogenesis I	0.402	0.04	NA	FBP1	Adipose - Subcutaneous	MacrophageSum
NGF Signaling	0.4	0.0263	NA	PIK3R5,PIK3R6,RPS6KA1	Adipose - Subcutaneous	MacrophageSum
Melatonin Signaling	0.389	0.0286	NA	CAMK2B,PLCB2	Adipose - Subcutaneous	MacrophageSum
Antiproliferative Role of TOB in T Cell Signaling	0.389	0.0385	NA	RPS6KA1	Adipose - Subcutaneous	MacrophageSum
IL-15 Production	0.378	0.0254	NA	BTK,FGR,MATK	Adipose - Subcutaneous	MacrophageSum
Ethanol Degradation II	0.377	0.037	NA	DHRS9	Adipose - Subcutaneous	MacrophageSum
Small Cell Lung Cancer Signaling	0.375	0.0278	NA	PIK3R5,PIK3R6	Adipose - Subcutaneous	MacrophageSum
Germ Cell-Sertoli Cell Junction Signaling	0.37	0.024	NA	PIK3R5,PIK3R6,RAC2,TUBB3	Adipose - Subcutaneous	MacrophageSum
G Beta Gamma Signaling	0.357	0.0246	NA	BTK,GNA15,KCNJ5	Adipose - Subcutaneous	MacrophageSum
Acetone Degradation I (to Methylglyoxal)	0.354	0.0345	NA	CYP2S1	Adipose - Subcutaneous	MacrophageSum
Sonic Hedgehog Signaling	0.354	0.0345	NA	ARRB2	Adipose - Subcutaneous	MacrophageSum
G Protein Signaling Mediated by Tubby	0.343	0.0333	NA	PLCB2	Adipose - Subcutaneous	MacrophageSum
Fatty Acid Î²-oxidation I	0.343	0.0333	NA	SDS	Adipose - Subcutaneous	MacrophageSum
GÎ±i Signaling	0.341	0.024	NA	ADCY8,ADORA3,FFAR3	Adipose - Subcutaneous	MacrophageSum
Cellular Effects of Sildenafil (Viagra)	0.336	0.0238	NA	ADCY8,KCNN4,PLCB2	Adipose - Subcutaneous	MacrophageSum
cAMP-mediated signaling	0.334	0.0223	2.236	ADCY8,ADORA3,CAMK2B,FFAR3,RPS6KA1	Adipose - Subcutaneous	MacrophageSum
Retinoate Biosynthesis I	0.333	0.0323	NA	DHRS9	Adipose - Subcutaneous	MacrophageSum
Renal Cell Carcinoma Signaling	0.329	0.0253	NA	PIK3R5,PIK3R6	Adipose - Subcutaneous	MacrophageSum
Cyclins and Cell Cycle Regulation	0.322	0.025	NA	CCNB2,CDKN2A	Adipose - Subcutaneous	MacrophageSum
Cytotoxic T Lymphocyte-mediated Apoptosis of Target Cells	0.313	0.0303	NA	FCER1G	Adipose - Subcutaneous	MacrophageSum
BMP signaling pathway	0.305	0.0241	NA	GREM1,MAPK13	Adipose - Subcutaneous	MacrophageSum
Coagulation System	0.296	0.0286	NA	PLAUR	Adipose - Subcutaneous	MacrophageSum
VEGF Family Ligand-Receptor Interactions	0.294	0.0235	NA	PIK3R5,PIK3R6	Adipose - Subcutaneous	MacrophageSum
NRF2-mediated Oxidative Stress Response	0.289	0.0214	NA	DNAJC5B,HMOX1,PIK3R5,PIK3R6	Adipose - Subcutaneous	MacrophageSum
Aryl Hydrocarbon Receptor Signaling	0.287	0.0219	NA	CDKN2A,CTSD,IL1B	Adipose - Subcutaneous	MacrophageSum
Interferon Signaling	0.287	0.0278	NA	OAS1	Adipose - Subcutaneous	MacrophageSum
PDGF Signaling	0.284	0.023	NA	PIK3R5,PIK3R6	Adipose - Subcutaneous	MacrophageSum
Regulation of IL-2 Expression in Activated and Anergic T Lymphocytes	0.279	0.0227	NA	CD28,CD80	Adipose - Subcutaneous	MacrophageSum
Signaling by Rho Family GTPases	0.278	0.0207	NA	GNA15,NCF2,PIK3R5,PIK3R6,RAC2	Adipose - Subcutaneous	MacrophageSum
Regulation of the Epithelial-Mesenchymal Transition Pathway	0.272	0.0208	NA	HMGA2,MMP9,PIK3R5,PIK3R6	Adipose - Subcutaneous	MacrophageSum
Type II Diabetes Mellitus Signaling	0.271	0.0213	NA	PIK3R5,PIK3R6,SOCS3	Adipose - Subcutaneous	MacrophageSum
Prostate Cancer Signaling	0.269	0.0222	NA	PIK3R5,PIK3R6	Adipose - Subcutaneous	MacrophageSum
Death Receptor Signaling	0.269	0.0222	NA	PARP15,TNFSF15	Adipose - Subcutaneous	MacrophageSum
April Mediated Signaling	0.264	0.0256	NA	MAPK13	Adipose - Subcutaneous	MacrophageSum
Triacylglycerol Degradation	0.264	0.0256	NA	LIPG	Adipose - Subcutaneous	MacrophageSum
nNOS Signaling in Skeletal Muscle Cells	0.257	0.025	NA	CHRNA1	Adipose - Subcutaneous	MacrophageSum
Neuregulin Signaling	0.25	0.0213	NA	EREG,MATK	Adipose - Subcutaneous	MacrophageSum
Role of PKR in Interferon Induction and Antiviral Response	0.25	0.0244	NA	FCGR1A	Adipose - Subcutaneous	MacrophageSum
B Cell Activating Factor Signaling	0.25	0.0244	NA	MAPK13	Adipose - Subcutaneous	MacrophageSum
Intrinsic Prothrombin Activation Pathway	0.25	0.0244	NA	KLK4	Adipose - Subcutaneous	MacrophageSum
FAK Signaling	0.246	0.0211	NA	PIK3R5,PIK3R6	Adipose - Subcutaneous	MacrophageSum
Nitric Oxide Signaling in the Cardiovascular System	0.246	0.0211	NA	PIK3R5,PIK3R6	Adipose - Subcutaneous	MacrophageSum
Dermatan Sulfate Biosynthesis (Late Stages)	0.243	0.0238	NA	SULT1C2	Adipose - Subcutaneous	MacrophageSum
ATM Signaling	0.242	0.0208	NA	CCNB2,MAPK13	Adipose - Subcutaneous	MacrophageSum
PAK Signaling	0.237	0.0206	NA	PIK3R5,PIK3R6	Adipose - Subcutaneous	MacrophageSum
Apoptosis Signaling	0.233	0.0204	NA	BCL2A1,RPS6KA1	Adipose - Subcutaneous	MacrophageSum
iNOS Signaling	0.231	0.0227	NA	MAPK13	Adipose - Subcutaneous	MacrophageSum
Chondroitin Sulfate Biosynthesis (Late Stages)	0.231	0.0227	NA	SULT1C2	Adipose - Subcutaneous	MacrophageSum
Role of Oct4 in Mammalian Embryonic Stem Cell Pluripotency	0.225	0.0222	NA	SPP1	Adipose - Subcutaneous	MacrophageSum
FAT10 Cancer Signaling Pathway	0.219	0.0217	NA	CXCR4	Adipose - Subcutaneous	MacrophageSum
Nicotine Degradation III	0.208	0.0208	NA	CYP2S1	Adipose - Subcutaneous	MacrophageSum
Amyloid Processing	0.197	0.02	NA	MAPK13	Adipose - Subcutaneous	MacrophageSum
Synaptic Long Term Depression	0	0.0166	NA	GNA15,PLA2G7,PLCB2	Adipose - Subcutaneous	MacrophageSum
Regulation of Actin-based Motility by Rho	0	0.0114	NA	RAC2	Adipose - Subcutaneous	MacrophageSum
Î±-Adrenergic Signaling	0	0.0108	NA	ADCY8	Adipose - Subcutaneous	MacrophageSum
Activation of IRF by Cytosolic Pattern Recognition Receptors	0	0.0164	NA	IL10	Adipose - Subcutaneous	MacrophageSum
Calcium-induced T Lymphocyte Apoptosis	0	0.0167	NA	FCER1G	Adipose - Subcutaneous	MacrophageSum
Induction of Apoptosis by HIV1	0	0.0167	NA	CXCR4	Adipose - Subcutaneous	MacrophageSum
Semaphorin Signaling in Neurons	0	0.0175	NA	RAC2	Adipose - Subcutaneous	MacrophageSum
Corticotropin Releasing Hormone Signaling	0	0.0142	NA	ADCY8,MAPK13	Adipose - Subcutaneous	MacrophageSum
Mitotic Roles of Polo-Like Kinase	0	0.0159	NA	CCNB2	Adipose - Subcutaneous	MacrophageSum
Human Embryonic Stem Cell Pluripotency	0	0.015	NA	PIK3R5,PIK3R6	Adipose - Subcutaneous	MacrophageSum
Androgen Signaling	0	0.00741	NA	GNA15	Adipose - Subcutaneous	MacrophageSum
Role of NANOG in Mammalian Embryonic Stem Cell Pluripotency	0	0.0169	NA	PIK3R5,PIK3R6	Adipose - Subcutaneous	MacrophageSum
ERK5 Signaling	0	0.0139	NA	RPS6KA1	Adipose - Subcutaneous	MacrophageSum
EIF2 Signaling	0	0.014	NA	ATF3,PIK3R5,PIK3R6	Adipose - Subcutaneous	MacrophageSum
AMPK Signaling	0	0.0189	NA	CHRNA1,MAPK13,PIK3R5,PIK3R6	Adipose - Subcutaneous	MacrophageSum
Hereditary Breast Cancer Signaling	0	0.0146	NA	PIK3R5,PIK3R6	Adipose - Subcutaneous	MacrophageSum
RhoA Signaling	0	0.00826	NA	LPAR2	Adipose - Subcutaneous	MacrophageSum
Regulation of eIF4 and p70S6K Signaling	0	0.0194	NA	MAPK13,PIK3R5,PIK3R6	Adipose - Subcutaneous	MacrophageSum
OX40 Signaling Pathway	0	0.0182	NA	FCER1G	Adipose - Subcutaneous	MacrophageSum
Actin Nucleation by ARP-WASP Complex	0	0.0143	NA	RAC2	Adipose - Subcutaneous	MacrophageSum
RhoGDI Signaling	0	0.0113	NA	GNA15,RAC2	Adipose - Subcutaneous	MacrophageSum
Sertoli Cell-Sertoli Cell Junction Signaling	0	0.011	NA	MAPK13,TUBB3	Adipose - Subcutaneous	MacrophageSum
Telomerase Signaling	0	0.019	NA	PIK3R5,PIK3R6	Adipose - Subcutaneous	MacrophageSum
Netrin Signaling	0	0.0154	NA	RAC2	Adipose - Subcutaneous	MacrophageSum
Heparan Sulfate Biosynthesis	0	0.0152	NA	SULT1C2	Adipose - Subcutaneous	MacrophageSum
Heparan Sulfate Biosynthesis (Late Stages)	0	0.0169	NA	SULT1C2	Adipose - Subcutaneous	MacrophageSum
Melatonin Degradation I	0	0.0192	NA	CYP2S1	Adipose - Subcutaneous	MacrophageSum
Pyridoxal 5'-phosphate Salvage Pathway	0	0.0156	NA	NEK2	Adipose - Subcutaneous	MacrophageSum
Chondroitin Sulfate Biosynthesis	0	0.0192	NA	SULT1C2	Adipose - Subcutaneous	MacrophageSum
Dermatan Sulfate Biosynthesis	0	0.0182	NA	SULT1C2	Adipose - Subcutaneous	MacrophageSum
Nicotine Degradation II	0	0.0185	NA	CYP2S1	Adipose - Subcutaneous	MacrophageSum
Salvage Pathways of Pyrimidine Ribonucleotides	0	0.0105	NA	NEK2	Adipose - Subcutaneous	MacrophageSum
Epithelial Adherens Junction Signaling	0	0.00667	NA	TUBB3	Adipose - Subcutaneous	MacrophageSum
GÎ±s Signaling	0	0.00943	NA	ADCY8	Adipose - Subcutaneous	MacrophageSum
Remodeling of Epithelial Adherens Junctions	0	0.0152	NA	TUBB3	Adipose - Subcutaneous	MacrophageSum
UVC-Induced MAPK Signaling	0	0.0196	NA	MAPK13	Adipose - Subcutaneous	MacrophageSum
Adipogenesis pathway	0	0.0152	NA	EGR2,RPS6KA1	Adipose - Subcutaneous	MacrophageSum
HIPPO signaling	0	0.0119	NA	PPP1R14C	Adipose - Subcutaneous	MacrophageSum
Unfolded protein response	0	0.0182	NA	HSPA6	Adipose - Subcutaneous	MacrophageSum
Wnt/Ca+ pathway	0	0.0164	NA	PLCB2	Adipose - Subcutaneous	MacrophageSum
Estrogen Receptor Signaling	0	0.0073	NA	NR0B1	Adipose - Subcutaneous	MacrophageSum
Cell Cycle: G1/S Checkpoint Regulation	0	0.0152	NA	CDKN2A	Adipose - Subcutaneous	MacrophageSum
PI3K/AKT Signaling	0	0.00769	NA	GDF15	Adipose - Subcutaneous	MacrophageSum
PTEN Signaling	0	0.0159	NA	PIK3R5,RAC2	Adipose - Subcutaneous	MacrophageSum
Cardiac Î²-adrenergic Signaling	0	0.0144	NA	ADCY8,PPP1R14C	Adipose - Subcutaneous	MacrophageSum
Protein Ubiquitination Pathway	0	0.0112	NA	DNAJC5B,HSPA6,UBE2C	Adipose - Subcutaneous	MacrophageSum
Wnt/Î²-catenin Signaling	0	0.0118	NA	CDKN2A,MMP7	Adipose - Subcutaneous	MacrophageSum
Glutamate Receptor Signaling	0	0.0179	NA	GRIK4	Adipose - Subcutaneous	MacrophageSum
TGF-Î² Signaling	0	0.0104	NA	MAPK13	Adipose - Subcutaneous	MacrophageSum
Hypoxia Signaling in the Cardiovascular System	0	0.0139	NA	UBE2C	Adipose - Subcutaneous	MacrophageSum
Sumoylation Pathway	0	0.0099	NA	RAC2	Adipose - Subcutaneous	MacrophageSum
Calcium Signaling	0	0.0152	NA	CAMK2B,CHRNA1,TNNI2	Adipose - Subcutaneous	MacrophageSum
Ephrin Receptor Signaling	0	0.0169	NA	CXCR4,GNA15,RAC2	Adipose - Subcutaneous	MacrophageSum
Neuroprotective Role of THOP1 in Alzheimer's Disease	2.99	0.0183	NA	CMA1,CTSG	Adipose - Subcutaneous	Mast cells
Fc Epsilon RI Signaling	2.92	0.0169	NA	FCER1A,MS4A2	Adipose - Subcutaneous	Mast cells
Tec Kinase Signaling	2.66	0.0124	NA	FCER1A,MS4A2	Adipose - Subcutaneous	Mast cells
Role of NFAT in Regulation of the Immune Response	2.58	0.0113	NA	FCER1A,MS4A2	Adipose - Subcutaneous	Mast cells
Autophagy	1.63	0.0189	NA	CTSG	Adipose - Subcutaneous	Mast cells
SPINK1 Pancreatic Cancer Pathway	1.61	0.0182	NA	CPA3	Adipose - Subcutaneous	Mast cells
Phagosome Formation	1.3	0.0087	NA	FCER1A	Adipose - Subcutaneous	Mast cells
Atherosclerosis Signaling	1.28	0.00826	NA	CMA1	Adipose - Subcutaneous	Mast cells
Phagosome Maturation	1.22	0.00714	NA	CTSG	Adipose - Subcutaneous	Mast cells
Granulocyte Adhesion and Diapedesis	14.6	0.0848	NA	CCL18,CCL19,CCL20,CSF3,CXCL1,CXCL3,CXCL5,CXCL8,FPR1,FPR2,IL1B,MMP8,PPBP,SELE	Adipose - Subcutaneous	Monocytes
Role of IL-17A in Psoriasis	13.7	0.538	NA	CCL20,CXCL1,CXCL3,CXCL5,CXCL8,S100A8,S100A9	Adipose - Subcutaneous	Monocytes
Agranulocyte Adhesion and Diapedesis	11.4	0.0682	NA	CCL18,CCL19,CCL20,CXCL1,CXCL3,CXCL5,CXCL8,CXCR1,IL1B,MMP8,PPBP,SELE	Adipose - Subcutaneous	Monocytes
Role of IL-17A in Arthritis	7.13	0.109	NA	CCL20,CXCL1,CXCL3,CXCL5,CXCL8,PTGS2	Adipose - Subcutaneous	Monocytes
TREM1 Signaling	6.49	0.0857	2.449	CXCL3,CXCL8,IL1B,IL6,MPO,TREM1	Adipose - Subcutaneous	Monocytes
Phagosome Formation	6.47	0.0609	NA	CR1,FCAR,FCGR1A,FCGR1B,FCGR3A/FCGR3B,IGHG3,MARCO	Adipose - Subcutaneous	Monocytes
Atherosclerosis Signaling	6.32	0.0579	NA	CXCL8,IL1B,IL6,S100A8,SELE,SERPINA1,TNFSF14	Adipose - Subcutaneous	Monocytes
Role of IL-17F in Allergic Inflammatory Airway Diseases	6.26	0.122	2.236	CXCL1,CXCL5,CXCL8,IL1B,IL6	Adipose - Subcutaneous	Monocytes
Hematopoiesis from Pluripotent Stem Cells	6.21	0.119	NA	CSF3,CXCL8,IGHG3,IL6,LIF	Adipose - Subcutaneous	Monocytes
Differential Regulation of Cytokine Production in Macrophages and T Helper Cells by IL-17A and IL-17F	6.19	0.222	NA	CSF3,CXCL1,IL1B,IL6	Adipose - Subcutaneous	Monocytes
Differential Regulation of Cytokine Production in Intestinal Epithelial Cells by IL-17A and IL-17F	5.74	0.174	NA	CSF3,CXCL1,IL1B,LCN2	Adipose - Subcutaneous	Monocytes
HMGB1 Signaling	5.54	0.0443	2.449	CXCL8,IL1B,IL6,LIF,OSM,SELE,TNFSF14	Adipose - Subcutaneous	Monocytes
Airway Pathology in Chronic Obstructive Pulmonary Disease	5.5	0.375	NA	CXCL3,CXCL8,MMP8	Adipose - Subcutaneous	Monocytes
IL-17A Signaling in Airway Cells	5.25	0.0769	NA	CCL20,CXCL1,CXCL3,CXCL5,IL6	Adipose - Subcutaneous	Monocytes
Iron homeostasis signaling pathway	4.9	0.0458	NA	ALAS2,HBA1/HBA2,HBB,HBD,HP,IL6	Adipose - Subcutaneous	Monocytes
IL-17 Signaling	4.78	0.0617	NA	CXCL1,CXCL5,CXCL8,IL6,PTGS2	Adipose - Subcutaneous	Monocytes
Role of Pattern Recognition Receptors in Recognition of Bacteria and Viruses	4.65	0.0414	NA	CXCL8,IL1B,IL6,LIF,OSM,TNFSF14	Adipose - Subcutaneous	Monocytes
Role of Macrophages, Fibroblasts and Endothelial Cells in Rheumatoid Arthritis	4.63	0.0266	NA	CXCL8,FCGR1A,FCGR3A/FCGR3B,IGHG3,IL1B,IL6,OSM,SELE	Adipose - Subcutaneous	Monocytes
Role of Cytokines in Mediating Communication between Immune Cells	4.29	0.0769	NA	CSF3,CXCL8,IL1B,IL6	Adipose - Subcutaneous	Monocytes
Dendritic Cell Maturation	4.2	0.0345	2.449	FCGR1A,FCGR1B,FCGR3A/FCGR3B,IGHG3,IL1B,IL6	Adipose - Subcutaneous	Monocytes
Hepatic Cholestasis	4.15	0.0337	NA	CXCL8,IL1B,IL6,LIF,OSM,TNFSF14	Adipose - Subcutaneous	Monocytes
LXR/RXR Activation	3.95	0.0413	-1.342	IL1B,IL6,PTGS2,S100A8,SERPINA1	Adipose - Subcutaneous	Monocytes
IL-17A Signaling in Gastric Cells	3.9	0.12	NA	CCL20,CXCL1,CXCL8	Adipose - Subcutaneous	Monocytes
Systemic Lupus Erythematosus Signaling	3.65	0.0273	NA	FCGR1A,FCGR1B,FCGR3A/FCGR3B,IGHG3,IL1B,IL6	Adipose - Subcutaneous	Monocytes
Glucocorticoid Receptor Signaling	3.47	0.021	NA	CXCL3,CXCL8,FCGR1A,IL1B,IL6,PTGS2,SELE	Adipose - Subcutaneous	Monocytes
IL-17A Signaling in Fibroblasts	3.46	0.0857	NA	CXCL5,IL6,LCN2	Adipose - Subcutaneous	Monocytes
Communication between Innate and Adaptive Immune Cells	3.42	0.046	NA	CXCL8,IGHG3,IL1B,IL6	Adipose - Subcutaneous	Monocytes
Cardiac Hypertrophy Signaling (Enhanced)	3.26	0.0168	2.646	CXCL8,CXCR1,IL1B,IL6,LIF,OSM,PTGS2,TNFSF14	Adipose - Subcutaneous	Monocytes
Role of Hypercytokinemia/hyperchemokinemia in the Pathogenesis of Influenza	3.26	0.0732	NA	CXCL8,IL1B,IL6	Adipose - Subcutaneous	Monocytes
Acute Phase Response Signaling	3.17	0.0281	2.236	HP,IL1B,IL6,OSM,SERPINA1	Adipose - Subcutaneous	Monocytes
IL-8 Signaling	2.98	0.0255	2.236	CXCL1,CXCL8,CXCR1,MPO,PTGS2	Adipose - Subcutaneous	Monocytes
Osteoarthritis Pathway	2.88	0.0242	NA	CXCL8,IL1B,PTGS2,S100A8,S100A9	Adipose - Subcutaneous	Monocytes
IL-6 Signaling	2.82	0.0317	2	CXCL8,CYP19A1,IL1B,IL6	Adipose - Subcutaneous	Monocytes
Melatonin Degradation III	2.41	1	NA	MPO	Adipose - Subcutaneous	Monocytes
Role of JAK family kinases in IL-6-type Cytokine Signaling	2.37	0.08	NA	IL6,OSM	Adipose - Subcutaneous	Monocytes
Th17 Activation Pathway	2.3	0.0341	NA	CCL20,IL1B,IL6	Adipose - Subcutaneous	Monocytes
Hepatic Fibrosis / Hepatic Stellate Cell Activation	2.24	0.022	NA	CXCL3,CXCL8,IL1B,IL6	Adipose - Subcutaneous	Monocytes
Docosahexaenoic Acid (DHA) Signaling	1.99	0.0513	NA	BCL2A1,IL1B	Adipose - Subcutaneous	Monocytes
Role of Tissue Factor in Cancer	1.96	0.0256	NA	CXCL1,CXCL8,IL1B	Adipose - Subcutaneous	Monocytes
Graft-versus-Host Disease Signaling	1.89	0.0455	NA	IL1B,IL6	Adipose - Subcutaneous	Monocytes
FXR/RXR Activation	1.88	0.024	NA	CYP19A1,IL1B,SERPINA1	Adipose - Subcutaneous	Monocytes
Lymphotoxin Î² Receptor Signaling	1.72	0.037	NA	CXCL1,TNFSF14	Adipose - Subcutaneous	Monocytes
Protein Citrullination	1.71	0.2	NA	PADI4	Adipose - Subcutaneous	Monocytes
Tetrapyrrole Biosynthesis II	1.71	0.2	NA	ALAS2	Adipose - Subcutaneous	Monocytes
Superpathway of Melatonin Degradation	1.68	0.0351	NA	CYP19A1,MPO	Adipose - Subcutaneous	Monocytes
Proline Biosynthesis II (from Arginine)	1.63	0.167	NA	PADI4	Adipose - Subcutaneous	Monocytes
Eicosanoid Signaling	1.61	0.0323	NA	FPR2,PTGS2	Adipose - Subcutaneous	Monocytes
Neuroinflammation Signaling Pathway	1.56	0.0137	1	CXCL8,IL1B,IL6,PTGS2	Adipose - Subcutaneous	Monocytes
IL-10 Signaling	1.52	0.029	NA	IL1B,IL6	Adipose - Subcutaneous	Monocytes
Salvage Pathways of Pyrimidine Deoxyribonucleotides	1.51	0.125	NA	APOBEC3A	Adipose - Subcutaneous	Monocytes
Role of NFAT in Regulation of the Immune Response	1.49	0.0169	NA	FCGR1A,FCGR1B,FCGR3A/FCGR3B	Adipose - Subcutaneous	Monocytes
IL-15 Signaling	1.49	0.0278	NA	CXCL8,IL6	Adipose - Subcutaneous	Monocytes
Prostanoid Biosynthesis	1.46	0.111	NA	PTGS2	Adipose - Subcutaneous	Monocytes
Heme Biosynthesis II	1.46	0.111	NA	ALAS2	Adipose - Subcutaneous	Monocytes
Production of Nitric Oxide and Reactive Oxygen Species in Macrophages	1.44	0.0161	NA	MPO,S100A8,SERPINA1	Adipose - Subcutaneous	Monocytes
Altered T Cell and B Cell Signaling in Rheumatoid Arthritis	1.38	0.0241	NA	IL1B,IL6	Adipose - Subcutaneous	Monocytes
Hematopoiesis from Multipotent Stem Cells	1.34	0.0833	NA	CSF3	Adipose - Subcutaneous	Monocytes
FcÎ³ Receptor-mediated Phagocytosis in Macrophages and Monocytes	1.29	0.0215	NA	FCGR1A,FCGR3A/FCGR3B	Adipose - Subcutaneous	Monocytes
Role of Osteoblasts, Osteoclasts and Chondrocytes in Rheumatoid Arthritis	1.28	0.0139	NA	IL1B,IL6,MMP8	Adipose - Subcutaneous	Monocytes
Bladder Cancer Signaling	1.26	0.0208	NA	CXCL8,MMP8	Adipose - Subcutaneous	Monocytes
PPAR Signaling	1.22	0.0198	NA	IL1B,PTGS2	Adipose - Subcutaneous	Monocytes
Fatty Acid Î±-oxidation	1.22	0.0625	NA	PTGS2	Adipose - Subcutaneous	Monocytes
HGF Signaling	1.15	0.018	NA	IL6,PTGS2	Adipose - Subcutaneous	Monocytes
Colorectal Cancer Metastasis Signaling	1.14	0.0121	NA	IL6,MMP8,PTGS2	Adipose - Subcutaneous	Monocytes
Inflammasome pathway	1.12	0.05	NA	IL1B	Adipose - Subcutaneous	Monocytes
fMLP Signaling in Neutrophils	1.12	0.0172	NA	FPR1,FPR2	Adipose - Subcutaneous	Monocytes
Cholecystokinin/Gastrin-mediated Signaling	1.11	0.0171	NA	IL1B,PTGS2	Adipose - Subcutaneous	Monocytes
GÎ±i Signaling	1.06	0.016	NA	FPR1,FPR2	Adipose - Subcutaneous	Monocytes
Apelin Cardiac Fibroblast Signaling Pathway	1.06	0.0435	NA	IL6	Adipose - Subcutaneous	Monocytes
Bupropion Degradation	1.05	0.0417	NA	CYP19A1	Adipose - Subcutaneous	Monocytes
IL-12 Signaling and Production in Macrophages	1.03	0.0153	NA	S100A8,SERPINA1	Adipose - Subcutaneous	Monocytes
STAT3 Pathway	1.01	0.0148	NA	CXCR1,IL1B	Adipose - Subcutaneous	Monocytes
Aryl Hydrocarbon Receptor Signaling	0.996	0.0146	NA	IL1B,IL6	Adipose - Subcutaneous	Monocytes
Acetone Degradation I (to Methylglyoxal)	0.967	0.0345	NA	CYP19A1	Adipose - Subcutaneous	Monocytes
MIF-mediated Glucocorticoid Regulation	0.903	0.0294	NA	PTGS2	Adipose - Subcutaneous	Monocytes
Coagulation System	0.893	0.0286	NA	SERPINA1	Adipose - Subcutaneous	Monocytes
Complement System	0.879	0.0278	NA	CR1	Adipose - Subcutaneous	Monocytes
Retinol Biosynthesis	0.857	0.0263	NA	LIPG	Adipose - Subcutaneous	Monocytes
Inhibition of Matrix Metalloproteases	0.857	0.0263	NA	MMP8	Adipose - Subcutaneous	Monocytes
Triacylglycerol Degradation	0.848	0.0256	NA	LIPG	Adipose - Subcutaneous	Monocytes
Estrogen Biosynthesis	0.848	0.0256	NA	CYP19A1	Adipose - Subcutaneous	Monocytes
Role of PKR in Interferon Induction and Antiviral Response	0.827	0.0244	NA	FCGR1A	Adipose - Subcutaneous	Monocytes
MIF Regulation of Innate Immunity	0.818	0.0238	NA	PTGS2	Adipose - Subcutaneous	Monocytes
Autoimmune Thyroid Disease Signaling	0.818	0.0238	NA	IGHG3	Adipose - Subcutaneous	Monocytes
PPARÎ±/RXRÎ± Activation	0.812	0.0112	NA	IL1B,IL6	Adipose - Subcutaneous	Monocytes
Oncostatin M Signaling	0.81	0.0233	NA	OSM	Adipose - Subcutaneous	Monocytes
B Cell Receptor Signaling	0.801	0.011	NA	BCL2A1,IGHG3	Adipose - Subcutaneous	Monocytes
Primary Immunodeficiency Signaling	0.799	0.0227	NA	IGHG3	Adipose - Subcutaneous	Monocytes
IL-23 Signaling Pathway	0.79	0.0222	NA	IL1B	Adipose - Subcutaneous	Monocytes
FAT10 Cancer Signaling Pathway	0.783	0.0217	NA	IL6	Adipose - Subcutaneous	Monocytes
Allograft Rejection Signaling	0.764	0.0208	NA	IGHG3	Adipose - Subcutaneous	Monocytes
Nicotine Degradation III	0.764	0.0208	NA	CYP19A1	Adipose - Subcutaneous	Monocytes
Clathrin-mediated Endocytosis Signaling	0.757	0.0104	NA	S100A8,SERPINA1	Adipose - Subcutaneous	Monocytes
Thyroid Cancer Signaling	0.75	0.02	NA	CXCL8	Adipose - Subcutaneous	Monocytes
Melatonin Degradation I	0.733	0.0192	NA	CYP19A1	Adipose - Subcutaneous	Monocytes
Nicotine Degradation II	0.719	0.0185	NA	CYP19A1	Adipose - Subcutaneous	Monocytes
Phospholipases	0.697	0.0175	NA	LIPG	Adipose - Subcutaneous	Monocytes
Role of NFAT in Cardiac Hypertrophy	0.695	0.00943	NA	IL6,LIF	Adipose - Subcutaneous	Monocytes
Cancer Drug Resistance By Drug Efflux	0.69	0.0172	NA	PTGS2	Adipose - Subcutaneous	Monocytes
Activation of IRF by Cytosolic Pattern Recognition Receptors	0.672	0.0164	NA	IL6	Adipose - Subcutaneous	Monocytes
SPINK1 General Cancer Pathway	0.666	0.0161	NA	IL6	Adipose - Subcutaneous	Monocytes
PXR/RXR Activation	0.66	0.0159	NA	IL6	Adipose - Subcutaneous	Monocytes
cAMP-mediated signaling	0.66	0.00893	NA	FPR1,FPR2	Adipose - Subcutaneous	Monocytes
CD40 Signaling	0.646	0.0154	NA	PTGS2	Adipose - Subcutaneous	Monocytes
T Helper Cell Differentiation	0.623	0.0145	NA	IL6	Adipose - Subcutaneous	Monocytes
GM-CSF Signaling	0.613	0.0141	NA	BCL2A1	Adipose - Subcutaneous	Monocytes
Small Cell Lung Cancer Signaling	0.607	0.0139	NA	PTGS2	Adipose - Subcutaneous	Monocytes
ERK5 Signaling	0.607	0.0139	NA	LIF	Adipose - Subcutaneous	Monocytes
GPCR-Mediated Integration of Enteroendocrine Signaling Exemplified by an L Cell	0.607	0.0139	NA	GAL	Adipose - Subcutaneous	Monocytes
Estrogen-Dependent Breast Cancer Signaling	0.599	0.0135	NA	CYP19A1	Adipose - Subcutaneous	Monocytes
Toll-like Receptor Signaling	0.593	0.0133	NA	IL1B	Adipose - Subcutaneous	Monocytes
Role of MAPK Signaling in the Pathogenesis of Influenza	0.588	0.0132	NA	PTGS2	Adipose - Subcutaneous	Monocytes
JAK/Stat Signaling	0.564	0.0123	NA	IL6	Adipose - Subcutaneous	Monocytes
TR/RXR Activation	0.547	0.0118	NA	HP	Adipose - Subcutaneous	Monocytes
Xenobiotic Metabolism Signaling	0.544	0.00741	NA	IL1B,IL6	Adipose - Subcutaneous	Monocytes
G-Protein Coupled Receptor Signaling	0.544	0.00741	NA	FPR1,FPR2	Adipose - Subcutaneous	Monocytes
Crosstalk between Dendritic Cells and Natural Killer Cells	0.53	0.0112	NA	IL6	Adipose - Subcutaneous	Monocytes
Neuregulin Signaling	0.51	0.0106	NA	EREG	Adipose - Subcutaneous	Monocytes
ErbB Signaling	0.51	0.0106	NA	EREG	Adipose - Subcutaneous	Monocytes
Salvage Pathways of Pyrimidine Ribonucleotides	0.506	0.0105	NA	APOBEC3A	Adipose - Subcutaneous	Monocytes
Apoptosis Signaling	0.495	0.0102	NA	BCL2A1	Adipose - Subcutaneous	Monocytes
Mouse Embryonic Stem Cell Pluripotency	0.478	0.00971	NA	LIF	Adipose - Subcutaneous	Monocytes
Type I Diabetes Mellitus Signaling	0.463	0.00935	NA	IL1B	Adipose - Subcutaneous	Monocytes
Pancreatic Adenocarcinoma Signaling	0.457	0.00917	NA	PTGS2	Adipose - Subcutaneous	Monocytes
HIF1Î± Signaling	0.447	0.00893	NA	MMP8	Adipose - Subcutaneous	Monocytes
Natural Killer Cell Signaling	0.429	0.00847	NA	FCGR3A/FCGR3B	Adipose - Subcutaneous	Monocytes
IL-15 Production	0.429	0.00847	NA	IL6	Adipose - Subcutaneous	Monocytes
Role of NANOG in Mammalian Embryonic Stem Cell Pluripotency	0.429	0.00847	NA	LIF	Adipose - Subcutaneous	Monocytes
p38 MAPK Signaling	0.429	0.00847	NA	IL1B	Adipose - Subcutaneous	Monocytes
Th1 Pathway	0.429	0.00847	NA	IL6	Adipose - Subcutaneous	Monocytes
Endocannabinoid Neuronal Synapse Pathway	0.405	0.00787	NA	PTGS2	Adipose - Subcutaneous	Monocytes
PI3K/AKT Signaling	0.397	0.00769	NA	PTGS2	Adipose - Subcutaneous	Monocytes
Ovarian Cancer Signaling	0.375	0.00719	NA	PTGS2	Adipose - Subcutaneous	Monocytes
Phagosome Maturation	0.373	0.00714	NA	MPO	Adipose - Subcutaneous	Monocytes
Corticotropin Releasing Hormone Signaling	0.371	0.00709	NA	PTGS2	Adipose - Subcutaneous	Monocytes
eNOS Signaling	0.344	0.00654	NA	AQP9	Adipose - Subcutaneous	Monocytes
Th1 and Th2 Activation Pathway	0.315	0.00595	NA	IL6	Adipose - Subcutaneous	Monocytes
T Cell Exhaustion Signaling Pathway	0.312	0.00588	NA	IL6	Adipose - Subcutaneous	Monocytes
NF-ÎºB Signaling	0.299	0.00565	NA	IL1B	Adipose - Subcutaneous	Monocytes
Endothelin-1 Signaling	0.291	0.00549	NA	PTGS2	Adipose - Subcutaneous	Monocytes
ILK Signaling	0.284	0.00538	NA	PTGS2	Adipose - Subcutaneous	Monocytes
Adrenomedullin signaling pathway	0.273	0.00518	NA	IL1B	Adipose - Subcutaneous	Monocytes
Leukocyte Extravasation Signaling	0.272	0.00515	NA	MMP8	Adipose - Subcutaneous	Monocytes
Axonal Guidance Signaling	0.26	0.00427	NA	ADAMTS14,MMP8	Adipose - Subcutaneous	Monocytes
LPS/IL-1 Mediated Inhibition of RXR Function	0.249	0.00476	NA	IL1B	Adipose - Subcutaneous	Monocytes
Systemic Lupus Erythematosus In T Cell Signaling Pathway	0.24	0.00461	NA	IL6	Adipose - Subcutaneous	Monocytes
Cardiac Hypertrophy Signaling	0.218	0.00424	NA	IL6	Adipose - Subcutaneous	Monocytes
Phospholipase C Signaling	0.207	0.00407	NA	IGHG3	Adipose - Subcutaneous	Monocytes
Protein Kinase A Signaling	0	0.00261	NA	PTGS2	Adipose - Subcutaneous	Monocytes
Sirtuin Signaling Pathway	0	0.00353	NA	CXCL8	Adipose - Subcutaneous	Monocytes
Granulocyte Adhesion and Diapedesis	15.6	0.095	NA	C5AR1,CCL13,CCL18,CCL19,CCL7,CXCL1,CXCL10,CXCL3,CXCL5,FPR3,IL1B,IL1RN,ITGB2,MMP12,MMP7,MMP8,MMP9	Adipose - Subcutaneous	Myeloid_Sum
Agranulocyte Adhesion and Diapedesis	13.8	0.0833	NA	C5AR1,CCL13,CCL18,CCL19,CCL7,CXCL1,CXCL10,CXCL3,CXCL5,IL1B,IL1RN,ITGB2,MMP12,MMP7,MMP8,MMP9	Adipose - Subcutaneous	Myeloid_Sum
Phagosome Formation	12.6	0.104	NA	C5AR1,CR1,FCER1G,FCER2,FCGR1A,FCGR1B,FCGR3A/FCGR3B,IGHG4,ITGAX,ITGB2,MARCO,MSR1,TLR7	Adipose - Subcutaneous	Myeloid_Sum
Complement System	10.6	0.216	0.816	C1QA,C1QB,C1QC,C4BPB,C5AR1,CR1,ITGAX,ITGB2	Adipose - Subcutaneous	Myeloid_Sum
Dendritic Cell Maturation	7.05	0.0546	3	CD86,FCER1G,FCGR1A,FCGR1B,FCGR3A/FCGR3B,IGHG4,IL1B,IL1RN,TREM2,TYROBP	Adipose - Subcutaneous	Myeloid_Sum
TREM1 Signaling	6.66	0.0933	2.646	CCL7,CD86,CXCL3,IL1B,ITGAX,TLR7,TYROBP	Adipose - Subcutaneous	Myeloid_Sum
Communication between Innate and Adaptive Immune Cells	5.92	0.0729	NA	CD86,CXCL10,FCER1G,IGHG4,IL1B,IL1RN,TLR7	Adipose - Subcutaneous	Myeloid_Sum
Role of Hypercytokinemia/hyperchemokinemia in the Pathogenesis of Influenza	5.37	0.116	NA	CCR1,CCR5,CXCL10,IL1B,IL1RN	Adipose - Subcutaneous	Myeloid_Sum
Role of IL-17F in Allergic Inflammatory Airway Diseases	5.27	0.111	2	CCL7,CXCL1,CXCL10,CXCL5,IL1B	Adipose - Subcutaneous	Myeloid_Sum
Systemic Lupus Erythematosus Signaling	5.19	0.0391	NA	CD86,FCER1G,FCGR1A,FCGR1B,FCGR3A/FCGR3B,IGHG4,IL1B,IL1RN,TLR7	Adipose - Subcutaneous	Myeloid_Sum
Atherosclerosis Signaling	5.18	0.0565	NA	IL1B,IL1RN,ITGB2,LYZ,MMP9,MSR1,PLA2G7	Adipose - Subcutaneous	Myeloid_Sum
Airway Pathology in Chronic Obstructive Pulmonary Disease	5.02	0.375	NA	CXCL3,MMP8,MMP9	Adipose - Subcutaneous	Myeloid_Sum
Altered T Cell and B Cell Signaling in Rheumatoid Arthritis	4.92	0.0667	NA	CD86,FCER1G,IL1B,IL1RN,SPP1,TLR7	Adipose - Subcutaneous	Myeloid_Sum
Pathogenesis of Multiple Sclerosis	4.84	0.333	NA	CCR1,CCR5,CXCL10	Adipose - Subcutaneous	Myeloid_Sum
Role of Pattern Recognition Receptors in Recognition of Bacteria and Viruses	4.56	0.0455	2.449	C1QA,C1QB,C1QC,C5AR1,IL1B,OSM,TLR7	Adipose - Subcutaneous	Myeloid_Sum
Role of IL-17A in Psoriasis	4.32	0.231	NA	CXCL1,CXCL3,CXCL5	Adipose - Subcutaneous	Myeloid_Sum
Neuroinflammation Signaling Pathway	4.28	0.03	2.828	CD86,CXCL10,CYBB,IL1B,KCNJ5,MMP9,TLR7,TREM2,TYROBP	Adipose - Subcutaneous	Myeloid_Sum
Natural Killer Cell Signaling	4.23	0.0504	NA	CD300A,FCER1G,FCGR3A/FCGR3B,HCST,SIGLEC7,TYROBP	Adipose - Subcutaneous	Myeloid_Sum
LXR/RXR Activation	4.19	0.0496	-2.236	CCL7,IL1B,IL1RN,LYZ,MMP9,MSR1	Adipose - Subcutaneous	Myeloid_Sum
Inhibition of Matrix Metalloproteases	4.17	0.103	-2	MMP12,MMP7,MMP8,MMP9	Adipose - Subcutaneous	Myeloid_Sum
Crosstalk between Dendritic Cells and Natural Killer Cells	3.83	0.0562	NA	CD209,CD86,TLR7,TREM2,TYROBP	Adipose - Subcutaneous	Myeloid_Sum
Graft-versus-Host Disease Signaling	3.81	0.0833	NA	CD86,FCER1G,IL1B,IL1RN	Adipose - Subcutaneous	Myeloid_Sum
Role of IL-17A in Arthritis	3.61	0.0741	NA	CCL7,CXCL1,CXCL3,CXCL5	Adipose - Subcutaneous	Myeloid_Sum
Role of Macrophages, Fibroblasts and Endothelial Cells in Rheumatoid Arthritis	3.4	0.0256	NA	C5AR1,FCGR1A,FCGR3A/FCGR3B,IGHG4,IL1B,IL1RN,OSM,TLR7	Adipose - Subcutaneous	Myeloid_Sum
IL-10 Signaling	3.2	0.058	NA	CCR1,CCR5,IL1B,IL1RN	Adipose - Subcutaneous	Myeloid_Sum
Tryptophan Degradation to 2-amino-3-carboxymuconate Semialdehyde	3.19	0.286	NA	KMO,KYNU	Adipose - Subcutaneous	Myeloid_Sum
Leukocyte Extravasation Signaling	3.04	0.0303	2.236	CYBB,ITGB2,MMP12,MMP7,MMP8,MMP9	Adipose - Subcutaneous	Myeloid_Sum
HOTAIR Regulatory Pathway	2.68	0.0314	2.236	MMP12,MMP7,MMP8,MMP9,SPP1	Adipose - Subcutaneous	Myeloid_Sum
Bladder Cancer Signaling	2.65	0.0412	NA	MMP12,MMP7,MMP8,MMP9	Adipose - Subcutaneous	Myeloid_Sum
Autoimmune Thyroid Disease Signaling	2.57	0.0612	NA	CD86,FCER1G,IGHG4	Adipose - Subcutaneous	Myeloid_Sum
NAD biosynthesis II (from tryptophan)	2.56	0.143	NA	KMO,KYNU	Adipose - Subcutaneous	Myeloid_Sum
Acute Phase Response Signaling	2.46	0.0279	2	C4BPB,HAMP,IL1B,IL1RN,OSM	Adipose - Subcutaneous	Myeloid_Sum
Role of NFAT in Regulation of the Immune Response	2.44	0.0276	2.236	CD86,FCER1G,FCGR1A,FCGR1B,FCGR3A/FCGR3B	Adipose - Subcutaneous	Myeloid_Sum
HIF1Î± Signaling	2.41	0.0354	NA	MMP12,MMP7,MMP8,MMP9	Adipose - Subcutaneous	Myeloid_Sum
Hepatic Fibrosis / Hepatic Stellate Cell Activation	2.39	0.0269	NA	CCR5,COL22A1,CXCL3,IL1B,MMP9	Adipose - Subcutaneous	Myeloid_Sum
Differential Regulation of Cytokine Production in Macrophages and T Helper Cells by IL-17A and IL-17F	2.34	0.111	NA	CXCL1,IL1B	Adipose - Subcutaneous	Myeloid_Sum
IL-8 Signaling	2.26	0.0251	2.236	CXCL1,CYBB,ITGAX,ITGB2,MMP9	Adipose - Subcutaneous	Myeloid_Sum
IL-17A Signaling in Airway Cells	2.25	0.0469	NA	CXCL1,CXCL3,CXCL5	Adipose - Subcutaneous	Myeloid_Sum
Tryptophan Degradation III (Eukaryotic)	2.17	0.0909	NA	KMO,KYNU	Adipose - Subcutaneous	Myeloid_Sum
Differential Regulation of Cytokine Production in Intestinal Epithelial Cells by IL-17A and IL-17F	2.13	0.087	NA	CXCL1,IL1B	Adipose - Subcutaneous	Myeloid_Sum
Th2 Pathway	2.12	0.0292	NA	CCR1,CCR5,CD86,ITGB2	Adipose - Subcutaneous	Myeloid_Sum
Caveolar-mediated Endocytosis Signaling	2.09	0.0411	NA	ITGAD,ITGAX,ITGB2	Adipose - Subcutaneous	Myeloid_Sum
Role of Osteoblasts, Osteoclasts and Chondrocytes in Rheumatoid Arthritis	2.08	0.0227	NA	ACP5,IL1B,IL1RN,MMP8,SPP1	Adipose - Subcutaneous	Myeloid_Sum
IL-17A Signaling in Gastric Cells	2.06	0.08	NA	CXCL1,CXCL10	Adipose - Subcutaneous	Myeloid_Sum
Toll-like Receptor Signaling	2.04	0.0395	NA	IL1B,IL1RN,TLR7	Adipose - Subcutaneous	Myeloid_Sum
IL-17 Signaling	1.98	0.0375	NA	CXCL1,CXCL10,CXCL5	Adipose - Subcutaneous	Myeloid_Sum
Chemokine Signaling	1.98	0.0375	NA	CCL13,CCL7,CCR5	Adipose - Subcutaneous	Myeloid_Sum
Allograft Rejection Signaling	1.9	0.0349	NA	CD86,FCER1G,IGHG4	Adipose - Subcutaneous	Myeloid_Sum
Colorectal Cancer Metastasis Signaling	1.84	0.0198	2.236	MMP12,MMP7,MMP8,MMP9,TLR7	Adipose - Subcutaneous	Myeloid_Sum
Th1 and Th2 Activation Pathway	1.79	0.0233	NA	CCR1,CCR5,CD86,ITGB2	Adipose - Subcutaneous	Myeloid_Sum
IL-17A Signaling in Fibroblasts	1.78	0.0571	NA	CCL7,CXCL5	Adipose - Subcutaneous	Myeloid_Sum
L-serine Degradation	1.77	0.333	NA	SDS	Adipose - Subcutaneous	Myeloid_Sum
NF-ÎºB Signaling	1.73	0.0223	2	FCER1G,IL1B,IL1RN,TLR7	Adipose - Subcutaneous	Myeloid_Sum
Docosahexaenoic Acid (DHA) Signaling	1.71	0.0526	NA	BCL2A1,IL1B	Adipose - Subcutaneous	Myeloid_Sum
Melatonin Degradation II	1.65	0.25	NA	IL4I1	Adipose - Subcutaneous	Myeloid_Sum
Paxillin Signaling	1.62	0.0275	NA	ITGAD,ITGAX,ITGB2	Adipose - Subcutaneous	Myeloid_Sum
Oncostatin M Signaling	1.61	0.0465	NA	CHI3L1,OSM	Adipose - Subcutaneous	Myeloid_Sum
Type I Diabetes Mellitus Signaling	1.6	0.027	NA	CD86,FCER1G,IL1B	Adipose - Subcutaneous	Myeloid_Sum
PFKFB4 Signaling Pathway	1.56	0.0435	NA	FBP1,HK3	Adipose - Subcutaneous	Myeloid_Sum
Hematopoiesis from Pluripotent Stem Cells	1.51	0.0408	NA	FCER1G,IGHG4	Adipose - Subcutaneous	Myeloid_Sum
Th1 Pathway	1.5	0.0246	NA	CCR5,CD86,ITGB2	Adipose - Subcutaneous	Myeloid_Sum
Osteoarthritis Pathway	1.49	0.0188	2	IL1B,MMP12,MMP9,SPP1	Adipose - Subcutaneous	Myeloid_Sum
FXR/RXR Activation	1.46	0.0238	NA	FBP1,IL1B,IL1RN	Adipose - Subcutaneous	Myeloid_Sum
Role of Cytokines in Mediating Communication between Immune Cells	1.43	0.037	NA	IL1B,IL1RN	Adipose - Subcutaneous	Myeloid_Sum
Glucocorticoid Receptor Signaling	1.38	0.0149	NA	CCL13,CXCL3,FCGR1A,IL1B,IL1RN	Adipose - Subcutaneous	Myeloid_Sum
Nur77 Signaling in T Lymphocytes	1.36	0.0339	NA	CD86,FCER1G	Adipose - Subcutaneous	Myeloid_Sum
Glycine Betaine Degradation	1.26	0.1	NA	SDS	Adipose - Subcutaneous	Myeloid_Sum
T Helper Cell Differentiation	1.19	0.0274	NA	CD86,FCER1G	Adipose - Subcutaneous	Myeloid_Sum
Systemic Lupus Erythematosus In B Cell Signaling Pathway	1.15	0.0145	1	IL1B,LILRB4,OSM,TLR7	Adipose - Subcutaneous	Myeloid_Sum
NAD Phosphorylation and Dephosphorylation	1.15	0.0769	NA	ACP5	Adipose - Subcutaneous	Myeloid_Sum
VDR/RXR Activation	1.14	0.0256	NA	CXCL10,SPP1	Adipose - Subcutaneous	Myeloid_Sum
Role of MAPK Signaling in the Pathogenesis of Influenza	1.14	0.0256	NA	CXCL10,PLA2G7	Adipose - Subcutaneous	Myeloid_Sum
Isoleucine Degradation I	1.12	0.0714	NA	SDS	Adipose - Subcutaneous	Myeloid_Sum
Phenylalanine Degradation IV (Mammalian, via Side Chain)	1.12	0.0714	NA	IL4I1	Adipose - Subcutaneous	Myeloid_Sum
NF-ÎºB Activation by Viruses	1.11	0.0244	NA	CCR5,ITGB2	Adipose - Subcutaneous	Myeloid_Sum
Hepatic Cholestasis	1.07	0.0163	NA	IL1B,IL1RN,OSM	Adipose - Subcutaneous	Myeloid_Sum
Chondroitin Sulfate Degradation (Metazoa)	1.06	0.0625	NA	CEMIP	Adipose - Subcutaneous	Myeloid_Sum
CTLA4 Signaling in Cytotoxic T Lymphocytes	1.05	0.0225	NA	CD86,FCER1G	Adipose - Subcutaneous	Myeloid_Sum
Dermatan Sulfate Degradation (Metazoa)	1.04	0.0588	NA	CEMIP	Adipose - Subcutaneous	Myeloid_Sum
Th17 Activation Pathway	1.03	0.022	NA	FCER1G,IL1B	Adipose - Subcutaneous	Myeloid_Sum
Valine Degradation I	1.01	0.0556	NA	SDS	Adipose - Subcutaneous	Myeloid_Sum
FcÎ³ Receptor-mediated Phagocytosis in Macrophages and Monocytes	1.01	0.0213	NA	FCGR1A,FCGR3A/FCGR3B	Adipose - Subcutaneous	Myeloid_Sum
CCR5 Signaling in Macrophages	1.01	0.0213	NA	CCR5,FCER1G	Adipose - Subcutaneous	Myeloid_Sum
Adrenomedullin signaling pathway	1	0.0152	NA	IL1B,IL1RN,MATK	Adipose - Subcutaneous	Myeloid_Sum
Neuregulin Signaling	0.991	0.0208	NA	EREG,MATK	Adipose - Subcutaneous	Myeloid_Sum
Inflammasome pathway	0.971	0.05	NA	IL1B	Adipose - Subcutaneous	Myeloid_Sum
Putrescine Degradation III	0.951	0.0476	NA	IL4I1	Adipose - Subcutaneous	Myeloid_Sum
Pyrimidine Deoxyribonucleotides De Novo Biosynthesis I	0.932	0.0455	NA	RRM2	Adipose - Subcutaneous	Myeloid_Sum
PPAR Signaling	0.932	0.0192	NA	IL1B,IL1RN	Adipose - Subcutaneous	Myeloid_Sum
Integrin Signaling	0.917	0.014	NA	ITGAD,ITGAX,ITGB2	Adipose - Subcutaneous	Myeloid_Sum
iCOS-iCOSL Signaling in T Helper Cells	0.886	0.018	NA	CD86,FCER1G	Adipose - Subcutaneous	Myeloid_Sum
Role of JAK family kinases in IL-6-type Cytokine Signaling	0.879	0.04	NA	OSM	Adipose - Subcutaneous	Myeloid_Sum
Tryptophan Degradation X (Mammalian, via Tryptamine)	0.879	0.04	NA	IL4I1	Adipose - Subcutaneous	Myeloid_Sum
LPS/IL-1 Mediated Inhibition of RXR Function	0.876	0.0134	NA	IL1B,IL1RN,IL4I1	Adipose - Subcutaneous	Myeloid_Sum
Lipid Antigen Presentation by CD1	0.863	0.0385	NA	FCER1G	Adipose - Subcutaneous	Myeloid_Sum
NAD Salvage Pathway II	0.863	0.0385	NA	ACP5	Adipose - Subcutaneous	Myeloid_Sum
Glycolysis I	0.863	0.0385	NA	FBP1	Adipose - Subcutaneous	Myeloid_Sum
Gluconeogenesis I	0.863	0.0385	NA	FBP1	Adipose - Subcutaneous	Myeloid_Sum
fMLP Signaling in Neutrophils	0.857	0.0172	NA	CYBB,FPR3	Adipose - Subcutaneous	Myeloid_Sum
Neuroprotective Role of THOP1 in Alzheimer's Disease	0.857	0.0172	NA	MMP9,ST14	Adipose - Subcutaneous	Myeloid_Sum
p38 MAPK Signaling	0.845	0.0169	NA	IL1B,IL1RN	Adipose - Subcutaneous	Myeloid_Sum
Cholecystokinin/Gastrin-mediated Signaling	0.839	0.0168	NA	IL1B,IL1RN	Adipose - Subcutaneous	Myeloid_Sum
GP6 Signaling Pathway	0.839	0.0168	NA	COL22A1,FCER1G	Adipose - Subcutaneous	Myeloid_Sum
CD28 Signaling in T Helper Cells	0.833	0.0167	NA	CD86,FCER1G	Adipose - Subcutaneous	Myeloid_Sum
Role of Tissue Factor in Cancer	0.833	0.0167	NA	CXCL1,IL1B	Adipose - Subcutaneous	Myeloid_Sum
Dopamine Degradation	0.807	0.0333	NA	IL4I1	Adipose - Subcutaneous	Myeloid_Sum
IL-6 Signaling	0.804	0.016	NA	IL1B,IL1RN	Adipose - Subcutaneous	Myeloid_Sum
Fatty Acid Î²-oxidation I	0.78	0.0312	NA	SDS	Adipose - Subcutaneous	Myeloid_Sum
Cytotoxic T Lymphocyte-mediated Apoptosis of Target Cells	0.757	0.0294	NA	FCER1G	Adipose - Subcutaneous	Myeloid_Sum
Inhibition of Angiogenesis by TSP1	0.757	0.0294	NA	MMP9	Adipose - Subcutaneous	Myeloid_Sum
STAT3 Pathway	0.752	0.0148	NA	IFNLR1,IL1B	Adipose - Subcutaneous	Myeloid_Sum
Noradrenaline and Adrenaline Degradation	0.745	0.0286	NA	IL4I1	Adipose - Subcutaneous	Myeloid_Sum
Iron homeostasis signaling pathway	0.742	0.0146	NA	ATP6V0D2,HAMP	Adipose - Subcutaneous	Myeloid_Sum
B Cell Development	0.735	0.0278	NA	CD86	Adipose - Subcutaneous	Myeloid_Sum
Ovarian Cancer Signaling	0.733	0.0144	NA	MMP7,MMP9	Adipose - Subcutaneous	Myeloid_Sum
Role of PKR in Interferon Induction and Antiviral Response	0.684	0.0244	NA	FCGR1A	Adipose - Subcutaneous	Myeloid_Sum
Phagosome Maturation	0.684	0.0133	NA	ATP6V0D2,CYBB	Adipose - Subcutaneous	Myeloid_Sum
Serotonin Receptor Signaling	0.666	0.0233	NA	IL4I1	Adipose - Subcutaneous	Myeloid_Sum
PKCÎ¸ Signaling in T Lymphocytes	0.662	0.0129	NA	CD86,FCER1G	Adipose - Subcutaneous	Myeloid_Sum
IL-23 Signaling Pathway	0.658	0.0227	NA	IL1B	Adipose - Subcutaneous	Myeloid_Sum
Role of Oct4 in Mammalian Embryonic Stem Cell Pluripotency	0.64	0.0217	NA	SPP1	Adipose - Subcutaneous	Myeloid_Sum
HMGB1 Signaling	0.623	0.0121	NA	IL1B,OSM	Adipose - Subcutaneous	Myeloid_Sum
Primary Immunodeficiency Signaling	0.609	0.02	NA	IGHG4	Adipose - Subcutaneous	Myeloid_Sum
Lymphotoxin Î² Receptor Signaling	0.587	0.0189	NA	CXCL1	Adipose - Subcutaneous	Myeloid_Sum
T Cell Exhaustion Signaling Pathway	0.587	0.0114	NA	CD86,FCER1G	Adipose - Subcutaneous	Myeloid_Sum
MSP-RON Signaling Pathway	0.553	0.0172	NA	ITGB2	Adipose - Subcutaneous	Myeloid_Sum
B Cell Receptor Signaling	0.553	0.0108	NA	BCL2A1,IGHG4	Adipose - Subcutaneous	Myeloid_Sum
Production of Nitric Oxide and Reactive Oxygen Species in Macrophages	0.544	0.0106	NA	CYBB,LYZ	Adipose - Subcutaneous	Myeloid_Sum
SPINK1 Pancreatic Cancer Pathway	0.541	0.0167	NA	MMP12	Adipose - Subcutaneous	Myeloid_Sum
Phospholipases	0.535	0.0164	NA	PLA2G7	Adipose - Subcutaneous	Myeloid_Sum
ILK Signaling	0.533	0.0105	NA	ITGB2,MMP9	Adipose - Subcutaneous	Myeloid_Sum
Axonal Guidance Signaling	0.532	0.00823	NA	MMP12,MMP7,MMP8,MMP9	Adipose - Subcutaneous	Myeloid_Sum
Cardiac Hypertrophy Signaling (Enhanced)	0.532	0.00823	2	CYBB,IFNLR1,IL1B,OSM	Adipose - Subcutaneous	Myeloid_Sum
Clathrin-mediated Endocytosis Signaling	0.527	0.0104	NA	ITGB2,LYZ	Adipose - Subcutaneous	Myeloid_Sum
Role of PI3K/AKT Signaling in the Pathogenesis of Influenza	0.517	0.0156	NA	CCR5	Adipose - Subcutaneous	Myeloid_Sum
Eicosanoid Signaling	0.517	0.0156	NA	PLA2G7	Adipose - Subcutaneous	Myeloid_Sum
CD40 Signaling	0.511	0.0154	NA	FCER2	Adipose - Subcutaneous	Myeloid_Sum
Superpathway of Melatonin Degradation	0.511	0.0154	NA	IL4I1	Adipose - Subcutaneous	Myeloid_Sum
Calcium-induced T Lymphocyte Apoptosis	0.506	0.0152	NA	FCER1G	Adipose - Subcutaneous	Myeloid_Sum
Serotonin Degradation	0.5	0.0149	NA	IL4I1	Adipose - Subcutaneous	Myeloid_Sum
GM-CSF Signaling	0.485	0.0143	NA	BCL2A1	Adipose - Subcutaneous	Myeloid_Sum
GPCR-Mediated Integration of Enteroendocrine Signaling Exemplified by an L Cell	0.47	0.0137	NA	GAL	Adipose - Subcutaneous	Myeloid_Sum
Glioma Invasiveness Signaling	0.466	0.0135	NA	MMP9	Adipose - Subcutaneous	Myeloid_Sum
Macropinocytosis Signaling	0.456	0.0132	NA	ITGB2	Adipose - Subcutaneous	Myeloid_Sum
Dopamine Receptor Signaling	0.452	0.013	NA	IL4I1	Adipose - Subcutaneous	Myeloid_Sum
Sperm Motility	0.451	0.00905	NA	MATK,PLA2G7	Adipose - Subcutaneous	Myeloid_Sum
Reelin Signaling in Neurons	0.447	0.0128	NA	ITGB2	Adipose - Subcutaneous	Myeloid_Sum
Agrin Interactions at Neuromuscular Junction	0.447	0.0128	NA	ITGB2	Adipose - Subcutaneous	Myeloid_Sum
Apelin Adipocyte Signaling Pathway	0.434	0.0123	NA	CYBB	Adipose - Subcutaneous	Myeloid_Sum
HER-2 Signaling in Breast Cancer	0.421	0.0119	NA	ITGB2	Adipose - Subcutaneous	Myeloid_Sum
IL-4 Signaling	0.418	0.0118	NA	FCER2	Adipose - Subcutaneous	Myeloid_Sum
OX40 Signaling Pathway	0.399	0.0111	NA	FCER1G	Adipose - Subcutaneous	Myeloid_Sum
Opioid Signaling Pathway	0.385	0.008	NA	KCNJ5,RGS1	Adipose - Subcutaneous	Myeloid_Sum
ErbB Signaling	0.384	0.0106	NA	EREG	Adipose - Subcutaneous	Myeloid_Sum
Phospholipase C Signaling	0.371	0.00778	NA	FCER1G,IGHG4	Adipose - Subcutaneous	Myeloid_Sum
Apoptosis Signaling	0.368	0.0101	NA	BCL2A1	Adipose - Subcutaneous	Myeloid_Sum
SAPK/JNK Signaling	0.358	0.0098	NA	FCER1G	Adipose - Subcutaneous	Myeloid_Sum
Virus Entry via Endocytic Pathways	0.342	0.00935	NA	ITGB2	Adipose - Subcutaneous	Myeloid_Sum
Antioxidant Action of Vitamin C	0.342	0.00935	NA	PLA2G7	Adipose - Subcutaneous	Myeloid_Sum
Pancreatic Adenocarcinoma Signaling	0.336	0.00917	NA	MMP9	Adipose - Subcutaneous	Myeloid_Sum
Rac Signaling	0.331	0.00901	NA	CYBB	Adipose - Subcutaneous	Myeloid_Sum
Xenobiotic Metabolism Signaling	0.316	0.00697	NA	IL1B,IL4I1	Adipose - Subcutaneous	Myeloid_Sum
Fc Epsilon RI Signaling	0.314	0.00855	NA	FCER1G	Adipose - Subcutaneous	Myeloid_Sum
IL-15 Production	0.305	0.00826	NA	MATK	Adipose - Subcutaneous	Myeloid_Sum
G Beta Gamma Signaling	0.302	0.0082	NA	KCNJ5	Adipose - Subcutaneous	Myeloid_Sum
Endocannabinoid Neuronal Synapse Pathway	0.287	0.00781	NA	KCNJ5	Adipose - Subcutaneous	Myeloid_Sum
White Adipose Tissue Browning Pathway	0.285	0.00775	NA	FCER1G	Adipose - Subcutaneous	Myeloid_Sum
IL-12 Signaling and Production in Macrophages	0.278	0.00758	NA	LYZ	Adipose - Subcutaneous	Myeloid_Sum
Estrogen Receptor Signaling	0.268	0.0073	NA	NR0B1	Adipose - Subcutaneous	Myeloid_Sum
PI3K Signaling in B Lymphocytes	0.265	0.00725	NA	CD180	Adipose - Subcutaneous	Myeloid_Sum
D-myo-inositol (1,4,5,6)-Tetrakisphosphate Biosynthesis	0.26	0.00709	NA	ACP5	Adipose - Subcutaneous	Myeloid_Sum
D-myo-inositol (3,4,5,6)-tetrakisphosphate Biosynthesis	0.26	0.00709	NA	ACP5	Adipose - Subcutaneous	Myeloid_Sum
Aryl Hydrocarbon Receptor Signaling	0.255	0.00699	NA	IL1B	Adipose - Subcutaneous	Myeloid_Sum
Systemic Lupus Erythematosus In T Cell Signaling Pathway	0.249	0.00599	NA	CD86,FCER1G	Adipose - Subcutaneous	Myeloid_Sum
Relaxin Signaling	0.244	0.00671	NA	MMP9	Adipose - Subcutaneous	Myeloid_Sum
3-phosphoinositide Degradation	0.233	0.00645	NA	ACP5	Adipose - Subcutaneous	Myeloid_Sum
D-myo-inositol-5-phosphate Metabolism	0.231	0.00641	NA	ACP5	Adipose - Subcutaneous	Myeloid_Sum
Aldosterone Signaling in Epithelial Cells	0.228	0.00633	NA	DNAJC5B	Adipose - Subcutaneous	Myeloid_Sum
eNOS Signaling	0.226	0.00629	NA	AQP9	Adipose - Subcutaneous	Myeloid_Sum
Dopamine-DARPP32 Feedback in cAMP Signaling	0.22	0.00613	NA	KCNJ5	Adipose - Subcutaneous	Myeloid_Sum
Tec Kinase Signaling	0.218	0.0061	NA	FCER1G	Adipose - Subcutaneous	Myeloid_Sum
3-phosphoinositide Biosynthesis	0.216	0.00606	NA	ACP5	Adipose - Subcutaneous	Myeloid_Sum
Cdc42 Signaling	0.213	0.00599	NA	FCER1G	Adipose - Subcutaneous	Myeloid_Sum
Wnt/Î²-catenin Signaling	0.204	0.00578	NA	MMP7	Adipose - Subcutaneous	Myeloid_Sum
Actin Cytoskeleton Signaling	0	0.00457	NA	MATK	Adipose - Subcutaneous	Myeloid_Sum
Synaptic Long Term Depression	0	0.00535	NA	PLA2G7	Adipose - Subcutaneous	Myeloid_Sum
NRF2-mediated Oxidative Stress Response	0	0.00526	NA	DNAJC5B	Adipose - Subcutaneous	Myeloid_Sum
PPARÎ±/RXRÎ± Activation	0	0.00526	NA	IL1B	Adipose - Subcutaneous	Myeloid_Sum
Endothelin-1 Signaling	0	0.00538	NA	PLA2G7	Adipose - Subcutaneous	Myeloid_Sum
Signaling by Rho Family GTPases	0	0.00412	NA	CYBB	Adipose - Subcutaneous	Myeloid_Sum
Superpathway of Inositol Phosphate Compounds	0	0.00505	NA	ACP5	Adipose - Subcutaneous	Myeloid_Sum
Regulation of the Epithelial-Mesenchymal Transition Pathway	0	0.00518	NA	MMP9	Adipose - Subcutaneous	Myeloid_Sum
Protein Ubiquitination Pathway	0	0.00366	NA	DNAJC5B	Adipose - Subcutaneous	Myeloid_Sum
Complement System	7.44	0.139	0.447	C1QA,C1QB,C1QC,C4BPB,CR1	Adipose - Visceral (Omentum)	MacrophageSum
Phagosome Formation	4.9	0.0435	NA	CR1,FCGR1A,FCGR3A/FCGR3B,MARCO,MSR1	Adipose - Visceral (Omentum)	MacrophageSum
FcÎ³ Receptor-mediated Phagocytosis in Macrophages and Monocytes	2.73	0.0323	NA	FCGR1A,FCGR3A/FCGR3B,PLD5	Adipose - Visceral (Omentum)	MacrophageSum
Role of Pattern Recognition Receptors in Recognition of Bacteria and Viruses	2.18	0.0207	NA	C1QA,C1QB,C1QC	Adipose - Visceral (Omentum)	MacrophageSum
Granulocyte Adhesion and Diapedesis	2.03	0.0182	NA	CCL18,FPR3,MMP7	Adipose - Visceral (Omentum)	MacrophageSum
Th1 and Th2 Activation Pathway	2.01	0.0179	NA	CCR1,HAVCR2,TIMD4	Adipose - Visceral (Omentum)	MacrophageSum
Phospholipases	2.01	0.0351	NA	PLA2G7,PLD5	Adipose - Visceral (Omentum)	MacrophageSum
Dendritic Cell Maturation	1.97	0.0172	NA	FCGR1A,FCGR3A/FCGR3B,TREM2	Adipose - Visceral (Omentum)	MacrophageSum
IL-10 Signaling	1.85	0.029	NA	CCR1,LBP	Adipose - Visceral (Omentum)	MacrophageSum
Crosstalk between Dendritic Cells and Natural Killer Cells	1.64	0.0225	NA	CD209,TREM2	Adipose - Visceral (Omentum)	MacrophageSum
Pathogenesis of Multiple Sclerosis	1.63	0.111	NA	CCR1	Adipose - Visceral (Omentum)	MacrophageSum
Antioxidant Action of Vitamin C	1.53	0.0196	NA	PLA2G7,PLD5	Adipose - Visceral (Omentum)	MacrophageSum
Chondroitin Sulfate Degradation (Metazoa)	1.44	0.0714	NA	CEMIP	Adipose - Visceral (Omentum)	MacrophageSum
Choline Biosynthesis III	1.44	0.0714	NA	PLD5	Adipose - Visceral (Omentum)	MacrophageSum
Natural Killer Cell Signaling	1.41	0.0169	NA	FCGR3A/FCGR3B,SIGLEC7	Adipose - Visceral (Omentum)	MacrophageSum
Dermatan Sulfate Degradation (Metazoa)	1.41	0.0667	NA	CEMIP	Adipose - Visceral (Omentum)	MacrophageSum
LXR/RXR Activation	1.39	0.0165	NA	LBP,MSR1	Adipose - Visceral (Omentum)	MacrophageSum
Atherosclerosis Signaling	1.39	0.0165	NA	MSR1,PLA2G7	Adipose - Visceral (Omentum)	MacrophageSum
Extrinsic Prothrombin Activation Pathway	1.39	0.0625	NA	F13A1	Adipose - Visceral (Omentum)	MacrophageSum
Th2 Pathway	1.31	0.0149	NA	CCR1,TIMD4	Adipose - Visceral (Omentum)	MacrophageSum
Pyrimidine Deoxyribonucleotides De Novo Biosynthesis I	1.25	0.0455	NA	RRM2	Adipose - Visceral (Omentum)	MacrophageSum
Agranulocyte Adhesion and Diapedesis	1.11	0.0114	NA	CCL18,MMP7	Adipose - Visceral (Omentum)	MacrophageSum
Role of NFAT in Regulation of the Immune Response	1.1	0.0113	NA	FCGR1A,FCGR3A/FCGR3B	Adipose - Visceral (Omentum)	MacrophageSum
Acute Phase Response Signaling	1.1	0.0112	NA	C4BPB,LBP	Adipose - Visceral (Omentum)	MacrophageSum
Endothelin-1 Signaling	1.08	0.011	NA	PLA2G7,PLD5	Adipose - Visceral (Omentum)	MacrophageSum
Coagulation System	1.06	0.0286	NA	F13A1	Adipose - Visceral (Omentum)	MacrophageSum
Inhibition of Matrix Metalloproteases	1.02	0.0263	NA	MMP7	Adipose - Visceral (Omentum)	MacrophageSum
Role of PKR in Interferon Induction and Antiviral Response	0.991	0.0244	NA	FCGR1A	Adipose - Visceral (Omentum)	MacrophageSum
Role of Hypercytokinemia/hyperchemokinemia in the Pathogenesis of Influenza	0.991	0.0244	NA	CCR1	Adipose - Visceral (Omentum)	MacrophageSum
Intrinsic Prothrombin Activation Pathway	0.991	0.0244	NA	F13A1	Adipose - Visceral (Omentum)	MacrophageSum
Oncostatin M Signaling	0.971	0.0233	NA	CHI3L1	Adipose - Visceral (Omentum)	MacrophageSum
iNOS Signaling	0.963	0.0227	NA	LBP	Adipose - Visceral (Omentum)	MacrophageSum
Role of Oct4 in Mammalian Embryonic Stem Cell Pluripotency	0.951	0.0222	NA	SPP1	Adipose - Visceral (Omentum)	MacrophageSum
Systemic Lupus Erythematosus Signaling	0.943	0.00909	NA	FCGR1A,FCGR3A/FCGR3B	Adipose - Visceral (Omentum)	MacrophageSum
Autophagy	0.886	0.0189	NA	CTSE	Adipose - Visceral (Omentum)	MacrophageSum
Eicosanoid Signaling	0.821	0.0161	NA	PLA2G7	Adipose - Visceral (Omentum)	MacrophageSum
Pyridoxal 5'-phosphate Salvage Pathway	0.81	0.0156	NA	NEK2	Adipose - Visceral (Omentum)	MacrophageSum
Toll-like Receptor Signaling	0.747	0.0133	NA	LBP	Adipose - Visceral (Omentum)	MacrophageSum
Role of MAPK Signaling in the Pathogenesis of Influenza	0.74	0.0132	NA	PLA2G7	Adipose - Visceral (Omentum)	MacrophageSum
VDR/RXR Activation	0.735	0.013	NA	SPP1	Adipose - Visceral (Omentum)	MacrophageSum
Role of Macrophages, Fibroblasts and Endothelial Cells in Rheumatoid Arthritis	0.728	0.00664	NA	FCGR1A,FCGR3A/FCGR3B	Adipose - Visceral (Omentum)	MacrophageSum
LPS-stimulated MAPK Signaling	0.706	0.012	NA	LBP	Adipose - Visceral (Omentum)	MacrophageSum
Altered T Cell and B Cell Signaling in Rheumatoid Arthritis	0.706	0.012	NA	SPP1	Adipose - Visceral (Omentum)	MacrophageSum
Glucocorticoid Receptor Signaling	0.66	0.00599	NA	CD163,FCGR1A	Adipose - Visceral (Omentum)	MacrophageSum
Salvage Pathways of Pyrimidine Ribonucleotides	0.654	0.0105	NA	NEK2	Adipose - Visceral (Omentum)	MacrophageSum
Bladder Cancer Signaling	0.65	0.0104	NA	MMP7	Adipose - Visceral (Omentum)	MacrophageSum
Pancreatic Adenocarcinoma Signaling	0.602	0.00917	NA	PLD5	Adipose - Visceral (Omentum)	MacrophageSum
HIF1Î± Signaling	0.592	0.00893	NA	MMP7	Adipose - Visceral (Omentum)	MacrophageSum
fMLP Signaling in Neutrophils	0.578	0.00862	NA	FPR3	Adipose - Visceral (Omentum)	MacrophageSum
Th1 Pathway	0.572	0.00847	NA	HAVCR2	Adipose - Visceral (Omentum)	MacrophageSum
GÎ±i Signaling	0.551	0.008	NA	ADORA3	Adipose - Visceral (Omentum)	MacrophageSum
IL-6 Signaling	0.548	0.00794	NA	LBP	Adipose - Visceral (Omentum)	MacrophageSum
Iron homeostasis signaling pathway	0.535	0.00763	NA	CD163	Adipose - Visceral (Omentum)	MacrophageSum
PI3K Signaling in B Lymphocytes	0.526	0.00746	NA	CD180	Adipose - Visceral (Omentum)	MacrophageSum
Ovarian Cancer Signaling	0.513	0.00719	NA	MMP7	Adipose - Visceral (Omentum)	MacrophageSum
Phagosome Maturation	0.51	0.00714	NA	CTSE	Adipose - Visceral (Omentum)	MacrophageSum
GÎ±q Signaling	0.479	0.00654	NA	PLD5	Adipose - Visceral (Omentum)	MacrophageSum
Aldosterone Signaling in Epithelial Cells	0.474	0.00645	NA	DNAJC5B	Adipose - Visceral (Omentum)	MacrophageSum
Axonal Guidance Signaling	0.457	0.00427	NA	ADAMDEC1,MMP7	Adipose - Visceral (Omentum)	MacrophageSum
Wnt/Î²-catenin Signaling	0.441	0.00588	NA	MMP7	Adipose - Visceral (Omentum)	MacrophageSum
T Cell Exhaustion Signaling Pathway	0.441	0.00588	NA	HAVCR2	Adipose - Visceral (Omentum)	MacrophageSum
Hepatic Cholestasis	0.426	0.00562	NA	LBP	Adipose - Visceral (Omentum)	MacrophageSum
Synaptic Long Term Depression	0.42	0.00552	NA	PLA2G7	Adipose - Visceral (Omentum)	MacrophageSum
Hepatic Fibrosis / Hepatic Stellate Cell Activation	0.418	0.00549	NA	LBP	Adipose - Visceral (Omentum)	MacrophageSum
NRF2-mediated Oxidative Stress Response	0.409	0.00535	NA	DNAJC5B	Adipose - Visceral (Omentum)	MacrophageSum
Leukocyte Extravasation Signaling	0.397	0.00515	NA	MMP7	Adipose - Visceral (Omentum)	MacrophageSum
IL-8 Signaling	0.394	0.0051	NA	PLD5	Adipose - Visceral (Omentum)	MacrophageSum
mTOR Signaling	0.38	0.0049	NA	PLD5	Adipose - Visceral (Omentum)	MacrophageSum
Osteoarthritis Pathway	0.375	0.00483	NA	SPP1	Adipose - Visceral (Omentum)	MacrophageSum
LPS/IL-1 Mediated Inhibition of RXR Function	0.371	0.00476	NA	LBP	Adipose - Visceral (Omentum)	MacrophageSum
Sperm Motility	0.369	0.00474	NA	PLA2G7	Adipose - Visceral (Omentum)	MacrophageSum
Actin Cytoskeleton Signaling	0.365	0.00467	NA	LBP	Adipose - Visceral (Omentum)	MacrophageSum
Role of Osteoblasts, Osteoclasts and Chondrocytes in Rheumatoid Arthritis	0.362	0.00463	NA	SPP1	Adipose - Visceral (Omentum)	MacrophageSum
cAMP-mediated signaling	0.35	0.00446	NA	ADORA3	Adipose - Visceral (Omentum)	MacrophageSum
Phospholipase C Signaling	0.32	0.00407	NA	PLD5	Adipose - Visceral (Omentum)	MacrophageSum
Colorectal Cancer Metastasis Signaling	0.319	0.00405	NA	MMP7	Adipose - Visceral (Omentum)	MacrophageSum
Protein Ubiquitination Pathway	0.294	0.00373	NA	DNAJC5B	Adipose - Visceral (Omentum)	MacrophageSum
G-Protein Coupled Receptor Signaling	0.292	0.0037	NA	ADORA3	Adipose - Visceral (Omentum)	MacrophageSum
Neuroinflammation Signaling Pathway	0.269	0.00344	NA	TREM2	Adipose - Visceral (Omentum)	MacrophageSum
LXR/RXR Activation	8.94	0.0992	1.265	ALB,CCL7,FASN,IL1B,IL1R2,IL6,LBP,MSR1,S100A8,SAA1,SAA2,SAA4	Adipose - Visceral (Omentum)	Mast cells
Neuroprotective Role of THOP1 in Alzheimer's Disease	8.32	0.101	3.317	CMA1,CTSG,KLK10,KLK11,KLK5,KLK7,MASP1,PRSS12,SERPINA3,TPSAB1/TPSB2,TPSD1	Adipose - Visceral (Omentum)	Mast cells
SPINK1 General Cancer Pathway	7.04	0.129	2.121	IL6,MT1A,MT1B,MT1G,MT1H,MT1M,MT1X,MT2A	Adipose - Visceral (Omentum)	Mast cells
Atherosclerosis Signaling	6.78	0.0826	NA	ALB,ALOX15,ALOX15B,CMA1,IL1B,IL6,MSR1,S100A8,SAA4,TPSAB1/TPSB2	Adipose - Visceral (Omentum)	Mast cells
Acute Phase Response Signaling	5.25	0.0562	-1.633	ALB,HMOX1,IL1B,IL6,LBP,SAA1,SAA2,SAA4,SERPINA3,SOCS3	Adipose - Visceral (Omentum)	Mast cells
IL-10 Signaling	4.4	0.087	NA	HMOX1,IL1B,IL1R2,IL6,LBP,SOCS3	Adipose - Visceral (Omentum)	Mast cells
Hepatic Fibrosis / Hepatic Stellate Cell Activation	4.34	0.0495	NA	COL26A1,COL6A6,COL9A1,CXCL3,IL1B,IL1R2,IL6,LBP,LEP	Adipose - Visceral (Omentum)	Mast cells
Phagosome Formation	4.05	0.0609	NA	CR1,FCER1A,FCGR1A,IGHG4,MRC1,MSR1,TLR8	Adipose - Visceral (Omentum)	Mast cells
Granulocyte Adhesion and Diapedesis	3.85	0.0485	NA	CCL7,CLDN16,CXCL3,FPR1,FPR2,IL1B,IL1R2,MMP25	Adipose - Visceral (Omentum)	Mast cells
SPINK1 Pancreatic Cancer Pathway	3.84	0.0909	-2.236	CPA3,KLK10,KLK11,KLK5,KLK7	Adipose - Visceral (Omentum)	Mast cells
Role of IL-17A in Psoriasis	3.7	0.231	NA	CXCL3,S100A8,S100A9	Adipose - Visceral (Omentum)	Mast cells
Iron homeostasis signaling pathway	3.69	0.0534	NA	BMP3,BMP7,CD163,ERFE,HMOX1,IL6,SLC11A1	Adipose - Visceral (Omentum)	Mast cells
TREM1 Signaling	3.35	0.0714	-2.236	CCL7,CXCL3,IL1B,IL6,TLR8	Adipose - Visceral (Omentum)	Mast cells
Basal Cell Carcinoma Signaling	3.35	0.0714	NA	BMP3,BMP7,HHIP,WNT10A,WNT7B	Adipose - Visceral (Omentum)	Mast cells
Role of Macrophages, Fibroblasts and Endothelial Cells in Rheumatoid Arthritis	3.34	0.0332	NA	FCGR1A,IGHG4,IL1B,IL1R2,IL6,SFRP2,SOCS3,TLR8,WNT10A,WNT7B	Adipose - Visceral (Omentum)	Mast cells
Intrinsic Prothrombin Activation Pathway	3.28	0.0976	2	KLK10,KLK11,KLK5,KLK7	Adipose - Visceral (Omentum)	Mast cells
Role of Osteoblasts, Osteoclasts and Chondrocytes in Rheumatoid Arthritis	3.07	0.037	NA	BMP3,BMP7,IL1B,IL1R2,IL6,SFRP2,WNT10A,WNT7B	Adipose - Visceral (Omentum)	Mast cells
FXR/RXR Activation	2.99	0.048	NA	ALB,FASN,IL1B,SAA1,SAA2,SAA4	Adipose - Visceral (Omentum)	Mast cells
MSP-RON Signaling Pathway	2.69	0.0678	NA	KLK10,KLK11,KLK5,KLK7	Adipose - Visceral (Omentum)	Mast cells
Heparan Sulfate Biosynthesis (Late Stages)	2.69	0.0678	1	AADAC,CHST4,HS3ST6,SULT1B1	Adipose - Visceral (Omentum)	Mast cells
Heparan Sulfate Biosynthesis	2.51	0.0606	1	AADAC,CHST4,HS3ST6,SULT1B1	Adipose - Visceral (Omentum)	Mast cells
Dendritic Cell Maturation	2.27	0.0345	-0.816	CD1C,FCGR1A,IGHG4,IL1B,IL6,LEP	Adipose - Visceral (Omentum)	Mast cells
Agranulocyte Adhesion and Diapedesis	2.25	0.0341	NA	CCL7,CLDN16,CXCL3,CXCR1,IL1B,MMP25	Adipose - Visceral (Omentum)	Mast cells
GÎ±i Signaling	2.24	0.04	0.447	AGTR2,APLNR,FPR1,FPR2,SSTR3	Adipose - Visceral (Omentum)	Mast cells
IL-6 Signaling	2.22	0.0397	-1	IL1B,IL1R2,IL6,LBP,SOCS3	Adipose - Visceral (Omentum)	Mast cells
Role of IL-17F in Allergic Inflammatory Airway Diseases	2.21	0.0732	NA	CCL7,IL1B,IL6	Adipose - Visceral (Omentum)	Mast cells
Dermatan Sulfate Biosynthesis (Late Stages)	2.18	0.0714	NA	CHST4,HS3ST6,SULT1B1	Adipose - Visceral (Omentum)	Mast cells
Chondroitin Sulfate Biosynthesis (Late Stages)	2.12	0.0682	NA	CHST4,HS3ST6,SULT1B1	Adipose - Visceral (Omentum)	Mast cells
Communication between Innate and Adaptive Immune Cells	2.08	0.046	NA	IGHG4,IL1B,IL6,TLR8	Adipose - Visceral (Omentum)	Mast cells
Histamine Biosynthesis	2.04	1	NA	HDC	Adipose - Visceral (Omentum)	Mast cells
Role of Pattern Recognition Receptors in Recognition of Bacteria and Viruses	1.97	0.0345	NA	IL1B,IL6,LEP,PTX3,TLR8	Adipose - Visceral (Omentum)	Mast cells
Axonal Guidance Signaling	1.96	0.0214	NA	ADAMDEC1,ADAMTS16,BMP3,BMP7,EPHA5,HHIP,MMP25,NTNG1,WNT10A,WNT7B	Adipose - Visceral (Omentum)	Mast cells
Differential Regulation of Cytokine Production in Macrophages and T Helper Cells by IL-17A and IL-17F	1.94	0.111	NA	IL1B,IL6	Adipose - Visceral (Omentum)	Mast cells
Chondroitin Sulfate Biosynthesis	1.92	0.0577	NA	CHST4,HS3ST6,SULT1B1	Adipose - Visceral (Omentum)	Mast cells
Xenobiotic Metabolism Signaling	1.91	0.0259	NA	CAMK1G,CHST4,HMOX1,HS3ST6,IL1B,IL6,SULT1B1	Adipose - Visceral (Omentum)	Mast cells
LPS/IL-1 Mediated Inhibition of RXR Function	1.89	0.0286	NA	CHST4,HS3ST6,IL1B,IL1R2,LBP,SULT1B1	Adipose - Visceral (Omentum)	Mast cells
Dermatan Sulfate Biosynthesis	1.86	0.0545	NA	CHST4,HS3ST6,SULT1B1	Adipose - Visceral (Omentum)	Mast cells
cAMP-mediated signaling	1.77	0.0268	0.816	AGTR2,APLNR,CAMK1G,FPR1,FPR2,SSTR3	Adipose - Visceral (Omentum)	Mast cells
Palmitate Biosynthesis I (Animals)	1.74	0.5	NA	FASN	Adipose - Visceral (Omentum)	Mast cells
Fatty Acid Biosynthesis Initiation II	1.74	0.5	NA	FASN	Adipose - Visceral (Omentum)	Mast cells
Apelin Cardiac Fibroblast Signaling Pathway	1.73	0.087	NA	APLNR,IL6	Adipose - Visceral (Omentum)	Mast cells
Eicosanoid Signaling	1.72	0.0484	NA	ALOX15,ALOX15B,FPR2	Adipose - Visceral (Omentum)	Mast cells
Role of JAK family kinases in IL-6-type Cytokine Signaling	1.67	0.08	NA	IL6,SOCS3	Adipose - Visceral (Omentum)	Mast cells
Role of NANOG in Mammalian Embryonic Stem Cell Pluripotency	1.64	0.0339	NA	BMP3,BMP7,WNT10A,WNT7B	Adipose - Visceral (Omentum)	Mast cells
Hepatic Cholestasis	1.62	0.0281	NA	IL1B,IL1R2,IL6,LBP,LEP	Adipose - Visceral (Omentum)	Mast cells
Trehalose Degradation II (Trehalase)	1.57	0.333	NA	TREH	Adipose - Visceral (Omentum)	Mast cells
Cardiac Hypertrophy Signaling (Enhanced)	1.51	0.0189	0	CXCR1,FGF16,FGF9,IL1B,IL1R2,IL6,LEP,WNT10A,WNT7B	Adipose - Visceral (Omentum)	Mast cells
Toll-like Receptor Signaling	1.5	0.04	NA	IL1B,LBP,TLR8	Adipose - Visceral (Omentum)	Mast cells
IL-12 Signaling and Production in Macrophages	1.49	0.0305	NA	ALB,ALOX15,S100A8,SAA4	Adipose - Visceral (Omentum)	Mast cells
Clathrin-mediated Endocytosis Signaling	1.49	0.0259	NA	ALB,FGF16,FGF9,S100A8,SAA4	Adipose - Visceral (Omentum)	Mast cells
Human Embryonic Stem Cell Pluripotency	1.47	0.0301	NA	BMP3,BMP7,WNT10A,WNT7B	Adipose - Visceral (Omentum)	Mast cells
STAT3 Pathway	1.45	0.0296	NA	CXCR1,IL1B,IL1R2,SOCS3	Adipose - Visceral (Omentum)	Mast cells
Heme Degradation	1.44	0.25	NA	HMOX1	Adipose - Visceral (Omentum)	Mast cells
Altered T Cell and B Cell Signaling in Rheumatoid Arthritis	1.39	0.0361	NA	IL1B,IL6,TLR8	Adipose - Visceral (Omentum)	Mast cells
IL-17A Signaling in Fibroblasts	1.39	0.0571	NA	CCL7,IL6	Adipose - Visceral (Omentum)	Mast cells
Osteoarthritis Pathway	1.38	0.0242	NA	IL1B,IL1R2,LEP,S100A8,S100A9	Adipose - Visceral (Omentum)	Mast cells
Complement System	1.37	0.0556	NA	CR1,MASP1	Adipose - Visceral (Omentum)	Mast cells
Th17 Activation Pathway	1.33	0.0341	NA	IL1B,IL6,SOCS3	Adipose - Visceral (Omentum)	Mast cells
Retinol Biosynthesis	1.33	0.0526	NA	AADAC,LRAT	Adipose - Visceral (Omentum)	Mast cells
Docosahexaenoic Acid (DHA) Signaling	1.31	0.0513	NA	ALOX15,IL1B	Adipose - Visceral (Omentum)	Mast cells
Neuroinflammation Signaling Pathway	1.29	0.0206	-1.342	HMOX1,IL1B,IL6,MAPK15,SLC1A3,TLR8	Adipose - Visceral (Omentum)	Mast cells
Role of Hypercytokinemia/hyperchemokinemia in the Pathogenesis of Influenza	1.27	0.0488	NA	IL1B,IL6	Adipose - Visceral (Omentum)	Mast cells
Hematopoiesis from Pluripotent Stem Cells	1.25	0.0476	NA	IGHG4,IL6	Adipose - Visceral (Omentum)	Mast cells
Bladder Cancer Signaling	1.24	0.0312	NA	FGF16,FGF9,MMP25	Adipose - Visceral (Omentum)	Mast cells
Oncostatin M Signaling	1.23	0.0465	NA	CHI3L1,MT2A	Adipose - Visceral (Omentum)	Mast cells
Graft-versus-Host Disease Signaling	1.21	0.0455	NA	IL1B,IL6	Adipose - Visceral (Omentum)	Mast cells
IL-23 Signaling Pathway	1.2	0.0444	NA	IL1B,SOCS3	Adipose - Visceral (Omentum)	Mast cells
Airway Pathology in Chronic Obstructive Pulmonary Disease	1.15	0.125	NA	CXCL3	Adipose - Visceral (Omentum)	Mast cells
Colorectal Cancer Metastasis Signaling	1.12	0.0202	-0.447	IL6,MMP25,TLR8,WNT10A,WNT7B	Adipose - Visceral (Omentum)	Mast cells
PPARÎ±/RXRÎ± Activation	1.09	0.0225	1	FASN,IL1B,IL1R2,IL6	Adipose - Visceral (Omentum)	Mast cells
Role of Cytokines in Mediating Communication between Immune Cells	1.09	0.0385	NA	IL1B,IL6	Adipose - Visceral (Omentum)	Mast cells
Glucocorticoid Receptor Signaling	1.06	0.018	NA	CD163,CXCL3,FCGR1A,IL1B,IL1R2,IL6	Adipose - Visceral (Omentum)	Mast cells
Role of IL-17A in Arthritis	1.05	0.0364	NA	CCL7,CXCL3	Adipose - Visceral (Omentum)	Mast cells
GP6 Signaling Pathway	1.04	0.0256	NA	COL26A1,COL6A6,COL9A1	Adipose - Visceral (Omentum)	Mast cells
Regulation of the Epithelial-Mesenchymal Transition Pathway	1	0.0208	NA	FGF16,FGF9,WNT10A,WNT7B	Adipose - Visceral (Omentum)	Mast cells
G-Protein Coupled Receptor Signaling	0.991	0.0185	NA	AGTR2,APLNR,FPR1,FPR2,SSTR3	Adipose - Visceral (Omentum)	Mast cells
PCP pathway	0.983	0.0333	NA	WNT10A,WNT7B	Adipose - Visceral (Omentum)	Mast cells
Glycogen Degradation III	0.951	0.0769	NA	MGAM	Adipose - Visceral (Omentum)	Mast cells
IL-17A Signaling in Airway Cells	0.924	0.0308	NA	CXCL3,IL6	Adipose - Visceral (Omentum)	Mast cells
Choline Biosynthesis III	0.921	0.0714	NA	HMOX1	Adipose - Visceral (Omentum)	Mast cells
Ovarian Cancer Signaling	0.873	0.0216	NA	FGF9,WNT10A,WNT7B	Adipose - Visceral (Omentum)	Mast cells
Systemic Lupus Erythematosus Signaling	0.848	0.0182	NA	FCGR1A,IGHG4,IL1B,IL6	Adipose - Visceral (Omentum)	Mast cells
Leptin Signaling in Obesity	0.833	0.027	NA	LEP,SOCS3	Adipose - Visceral (Omentum)	Mast cells
Role of Wnt/GSK-3Î² Signaling in the Pathogenesis of Influenza	0.833	0.027	NA	WNT10A,WNT7B	Adipose - Visceral (Omentum)	Mast cells
Chemokine Signaling	0.807	0.026	NA	CAMK1G,CCL7	Adipose - Visceral (Omentum)	Mast cells
Apelin Adipocyte Signaling Pathway	0.799	0.0256	NA	APLNR,MAPK15	Adipose - Visceral (Omentum)	Mast cells
Cardiomyocyte Differentiation via BMP Receptors	0.796	0.0526	NA	BMP7	Adipose - Visceral (Omentum)	Mast cells
The Visual Cycle	0.796	0.0526	NA	LRAT	Adipose - Visceral (Omentum)	Mast cells
Apelin Muscle Signaling Pathway	0.796	0.0526	NA	APLNR	Adipose - Visceral (Omentum)	Mast cells
Inflammasome pathway	0.775	0.05	NA	IL1B	Adipose - Visceral (Omentum)	Mast cells
JAK/Stat Signaling	0.772	0.0247	NA	IL6,SOCS3	Adipose - Visceral (Omentum)	Mast cells
HMGB1 Signaling	0.757	0.019	NA	IL1B,IL6,LEP	Adipose - Visceral (Omentum)	Mast cells
BMP signaling pathway	0.757	0.0241	NA	BMP3,BMP7	Adipose - Visceral (Omentum)	Mast cells
FGF Signaling	0.74	0.0235	NA	FGF16,FGF9	Adipose - Visceral (Omentum)	Mast cells
Differential Regulation of Cytokine Production in Intestinal Epithelial Cells by IL-17A and IL-17F	0.721	0.0435	NA	IL1B	Adipose - Visceral (Omentum)	Mast cells
Dopamine Degradation	0.721	0.0435	NA	SULT1B1	Adipose - Visceral (Omentum)	Mast cells
IL-22 Signaling	0.703	0.0417	NA	SOCS3	Adipose - Visceral (Omentum)	Mast cells
Factors Promoting Cardiogenesis in Vertebrates	0.703	0.0222	NA	BMP3,BMP7	Adipose - Visceral (Omentum)	Mast cells
Lipid Antigen Presentation by CD1	0.703	0.0417	NA	CD1C	Adipose - Visceral (Omentum)	Mast cells
Wnt/Î²-catenin Signaling	0.693	0.0176	NA	SFRP2,WNT10A,WNT7B	Adipose - Visceral (Omentum)	Mast cells
FcÎ³ Receptor-mediated Phagocytosis in Macrophages and Monocytes	0.682	0.0215	NA	FCGR1A,HMOX1	Adipose - Visceral (Omentum)	Mast cells
Apelin Liver Signaling Pathway	0.674	0.0385	NA	APLNR	Adipose - Visceral (Omentum)	Mast cells
TGF-Î² Signaling	0.662	0.0208	NA	AMHR2,BMP7	Adipose - Visceral (Omentum)	Mast cells
Role of NFAT in Regulation of the Immune Response	0.658	0.0169	NA	FCER1A,FCGR1A,MS4A2	Adipose - Visceral (Omentum)	Mast cells
NF-ÎºB Signaling	0.658	0.0169	NA	IL1B,IL1R2,TLR8	Adipose - Visceral (Omentum)	Mast cells
Apelin Cardiomyocyte Signaling Pathway	0.642	0.0202	NA	APLNR,MAPK15	Adipose - Visceral (Omentum)	Mast cells
Sonic Hedgehog Signaling	0.631	0.0345	NA	HHIP	Adipose - Visceral (Omentum)	Mast cells
PPAR Signaling	0.629	0.0198	NA	IL1B,IL1R2	Adipose - Visceral (Omentum)	Mast cells
Production of Nitric Oxide and Reactive Oxygen Species in Macrophages	0.618	0.0161	NA	ALB,S100A8,SAA4	Adipose - Visceral (Omentum)	Mast cells
Thyroid Hormone Metabolism II (via Conjugation and/or Degradation)	0.606	0.0323	NA	SULT1B1	Adipose - Visceral (Omentum)	Mast cells
Role of JAK2 in Hormone-like Cytokine Signaling	0.595	0.0312	NA	SOCS3	Adipose - Visceral (Omentum)	Mast cells
Type I Diabetes Mellitus Signaling	0.593	0.0187	NA	IL1B,SOCS3	Adipose - Visceral (Omentum)	Mast cells
IL-9 Signaling	0.572	0.0294	NA	SOCS3	Adipose - Visceral (Omentum)	Mast cells
HIF1Î± Signaling	0.565	0.0179	NA	MAPK15,MMP25	Adipose - Visceral (Omentum)	Mast cells
fMLP Signaling in Neutrophils	0.544	0.0172	NA	FPR1,FPR2	Adipose - Visceral (Omentum)	Mast cells
Fc Epsilon RI Signaling	0.533	0.0169	NA	FCER1A,MS4A2	Adipose - Visceral (Omentum)	Mast cells
IL-15 Production	0.533	0.0169	NA	EPHA5,IL6	Adipose - Visceral (Omentum)	Mast cells
p38 MAPK Signaling	0.533	0.0169	NA	IL1B,IL1R2	Adipose - Visceral (Omentum)	Mast cells
Th1 Pathway	0.533	0.0169	NA	IL6,SOCS3	Adipose - Visceral (Omentum)	Mast cells
Triacylglycerol Biosynthesis	0.532	0.0263	NA	PLPP4	Adipose - Visceral (Omentum)	Mast cells
Inhibition of Matrix Metalloproteases	0.532	0.0263	NA	MMP25	Adipose - Visceral (Omentum)	Mast cells
Triacylglycerol Degradation	0.521	0.0256	NA	AADAC	Adipose - Visceral (Omentum)	Mast cells
Actin Cytoskeleton Signaling	0.509	0.014	NA	FGF16,FGF9,LBP	Adipose - Visceral (Omentum)	Mast cells
Role of PKR in Interferon Induction and Antiviral Response	0.503	0.0244	NA	FCGR1A	Adipose - Visceral (Omentum)	Mast cells
Autoimmune Thyroid Disease Signaling	0.495	0.0238	NA	IGHG4	Adipose - Visceral (Omentum)	Mast cells
Primary Immunodeficiency Signaling	0.479	0.0227	NA	IGHG4	Adipose - Visceral (Omentum)	Mast cells
iNOS Signaling	0.479	0.0227	NA	LBP	Adipose - Visceral (Omentum)	Mast cells
Stearate Biosynthesis I (Animals)	0.479	0.0227	NA	FASN	Adipose - Visceral (Omentum)	Mast cells
Apelin Pancreas Signaling Pathway	0.479	0.0227	NA	APLNR	Adipose - Visceral (Omentum)	Mast cells
Adipogenesis pathway	0.469	0.0152	NA	BMP7,LEP	Adipose - Visceral (Omentum)	Mast cells
nNOS Signaling in Neurons	0.463	0.0217	NA	CAPN6	Adipose - Visceral (Omentum)	Mast cells
FAT10 Cancer Signaling Pathway	0.463	0.0217	NA	IL6	Adipose - Visceral (Omentum)	Mast cells
Aryl Hydrocarbon Receptor Signaling	0.449	0.0146	NA	IL1B,IL6	Adipose - Visceral (Omentum)	Mast cells
Allograft Rejection Signaling	0.449	0.0208	NA	IGHG4	Adipose - Visceral (Omentum)	Mast cells
Ephrin A Signaling	0.449	0.0208	NA	EPHA5	Adipose - Visceral (Omentum)	Mast cells
Cell Cycle: G2/M DNA Damage Checkpoint Regulation	0.441	0.0204	NA	RPRM	Adipose - Visceral (Omentum)	Mast cells
Amyloid Processing	0.434	0.02	NA	CAPN6	Adipose - Visceral (Omentum)	Mast cells
Melatonin Degradation I	0.42	0.0192	NA	SULT1B1	Adipose - Visceral (Omentum)	Mast cells
Autophagy	0.415	0.0189	NA	CTSG	Adipose - Visceral (Omentum)	Mast cells
Opioid Signaling Pathway	0.415	0.0123	NA	CAMK1G,MAPK15,RGS13	Adipose - Visceral (Omentum)	Mast cells
Serotonin Degradation	0.402	0.0182	NA	SULT1B1	Adipose - Visceral (Omentum)	Mast cells
Glutamate Receptor Signaling	0.396	0.0179	NA	SLC1A3	Adipose - Visceral (Omentum)	Mast cells
Phospholipases	0.39	0.0175	NA	HMOX1	Adipose - Visceral (Omentum)	Mast cells
Superpathway of Melatonin Degradation	0.39	0.0175	NA	SULT1B1	Adipose - Visceral (Omentum)	Mast cells
Activation of IRF by Cytosolic Pattern Recognition Receptors	0.368	0.0164	NA	IL6	Adipose - Visceral (Omentum)	Mast cells
Tec Kinase Signaling	0.364	0.0124	NA	FCER1A,MS4A2	Adipose - Visceral (Omentum)	Mast cells
PXR/RXR Activation	0.358	0.0159	NA	IL6	Adipose - Visceral (Omentum)	Mast cells
Glioblastoma Multiforme Signaling	0.358	0.0123	NA	WNT10A,WNT7B	Adipose - Visceral (Omentum)	Mast cells
Regulation of Cellular Mechanics by Calpain Protease	0.353	0.0156	NA	CAPN6	Adipose - Visceral (Omentum)	Mast cells
Tight Junction Signaling	0.345	0.012	NA	CGN,CLDN16	Adipose - Visceral (Omentum)	Mast cells
Th1 and Th2 Activation Pathway	0.342	0.0119	NA	IL6,SOCS3	Adipose - Visceral (Omentum)	Mast cells
Role of JAK1 and JAK3 in Î³c Cytokine Signaling	0.333	0.0147	NA	SOCS3	Adipose - Visceral (Omentum)	Mast cells
Molecular Mechanisms of Cancer	0.332	0.0104	NA	BMP3,BMP7,WNT10A,WNT7B	Adipose - Visceral (Omentum)	Mast cells
T Helper Cell Differentiation	0.329	0.0145	NA	IL6	Adipose - Visceral (Omentum)	Mast cells
IL-15 Signaling	0.315	0.0139	NA	IL6	Adipose - Visceral (Omentum)	Mast cells
Growth Hormone Signaling	0.315	0.0139	NA	SOCS3	Adipose - Visceral (Omentum)	Mast cells
Caveolar-mediated Endocytosis Signaling	0.312	0.0137	NA	ALB	Adipose - Visceral (Omentum)	Mast cells
Sertoli Cell-Sertoli Cell Junction Signaling	0.307	0.011	NA	CGN,CLDN16	Adipose - Visceral (Omentum)	Mast cells
Endothelin-1 Signaling	0.305	0.011	NA	HMOX1,MAPK15	Adipose - Visceral (Omentum)	Mast cells
VDR/RXR Activation	0.295	0.013	NA	CST6	Adipose - Visceral (Omentum)	Mast cells
Erythropoietin Signaling	0.295	0.013	NA	SOCS3	Adipose - Visceral (Omentum)	Mast cells
Macropinocytosis Signaling	0.295	0.013	NA	MRC1	Adipose - Visceral (Omentum)	Mast cells
IL-17 Signaling	0.28	0.0123	NA	IL6	Adipose - Visceral (Omentum)	Mast cells
Adrenomedullin signaling pathway	0.277	0.0104	NA	IL1B,MAPK15	Adipose - Visceral (Omentum)	Mast cells
Prolactin Signaling	0.277	0.0122	NA	SOCS3	Adipose - Visceral (Omentum)	Mast cells
Leukocyte Extravasation Signaling	0.276	0.0103	NA	CLDN16,MMP25	Adipose - Visceral (Omentum)	Mast cells
LPS-stimulated MAPK Signaling	0.273	0.012	NA	LBP	Adipose - Visceral (Omentum)	Mast cells
IL-8 Signaling	0.271	0.0102	NA	CXCR1,HMOX1	Adipose - Visceral (Omentum)	Mast cells
TR/RXR Activation	0.266	0.0118	NA	FASN	Adipose - Visceral (Omentum)	Mast cells
Crosstalk between Dendritic Cells and Natural Killer Cells	0.253	0.0112	NA	IL6	Adipose - Visceral (Omentum)	Mast cells
Sperm Motility	0.24	0.00948	NA	EPHA5,SLC16A10	Adipose - Visceral (Omentum)	Mast cells
AMPK Signaling	0.237	0.00943	NA	FASN,LEP	Adipose - Visceral (Omentum)	Mast cells
Role of NFAT in Cardiac Hypertrophy	0.237	0.00943	NA	CAMK1G,IL6	Adipose - Visceral (Omentum)	Mast cells
FAK Signaling	0.235	0.0105	NA	CAPN6	Adipose - Visceral (Omentum)	Mast cells
Amyotrophic Lateral Sclerosis Signaling	0.229	0.0103	NA	CAPN6	Adipose - Visceral (Omentum)	Mast cells
Systemic Lupus Erythematosus In T Cell Signaling Pathway	0.228	0.00922	NA	IL6,LEP	Adipose - Visceral (Omentum)	Mast cells
p53 Signaling	0.226	0.0102	NA	RPRM	Adipose - Visceral (Omentum)	Mast cells
Apoptosis Signaling	0.226	0.0102	NA	CAPN6	Adipose - Visceral (Omentum)	Mast cells
Neuropathic Pain Signaling In Dorsal Horn Neurons	0.218	0.0099	NA	CAMK1G	Adipose - Visceral (Omentum)	Mast cells
Antioxidant Action of Vitamin C	0.216	0.0098	NA	HMOX1	Adipose - Visceral (Omentum)	Mast cells
IGF-1 Signaling	0.208	0.00952	NA	SOCS3	Adipose - Visceral (Omentum)	Mast cells
CDK5 Signaling	0.203	0.00935	NA	MAPK15	Adipose - Visceral (Omentum)	Mast cells
Pancreatic Adenocarcinoma Signaling	0.199	0.00917	NA	HMOX1	Adipose - Visceral (Omentum)	Mast cells
Huntington's Disease Signaling	0	0.00426	NA	CAPN6	Adipose - Visceral (Omentum)	Mast cells
NRF2-mediated Oxidative Stress Response	0	0.00535	NA	HMOX1	Adipose - Visceral (Omentum)	Mast cells
RAR Activation	0	0.00524	NA	LRAT	Adipose - Visceral (Omentum)	Mast cells
Renin-Angiotensin Signaling	0	0.00847	NA	AGTR2	Adipose - Visceral (Omentum)	Mast cells
Thrombin Signaling	0	0.0049	NA	CAMK1G	Adipose - Visceral (Omentum)	Mast cells
Cardiac Hypertrophy Signaling	0	0.00424	NA	IL6	Adipose - Visceral (Omentum)	Mast cells
HGF Signaling	0	0.00901	NA	IL6	Adipose - Visceral (Omentum)	Mast cells
Cholecystokinin/Gastrin-mediated Signaling	0	0.00855	NA	IL1B	Adipose - Visceral (Omentum)	Mast cells
Glioma Signaling	0	0.00909	NA	CAMK1G	Adipose - Visceral (Omentum)	Mast cells
Type II Diabetes Mellitus Signaling	0	0.00709	NA	SOCS3	Adipose - Visceral (Omentum)	Mast cells
mTOR Signaling	0	0.0049	NA	HMOX1	Adipose - Visceral (Omentum)	Mast cells
Phospholipase C Signaling	0	0.00813	NA	HMOX1,IGHG4	Adipose - Visceral (Omentum)	Mast cells
Breast Cancer Regulation by Stathmin1	0	0.005	NA	CAMK1G	Adipose - Visceral (Omentum)	Mast cells
Role of Tissue Factor in Cancer	0	0.00855	NA	IL1B	Adipose - Visceral (Omentum)	Mast cells
D-myo-inositol-5-phosphate Metabolism	0	0.00667	NA	SOCS3	Adipose - Visceral (Omentum)	Mast cells
D-myo-inositol (1,4,5,6)-Tetrakisphosphate Biosynthesis	0	0.00741	NA	SOCS3	Adipose - Visceral (Omentum)	Mast cells
Superpathway of Inositol Phosphate Compounds	0	0.00521	NA	SOCS3	Adipose - Visceral (Omentum)	Mast cells
D-myo-inositol (3,4,5,6)-tetrakisphosphate Biosynthesis	0	0.00741	NA	SOCS3	Adipose - Visceral (Omentum)	Mast cells
3-phosphoinositide Degradation	0	0.00671	NA	SOCS3	Adipose - Visceral (Omentum)	Mast cells
3-phosphoinositide Biosynthesis	0	0.00625	NA	SOCS3	Adipose - Visceral (Omentum)	Mast cells
GÎ±q Signaling	0	0.00654	NA	HMOX1	Adipose - Visceral (Omentum)	Mast cells
B Cell Receptor Signaling	0	0.00552	NA	IGHG4	Adipose - Visceral (Omentum)	Mast cells
Insulin Receptor Signaling	0	0.00735	NA	SOCS3	Adipose - Visceral (Omentum)	Mast cells
Integrin Signaling	0	0.00485	NA	CAPN6	Adipose - Visceral (Omentum)	Mast cells
GPCR-Mediated Nutrient Sensing in Enteroendocrine Cells	0	0.00901	NA	GPBAR1	Adipose - Visceral (Omentum)	Mast cells
Phagosome Maturation	0	0.00714	NA	CTSG	Adipose - Visceral (Omentum)	Mast cells
Th2 Pathway	0	0.00746	NA	SOCS3	Adipose - Visceral (Omentum)	Mast cells
Sirtuin Signaling Pathway	0	0.00353	NA	MAPK15	Adipose - Visceral (Omentum)	Mast cells
Endocannabinoid Neuronal Synapse Pathway	0	0.00787	NA	MAPK15	Adipose - Visceral (Omentum)	Mast cells
Endocannabinoid Developing Neuron Pathway	0	0.00862	NA	MAPK15	Adipose - Visceral (Omentum)	Mast cells
Apelin Endothelial Signaling Pathway	0	0.0087	NA	APLNR	Adipose - Visceral (Omentum)	Mast cells
T Cell Exhaustion Signaling Pathway	0	0.00588	NA	IL6	Adipose - Visceral (Omentum)	Mast cells
Synaptogenesis Signaling Pathway	0	0.00325	NA	EPHA5	Adipose - Visceral (Omentum)	Mast cells
Calcium Signaling	0	0.00505	NA	CAMK1G	Adipose - Visceral (Omentum)	Mast cells
Ephrin Receptor Signaling	0	0.00562	NA	EPHA5	Adipose - Visceral (Omentum)	Mast cells
Granulocyte Adhesion and Diapedesis	24.1	0.17	NA	C5AR1,CCL2,CCL20,CCL7,CSF3,CSF3R,CXCL1,CXCL2,CXCL3,CXCL5,CXCL8,CXCR2,FPR1,FPR2,ICAM1,IL18RAP,IL1A,IL1B,IL1R2,IL1RL1,IL1RN,ITGB2,MMP1,MMP19,MMP25,MMP9,SELE,SELL	Adipose - Visceral (Omentum)	Monocytes
TREM1 Signaling	17.6	0.243	4.123	CASP5,CCL2,CCL7,CXCL3,CXCL8,ICAM1,IL10,IL1B,IL1RL1,IL6,ITGAX,NLRP12,NLRP3,NLRP6,TLR2,TLR8,TREM1	Adipose - Visceral (Omentum)	Monocytes
Agranulocyte Adhesion and Diapedesis	16.1	0.125	NA	C5AR1,CCL2,CCL20,CCL7,CXCL1,CXCL2,CXCL3,CXCL5,CXCL8,CXCR1,CXCR2,ICAM1,IL1A,IL1B,IL1RN,ITGB2,MMP1,MMP19,MMP25,MMP9,SELE,SELL	Adipose - Visceral (Omentum)	Monocytes
LXR/RXR Activation	13.4	0.14	-2.668	CCL2,CCL7,IL18RAP,IL1A,IL1B,IL1R2,IL1RL1,IL1RN,IL6,LBP,LDLR,LYZ,MMP9,PTGS2,S100A8,SAA2,SERPINA1	Adipose - Visceral (Omentum)	Monocytes
Role of Macrophages, Fibroblasts and Endothelial Cells in Rheumatoid Arthritis	13	0.0797	NA	ADAMTS4,C5AR1,CCL2,CEBPE,CXCL8,FCGR1A,FCGR3A/FCGR3B,ICAM1,IGHG4,IL10,IL18RAP,IL1A,IL1B,IL1R2,IL1RL1,IL1RN,IL6,MMP1,OSM,PROK1,SELE,SOCS3,TLR2,TLR8	Adipose - Visceral (Omentum)	Monocytes
Atherosclerosis Signaling	12.2	0.132	NA	ALOX15B,ALOX5,CCL2,CXCL8,ICAM1,IL1A,IL1B,IL1RN,IL6,ITGB2,LYZ,MMP1,MMP9,S100A8,SELE,SERPINA1	Adipose - Visceral (Omentum)	Monocytes
Hepatic Fibrosis / Hepatic Stellate Cell Activation	10.4	0.0934	NA	CCL2,CXCL3,CXCL8,ICAM1,IL10,IL18RAP,IL1A,IL1B,IL1R2,IL1RL1,IL6,LBP,LEP,MMP1,MMP9,PROK1,SERPINE1	Adipose - Visceral (Omentum)	Monocytes
Role of IL-17A in Psoriasis	10.4	0.538	NA	CCL20,CXCL1,CXCL3,CXCL5,CXCL8,S100A8,S100A9	Adipose - Visceral (Omentum)	Monocytes
Osteoarthritis Pathway	9.56	0.0821	3.873	ADAMTS4,CASP5,CXCL8,CXCR2,IL18RAP,IL1B,IL1R2,IL1RL1,LEP,MMP1,MMP9,NAMPT,PROK1,PTGS2,S100A8,S100A9,TLR2	Adipose - Visceral (Omentum)	Monocytes
IL-10 Signaling	9.45	0.159	NA	HMOX1,IL10,IL18RAP,IL1A,IL1B,IL1R2,IL1RL1,IL1RN,IL6,LBP,SOCS3	Adipose - Visceral (Omentum)	Monocytes
Role of Pattern Recognition Receptors in Recognition of Bacteria and Viruses	8.88	0.0966	1.633	C5AR1,CLEC7A,CXCL8,IL10,IL1A,IL1B,IL6,LEP,LIF,NLRP3,OSM,PTX3,TLR2,TLR8	Adipose - Visceral (Omentum)	Monocytes
SPINK1 General Cancer Pathway	8.69	0.161	-2.53	IL6,MT1A,MT1B,MT1E,MT1F,MT1G,MT1H,MT1M,MT1X,MT2A	Adipose - Visceral (Omentum)	Monocytes
Phagosome Formation	8.08	0.104	NA	C5AR1,CLEC7A,CR1,FCAR,FCGR1A,FCGR1B,FCGR3A/FCGR3B,IGHG4,ITGAX,ITGB2,TLR2,TLR8	Adipose - Visceral (Omentum)	Monocytes
Role of IL-17A in Arthritis	7.93	0.164	NA	CCL2,CCL20,CCL7,CXCL1,CXCL3,CXCL5,CXCL8,MMP1,PTGS2	Adipose - Visceral (Omentum)	Monocytes
Differential Regulation of Cytokine Production in Macrophages and T Helper Cells by IL-17A and IL-17F	7.46	0.333	NA	CCL2,CSF3,CXCL1,IL10,IL1B,IL6	Adipose - Visceral (Omentum)	Monocytes
Differential Regulation of Cytokine Production in Intestinal Epithelial Cells by IL-17A and IL-17F	6.74	0.261	NA	CCL2,CSF3,CXCL1,IL10,IL1A,IL1B	Adipose - Visceral (Omentum)	Monocytes
IL-6 Signaling	6.65	0.0873	2.53	CXCL8,IL18RAP,IL1A,IL1B,IL1R2,IL1RL1,IL1RN,IL6,LBP,SOCS3,TNFAIP6	Adipose - Visceral (Omentum)	Monocytes
Role of IL-17F in Allergic Inflammatory Airway Diseases	6.42	0.171	2.646	CCL2,CCL7,CXCL1,CXCL5,CXCL8,IL1B,IL6	Adipose - Visceral (Omentum)	Monocytes
Hematopoiesis from Pluripotent Stem Cells	6.34	0.167	NA	CSF3,CXCL8,IGHG4,IL10,IL1A,IL6,LIF	Adipose - Visceral (Omentum)	Monocytes
Communication between Innate and Adaptive Immune Cells	6.16	0.103	NA	CXCL8,IGHG4,IL10,IL1A,IL1B,IL1RN,IL6,TLR2,TLR8	Adipose - Visceral (Omentum)	Monocytes
Dendritic Cell Maturation	6.09	0.069	2.309	FCGR1A,FCGR1B,FCGR3A/FCGR3B,ICAM1,IGHG4,IL10,IL1A,IL1B,IL1RN,IL6,LEP,TLR2	Adipose - Visceral (Omentum)	Monocytes
Acute Phase Response Signaling	5.98	0.0674	2.53	HMOX1,IL1A,IL1B,IL1RN,IL6,LBP,OSM,SAA2,SERPINA1,SERPINA3,SERPINE1,SOCS3	Adipose - Visceral (Omentum)	Monocytes
Hepatic Cholestasis	5.98	0.0674	NA	CXCL8,IL18RAP,IL1A,IL1B,IL1R2,IL1RL1,IL1RN,IL6,LBP,LEP,LIF,OSM	Adipose - Visceral (Omentum)	Monocytes
Airway Pathology in Chronic Obstructive Pulmonary Disease	5.95	0.5	NA	CXCL3,CXCL8,MMP1,MMP9	Adipose - Visceral (Omentum)	Monocytes
Glucocorticoid Receptor Signaling	5.78	0.0479	NA	CCL2,CD163,CXCL3,CXCL8,FCGR1A,ICAM1,IL10,IL1B,IL1R2,IL1RN,IL6,KRT23,MMP1,PTGS2,SELE,SERPINE1	Adipose - Visceral (Omentum)	Monocytes
Role of Cytokines in Mediating Communication between Immune Cells	5.69	0.135	NA	CSF3,CXCL8,IL10,IL1A,IL1B,IL1RN,IL6	Adipose - Visceral (Omentum)	Monocytes
HMGB1 Signaling	5.67	0.0696	3	CCL2,CXCL8,ICAM1,IL1A,IL1B,IL6,LEP,LIF,OSM,SELE,SERPINE1	Adipose - Visceral (Omentum)	Monocytes
IL-8 Signaling	5.54	0.0612	3.464	CXCL1,CXCL8,CXCR1,CXCR2,HMOX1,ICAM1,ITGAX,ITGB2,MMP9,NCF2,PROK1,PTGS2	Adipose - Visceral (Omentum)	Monocytes
Role of Hypercytokinemia/hyperchemokinemia in the Pathogenesis of Influenza	5.17	0.146	NA	CCL2,CXCL8,IL1A,IL1B,IL1RN,IL6	Adipose - Visceral (Omentum)	Monocytes
Toll-like Receptor Signaling	4.62	0.0933	2.236	IL1A,IL1B,IL1RL1,IL1RN,LBP,TLR2,TLR8	Adipose - Visceral (Omentum)	Monocytes
STAT3 Pathway	4.59	0.0667	1	CXCR1,CXCR2,IL18RAP,IL1A,IL1B,IL1R2,IL1RL1,PIM1,SOCS3	Adipose - Visceral (Omentum)	Monocytes
Neuroinflammation Signaling Pathway	4.48	0.0447	3.051	CCL2,CXCL8,HMOX1,ICAM1,IL10,IL1B,IL6,MMP9,NCF2,NLRP3,PTGS2,TLR2,TLR8	Adipose - Visceral (Omentum)	Monocytes
IL-17A Signaling in Fibroblasts	4.33	0.143	NA	CCL2,CCL7,CXCL5,IL6,MMP1	Adipose - Visceral (Omentum)	Monocytes
Altered T Cell and B Cell Signaling in Rheumatoid Arthritis	4.33	0.0843	NA	IL10,IL1A,IL1B,IL1RN,IL6,TLR2,TLR8	Adipose - Visceral (Omentum)	Monocytes
Bladder Cancer Signaling	3.92	0.0729	NA	CXCL8,MMP1,MMP19,MMP25,MMP9,PROK1,THBS1	Adipose - Visceral (Omentum)	Monocytes
PPAR Signaling	3.79	0.0693	-2.646	IL18RAP,IL1A,IL1B,IL1R2,IL1RL1,IL1RN,PTGS2	Adipose - Visceral (Omentum)	Monocytes
Role of Osteoblasts, Osteoclasts and Chondrocytes in Rheumatoid Arthritis	3.69	0.0463	NA	ADAMTS4,IL10,IL18RAP,IL1A,IL1B,IL1R2,IL1RL1,IL1RN,IL6,MMP1	Adipose - Visceral (Omentum)	Monocytes
IL-17 Signaling	3.47	0.0741	NA	CCL2,CXCL1,CXCL5,CXCL8,IL6,PTGS2	Adipose - Visceral (Omentum)	Monocytes
Coagulation System	3.18	0.114	0	F5,PLAUR,SERPINA1,SERPINE1	Adipose - Visceral (Omentum)	Monocytes
Complement System	3.13	0.111	NA	C5AR1,CR1,ITGAX,ITGB2	Adipose - Visceral (Omentum)	Monocytes
IL-17A Signaling in Airway Cells	3.05	0.0769	NA	CCL20,CXCL1,CXCL3,CXCL5,IL6	Adipose - Visceral (Omentum)	Monocytes
Inhibition of Matrix Metalloproteases	3.04	0.105	-2	MMP1,MMP19,MMP25,MMP9	Adipose - Visceral (Omentum)	Monocytes
Systemic Lupus Erythematosus Signaling	2.99	0.0409	NA	FCGR1A,FCGR1B,FCGR3A/FCGR3B,IGHG4,IL10,IL1A,IL1B,IL1RN,IL6	Adipose - Visceral (Omentum)	Monocytes
Inflammasome pathway	2.84	0.15	NA	CASP5,IL1B,NLRP3	Adipose - Visceral (Omentum)	Monocytes
Graft-versus-Host Disease Signaling	2.8	0.0909	NA	IL1A,IL1B,IL1RN,IL6	Adipose - Visceral (Omentum)	Monocytes
Colorectal Cancer Metastasis Signaling	2.65	0.0364	3	IL6,MMP1,MMP19,MMP25,MMP9,PROK1,PTGS2,TLR2,TLR8	Adipose - Visceral (Omentum)	Monocytes
Role of Tissue Factor in Cancer	2.64	0.0513	NA	CXCL1,CXCL8,HCK,IL1B,MMP1,PLAUR	Adipose - Visceral (Omentum)	Monocytes
p38 MAPK Signaling	2.62	0.0508	2.449	IL18RAP,IL1A,IL1B,IL1R2,IL1RL1,IL1RN	Adipose - Visceral (Omentum)	Monocytes
IL-17A Signaling in Gastric Cells	2.55	0.12	NA	CCL20,CXCL1,CXCL8	Adipose - Visceral (Omentum)	Monocytes
Role of JAK family kinases in IL-6-type Cytokine Signaling	2.55	0.12	NA	IL6,OSM,SOCS3	Adipose - Visceral (Omentum)	Monocytes
LPS/IL-1 Mediated Inhibition of RXR Function	2.53	0.0381	2.236	IL18RAP,IL1A,IL1B,IL1R2,IL1RL1,IL1RN,LBP,SULT1B1	Adipose - Visceral (Omentum)	Monocytes
Th17 Activation Pathway	2.47	0.0568	1.342	CCL20,IL10,IL1B,IL6,SOCS3	Adipose - Visceral (Omentum)	Monocytes
Cardiac Hypertrophy Signaling (Enhanced)	2.46	0.0273	3.464	CXCL8,CXCR1,CXCR2,IL18RAP,IL1A,IL1B,IL1R2,IL1RL1,IL6,LEP,LIF,OSM,PTGS2	Adipose - Visceral (Omentum)	Monocytes
Eicosanoid Signaling	2.25	0.0645	NA	ALOX15B,ALOX5,FPR2,PTGS2	Adipose - Visceral (Omentum)	Monocytes
Leukocyte Extravasation Signaling	2.15	0.0361	2.646	ICAM1,ITGB2,MMP1,MMP19,MMP25,MMP9,NCF2	Adipose - Visceral (Omentum)	Monocytes
HIF1Î± Signaling	2.03	0.0446	NA	MMP1,MMP19,MMP25,MMP9,PROK1	Adipose - Visceral (Omentum)	Monocytes
Th1 Pathway	1.94	0.0424	NA	ICAM1,IL10,IL6,ITGB2,SOCS3	Adipose - Visceral (Omentum)	Monocytes
Th1 and Th2 Activation Pathway	1.89	0.0357	NA	ICAM1,IL10,IL1RL1,IL6,ITGB2,SOCS3	Adipose - Visceral (Omentum)	Monocytes
Oncostatin M Signaling	1.88	0.0698	NA	MMP1,MT2A,OSM	Adipose - Visceral (Omentum)	Monocytes
FXR/RXR Activation	1.84	0.04	NA	IL1A,IL1B,IL1RN,SAA2,SERPINA1	Adipose - Visceral (Omentum)	Monocytes
NF-ÎºB Signaling	1.78	0.0339	2.449	IL1A,IL1B,IL1R2,IL1RN,TLR2,TLR8	Adipose - Visceral (Omentum)	Monocytes
IL-12 Signaling and Production in Macrophages	1.75	0.0382	NA	IL10,LYZ,S100A8,SERPINA1,TLR2	Adipose - Visceral (Omentum)	Monocytes
Th2 Pathway	1.72	0.0373	NA	ICAM1,IL10,IL1RL1,ITGB2,SOCS3	Adipose - Visceral (Omentum)	Monocytes
FcÎ³ Receptor-mediated Phagocytosis in Macrophages and Monocytes	1.65	0.043	2	FCGR1A,FCGR3A/FCGR3B,HCK,HMOX1	Adipose - Visceral (Omentum)	Monocytes
Clathrin-mediated Endocytosis Signaling	1.62	0.0311	NA	ITGB2,LDLR,LYZ,PROK1,S100A8,SERPINA1	Adipose - Visceral (Omentum)	Monocytes
Apelin Cardiac Fibroblast Signaling Pathway	1.55	0.087	NA	IL6,SERPINE1	Adipose - Visceral (Omentum)	Monocytes
MSP-RON Signaling Pathway	1.52	0.0508	NA	CCL2,ITGB2,TLR2	Adipose - Visceral (Omentum)	Monocytes
Trehalose Degradation II (Trehalase)	1.47	0.333	NA	TREH	Adipose - Visceral (Omentum)	Monocytes
L-serine Degradation	1.47	0.333	NA	SDS	Adipose - Visceral (Omentum)	Monocytes
Pancreatic Adenocarcinoma Signaling	1.43	0.0367	2	HMOX1,MMP9,PROK1,PTGS2	Adipose - Visceral (Omentum)	Monocytes
Heme Degradation	1.35	0.25	NA	HMOX1	Adipose - Visceral (Omentum)	Monocytes
Î±-tocopherol Degradation	1.35	0.25	NA	CYP4F3	Adipose - Visceral (Omentum)	Monocytes
Arginine Degradation I (Arginase Pathway)	1.35	0.25	NA	ARG1	Adipose - Visceral (Omentum)	Monocytes
NAD Biosynthesis III	1.35	0.25	NA	NAMPT	Adipose - Visceral (Omentum)	Monocytes
Cholecystokinin/Gastrin-mediated Signaling	1.34	0.0342	2	IL1A,IL1B,IL1RN,PTGS2	Adipose - Visceral (Omentum)	Monocytes
GM-CSF Signaling	1.32	0.0423	NA	BCL2A1,HCK,PIM1	Adipose - Visceral (Omentum)	Monocytes
Inhibition of Angiogenesis by TSP1	1.29	0.0625	NA	MMP9,THBS1	Adipose - Visceral (Omentum)	Monocytes
PPARÎ±/RXRÎ± Activation	1.26	0.0281	-2.236	IL18RAP,IL1B,IL1R2,IL1RL1,IL6	Adipose - Visceral (Omentum)	Monocytes
Protein Citrullination	1.25	0.2	NA	PADI4	Adipose - Visceral (Omentum)	Monocytes
Production of Nitric Oxide and Reactive Oxygen Species in Macrophages	1.2	0.0269	2.236	LYZ,NCF2,S100A8,SERPINA1,TLR2	Adipose - Visceral (Omentum)	Monocytes
Iron homeostasis signaling pathway	1.19	0.0305	NA	CD163,HMOX1,IL6,SLC11A1	Adipose - Visceral (Omentum)	Monocytes
Proline Biosynthesis II (from Arginine)	1.18	0.167	NA	PADI4	Adipose - Visceral (Omentum)	Monocytes
Urea Cycle	1.18	0.167	NA	ARG1	Adipose - Visceral (Omentum)	Monocytes
Arginine Degradation VI (Arginase 2 Pathway)	1.18	0.167	NA	ARG1	Adipose - Visceral (Omentum)	Monocytes
Docosahexaenoic Acid (DHA) Signaling	1.13	0.0513	NA	BCL2A1,IL1B	Adipose - Visceral (Omentum)	Monocytes
Acute Myeloid Leukemia Signaling	1.08	0.0337	NA	CSF3R,FLT3,PIM1	Adipose - Visceral (Omentum)	Monocytes
Autoimmune Thyroid Disease Signaling	1.08	0.0476	NA	IGHG4,IL10	Adipose - Visceral (Omentum)	Monocytes
Histidine Degradation III	1.06	0.125	NA	HAL	Adipose - Visceral (Omentum)	Monocytes
Salvage Pathways of Pyrimidine Deoxyribonucleotides	1.06	0.125	NA	APOBEC3A	Adipose - Visceral (Omentum)	Monocytes
IL-23 Signaling Pathway	1.03	0.0444	NA	IL1B,SOCS3	Adipose - Visceral (Omentum)	Monocytes
Prostanoid Biosynthesis	1.01	0.111	NA	PTGS2	Adipose - Visceral (Omentum)	Monocytes
Citrulline Biosynthesis	1.01	0.111	NA	ARG1	Adipose - Visceral (Omentum)	Monocytes
Allograft Rejection Signaling	0.979	0.0417	NA	IGHG4,IL10	Adipose - Visceral (Omentum)	Monocytes
Glycine Betaine Degradation	0.963	0.1	NA	SDS	Adipose - Visceral (Omentum)	Monocytes
cAMP-mediated signaling	0.936	0.0223	0.447	CXCR2,FPR1,FPR2,RGS18,RGS2	Adipose - Visceral (Omentum)	Monocytes
Hematopoiesis from Multipotent Stem Cells	0.889	0.0833	NA	CSF3	Adipose - Visceral (Omentum)	Monocytes
Neuroprotective Role of THOP1 in Alzheimer's Disease	0.886	0.0275	NA	MMP9,SERPINA3,TAC1	Adipose - Visceral (Omentum)	Monocytes
Leukotriene Biosynthesis	0.857	0.0769	NA	ALOX5	Adipose - Visceral (Omentum)	Monocytes
Glycogen Degradation III	0.857	0.0769	NA	MGAM	Adipose - Visceral (Omentum)	Monocytes
Role of NFAT in Regulation of the Immune Response	0.836	0.0226	2	FCGR1A,FCGR1B,FCGR3A/FCGR3B,GNAT1	Adipose - Visceral (Omentum)	Monocytes
fMLP Signaling in Neutrophils	0.83	0.0259	NA	FPR1,FPR2,NCF2	Adipose - Visceral (Omentum)	Monocytes
Isoleucine Degradation I	0.827	0.0714	NA	SDS	Adipose - Visceral (Omentum)	Monocytes
Choline Biosynthesis III	0.827	0.0714	NA	HMOX1	Adipose - Visceral (Omentum)	Monocytes
Activation of IRF by Cytosolic Pattern Recognition Receptors	0.81	0.0328	NA	IL10,IL6	Adipose - Visceral (Omentum)	Monocytes
Endothelin-1 Signaling	0.804	0.022	2	CASP5,GNAT1,HMOX1,PTGS2	Adipose - Visceral (Omentum)	Monocytes
Superpathway of Citrulline Metabolism	0.799	0.0667	NA	ARG1	Adipose - Visceral (Omentum)	Monocytes
Histidine Degradation VI	0.799	0.0667	NA	HAL	Adipose - Visceral (Omentum)	Monocytes
ILK Signaling	0.783	0.0215	NA	ITGB2,MMP9,PROK1,PTGS2	Adipose - Visceral (Omentum)	Monocytes
Extrinsic Prothrombin Activation Pathway	0.775	0.0625	NA	F5	Adipose - Visceral (Omentum)	Monocytes
Fatty Acid Î±-oxidation	0.775	0.0625	NA	PTGS2	Adipose - Visceral (Omentum)	Monocytes
CD40 Signaling	0.767	0.0308	NA	ICAM1,PTGS2	Adipose - Visceral (Omentum)	Monocytes
GÎ±i Signaling	0.762	0.024	NA	CXCR2,FPR1,FPR2	Adipose - Visceral (Omentum)	Monocytes
Granzyme A Signaling	0.75	0.0588	NA	HIST1H1D	Adipose - Visceral (Omentum)	Monocytes
T Helper Cell Differentiation	0.728	0.029	NA	IL10,IL6	Adipose - Visceral (Omentum)	Monocytes
Valine Degradation I	0.728	0.0556	NA	SDS	Adipose - Visceral (Omentum)	Monocytes
Xenobiotic Metabolism Signaling	0.701	0.0185	NA	HMOX1,IL1A,IL1B,IL6,SULT1B1	Adipose - Visceral (Omentum)	Monocytes
G-Protein Coupled Receptor Signaling	0.701	0.0185	NA	CXCR2,FPR1,FPR2,RGS18,RGS2	Adipose - Visceral (Omentum)	Monocytes
IL-15 Signaling	0.699	0.0278	NA	CXCL8,IL6	Adipose - Visceral (Omentum)	Monocytes
ERK5 Signaling	0.699	0.0278	NA	FOSL1,LIF	Adipose - Visceral (Omentum)	Monocytes
Caveolar-mediated Endocytosis Signaling	0.69	0.0274	NA	ITGAX,ITGB2	Adipose - Visceral (Omentum)	Monocytes
Glioma Invasiveness Signaling	0.69	0.0274	NA	MMP9,PLAUR	Adipose - Visceral (Omentum)	Monocytes
Aryl Hydrocarbon Receptor Signaling	0.682	0.0219	NA	IL1A,IL1B,IL6	Adipose - Visceral (Omentum)	Monocytes
Leptin Signaling in Obesity	0.682	0.027	NA	LEP,SOCS3	Adipose - Visceral (Omentum)	Monocytes
Ovarian Cancer Signaling	0.67	0.0216	NA	MMP9,PROK1,PTGS2	Adipose - Visceral (Omentum)	Monocytes
Role of MAPK Signaling in the Pathogenesis of Influenza	0.666	0.0263	NA	CCL2,PTGS2	Adipose - Visceral (Omentum)	Monocytes
VDR/RXR Activation	0.656	0.026	NA	CST6,IL1RL1	Adipose - Visceral (Omentum)	Monocytes
Chemokine Signaling	0.656	0.026	NA	CCL2,CCL7	Adipose - Visceral (Omentum)	Monocytes
Reelin Signaling in Neurons	0.64	0.0253	NA	HCK,ITGB2	Adipose - Visceral (Omentum)	Monocytes
Dopamine Degradation	0.633	0.0435	NA	SULT1B1	Adipose - Visceral (Omentum)	Monocytes
JAK/Stat Signaling	0.623	0.0247	NA	IL6,SOCS3	Adipose - Visceral (Omentum)	Monocytes
Systemic Lupus Erythematosus In T Cell Signaling Pathway	0.623	0.0184	1	CASP5,IL10,IL6,LEP	Adipose - Visceral (Omentum)	Monocytes
IL-22 Signaling	0.616	0.0417	NA	SOCS3	Adipose - Visceral (Omentum)	Monocytes
Tumoricidal Function of Hepatic Natural Killer Cells	0.616	0.0417	NA	ICAM1	Adipose - Visceral (Omentum)	Monocytes
HER-2 Signaling in Breast Cancer	0.595	0.0235	NA	AREG,ITGB2	Adipose - Visceral (Omentum)	Monocytes
GÎ±q Signaling	0.592	0.0196	NA	HMOX1,RGS18,RGS2	Adipose - Visceral (Omentum)	Monocytes
IL-1 Signaling	0.553	0.022	NA	GNAT1,IL1A	Adipose - Visceral (Omentum)	Monocytes
Axonal Guidance Signaling	0.538	0.015	NA	ADAMTS4,GNAT1,MMP1,MMP25,MMP9,PROK1,SEMA4A	Adipose - Visceral (Omentum)	Monocytes
Fatty Acid Î²-oxidation I	0.535	0.0333	NA	SDS	Adipose - Visceral (Omentum)	Monocytes
Neuregulin Signaling	0.533	0.0213	NA	AREG,EREG	Adipose - Visceral (Omentum)	Monocytes
ErbB Signaling	0.533	0.0213	NA	AREG,EREG	Adipose - Visceral (Omentum)	Monocytes
Salvage Pathways of Pyrimidine Ribonucleotides	0.527	0.0211	NA	APOBEC3A,PIM1	Adipose - Visceral (Omentum)	Monocytes
Thyroid Hormone Metabolism II (via Conjugation and/or Degradation)	0.521	0.0323	NA	SULT1B1	Adipose - Visceral (Omentum)	Monocytes
Amyotrophic Lateral Sclerosis Signaling	0.516	0.0206	NA	CAPN6,PROK1	Adipose - Visceral (Omentum)	Monocytes
Opioid Signaling Pathway	0.514	0.0164	NA	EGR4,FOSB,HCK,RGS18	Adipose - Visceral (Omentum)	Monocytes
Role of JAK2 in Hormone-like Cytokine Signaling	0.51	0.0312	NA	SOCS3	Adipose - Visceral (Omentum)	Monocytes
Apoptosis Signaling	0.509	0.0204	NA	BCL2A1,CAPN6	Adipose - Visceral (Omentum)	Monocytes
IL-9 Signaling	0.489	0.0294	NA	SOCS3	Adipose - Visceral (Omentum)	Monocytes
MIF-mediated Glucocorticoid Regulation	0.489	0.0294	NA	PTGS2	Adipose - Visceral (Omentum)	Monocytes
GÎ±s Signaling	0.465	0.0189	NA	HCK,RGS2	Adipose - Visceral (Omentum)	Monocytes
Type I Diabetes Mellitus Signaling	0.46	0.0187	NA	IL1B,SOCS3	Adipose - Visceral (Omentum)	Monocytes
Paxillin Signaling	0.46	0.0187	NA	ITGAX,ITGB2	Adipose - Visceral (Omentum)	Monocytes
HGF Signaling	0.439	0.018	NA	IL6,PTGS2	Adipose - Visceral (Omentum)	Monocytes
Role of PKR in Interferon Induction and Antiviral Response	0.424	0.0244	NA	FCGR1A	Adipose - Visceral (Omentum)	Monocytes
Intrinsic Prothrombin Activation Pathway	0.424	0.0244	NA	F5	Adipose - Visceral (Omentum)	Monocytes
Apelin Endothelial Signaling Pathway	0.42	0.0174	NA	CCL2,ICAM1	Adipose - Visceral (Omentum)	Monocytes
Adrenomedullin signaling pathway	0.419	0.0155	NA	IL1A,IL1B,IL1RN	Adipose - Visceral (Omentum)	Monocytes
MIF Regulation of Innate Immunity	0.416	0.0238	NA	PTGS2	Adipose - Visceral (Omentum)	Monocytes
Dermatan Sulfate Biosynthesis (Late Stages)	0.416	0.0238	NA	SULT1B1	Adipose - Visceral (Omentum)	Monocytes
IL-15 Production	0.407	0.0169	NA	HCK,IL6	Adipose - Visceral (Omentum)	Monocytes
Primary Immunodeficiency Signaling	0.4	0.0227	NA	IGHG4	Adipose - Visceral (Omentum)	Monocytes
iNOS Signaling	0.4	0.0227	NA	LBP	Adipose - Visceral (Omentum)	Monocytes
Chondroitin Sulfate Biosynthesis (Late Stages)	0.4	0.0227	NA	SULT1B1	Adipose - Visceral (Omentum)	Monocytes
nNOS Signaling in Neurons	0.385	0.0217	NA	CAPN6	Adipose - Visceral (Omentum)	Monocytes
FAT10 Cancer Signaling Pathway	0.385	0.0217	NA	IL6	Adipose - Visceral (Omentum)	Monocytes
PFKFB4 Signaling Pathway	0.385	0.0217	NA	HK3	Adipose - Visceral (Omentum)	Monocytes
Integrin Signaling	0.376	0.0146	NA	CAPN6,ITGAX,ITGB2	Adipose - Visceral (Omentum)	Monocytes
Thyroid Cancer Signaling	0.359	0.02	NA	CXCL8	Adipose - Visceral (Omentum)	Monocytes
Amyloid Processing	0.359	0.02	NA	CAPN6	Adipose - Visceral (Omentum)	Monocytes
Phototransduction Pathway	0.352	0.0196	NA	GNAT1	Adipose - Visceral (Omentum)	Monocytes
Melatonin Degradation I	0.346	0.0192	NA	SULT1B1	Adipose - Visceral (Omentum)	Monocytes
Chondroitin Sulfate Biosynthesis	0.346	0.0192	NA	SULT1B1	Adipose - Visceral (Omentum)	Monocytes
Lymphotoxin Î² Receptor Signaling	0.333	0.0185	NA	CXCL1	Adipose - Visceral (Omentum)	Monocytes
Dermatan Sulfate Biosynthesis	0.328	0.0182	NA	SULT1B1	Adipose - Visceral (Omentum)	Monocytes
Serotonin Degradation	0.328	0.0182	NA	SULT1B1	Adipose - Visceral (Omentum)	Monocytes
Unfolded protein response	0.328	0.0182	NA	CEBPE	Adipose - Visceral (Omentum)	Monocytes
Retinoic acid Mediated Apoptosis Signaling	0.317	0.0175	NA	TNFRSF10C	Adipose - Visceral (Omentum)	Monocytes
Phospholipases	0.317	0.0175	NA	HMOX1	Adipose - Visceral (Omentum)	Monocytes
Superpathway of Melatonin Degradation	0.317	0.0175	NA	SULT1B1	Adipose - Visceral (Omentum)	Monocytes
Cancer Drug Resistance By Drug Efflux	0.312	0.0172	NA	PTGS2	Adipose - Visceral (Omentum)	Monocytes
Endocannabinoid Cancer Inhibition Pathway	0.311	0.014	NA	CASP5,PROK1	Adipose - Visceral (Omentum)	Monocytes
Heparan Sulfate Biosynthesis (Late Stages)	0.306	0.0169	NA	SULT1B1	Adipose - Visceral (Omentum)	Monocytes
Relaxin Signaling	0.298	0.0136	NA	GNAT1,MMP9	Adipose - Visceral (Omentum)	Monocytes
Huntington's Disease Signaling	0.296	0.0128	NA	CAPN6,CASP5,RPH3A	Adipose - Visceral (Omentum)	Monocytes
PXR/RXR Activation	0.287	0.0159	NA	IL6	Adipose - Visceral (Omentum)	Monocytes
Pyridoxal 5'-phosphate Salvage Pathway	0.282	0.0156	NA	PIM1	Adipose - Visceral (Omentum)	Monocytes
Regulation of Cellular Mechanics by Calpain Protease	0.282	0.0156	NA	CAPN6	Adipose - Visceral (Omentum)	Monocytes
eNOS Signaling	0.28	0.0131	NA	AQP9,PROK1	Adipose - Visceral (Omentum)	Monocytes
Heparan Sulfate Biosynthesis	0.273	0.0152	NA	SULT1B1	Adipose - Visceral (Omentum)	Monocytes
Role of JAK1 and JAK3 in Î³c Cytokine Signaling	0.264	0.0147	NA	SOCS3	Adipose - Visceral (Omentum)	Monocytes
Tec Kinase Signaling	0.257	0.0124	NA	GNAT1,HCK	Adipose - Visceral (Omentum)	Monocytes
Growth Hormone Signaling	0.249	0.0139	NA	SOCS3	Adipose - Visceral (Omentum)	Monocytes
Small Cell Lung Cancer Signaling	0.249	0.0139	NA	PTGS2	Adipose - Visceral (Omentum)	Monocytes
Ephrin B Signaling	0.249	0.0139	NA	GNAT1	Adipose - Visceral (Omentum)	Monocytes
GPCR-Mediated Integration of Enteroendocrine Signaling Exemplified by an L Cell	0.249	0.0139	NA	CALCA	Adipose - Visceral (Omentum)	Monocytes
T Cell Exhaustion Signaling Pathway	0.235	0.0118	NA	IL10,IL6	Adipose - Visceral (Omentum)	Monocytes
Agrin Interactions at Neuromuscular Junction	0.234	0.0132	NA	ITGB2	Adipose - Visceral (Omentum)	Monocytes
Erythropoietin Signaling	0.23	0.013	NA	SOCS3	Adipose - Visceral (Omentum)	Monocytes
GDNF Family Ligand-Receptor Interactions	0.23	0.013	NA	DOK3	Adipose - Visceral (Omentum)	Monocytes
Macropinocytosis Signaling	0.23	0.013	NA	ITGB2	Adipose - Visceral (Omentum)	Monocytes
Apelin Adipocyte Signaling Pathway	0.226	0.0128	NA	NCF2	Adipose - Visceral (Omentum)	Monocytes
FLT3 Signaling in Hematopoietic Progenitor Cells	0.22	0.0125	NA	FLT3	Adipose - Visceral (Omentum)	Monocytes
Prolactin Signaling	0.213	0.0122	NA	SOCS3	Adipose - Visceral (Omentum)	Monocytes
LPS-stimulated MAPK Signaling	0.21	0.012	NA	LBP	Adipose - Visceral (Omentum)	Monocytes
NF-ÎºB Activation by Viruses	0.21	0.012	NA	ITGB2	Adipose - Visceral (Omentum)	Monocytes
TR/RXR Activation	0.204	0.0118	NA	LDLR	Adipose - Visceral (Omentum)	Monocytes
Natural Killer Cell Signaling	0	0.00847	NA	FCGR3A/FCGR3B	Adipose - Visceral (Omentum)	Monocytes
Actin Cytoskeleton Signaling	0	0.00467	NA	LBP	Adipose - Visceral (Omentum)	Monocytes
Synaptic Long Term Depression	0	0.00552	NA	GNAT1	Adipose - Visceral (Omentum)	Monocytes
NRF2-mediated Oxidative Stress Response	0	0.0107	NA	FOSL1,HMOX1	Adipose - Visceral (Omentum)	Monocytes
p53 Signaling	0	0.0102	NA	THBS1	Adipose - Visceral (Omentum)	Monocytes
RAR Activation	0	0.00524	NA	MMP1	Adipose - Visceral (Omentum)	Monocytes
CXCR4 Signaling	0	0.00606	NA	GNAT1	Adipose - Visceral (Omentum)	Monocytes
Virus Entry via Endocytic Pathways	0	0.00926	NA	ITGB2	Adipose - Visceral (Omentum)	Monocytes
Neuropathic Pain Signaling In Dorsal Horn Neurons	0	0.0099	NA	TAC1	Adipose - Visceral (Omentum)	Monocytes
Renin-Angiotensin Signaling	0	0.00847	NA	CCL2	Adipose - Visceral (Omentum)	Monocytes
Thrombin Signaling	0	0.0049	NA	GNAT1	Adipose - Visceral (Omentum)	Monocytes
Cardiac Hypertrophy Signaling	0	0.00847	NA	GNAT1,IL6	Adipose - Visceral (Omentum)	Monocytes
CDK5 Signaling	0	0.00935	NA	FOSB	Adipose - Visceral (Omentum)	Monocytes
Molecular Mechanisms of Cancer	0	0.0026	NA	GNAT1	Adipose - Visceral (Omentum)	Monocytes
Corticotropin Releasing Hormone Signaling	0	0.00709	NA	PTGS2	Adipose - Visceral (Omentum)	Monocytes
Androgen Signaling	0	0.00741	NA	GNAT1	Adipose - Visceral (Omentum)	Monocytes
Role of NANOG in Mammalian Embryonic Stem Cell Pluripotency	0	0.00847	NA	LIF	Adipose - Visceral (Omentum)	Monocytes
CREB Signaling in Neurons	0	0.00485	NA	GNAT1	Adipose - Visceral (Omentum)	Monocytes
Type II Diabetes Mellitus Signaling	0	0.00709	NA	SOCS3	Adipose - Visceral (Omentum)	Monocytes
mTOR Signaling	0	0.0098	NA	HMOX1,PROK1	Adipose - Visceral (Omentum)	Monocytes
G Beta Gamma Signaling	0	0.0082	NA	GNAT1	Adipose - Visceral (Omentum)	Monocytes
Sphingosine-1-phosphate Signaling	0	0.0087	NA	CASP5	Adipose - Visceral (Omentum)	Monocytes
Crosstalk between Dendritic Cells and Natural Killer Cells	0	0.0112	NA	IL6	Adipose - Visceral (Omentum)	Monocytes
FAK Signaling	0	0.0105	NA	CAPN6	Adipose - Visceral (Omentum)	Monocytes
AMPK Signaling	0	0.00472	NA	LEP	Adipose - Visceral (Omentum)	Monocytes
Rac Signaling	0	0.00901	NA	NCF2	Adipose - Visceral (Omentum)	Monocytes
Phospholipase C Signaling	0	0.00813	NA	HMOX1,IGHG4	Adipose - Visceral (Omentum)	Monocytes
Protein Kinase A Signaling	0	0.00522	NA	HIST1H1D,PTGS2	Adipose - Visceral (Omentum)	Monocytes
Role of NFAT in Cardiac Hypertrophy	0	0.00943	NA	IL6,LIF	Adipose - Visceral (Omentum)	Monocytes
Signaling by Rho Family GTPases	0	0.0083	NA	GNAT1,NCF2	Adipose - Visceral (Omentum)	Monocytes
RhoGDI Signaling	0	0.00565	NA	GNAT1	Adipose - Visceral (Omentum)	Monocytes
Mouse Embryonic Stem Cell Pluripotency	0	0.00971	NA	LIF	Adipose - Visceral (Omentum)	Monocytes
D-myo-inositol-5-phosphate Metabolism	0	0.00667	NA	SOCS3	Adipose - Visceral (Omentum)	Monocytes
D-myo-inositol (1,4,5,6)-Tetrakisphosphate Biosynthesis	0	0.00741	NA	SOCS3	Adipose - Visceral (Omentum)	Monocytes
Superpathway of Inositol Phosphate Compounds	0	0.00521	NA	SOCS3	Adipose - Visceral (Omentum)	Monocytes
D-myo-inositol (3,4,5,6)-tetrakisphosphate Biosynthesis	0	0.00741	NA	SOCS3	Adipose - Visceral (Omentum)	Monocytes
3-phosphoinositide Degradation	0	0.00671	NA	SOCS3	Adipose - Visceral (Omentum)	Monocytes
3-phosphoinositide Biosynthesis	0	0.00625	NA	SOCS3	Adipose - Visceral (Omentum)	Monocytes
Antioxidant Action of Vitamin C	0	0.0098	NA	HMOX1	Adipose - Visceral (Omentum)	Monocytes
Regulation of the Epithelial-Mesenchymal Transition Pathway	0	0.00521	NA	MMP9	Adipose - Visceral (Omentum)	Monocytes
Sperm Motility	0	0.00948	NA	HCK,SLC16A10	Adipose - Visceral (Omentum)	Monocytes
Adipogenesis pathway	0	0.00758	NA	LEP	Adipose - Visceral (Omentum)	Monocytes
PI3K/AKT Signaling	0	0.00769	NA	PTGS2	Adipose - Visceral (Omentum)	Monocytes
Nitric Oxide Signaling in the Cardiovascular System	0	0.0105	NA	PROK1	Adipose - Visceral (Omentum)	Monocytes
B Cell Receptor Signaling	0	0.011	NA	BCL2A1,IGHG4	Adipose - Visceral (Omentum)	Monocytes
Insulin Receptor Signaling	0	0.00735	NA	SOCS3	Adipose - Visceral (Omentum)	Monocytes
IGF-1 Signaling	0	0.00952	NA	SOCS3	Adipose - Visceral (Omentum)	Monocytes
TGF-Î² Signaling	0	0.0104	NA	SERPINE1	Adipose - Visceral (Omentum)	Monocytes
VEGF Signaling	0	0.0102	NA	PROK1	Adipose - Visceral (Omentum)	Monocytes
Phagosome Maturation	0	0.00714	NA	NCF2	Adipose - Visceral (Omentum)	Monocytes
Sumoylation Pathway	0	0.0099	NA	SUMO4	Adipose - Visceral (Omentum)	Monocytes
Sirtuin Signaling Pathway	0	0.0106	NA	CXCL8,HIST1H1D,NAMPT	Adipose - Visceral (Omentum)	Monocytes
Endocannabinoid Neuronal Synapse Pathway	0	0.00787	NA	PTGS2	Adipose - Visceral (Omentum)	Monocytes
Synaptogenesis Signaling Pathway	0	0.00649	NA	HCK,THBS1	Adipose - Visceral (Omentum)	Monocytes
Ephrin Receptor Signaling	0	0.0112	NA	GNAT1,PROK1	Adipose - Visceral (Omentum)	Monocytes
Granulocyte Adhesion and Diapedesis	16.5	0.097	NA	C5AR1,CCL18,CCL20,CCL7,CSF3,CXCL1,CXCL3,FPR1,FPR2,FPR3,IL1A,IL1B,IL1R2,IL1RN,ITGB2,MMP9	Adipose - Visceral (Omentum)	Myeloid_Sum
Phagosome Formation	14.4	0.113	NA	C3AR1,C5AR1,CR1,FCER1G,FCGR1A,FCGR1B,FCGR2A,FCGR3A/FCGR3B,ITGB2,MARCO,MRC1,MSR1,TLR8	Adipose - Visceral (Omentum)	Myeloid_Sum
IL-10 Signaling	12.2	0.145	NA	CCR1,CD14,FCGR2A,HMOX1,IL10,IL1A,IL1B,IL1R2,IL1RN,LBP	Adipose - Visceral (Omentum)	Myeloid_Sum
Complement System	11.5	0.222	0.816	C1QA,C1QB,C1QC,C3AR1,C4BPB,C5AR1,CR1,ITGB2	Adipose - Visceral (Omentum)	Myeloid_Sum
LXR/RXR Activation	11.1	0.0909	-3.162	CCL7,CD14,IL1A,IL1B,IL1R2,IL1RN,LBP,LYZ,MMP9,MSR1,S100A8	Adipose - Visceral (Omentum)	Myeloid_Sum
Dendritic Cell Maturation	9.43	0.0632	2.53	CD86,FCER1G,FCGR1A,FCGR1B,FCGR2A,FCGR3A/FCGR3B,IL10,IL1A,IL1B,IL1RN,TREM2	Adipose - Visceral (Omentum)	Myeloid_Sum
Agranulocyte Adhesion and Diapedesis	9.37	0.0625	NA	C5AR1,CCL18,CCL20,CCL7,CXCL1,CXCL3,IL1A,IL1B,IL1RN,ITGB2,MMP9	Adipose - Visceral (Omentum)	Myeloid_Sum
Role of IL-17A in Psoriasis	8.68	0.385	NA	CCL20,CXCL1,CXCL3,S100A8,S100A9	Adipose - Visceral (Omentum)	Myeloid_Sum
Role of Pattern Recognition Receptors in Recognition of Bacteria and Viruses	7.72	0.0621	1.633	C1QA,C1QB,C1QC,C3AR1,C5AR1,IL10,IL1A,IL1B,TLR8	Adipose - Visceral (Omentum)	Myeloid_Sum
Differential Regulation of Cytokine Production in Intestinal Epithelial Cells by IL-17A and IL-17F	7.28	0.217	NA	CSF3,CXCL1,IL10,IL1A,IL1B	Adipose - Visceral (Omentum)	Myeloid_Sum
Systemic Lupus Erythematosus Signaling	7.24	0.0455	NA	CD86,FCER1G,FCGR1A,FCGR1B,FCGR2A,FCGR3A/FCGR3B,IL10,IL1A,IL1B,IL1RN	Adipose - Visceral (Omentum)	Myeloid_Sum
Atherosclerosis Signaling	7.13	0.0661	NA	IL1A,IL1B,IL1RN,ITGB2,LYZ,MMP9,MSR1,S100A8	Adipose - Visceral (Omentum)	Myeloid_Sum
Altered T Cell and B Cell Signaling in Rheumatoid Arthritis	7.02	0.0843	NA	CD86,FCER1G,IL10,IL1A,IL1B,IL1RN,TLR8	Adipose - Visceral (Omentum)	Myeloid_Sum
Communication between Innate and Adaptive Immune Cells	6.88	0.0805	NA	CD86,FCER1G,IL10,IL1A,IL1B,IL1RN,TLR8	Adipose - Visceral (Omentum)	Myeloid_Sum
TREM1 Signaling	6.13	0.0857	2.449	CCL7,CD86,CXCL3,IL10,IL1B,TLR8	Adipose - Visceral (Omentum)	Myeloid_Sum
Toll-like Receptor Signaling	5.95	0.08	2	CD14,IL1A,IL1B,IL1RN,LBP,TLR8	Adipose - Visceral (Omentum)	Myeloid_Sum
Differential Regulation of Cytokine Production in Macrophages and T Helper Cells by IL-17A and IL-17F	5.95	0.222	NA	CSF3,CXCL1,IL10,IL1B	Adipose - Visceral (Omentum)	Myeloid_Sum
Graft-versus-Host Disease Signaling	5.8	0.114	NA	CD86,FCER1G,IL1A,IL1B,IL1RN	Adipose - Visceral (Omentum)	Myeloid_Sum
Hepatic Fibrosis / Hepatic Stellate Cell Activation	5.77	0.044	NA	CD14,CXCL3,IL10,IL1A,IL1B,IL1R2,LBP,MMP9	Adipose - Visceral (Omentum)	Myeloid_Sum
Role of Cytokines in Mediating Communication between Immune Cells	5.43	0.0962	NA	CSF3,IL10,IL1A,IL1B,IL1RN	Adipose - Visceral (Omentum)	Myeloid_Sum
Neuroinflammation Signaling Pathway	5.18	0.0309	3	CD86,CSF1R,CYBB,HMOX1,IL10,IL1B,MMP9,TLR8,TREM2	Adipose - Visceral (Omentum)	Myeloid_Sum
Role of Macrophages, Fibroblasts and Endothelial Cells in Rheumatoid Arthritis	5.06	0.0299	NA	C5AR1,FCGR1A,FCGR3A/FCGR3B,IL10,IL1A,IL1B,IL1R2,IL1RN,TLR8	Adipose - Visceral (Omentum)	Myeloid_Sum
IL-6 Signaling	4.64	0.0476	2	CD14,IL1A,IL1B,IL1R2,IL1RN,LBP	Adipose - Visceral (Omentum)	Myeloid_Sum
Th2 Pathway	4.49	0.0448	2	CCR1,CD86,IL10,IL2RA,ITGB2,TIMD4	Adipose - Visceral (Omentum)	Myeloid_Sum
Role of Hypercytokinemia/hyperchemokinemia in the Pathogenesis of Influenza	4.46	0.0976	NA	CCR1,IL1A,IL1B,IL1RN	Adipose - Visceral (Omentum)	Myeloid_Sum
Hematopoiesis from Pluripotent Stem Cells	4.42	0.0952	NA	CSF3,FCER1G,IL10,IL1A	Adipose - Visceral (Omentum)	Myeloid_Sum
LPS/IL-1 Mediated Inhibition of RXR Function	4.33	0.0333	2	CD14,CHST13,IL1A,IL1B,IL1R2,IL1RN,LBP	Adipose - Visceral (Omentum)	Myeloid_Sum
FcÎ³ Receptor-mediated Phagocytosis in Macrophages and Monocytes	4.2	0.0538	2.236	FCGR1A,FCGR2A,FCGR3A/FCGR3B,HCK,HMOX1	Adipose - Visceral (Omentum)	Myeloid_Sum
Role of IL-17A in Arthritis	3.95	0.0727	NA	CCL20,CCL7,CXCL1,CXCL3	Adipose - Visceral (Omentum)	Myeloid_Sum
Th1 and Th2 Activation Pathway	3.94	0.0357	NA	CCR1,CD86,IL10,IL2RA,ITGB2,TIMD4	Adipose - Visceral (Omentum)	Myeloid_Sum
Role of NFAT in Regulation of the Immune Response	3.82	0.0339	2.449	CD86,FCER1G,FCGR1A,FCGR1B,FCGR2A,FCGR3A/FCGR3B	Adipose - Visceral (Omentum)	Myeloid_Sum
NF-ÎºB Signaling	3.82	0.0339	2.449	FCER1G,IL1A,IL1B,IL1R2,IL1RN,TLR8	Adipose - Visceral (Omentum)	Myeloid_Sum
Acute Phase Response Signaling	3.81	0.0337	2	C4BPB,HMOX1,IL1A,IL1B,IL1RN,LBP	Adipose - Visceral (Omentum)	Myeloid_Sum
Hepatic Cholestasis	3.81	0.0337	NA	CD14,IL1A,IL1B,IL1R2,IL1RN,LBP	Adipose - Visceral (Omentum)	Myeloid_Sum
T Helper Cell Differentiation	3.57	0.058	NA	CD86,FCER1G,IL10,IL2RA	Adipose - Visceral (Omentum)	Myeloid_Sum
Macropinocytosis Signaling	3.39	0.0519	NA	CD14,CSF1R,ITGB2,MRC1	Adipose - Visceral (Omentum)	Myeloid_Sum
Role of Osteoblasts, Osteoclasts and Chondrocytes in Rheumatoid Arthritis	3.36	0.0278	NA	CSF1R,IL10,IL1A,IL1B,IL1R2,IL1RN	Adipose - Visceral (Omentum)	Myeloid_Sum
Airway Pathology in Chronic Obstructive Pulmonary Disease	3.26	0.25	NA	CXCL3,MMP9	Adipose - Visceral (Omentum)	Myeloid_Sum
Th17 Activation Pathway	3.17	0.0455	1	CCL20,FCER1G,IL10,IL1B	Adipose - Visceral (Omentum)	Myeloid_Sum
Glucocorticoid Receptor Signaling	3.1	0.021	NA	CD163,CXCL3,FCGR1A,IL10,IL1B,IL1R2,IL1RN	Adipose - Visceral (Omentum)	Myeloid_Sum
Role of IL-17F in Allergic Inflammatory Airway Diseases	3.08	0.0732	NA	CCL7,CXCL1,IL1B	Adipose - Visceral (Omentum)	Myeloid_Sum
Autoimmune Thyroid Disease Signaling	3.05	0.0714	NA	CD86,FCER1G,IL10	Adipose - Visceral (Omentum)	Myeloid_Sum
PPAR Signaling	2.95	0.0396	-2	IL1A,IL1B,IL1R2,IL1RN	Adipose - Visceral (Omentum)	Myeloid_Sum
Allograft Rejection Signaling	2.88	0.0625	NA	CD86,FCER1G,IL10	Adipose - Visceral (Omentum)	Myeloid_Sum
fMLP Signaling in Neutrophils	2.72	0.0345	NA	CYBB,FPR1,FPR2,FPR3	Adipose - Visceral (Omentum)	Myeloid_Sum
IL-8 Signaling	2.71	0.0255	2.236	CXCL1,CYBB,HMOX1,ITGB2,MMP9	Adipose - Visceral (Omentum)	Myeloid_Sum
Natural Killer Cell Signaling	2.7	0.0339	NA	FCER1G,FCGR2A,FCGR3A/FCGR3B,SIGLEC7	Adipose - Visceral (Omentum)	Myeloid_Sum
p38 MAPK Signaling	2.7	0.0339	2	IL1A,IL1B,IL1R2,IL1RN	Adipose - Visceral (Omentum)	Myeloid_Sum
Osteoarthritis Pathway	2.61	0.0242	NA	IL1B,IL1R2,MMP9,S100A8,S100A9	Adipose - Visceral (Omentum)	Myeloid_Sum
IL-17A Signaling in Airway Cells	2.5	0.0462	NA	CCL20,CXCL1,CXCL3	Adipose - Visceral (Omentum)	Myeloid_Sum
STAT3 Pathway	2.49	0.0296	NA	IL1A,IL1B,IL1R2,IL2RA	Adipose - Visceral (Omentum)	Myeloid_Sum
IL-17A Signaling in Gastric Cells	2.25	0.08	NA	CCL20,CXCL1	Adipose - Visceral (Omentum)	Myeloid_Sum
Crosstalk between Dendritic Cells and Natural Killer Cells	2.12	0.0337	NA	CD209,CD86,TREM2	Adipose - Visceral (Omentum)	Myeloid_Sum
iCOS-iCOSL Signaling in T Helper Cells	1.9	0.028	NA	CD86,FCER1G,IL2RA	Adipose - Visceral (Omentum)	Myeloid_Sum
Type I Diabetes Mellitus Signaling	1.9	0.028	NA	CD86,FCER1G,IL1B	Adipose - Visceral (Omentum)	Myeloid_Sum
Cholecystokinin/Gastrin-mediated Signaling	1.8	0.0256	NA	IL1A,IL1B,IL1RN	Adipose - Visceral (Omentum)	Myeloid_Sum
Role of Tissue Factor in Cancer	1.8	0.0256	NA	CXCL1,HCK,IL1B	Adipose - Visceral (Omentum)	Myeloid_Sum
Th1 Pathway	1.79	0.0254	NA	CD86,IL10,ITGB2	Adipose - Visceral (Omentum)	Myeloid_Sum
iNOS Signaling	1.77	0.0455	NA	CD14,LBP	Adipose - Visceral (Omentum)	Myeloid_Sum
Heme Degradation	1.75	0.25	NA	HMOX1	Adipose - Visceral (Omentum)	Myeloid_Sum
FXR/RXR Activation	1.72	0.024	NA	IL1A,IL1B,IL1RN	Adipose - Visceral (Omentum)	Myeloid_Sum
GÎ±i Signaling	1.72	0.024	NA	FPR1,FPR2,P2RY13	Adipose - Visceral (Omentum)	Myeloid_Sum
IL-12 Signaling and Production in Macrophages	1.67	0.0229	NA	IL10,LYZ,S100A8	Adipose - Visceral (Omentum)	Myeloid_Sum
Nur77 Signaling in T Lymphocytes	1.62	0.0377	NA	CD86,FCER1G	Adipose - Visceral (Omentum)	Myeloid_Sum
Xenobiotic Metabolism Signaling	1.47	0.0148	NA	CHST13,HMOX1,IL1A,IL1B	Adipose - Visceral (Omentum)	Myeloid_Sum
Pathogenesis of Multiple Sclerosis	1.4	0.111	NA	CCR1	Adipose - Visceral (Omentum)	Myeloid_Sum
T Cell Exhaustion Signaling Pathway	1.38	0.0176	NA	CD86,FCER1G,IL10	Adipose - Visceral (Omentum)	Myeloid_Sum
Reelin Signaling in Neurons	1.3	0.0253	NA	HCK,ITGB2	Adipose - Visceral (Omentum)	Myeloid_Sum
Production of Nitric Oxide and Reactive Oxygen Species in Macrophages	1.28	0.0161	NA	CYBB,LYZ,S100A8	Adipose - Visceral (Omentum)	Myeloid_Sum
Hematopoiesis from Multipotent Stem Cells	1.28	0.0833	NA	CSF3	Adipose - Visceral (Omentum)	Myeloid_Sum
LPS-stimulated MAPK Signaling	1.27	0.0241	NA	CD14,LBP	Adipose - Visceral (Omentum)	Myeloid_Sum
Clathrin-mediated Endocytosis Signaling	1.24	0.0155	NA	ITGB2,LYZ,S100A8	Adipose - Visceral (Omentum)	Myeloid_Sum
Adrenomedullin signaling pathway	1.24	0.0155	NA	IL1A,IL1B,IL1RN	Adipose - Visceral (Omentum)	Myeloid_Sum
Leukocyte Extravasation Signaling	1.24	0.0155	NA	CYBB,ITGB2,MMP9	Adipose - Visceral (Omentum)	Myeloid_Sum
CTLA4 Signaling in Cytotoxic T Lymphocytes	1.21	0.0225	NA	CD86,FCER1G	Adipose - Visceral (Omentum)	Myeloid_Sum
Choline Biosynthesis III	1.21	0.0714	NA	HMOX1	Adipose - Visceral (Omentum)	Myeloid_Sum
Cardiac Hypertrophy Signaling (Enhanced)	1.19	0.0105	2.236	CYBB,IL1A,IL1B,IL1R2,IL2RA	Adipose - Visceral (Omentum)	Myeloid_Sum
Extrinsic Prothrombin Activation Pathway	1.16	0.0625	NA	F13A1	Adipose - Visceral (Omentum)	Myeloid_Sum
Systemic Lupus Erythematosus In T Cell Signaling Pathway	1.12	0.0138	NA	CD86,FCER1G,IL10	Adipose - Visceral (Omentum)	Myeloid_Sum
cAMP-mediated signaling	1.09	0.0134	NA	FPR1,FPR2,P2RY13	Adipose - Visceral (Omentum)	Myeloid_Sum
Inflammasome pathway	1.06	0.05	NA	IL1B	Adipose - Visceral (Omentum)	Myeloid_Sum
Pancreatic Adenocarcinoma Signaling	1.06	0.0183	NA	HMOX1,MMP9	Adipose - Visceral (Omentum)	Myeloid_Sum
CD28 Signaling in T Helper Cells	1.02	0.0172	NA	CD86,FCER1G	Adipose - Visceral (Omentum)	Myeloid_Sum
IL-15 Production	1	0.0169	NA	CSF1R,HCK	Adipose - Visceral (Omentum)	Myeloid_Sum
Phospholipase C Signaling	1	0.0122	NA	FCER1G,FCGR2A,HMOX1	Adipose - Visceral (Omentum)	Myeloid_Sum
Lipid Antigen Presentation by CD1	0.987	0.0417	NA	FCER1G	Adipose - Visceral (Omentum)	Myeloid_Sum
Iron homeostasis signaling pathway	0.928	0.0153	NA	CD163,HMOX1	Adipose - Visceral (Omentum)	Myeloid_Sum
B Cell Development	0.91	0.0345	NA	CD86	Adipose - Visceral (Omentum)	Myeloid_Sum
G-Protein Coupled Receptor Signaling	0.91	0.0111	NA	FPR1,FPR2,P2RY13	Adipose - Visceral (Omentum)	Myeloid_Sum
Aryl Hydrocarbon Receptor Signaling	0.896	0.0146	NA	IL1A,IL1B	Adipose - Visceral (Omentum)	Myeloid_Sum
Inhibition of Angiogenesis by TSP1	0.87	0.0312	NA	MMP9	Adipose - Visceral (Omentum)	Myeloid_Sum
Cytotoxic T Lymphocyte-mediated Apoptosis of Target Cells	0.857	0.0303	NA	FCER1G	Adipose - Visceral (Omentum)	Myeloid_Sum
MIF-mediated Glucocorticoid Regulation	0.845	0.0294	NA	CD14	Adipose - Visceral (Omentum)	Myeloid_Sum
Coagulation System	0.833	0.0286	NA	F13A1	Adipose - Visceral (Omentum)	Myeloid_Sum
IL-17A Signaling in Fibroblasts	0.833	0.0286	NA	CCL7	Adipose - Visceral (Omentum)	Myeloid_Sum
PKCÎ¸ Signaling in T Lymphocytes	0.827	0.0132	NA	CD86,FCER1G	Adipose - Visceral (Omentum)	Myeloid_Sum
Inhibition of Matrix Metalloproteases	0.801	0.0263	NA	MMP9	Adipose - Visceral (Omentum)	Myeloid_Sum
HMGB1 Signaling	0.796	0.0127	NA	IL1A,IL1B	Adipose - Visceral (Omentum)	Myeloid_Sum
Docosahexaenoic Acid (DHA) Signaling	0.79	0.0256	NA	IL1B	Adipose - Visceral (Omentum)	Myeloid_Sum
Tec Kinase Signaling	0.785	0.0124	NA	FCER1G,HCK	Adipose - Visceral (Omentum)	Myeloid_Sum
Role of PKR in Interferon Induction and Antiviral Response	0.772	0.0244	NA	FCGR1A	Adipose - Visceral (Omentum)	Myeloid_Sum
Intrinsic Prothrombin Activation Pathway	0.772	0.0244	NA	F13A1	Adipose - Visceral (Omentum)	Myeloid_Sum
MIF Regulation of Innate Immunity	0.762	0.0238	NA	CD14	Adipose - Visceral (Omentum)	Myeloid_Sum
Dermatan Sulfate Biosynthesis (Late Stages)	0.762	0.0238	NA	CHST13	Adipose - Visceral (Omentum)	Myeloid_Sum
Chondroitin Sulfate Biosynthesis (Late Stages)	0.742	0.0227	NA	CHST13	Adipose - Visceral (Omentum)	Myeloid_Sum
IL-23 Signaling Pathway	0.735	0.0222	NA	IL1B	Adipose - Visceral (Omentum)	Myeloid_Sum
PFKFB4 Signaling Pathway	0.726	0.0217	NA	HK3	Adipose - Visceral (Omentum)	Myeloid_Sum
PPARÎ±/RXRÎ± Activation	0.717	0.0112	NA	IL1B,IL1R2	Adipose - Visceral (Omentum)	Myeloid_Sum
ILK Signaling	0.688	0.0108	NA	ITGB2,MMP9	Adipose - Visceral (Omentum)	Myeloid_Sum
Chondroitin Sulfate Biosynthesis	0.678	0.0192	NA	CHST13	Adipose - Visceral (Omentum)	Myeloid_Sum
Lymphotoxin Î² Receptor Signaling	0.664	0.0185	NA	CXCL1	Adipose - Visceral (Omentum)	Myeloid_Sum
OX40 Signaling Pathway	0.658	0.0182	NA	FCER1G	Adipose - Visceral (Omentum)	Myeloid_Sum
Dermatan Sulfate Biosynthesis	0.658	0.0182	NA	CHST13	Adipose - Visceral (Omentum)	Myeloid_Sum
Phospholipases	0.642	0.0175	NA	HMOX1	Adipose - Visceral (Omentum)	Myeloid_Sum
MSP-RON Signaling Pathway	0.629	0.0169	NA	ITGB2	Adipose - Visceral (Omentum)	Myeloid_Sum
Heparan Sulfate Biosynthesis (Late Stages)	0.629	0.0169	NA	CHST13	Adipose - Visceral (Omentum)	Myeloid_Sum
Calcium-induced T Lymphocyte Apoptosis	0.623	0.0167	NA	FCER1G	Adipose - Visceral (Omentum)	Myeloid_Sum
Activation of IRF by Cytosolic Pattern Recognition Receptors	0.618	0.0164	NA	IL10	Adipose - Visceral (Omentum)	Myeloid_Sum
IL-2 Signaling	0.611	0.0161	NA	IL2RA	Adipose - Visceral (Omentum)	Myeloid_Sum
Eicosanoid Signaling	0.611	0.0161	NA	FPR2	Adipose - Visceral (Omentum)	Myeloid_Sum
Sperm Motility	0.609	0.00948	NA	CSF1R,HCK	Adipose - Visceral (Omentum)	Myeloid_Sum
Actin Cytoskeleton Signaling	0.599	0.00935	NA	CD14,LBP	Adipose - Visceral (Omentum)	Myeloid_Sum
Heparan Sulfate Biosynthesis	0.588	0.0152	NA	CHST13	Adipose - Visceral (Omentum)	Myeloid_Sum
Role of JAK1 and JAK3 in Î³c Cytokine Signaling	0.577	0.0147	NA	IL2RA	Adipose - Visceral (Omentum)	Myeloid_Sum
GM-CSF Signaling	0.561	0.0141	NA	HCK	Adipose - Visceral (Omentum)	Myeloid_Sum
Caveolar-mediated Endocytosis Signaling	0.55	0.0137	NA	ITGB2	Adipose - Visceral (Omentum)	Myeloid_Sum
Glioma Invasiveness Signaling	0.55	0.0137	NA	MMP9	Adipose - Visceral (Omentum)	Myeloid_Sum
Agrin Interactions at Neuromuscular Junction	0.536	0.0132	NA	ITGB2	Adipose - Visceral (Omentum)	Myeloid_Sum
VDR/RXR Activation	0.53	0.013	NA	CD14	Adipose - Visceral (Omentum)	Myeloid_Sum
Chemokine Signaling	0.53	0.013	NA	CCL7	Adipose - Visceral (Omentum)	Myeloid_Sum
Apelin Adipocyte Signaling Pathway	0.526	0.0128	NA	CYBB	Adipose - Visceral (Omentum)	Myeloid_Sum
IL-17 Signaling	0.513	0.0123	NA	CXCL1	Adipose - Visceral (Omentum)	Myeloid_Sum
Colorectal Cancer Metastasis Signaling	0.513	0.0081	NA	MMP9,TLR8	Adipose - Visceral (Omentum)	Myeloid_Sum
NF-ÎºB Activation by Viruses	0.503	0.012	NA	ITGB2	Adipose - Visceral (Omentum)	Myeloid_Sum
HER-2 Signaling in Breast Cancer	0.495	0.0118	NA	ITGB2	Adipose - Visceral (Omentum)	Myeloid_Sum
Acute Myeloid Leukemia Signaling	0.479	0.0112	NA	CSF1R	Adipose - Visceral (Omentum)	Myeloid_Sum
IL-1 Signaling	0.471	0.011	NA	IL1A	Adipose - Visceral (Omentum)	Myeloid_Sum
CCR5 Signaling in Macrophages	0.467	0.0109	NA	FCER1G	Adipose - Visceral (Omentum)	Myeloid_Sum
Neuregulin Signaling	0.46	0.0106	NA	EREG	Adipose - Visceral (Omentum)	Myeloid_Sum
ErbB Signaling	0.46	0.0106	NA	EREG	Adipose - Visceral (Omentum)	Myeloid_Sum
Bladder Cancer Signaling	0.452	0.0104	NA	MMP9	Adipose - Visceral (Omentum)	Myeloid_Sum
Antioxidant Action of Vitamin C	0.432	0.0098	NA	HMOX1	Adipose - Visceral (Omentum)	Myeloid_Sum
SAPK/JNK Signaling	0.432	0.0098	NA	FCER1G	Adipose - Visceral (Omentum)	Myeloid_Sum
PD-1, PD-L1 cancer immunotherapy pathway	0.425	0.00962	NA	IL2RA	Adipose - Visceral (Omentum)	Myeloid_Sum
Telomerase Signaling	0.421	0.00952	NA	IL2RA	Adipose - Visceral (Omentum)	Myeloid_Sum
GÎ±s Signaling	0.418	0.00943	NA	HCK	Adipose - Visceral (Omentum)	Myeloid_Sum
Paxillin Signaling	0.416	0.00935	NA	ITGB2	Adipose - Visceral (Omentum)	Myeloid_Sum
Virus Entry via Endocytic Pathways	0.412	0.00926	NA	ITGB2	Adipose - Visceral (Omentum)	Myeloid_Sum
Neuroprotective Role of THOP1 in Alzheimer's Disease	0.409	0.00917	NA	MMP9	Adipose - Visceral (Omentum)	Myeloid_Sum
Rac Signaling	0.402	0.00901	NA	CYBB	Adipose - Visceral (Omentum)	Myeloid_Sum
HIF1Î± Signaling	0.4	0.00893	NA	MMP9	Adipose - Visceral (Omentum)	Myeloid_Sum
GP6 Signaling Pathway	0.385	0.00855	NA	FCER1G	Adipose - Visceral (Omentum)	Myeloid_Sum
Fc Epsilon RI Signaling	0.383	0.00847	NA	FCER1G	Adipose - Visceral (Omentum)	Myeloid_Sum
Cdc42 Signaling	0.354	0.00775	NA	FCER1G	Adipose - Visceral (Omentum)	Myeloid_Sum
PI3K Signaling in B Lymphocytes	0.341	0.00746	NA	CD180	Adipose - Visceral (Omentum)	Myeloid_Sum
Ovarian Cancer Signaling	0.33	0.00719	NA	MMP9	Adipose - Visceral (Omentum)	Myeloid_Sum
Phagosome Maturation	0.328	0.00714	NA	CYBB	Adipose - Visceral (Omentum)	Myeloid_Sum
Relaxin Signaling	0.312	0.0068	NA	MMP9	Adipose - Visceral (Omentum)	Myeloid_Sum
Gustation Pathway	0.306	0.00667	NA	P2RY13	Adipose - Visceral (Omentum)	Myeloid_Sum
GÎ±q Signaling	0.3	0.00654	NA	HMOX1	Adipose - Visceral (Omentum)	Myeloid_Sum
B Cell Receptor Signaling	0.251	0.00552	NA	FCGR2A	Adipose - Visceral (Omentum)	Myeloid_Sum
Endothelin-1 Signaling	0.249	0.00549	NA	HMOX1	Adipose - Visceral (Omentum)	Myeloid_Sum
NRF2-mediated Oxidative Stress Response	0.243	0.00535	NA	HMOX1	Adipose - Visceral (Omentum)	Myeloid_Sum
Regulation of the Epithelial-Mesenchymal Transition Pathway	0.235	0.00521	NA	MMP9	Adipose - Visceral (Omentum)	Myeloid_Sum
mTOR Signaling	0.219	0.0049	NA	HMOX1	Adipose - Visceral (Omentum)	Myeloid_Sum
Integrin Signaling	0.216	0.00485	NA	ITGB2	Adipose - Visceral (Omentum)	Myeloid_Sum
Axonal Guidance Signaling	0	0.00214	NA	MMP9	Adipose - Visceral (Omentum)	Myeloid_Sum
Protein Kinase A Signaling	0	0.00261	NA	EBI3	Adipose - Visceral (Omentum)	Myeloid_Sum
Signaling by Rho Family GTPases	0	0.00415	NA	CYBB	Adipose - Visceral (Omentum)	Myeloid_Sum
Opioid Signaling Pathway	0	0.0041	NA	HCK	Adipose - Visceral (Omentum)	Myeloid_Sum
Synaptogenesis Signaling Pathway	0	0.00325	NA	HCK	Adipose - Visceral (Omentum)	Myeloid_Sum
Primary Immunodeficiency Signaling	17.8	0.25	NA	CD3D,CD3E,CD79A,CD8A,IGHA1,IGHG1,IGHG2,IGHG3,IGHG4,IGHM,LCK	Adrenal Gland	CD8Sum
Hematopoiesis from Pluripotent Stem Cells	16	0.238	NA	CD3D,CD3E,CD8A,CD8B,IGHA1,IGHG1,IGHG2,IGHG3,IGHG4,IGHM	Adrenal Gland	CD8Sum
Communication between Innate and Adaptive Immune Cells	12.6	0.115	NA	CCL5,CD79A,CD8A,CD8B,IGHA1,IGHG1,IGHG2,IGHG3,IGHG4,IGHM	Adrenal Gland	CD8Sum
Systemic Lupus Erythematosus Signaling	7.34	0.0409	NA	CD3D,CD3E,CD79A,IGHG1,IGHG2,IGHG3,IGHG4,IGHM,LCK	Adrenal Gland	CD8Sum
Phospholipase C Signaling	6.92	0.0366	2.646	CD3D,CD3E,CD79A,IGHG1,IGHG2,IGHG3,IGHG4,ITK,LCK	Adrenal Gland	CD8Sum
T Cell Receptor Signaling	5.88	0.0571	NA	CD3D,CD3E,CD8A,CD8B,ITK,LCK	Adrenal Gland	CD8Sum
B Cell Receptor Signaling	5.64	0.0387	NA	CD79A,IGHA1,IGHG1,IGHG2,IGHG3,IGHG4,IGHM	Adrenal Gland	CD8Sum
Autoimmune Thyroid Disease Signaling	4.95	0.0952	NA	IGHG1,IGHG2,IGHG3,IGHG4	Adrenal Gland	CD8Sum
CTLA4 Signaling in Cytotoxic T Lymphocytes	4.94	0.0562	NA	CD3D,CD3E,CD8A,CD8B,LCK	Adrenal Gland	CD8Sum
Allograft Rejection Signaling	4.71	0.0833	NA	IGHG1,IGHG2,IGHG3,IGHG4	Adrenal Gland	CD8Sum
Role of NFAT in Regulation of the Immune Response	3.51	0.0282	2.236	CD3D,CD3E,CD79A,ITK,LCK	Adrenal Gland	CD8Sum
Pathogenesis of Multiple Sclerosis	3.41	0.222	NA	CCL5,CXCL9	Adrenal Gland	CD8Sum
iCOS-iCOSL Signaling in T Helper Cells	3.35	0.0374	NA	CD3D,CD3E,ITK,LCK	Adrenal Gland	CD8Sum
Phagosome Formation	3.23	0.0348	NA	IGHG1,IGHG2,IGHG3,IGHG4	Adrenal Gland	CD8Sum
CD28 Signaling in T Helper Cells	3.22	0.0345	NA	CD3D,CD3E,ITK,LCK	Adrenal Gland	CD8Sum
Calcium-induced T Lymphocyte Apoptosis	2.98	0.05	NA	CD3D,CD3E,LCK	Adrenal Gland	CD8Sum
Th1 and Th2 Activation Pathway	2.63	0.0238	NA	CD3D,CD3E,CD8A,CXCR6	Adrenal Gland	CD8Sum
Dendritic Cell Maturation	2.57	0.023	2	IGHG1,IGHG2,IGHG3,IGHG4	Adrenal Gland	CD8Sum
Role of Macrophages, Fibroblasts and Endothelial Cells in Rheumatoid Arthritis	2.49	0.0166	NA	CCL5,IGHG1,IGHG2,IGHG3,IGHG4	Adrenal Gland	CD8Sum
CCR5 Signaling in Macrophages	2.45	0.0326	NA	CCL5,CD3D,CD3E	Adrenal Gland	CD8Sum
B Cell Development	2.38	0.069	NA	CD79A,IGHM	Adrenal Gland	CD8Sum
Cytotoxic T Lymphocyte-mediated Apoptosis of Target Cells	2.27	0.0606	NA	CD3D,CD3E	Adrenal Gland	CD8Sum
Th1 Pathway	2.15	0.0254	NA	CD3D,CD3E,CD8A	Adrenal Gland	CD8Sum
Cdc42 Signaling	2.04	0.0233	NA	CD3D,CD3E,ITK	Adrenal Gland	CD8Sum
Th2 Pathway	2	0.0224	NA	CD3D,CD3E,CXCR6	Adrenal Gland	CD8Sum
Nur77 Signaling in T Lymphocytes	1.87	0.0377	NA	CD3D,CD3E	Adrenal Gland	CD8Sum
PKCÎ¸ Signaling in T Lymphocytes	1.86	0.0199	NA	CD3D,CD3E,LCK	Adrenal Gland	CD8Sum
OX40 Signaling Pathway	1.84	0.0364	NA	CD3D,CD3E	Adrenal Gland	CD8Sum
IL-7 Signaling Pathway	1.6	0.027	NA	IGHG1,IGHM	Adrenal Gland	CD8Sum
Regulation of IL-2 Expression in Activated and Anergic T Lymphocytes	1.46	0.0227	NA	CD3D,CD3E	Adrenal Gland	CD8Sum
PD-1, PD-L1 cancer immunotherapy pathway	1.33	0.0192	NA	LCK,PDCD1	Adrenal Gland	CD8Sum
Type I Diabetes Mellitus Signaling	1.31	0.0187	NA	CD3D,CD3E	Adrenal Gland	CD8Sum
Neuroprotective Role of THOP1 in Alzheimer's Disease	1.29	0.0183	NA	GZMA,GZMK	Adrenal Gland	CD8Sum
Granzyme A Signaling	1.26	0.0588	NA	GZMA	Adrenal Gland	CD8Sum
Differential Regulation of Cytokine Production in Macrophages and T Helper Cells by IL-17A and IL-17F	1.24	0.0556	NA	CCL5	Adrenal Gland	CD8Sum
Natural Killer Cell Signaling	1.23	0.0169	NA	KLRC4-KLRK1/KLRK1,LCK	Adrenal Gland	CD8Sum
IL-15 Production	1.23	0.0169	NA	ITK,LCK	Adrenal Gland	CD8Sum
Differential Regulation of Cytokine Production in Intestinal Epithelial Cells by IL-17A and IL-17F	1.13	0.0435	NA	CCL5	Adrenal Gland	CD8Sum
Lipid Antigen Presentation by CD1	1.11	0.0417	NA	CD3E	Adrenal Gland	CD8Sum
IL-17A Signaling in Gastric Cells	1.1	0.04	NA	CCL5	Adrenal Gland	CD8Sum
G Protein Signaling Mediated by Tubby	1.02	0.0333	NA	LCK	Adrenal Gland	CD8Sum
Glucocorticoid Receptor Signaling	1	0.00898	NA	CCL5,CD3D,CD3E	Adrenal Gland	CD8Sum
Tec Kinase Signaling	1	0.0124	NA	ITK,LCK	Adrenal Gland	CD8Sum
Granulocyte Adhesion and Diapedesis	0.983	0.0121	NA	CCL5,CXCL9	Adrenal Gland	CD8Sum
Agranulocyte Adhesion and Diapedesis	0.936	0.0114	NA	CCL5,CXCL9	Adrenal Gland	CD8Sum
Hepatic Fibrosis / Hepatic Stellate Cell Activation	0.91	0.011	NA	CCL5,CXCL9	Adrenal Gland	CD8Sum
Role of Hypercytokinemia/hyperchemokinemia in the Pathogenesis of Influenza	0.893	0.0244	NA	CCL5	Adrenal Gland	CD8Sum
Sperm Motility	0.81	0.00948	NA	ITK,LCK	Adrenal Gland	CD8Sum
Systemic Lupus Erythematosus In T Cell Signaling Pathway	0.79	0.00922	NA	CD3D,CD3E	Adrenal Gland	CD8Sum
Role of IL-17A in Arthritis	0.777	0.0182	NA	CCL5	Adrenal Gland	CD8Sum
Role of PI3K/AKT Signaling in the Pathogenesis of Influenza	0.728	0.0161	NA	CCL5	Adrenal Gland	CD8Sum
IL-2 Signaling	0.728	0.0161	NA	LCK	Adrenal Gland	CD8Sum
SPINK1 General Cancer Pathway	0.728	0.0161	NA	GZMA	Adrenal Gland	CD8Sum
IL-15 Signaling	0.672	0.0139	NA	LCK	Adrenal Gland	CD8Sum
FcÎ³RIIB Signaling in B Lymphocytes	0.65	0.0132	NA	CD79A	Adrenal Gland	CD8Sum
Role of MAPK Signaling in the Pathogenesis of Influenza	0.65	0.0132	NA	CCL5	Adrenal Gland	CD8Sum
VDR/RXR Activation	0.646	0.013	NA	CCL5	Adrenal Gland	CD8Sum
Chemokine Signaling	0.646	0.013	NA	CCL5	Adrenal Gland	CD8Sum
Reelin Signaling in Neurons	0.635	0.0127	NA	LCK	Adrenal Gland	CD8Sum
NF-ÎºB Activation by Viruses	0.616	0.012	NA	LCK	Adrenal Gland	CD8Sum
Altered T Cell and B Cell Signaling in Rheumatoid Arthritis	0.616	0.012	NA	CD79A	Adrenal Gland	CD8Sum
Crosstalk between Dendritic Cells and Natural Killer Cells	0.59	0.0112	NA	KLRC4-KLRK1/KLRK1	Adrenal Gland	CD8Sum
SAPK/JNK Signaling	0.541	0.0098	NA	LCK	Adrenal Gland	CD8Sum
Role of Tissue Factor in Cancer	0.491	0.00855	NA	LCK	Adrenal Gland	CD8Sum
Renin-Angiotensin Signaling	0.487	0.00847	NA	CCL5	Adrenal Gland	CD8Sum
p70S6K Signaling	0.456	0.00775	NA	CD79A	Adrenal Gland	CD8Sum
PI3K Signaling in B Lymphocytes	0.442	0.00746	NA	CD79A	Adrenal Gland	CD8Sum
D-myo-inositol (1,4,5,6)-Tetrakisphosphate Biosynthesis	0.44	0.00741	NA	PDCD1	Adrenal Gland	CD8Sum
D-myo-inositol (3,4,5,6)-tetrakisphosphate Biosynthesis	0.44	0.00741	NA	PDCD1	Adrenal Gland	CD8Sum
Role of Pattern Recognition Receptors in Recognition of Bacteria and Viruses	0.416	0.0069	NA	CCL5	Adrenal Gland	CD8Sum
3-phosphoinositide Degradation	0.407	0.00671	NA	PDCD1	Adrenal Gland	CD8Sum
D-myo-inositol-5-phosphate Metabolism	0.405	0.00667	NA	PDCD1	Adrenal Gland	CD8Sum
3-phosphoinositide Biosynthesis	0.383	0.00625	NA	PDCD1	Adrenal Gland	CD8Sum
T Cell Exhaustion Signaling Pathway	0.364	0.00588	NA	PDCD1	Adrenal Gland	CD8Sum
NF-ÎºB Signaling	0.35	0.00565	NA	LCK	Adrenal Gland	CD8Sum
Superpathway of Inositol Phosphate Compounds	0.324	0.00521	NA	PDCD1	Adrenal Gland	CD8Sum
Leukocyte Extravasation Signaling	0.321	0.00515	NA	ITK	Adrenal Gland	CD8Sum
Opioid Signaling Pathway	0.253	0.0041	NA	LCK	Adrenal Gland	CD8Sum
Neuroinflammation Signaling Pathway	0.206	0.00344	NA	CCL5	Adrenal Gland	CD8Sum
Synaptogenesis Signaling Pathway	0	0.00325	NA	LCK	Adrenal Gland	CD8Sum
Primary Immunodeficiency Signaling	10.6	0.159	NA	CD79A,IGHA1,IGHG1,IGHG2,IGHG3,IGHG4,IGHM	Adrenal Gland	Lymph_Sum
Hematopoiesis from Pluripotent Stem Cells	8.87	0.143	NA	IGHA1,IGHG1,IGHG2,IGHG3,IGHG4,IGHM	Adrenal Gland	Lymph_Sum
Communication between Innate and Adaptive Immune Cells	8.49	0.0805	NA	CD79A,IGHA1,IGHG1,IGHG2,IGHG3,IGHG4,IGHM	Adrenal Gland	Lymph_Sum
B Cell Receptor Signaling	6.29	0.0387	NA	CD79A,IGHA1,IGHG1,IGHG2,IGHG3,IGHG4,IGHM	Adrenal Gland	Lymph_Sum
Autoimmune Thyroid Disease Signaling	5.32	0.0952	NA	IGHG1,IGHG2,IGHG3,IGHG4	Adrenal Gland	Lymph_Sum
Allograft Rejection Signaling	5.09	0.0833	NA	IGHG1,IGHG2,IGHG3,IGHG4	Adrenal Gland	Lymph_Sum
Systemic Lupus Erythematosus Signaling	4.58	0.0273	NA	CD79A,IGHG1,IGHG2,IGHG3,IGHG4,IGHM	Adrenal Gland	Lymph_Sum
Phagosome Formation	3.59	0.0348	NA	IGHG1,IGHG2,IGHG3,IGHG4	Adrenal Gland	Lymph_Sum
Phospholipase C Signaling	3.3	0.0203	2.236	CD79A,IGHG1,IGHG2,IGHG3,IGHG4	Adrenal Gland	Lymph_Sum
Dendritic Cell Maturation	2.92	0.023	2	IGHG1,IGHG2,IGHG3,IGHG4	Adrenal Gland	Lymph_Sum
B Cell Development	2.56	0.069	NA	CD79A,IGHM	Adrenal Gland	Lymph_Sum
Role of Macrophages, Fibroblasts and Endothelial Cells in Rheumatoid Arthritis	2.07	0.0133	NA	IGHG1,IGHG2,IGHG3,IGHG4	Adrenal Gland	Lymph_Sum
IL-7 Signaling Pathway	1.77	0.027	NA	IGHG1,IGHM	Adrenal Gland	Lymph_Sum
FcÎ³RIIB Signaling in B Lymphocytes	0.733	0.0132	NA	CD79A	Adrenal Gland	Lymph_Sum
Altered T Cell and B Cell Signaling in Rheumatoid Arthritis	0.699	0.012	NA	CD79A	Adrenal Gland	Lymph_Sum
p70S6K Signaling	0.533	0.00775	NA	CD79A	Adrenal Gland	Lymph_Sum
PI3K Signaling in B Lymphocytes	0.519	0.00746	NA	CD79A	Adrenal Gland	Lymph_Sum
Granulocyte Adhesion and Diapedesis	0.445	0.00606	NA	CCL19	Adrenal Gland	Lymph_Sum
Agranulocyte Adhesion and Diapedesis	0.424	0.00568	NA	CCL19	Adrenal Gland	Lymph_Sum
Role of NFAT in Regulation of the Immune Response	0.421	0.00565	NA	CD79A	Adrenal Gland	Lymph_Sum
Phagosome Formation	2.14	0.016	NA	IGHG1,MARCO	Adrenal Gland	MacrophageSum
Iron homeostasis signaling pathway	2.06	0.0146	NA	HBA1/HBA2,HBB	Adrenal Gland	MacrophageSum
Thyroid Hormone Metabolism II (via Conjugation and/or Degradation)	1.42	0.0263	NA	UGT1A7 (includes others)	Adrenal Gland	MacrophageSum
Autoimmune Thyroid Disease Signaling	1.31	0.0204	NA	IGHG1	Adrenal Gland	MacrophageSum
Hematopoiesis from Pluripotent Stem Cells	1.31	0.0204	NA	IGHG1	Adrenal Gland	MacrophageSum
Primary Immunodeficiency Signaling	1.3	0.02	NA	IGHG1	Adrenal Gland	MacrophageSum
Nicotine Degradation III	1.25	0.0179	NA	UGT1A7 (includes others)	Adrenal Gland	MacrophageSum
Melatonin Degradation I	1.22	0.0167	NA	UGT1A7 (includes others)	Adrenal Gland	MacrophageSum
PXR/RXR Activation	1.19	0.0154	NA	UGT1A7 (includes others)	Adrenal Gland	MacrophageSum
Nicotine Degradation II	1.19	0.0154	NA	UGT1A7 (includes others)	Adrenal Gland	MacrophageSum
Superpathway of Melatonin Degradation	1.19	0.0154	NA	UGT1A7 (includes others)	Adrenal Gland	MacrophageSum
Serotonin Degradation	1.18	0.0149	NA	UGT1A7 (includes others)	Adrenal Gland	MacrophageSum
IL-7 Signaling Pathway	1.11	0.0128	NA	IGHG1	Adrenal Gland	MacrophageSum
Allograft Rejection Signaling	1.07	0.0116	NA	IGHG1	Adrenal Gland	MacrophageSum
Communication between Innate and Adaptive Immune Cells	1.03	0.0104	NA	IGHG1	Adrenal Gland	MacrophageSum
Granulocyte Adhesion and Diapedesis	0.772	0.00559	NA	CCL18	Adrenal Gland	MacrophageSum
Dendritic Cell Maturation	0.764	0.00546	NA	IGHG1	Adrenal Gland	MacrophageSum
B Cell Receptor Signaling	0.759	0.00541	NA	IGHG1	Adrenal Gland	MacrophageSum
Agranulocyte Adhesion and Diapedesis	0.745	0.00521	NA	CCL18	Adrenal Gland	MacrophageSum
Systemic Lupus Erythematosus Signaling	0.674	0.00435	NA	IGHG1	Adrenal Gland	MacrophageSum
Phospholipase C Signaling	0.631	0.00389	NA	IGHG1	Adrenal Gland	MacrophageSum
Systemic Lupus Erythematosus In B Cell Signaling Pathway	0.606	0.00364	NA	IGHG1	Adrenal Gland	MacrophageSum
Xenobiotic Metabolism Signaling	0.59	0.00348	NA	UGT1A7 (includes others)	Adrenal Gland	MacrophageSum
Role of Macrophages, Fibroblasts and Endothelial Cells in Rheumatoid Arthritis	0.559	0.00321	NA	IGHG1	Adrenal Gland	MacrophageSum
Axonal Guidance Signaling	0.401	0.00206	NA	ADAMDEC1	Adrenal Gland	MacrophageSum
Role of IL-17A in Psoriasis	4.6	0.154	NA	S100A8,S100A9	Adrenal Gland	Monocytes
Osteoarthritis Pathway	3.66	0.0145	NA	CREB3L3,S100A8,S100A9	Adrenal Gland	Monocytes
Role of IL-17F in Allergic Inflammatory Airway Diseases	3.58	0.0488	NA	CREB3L3,IL6	Adrenal Gland	Monocytes
Phagosome Formation	2.69	0.0174	NA	CR1,MARCO	Adrenal Gland	Monocytes
LXR/RXR Activation	2.64	0.0165	NA	IL6,S100A8	Adrenal Gland	Monocytes
Atherosclerosis Signaling	2.64	0.0165	NA	IL6,S100A8	Adrenal Gland	Monocytes
Iron homeostasis signaling pathway	2.58	0.0153	NA	CREB3L3,IL6	Adrenal Gland	Monocytes
Dendritic Cell Maturation	2.34	0.0115	NA	CREB3L3,IL6	Adrenal Gland	Monocytes
Systemic Lupus Erythematosus In T Cell Signaling Pathway	2.15	0.00922	NA	CREB3L3,IL6	Adrenal Gland	Monocytes
cAMP-mediated signaling	2.12	0.00893	NA	CREB3L3,FPR2	Adrenal Gland	Monocytes
Differential Regulation of Cytokine Production in Macrophages and T Helper Cells by IL-17A and IL-17F	1.97	0.0556	NA	IL6	Adrenal Gland	Monocytes
G-Protein Coupled Receptor Signaling	1.97	0.00741	NA	CREB3L3,FPR2	Adrenal Gland	Monocytes
Neuroinflammation Signaling Pathway	1.91	0.00687	NA	CREB3L3,IL6	Adrenal Gland	Monocytes
Role of Macrophages, Fibroblasts and Endothelial Cells in Rheumatoid Arthritis	1.88	0.00664	NA	CREB3L3,IL6	Adrenal Gland	Monocytes
Apelin Cardiac Fibroblast Signaling Pathway	1.87	0.0435	NA	IL6	Adrenal Gland	Monocytes
Role of JAK family kinases in IL-6-type Cytokine Signaling	1.83	0.04	NA	IL6	Adrenal Gland	Monocytes
Circadian Rhythm Signaling	1.71	0.0303	NA	CREB3L3	Adrenal Gland	Monocytes
IL-17A Signaling in Fibroblasts	1.69	0.0286	NA	IL6	Adrenal Gland	Monocytes
Complement System	1.67	0.0278	NA	CR1	Adrenal Gland	Monocytes
Role of Hypercytokinemia/hyperchemokinemia in the Pathogenesis of Influenza	1.62	0.0244	NA	IL6	Adrenal Gland	Monocytes
Hematopoiesis from Pluripotent Stem Cells	1.61	0.0238	NA	IL6	Adrenal Gland	Monocytes
Graft-versus-Host Disease Signaling	1.59	0.0227	NA	IL6	Adrenal Gland	Monocytes
FAT10 Cancer Signaling Pathway	1.57	0.0217	NA	IL6	Adrenal Gland	Monocytes
PFKFB4 Signaling Pathway	1.57	0.0217	NA	CREB3L3	Adrenal Gland	Monocytes
Role of Cytokines in Mediating Communication between Immune Cells	1.52	0.0192	NA	IL6	Adrenal Gland	Monocytes
Activation of IRF by Cytosolic Pattern Recognition Receptors	1.45	0.0164	NA	IL6	Adrenal Gland	Monocytes
Wnt/Ca+ pathway	1.45	0.0164	NA	CREB3L3	Adrenal Gland	Monocytes
SPINK1 General Cancer Pathway	1.44	0.0161	NA	IL6	Adrenal Gland	Monocytes
Eicosanoid Signaling	1.44	0.0161	NA	FPR2	Adrenal Gland	Monocytes
PXR/RXR Activation	1.43	0.0159	NA	IL6	Adrenal Gland	Monocytes
IL-17A Signaling in Airway Cells	1.42	0.0154	NA	IL6	Adrenal Gland	Monocytes
IL-10 Signaling	1.39	0.0145	NA	IL6	Adrenal Gland	Monocytes
T Helper Cell Differentiation	1.39	0.0145	NA	IL6	Adrenal Gland	Monocytes
TREM1 Signaling	1.39	0.0143	NA	IL6	Adrenal Gland	Monocytes
IL-15 Signaling	1.38	0.0139	NA	IL6	Adrenal Gland	Monocytes
ERK5 Signaling	1.38	0.0139	NA	CREB3L3	Adrenal Gland	Monocytes
Hypoxia Signaling in the Cardiovascular System	1.38	0.0139	NA	CREB3L3	Adrenal Gland	Monocytes
Estrogen-Dependent Breast Cancer Signaling	1.36	0.0135	NA	CREB3L3	Adrenal Gland	Monocytes
Neurotrophin/TRK Signaling	1.35	0.013	NA	CREB3L3	Adrenal Gland	Monocytes
FLT3 Signaling in Hematopoietic Progenitor Cells	1.33	0.0125	NA	CREB3L3	Adrenal Gland	Monocytes
IL-17 Signaling	1.33	0.0123	NA	IL6	Adrenal Gland	Monocytes
JAK/Stat Signaling	1.33	0.0123	NA	IL6	Adrenal Gland	Monocytes
Altered T Cell and B Cell Signaling in Rheumatoid Arthritis	1.32	0.012	NA	IL6	Adrenal Gland	Monocytes
FGF Signaling	1.31	0.0118	NA	CREB3L3	Adrenal Gland	Monocytes
Communication between Innate and Adaptive Immune Cells	1.3	0.0115	NA	IL6	Adrenal Gland	Monocytes
Th17 Activation Pathway	1.29	0.0114	NA	IL6	Adrenal Gland	Monocytes
Crosstalk between Dendritic Cells and Natural Killer Cells	1.29	0.0112	NA	IL6	Adrenal Gland	Monocytes
Prostate Cancer Signaling	1.28	0.0111	NA	CREB3L3	Adrenal Gland	Monocytes
Melanocyte Development and Pigmentation Signaling	1.26	0.0105	NA	CREB3L3	Adrenal Gland	Monocytes
ATM Signaling	1.25	0.0104	NA	CREB3L3	Adrenal Gland	Monocytes
GÎ±s Signaling	1.21	0.00943	NA	CREB3L3	Adrenal Gland	Monocytes
HGF Signaling	1.19	0.00901	NA	IL6	Adrenal Gland	Monocytes
NGF Signaling	1.18	0.00877	NA	CREB3L3	Adrenal Gland	Monocytes
fMLP Signaling in Neutrophils	1.17	0.00862	NA	FPR2	Adrenal Gland	Monocytes
Endocannabinoid Developing Neuron Pathway	1.17	0.00862	NA	CREB3L3	Adrenal Gland	Monocytes
IL-15 Production	1.17	0.00847	NA	IL6	Adrenal Gland	Monocytes
p38 MAPK Signaling	1.17	0.00847	NA	CREB3L3	Adrenal Gland	Monocytes
Th1 Pathway	1.17	0.00847	NA	IL6	Adrenal Gland	Monocytes
GÎ±i Signaling	1.14	0.008	NA	FPR2	Adrenal Gland	Monocytes
Synaptic Long Term Potentiation	1.14	0.00794	NA	CREB3L3	Adrenal Gland	Monocytes
IL-6 Signaling	1.14	0.00794	NA	IL6	Adrenal Gland	Monocytes
P2Y Purigenic Receptor Signaling Pathway	1.14	0.00787	NA	CREB3L3	Adrenal Gland	Monocytes
IL-12 Signaling and Production in Macrophages	1.12	0.00763	NA	S100A8	Adrenal Gland	Monocytes
Aryl Hydrocarbon Receptor Signaling	1.1	0.0073	NA	IL6	Adrenal Gland	Monocytes
Corticotropin Releasing Hormone Signaling	1.09	0.00709	NA	CREB3L3	Adrenal Gland	Monocytes
Endocannabinoid Cancer Inhibition Pathway	1.09	0.00699	NA	CREB3L3	Adrenal Gland	Monocytes
Role of Pattern Recognition Receptors in Recognition of Bacteria and Viruses	1.08	0.0069	NA	IL6	Adrenal Gland	Monocytes
eNOS Signaling	1.06	0.00654	NA	AQP9	Adrenal Gland	Monocytes
HMGB1 Signaling	1.05	0.00633	NA	IL6	Adrenal Gland	Monocytes
Dopamine-DARPP32 Feedback in cAMP Signaling	1.04	0.00629	NA	CREB3L3	Adrenal Gland	Monocytes
Granulocyte Adhesion and Diapedesis	1.03	0.00606	NA	FPR2	Adrenal Gland	Monocytes
Th1 and Th2 Activation Pathway	1.02	0.00595	NA	IL6	Adrenal Gland	Monocytes
GNRH Signaling	1.02	0.00588	NA	CREB3L3	Adrenal Gland	Monocytes
T Cell Exhaustion Signaling Pathway	1.02	0.00588	NA	IL6	Adrenal Gland	Monocytes
PPARÎ±/RXRÎ± Activation	0.996	0.00562	NA	IL6	Adrenal Gland	Monocytes
Acute Phase Response Signaling	0.996	0.00562	NA	IL6	Adrenal Gland	Monocytes
Hepatic Cholestasis	0.996	0.00562	NA	IL6	Adrenal Gland	Monocytes
Ephrin Receptor Signaling	0.996	0.00562	NA	CREB3L3	Adrenal Gland	Monocytes
Hepatic Fibrosis / Hepatic Stellate Cell Activation	0.987	0.00549	NA	IL6	Adrenal Gland	Monocytes
B Cell Receptor Signaling	0.987	0.00552	NA	CREB3L3	Adrenal Gland	Monocytes
Production of Nitric Oxide and Reactive Oxygen Species in Macrophages	0.979	0.00538	NA	S100A8	Adrenal Gland	Monocytes
ILK Signaling	0.979	0.00538	NA	CREB3L3	Adrenal Gland	Monocytes
Clathrin-mediated Endocytosis Signaling	0.963	0.00518	NA	S100A8	Adrenal Gland	Monocytes
ERK/MAPK Signaling	0.963	0.00518	NA	CREB3L3	Adrenal Gland	Monocytes
Calcium Signaling	0.951	0.00505	NA	CREB3L3	Adrenal Gland	Monocytes
CREB Signaling in Neurons	0.936	0.00485	NA	CREB3L3	Adrenal Gland	Monocytes
AMPK Signaling	0.924	0.00472	NA	CREB3L3	Adrenal Gland	Monocytes
Role of NFAT in Cardiac Hypertrophy	0.924	0.00472	NA	IL6	Adrenal Gland	Monocytes
Role of Osteoblasts, Osteoclasts and Chondrocytes in Rheumatoid Arthritis	0.917	0.00463	NA	IL6	Adrenal Gland	Monocytes
Systemic Lupus Erythematosus Signaling	0.91	0.00455	NA	IL6	Adrenal Gland	Monocytes
Huntington's Disease Signaling	0.883	0.00426	NA	CREB3L3	Adrenal Gland	Monocytes
Cardiac Hypertrophy Signaling	0.879	0.00424	NA	IL6	Adrenal Gland	Monocytes
Opioid Signaling Pathway	0.866	0.0041	NA	CREB3L3	Adrenal Gland	Monocytes
Phospholipase C Signaling	0.863	0.00407	NA	CREB3L3	Adrenal Gland	Monocytes
Colorectal Cancer Metastasis Signaling	0.86	0.00405	NA	IL6	Adrenal Gland	Monocytes
Xenobiotic Metabolism Signaling	0.827	0.0037	NA	IL6	Adrenal Gland	Monocytes
Synaptogenesis Signaling Pathway	0.772	0.00325	NA	CREB3L3	Adrenal Gland	Monocytes
Glucocorticoid Receptor Signaling	0.74	0.00299	NA	IL6	Adrenal Gland	Monocytes
Protein Kinase A Signaling	0.686	0.00261	NA	CREB3L3	Adrenal Gland	Monocytes
Cardiac Hypertrophy Signaling (Enhanced)	0.604	0.0021	NA	IL6	Adrenal Gland	Monocytes
Phagosome Formation	8.96	0.0522	NA	CR1,IGHG1,IGHG2,MARCO,MRC1,TLR8	Adrenal Gland	Myeloid_Sum
Communication between Innate and Adaptive Immune Cells	5.83	0.046	NA	IGHG1,IGHG2,IGHM,TLR8	Adrenal Gland	Myeloid_Sum
Hematopoiesis from Pluripotent Stem Cells	5.03	0.0714	NA	IGHG1,IGHG2,IGHM	Adrenal Gland	Myeloid_Sum
Primary Immunodeficiency Signaling	4.97	0.0682	NA	IGHG1,IGHG2,IGHM	Adrenal Gland	Myeloid_Sum
B Cell Receptor Signaling	3.14	0.0166	NA	IGHG1,IGHG2,IGHM	Adrenal Gland	Myeloid_Sum
Autoimmune Thyroid Disease Signaling	3.1	0.0476	NA	IGHG1,IGHG2	Adrenal Gland	Myeloid_Sum
Allograft Rejection Signaling	2.99	0.0417	NA	IGHG1,IGHG2	Adrenal Gland	Myeloid_Sum
Systemic Lupus Erythematosus Signaling	2.9	0.0136	NA	IGHG1,IGHG2,IGHM	Adrenal Gland	Myeloid_Sum
IL-7 Signaling Pathway	2.62	0.027	NA	IGHG1,IGHM	Adrenal Gland	Myeloid_Sum
Role of Macrophages, Fibroblasts and Endothelial Cells in Rheumatoid Arthritis	2.51	0.00997	NA	IGHG1,IGHG2,TLR8	Adrenal Gland	Myeloid_Sum
Dendritic Cell Maturation	1.9	0.0115	NA	IGHG1,IGHG2	Adrenal Gland	Myeloid_Sum
Pregnenolone Biosynthesis	1.89	0.0769	NA	CYP4F11	Adrenal Gland	Myeloid_Sum
Histidine Degradation VI	1.83	0.0667	NA	CYP4F11	Adrenal Gland	Myeloid_Sum
Extrinsic Prothrombin Activation Pathway	1.8	0.0625	NA	F13A1	Adrenal Gland	Myeloid_Sum
Ubiquinol-10 Biosynthesis (Eukaryotic)	1.78	0.0588	NA	CYP4F11	Adrenal Gland	Myeloid_Sum
Phospholipase C Signaling	1.61	0.00813	NA	IGHG1,IGHG2	Adrenal Gland	Myeloid_Sum
B Cell Development	1.55	0.0345	NA	IGHM	Adrenal Gland	Myeloid_Sum
Coagulation System	1.47	0.0286	NA	F13A1	Adrenal Gland	Myeloid_Sum
Complement System	1.45	0.0278	NA	CR1	Adrenal Gland	Myeloid_Sum
Intrinsic Prothrombin Activation Pathway	1.4	0.0244	NA	F13A1	Adrenal Gland	Myeloid_Sum
TREM1 Signaling	1.17	0.0143	NA	TLR8	Adrenal Gland	Myeloid_Sum
Toll-like Receptor Signaling	1.14	0.0133	NA	TLR8	Adrenal Gland	Myeloid_Sum
Macropinocytosis Signaling	1.13	0.013	NA	MRC1	Adrenal Gland	Myeloid_Sum
Altered T Cell and B Cell Signaling in Rheumatoid Arthritis	1.1	0.012	NA	TLR8	Adrenal Gland	Myeloid_Sum
PI3K Signaling in B Lymphocytes	0.903	0.00746	NA	CD180	Adrenal Gland	Myeloid_Sum
Role of Pattern Recognition Receptors in Recognition of Bacteria and Viruses	0.873	0.0069	NA	TLR8	Adrenal Gland	Myeloid_Sum
NF-ÎºB Signaling	0.79	0.00565	NA	TLR8	Adrenal Gland	Myeloid_Sum
Colorectal Cancer Metastasis Signaling	0.66	0.00405	NA	TLR8	Adrenal Gland	Myeloid_Sum
Neuroinflammation Signaling Pathway	0.599	0.00344	NA	TLR8	Adrenal Gland	Myeloid_Sum
Primary Immunodeficiency Signaling	12.4	0.205	NA	CD3E,CD40LG,IGHA1,IGHG1,IGHG2,IGHG3,IGHG4,IL7R,LCK	Artery - Aorta	CD4_memory
Hematopoiesis from Pluripotent Stem Cells	9.11	0.167	NA	CD3E,CD3G,IGHA1,IGHG1,IGHG2,IGHG3,IGHG4	Artery - Aorta	CD4_memory
Communication between Innate and Adaptive Immune Cells	6.85	0.0805	NA	CD40LG,IGHA1,IGHE,IGHG1,IGHG2,IGHG3,IGHG4	Artery - Aorta	CD4_memory
Autoimmune Thyroid Disease Signaling	5.88	0.119	NA	CD40LG,IGHG1,IGHG2,IGHG3,IGHG4	Artery - Aorta	CD4_memory
Allograft Rejection Signaling	5.59	0.104	NA	CD40LG,IGHG1,IGHG2,IGHG3,IGHG4	Artery - Aorta	CD4_memory
Systemic Lupus Erythematosus Signaling	5.13	0.0364	NA	CD3E,CD3G,CD40LG,IGHG1,IGHG2,IGHG3,IGHG4,LCK	Artery - Aorta	CD4_memory
iCOS-iCOSL Signaling in T Helper Cells	5.02	0.0561	2	CD3E,CD3G,CD40LG,ITK,LCK,TRAT1	Artery - Aorta	CD4_memory
Phospholipase C Signaling	4.77	0.0325	2.449	CD3E,CD3G,IGHG1,IGHG2,IGHG3,IGHG4,ITK,LCK	Artery - Aorta	CD4_memory
B Cell Receptor Signaling	3.74	0.0331	NA	IGHA1,IGHE,IGHG1,IGHG2,IGHG3,IGHG4	Artery - Aorta	CD4_memory
Atherosclerosis Signaling	3.63	0.0413	NA	APOC1,APOE,CD40LG,CXCR4,PLA2G7	Artery - Aorta	CD4_memory
CTLA4 Signaling in Cytotoxic T Lymphocytes	3.13	0.0449	NA	CD3E,CD3G,LCK,TRAT1	Artery - Aorta	CD4_memory
Th1 and Th2 Activation Pathway	2.98	0.0298	NA	CCR4,CD3E,CD3G,CD40LG,CXCR4	Artery - Aorta	CD4_memory
Dendritic Cell Maturation	2.92	0.0287	2.236	CD40LG,IGHG1,IGHG2,IGHG3,IGHG4	Artery - Aorta	CD4_memory
T Cell Receptor Signaling	2.87	0.0381	NA	CD3E,CD3G,ITK,LCK	Artery - Aorta	CD4_memory
Phagosome Formation	2.72	0.0348	NA	IGHG1,IGHG2,IGHG3,IGHG4	Artery - Aorta	CD4_memory
CD28 Signaling in T Helper Cells	2.71	0.0345	NA	CD3E,CD3G,ITK,LCK	Artery - Aorta	CD4_memory
Calcium-induced T Lymphocyte Apoptosis	2.58	0.05	NA	CD3E,CD3G,LCK	Artery - Aorta	CD4_memory
Th2 Pathway	2.48	0.0299	2	CCR4,CD3E,CD3G,CXCR4	Artery - Aorta	CD4_memory
Role of NFAT in Regulation of the Immune Response	2.06	0.0226	2	CD3E,CD3G,ITK,LCK	Artery - Aorta	CD4_memory
Cytotoxic T Lymphocyte-mediated Apoptosis of Target Cells	2	0.0606	NA	CD3E,CD3G	Artery - Aorta	CD4_memory
L-serine Degradation	1.87	0.333	NA	SDS	Artery - Aorta	CD4_memory
Th1 Pathway	1.77	0.0254	NA	CD3E,CD3G,CD40LG	Artery - Aorta	CD4_memory
Cdc42 Signaling	1.67	0.0233	NA	CD3E,CD3G,ITK	Artery - Aorta	CD4_memory
IL-12 Signaling and Production in Macrophages	1.66	0.0229	NA	APOC1,APOE,CD40LG	Artery - Aorta	CD4_memory
Nur77 Signaling in T Lymphocytes	1.61	0.0377	NA	CD3E,CD3G	Artery - Aorta	CD4_memory
OX40 Signaling Pathway	1.58	0.0364	NA	CD3E,CD3G	Artery - Aorta	CD4_memory
PKCÎ¸ Signaling in T Lymphocytes	1.5	0.0199	NA	CD3E,CD3G,LCK	Artery - Aorta	CD4_memory
NAD Phosphorylation and Dephosphorylation	1.35	0.1	NA	ACP5	Artery - Aorta	CD4_memory
Glycine Betaine Degradation	1.35	0.1	NA	SDS	Artery - Aorta	CD4_memory
IL-7 Signaling Pathway	1.35	0.027	NA	IGHG1,IL7R	Artery - Aorta	CD4_memory
Role of Macrophages, Fibroblasts and Endothelial Cells in Rheumatoid Arthritis	1.31	0.0133	NA	IGHG1,IGHG2,IGHG3,IGHG4	Artery - Aorta	CD4_memory
Reelin Signaling in Neurons	1.3	0.0253	NA	APOE,LCK	Artery - Aorta	CD4_memory
Altered T Cell and B Cell Signaling in Rheumatoid Arthritis	1.26	0.0241	NA	CD40LG,SPP1	Artery - Aorta	CD4_memory
Regulation of IL-2 Expression in Activated and Anergic T Lymphocytes	1.21	0.0227	NA	CD3E,CD3G	Artery - Aorta	CD4_memory
Isoleucine Degradation I	1.21	0.0714	NA	SDS	Artery - Aorta	CD4_memory
CCR5 Signaling in Macrophages	1.18	0.0217	NA	CD3E,CD3G	Artery - Aorta	CD4_memory
Sperm Motility	1.14	0.0142	NA	ITK,LCK,PLA2G7	Artery - Aorta	CD4_memory
Systemic Lupus Erythematosus In T Cell Signaling Pathway	1.11	0.0138	NA	CD3E,CD3G,CD40LG	Artery - Aorta	CD4_memory
Valine Degradation I	1.1	0.0556	NA	SDS	Artery - Aorta	CD4_memory
Type I Diabetes Mellitus Signaling	1.07	0.0187	NA	CD3E,CD3G	Artery - Aorta	CD4_memory
NAD Salvage Pathway II	1.04	0.0476	NA	ACP5	Artery - Aorta	CD4_memory
IL-15 Production	0.996	0.0169	NA	ITK,LCK	Artery - Aorta	CD4_memory
Lipid Antigen Presentation by CD1	0.983	0.0417	NA	CD3E	Artery - Aorta	CD4_memory
LXR/RXR Activation	0.975	0.0165	NA	APOC1,APOE	Artery - Aorta	CD4_memory
FXR/RXR Activation	0.955	0.016	NA	APOC1,APOE	Artery - Aorta	CD4_memory
B Cell Development	0.907	0.0345	NA	IL7R	Artery - Aorta	CD4_memory
G Protein Signaling Mediated by Tubby	0.893	0.0333	NA	LCK	Artery - Aorta	CD4_memory
Fatty Acid Î²-oxidation I	0.893	0.0333	NA	SDS	Artery - Aorta	CD4_memory
nNOS Signaling in Skeletal Muscle Cells	0.777	0.025	NA	CHRNA1	Artery - Aorta	CD4_memory
Tec Kinase Signaling	0.777	0.0124	NA	ITK,LCK	Artery - Aorta	CD4_memory
Granulocyte Adhesion and Diapedesis	0.759	0.0121	NA	CCL18,CXCR4	Artery - Aorta	CD4_memory
Role of Oct4 in Mammalian Embryonic Stem Cell Pluripotency	0.73	0.0222	NA	SPP1	Artery - Aorta	CD4_memory
FAT10 Cancer Signaling Pathway	0.721	0.0217	NA	CXCR4	Artery - Aorta	CD4_memory
Agranulocyte Adhesion and Diapedesis	0.717	0.0114	NA	CCL18,CXCR4	Artery - Aorta	CD4_memory
NF-ÎºB Signaling	0.714	0.0113	NA	CD40LG,LCK	Artery - Aorta	CD4_memory
Production of Nitric Oxide and Reactive Oxygen Species in Macrophages	0.682	0.0108	NA	APOC1,APOE	Artery - Aorta	CD4_memory
Clathrin-mediated Endocytosis Signaling	0.658	0.0104	NA	APOC1,APOE	Artery - Aorta	CD4_memory
Leukocyte Extravasation Signaling	0.654	0.0103	NA	CXCR4,ITK	Artery - Aorta	CD4_memory
Phospholipases	0.638	0.0175	NA	PLA2G7	Artery - Aorta	CD4_memory
Induction of Apoptosis by HIV1	0.62	0.0167	NA	CXCR4	Artery - Aorta	CD4_memory
IL-2 Signaling	0.607	0.0161	NA	LCK	Artery - Aorta	CD4_memory
Eicosanoid Signaling	0.607	0.0161	NA	PLA2G7	Artery - Aorta	CD4_memory
LPS/IL-1 Mediated Inhibition of RXR Function	0.604	0.00952	NA	APOC1,APOE	Artery - Aorta	CD4_memory
CD40 Signaling	0.59	0.0154	NA	CD40LG	Artery - Aorta	CD4_memory
Role of Osteoblasts, Osteoclasts and Chondrocytes in Rheumatoid Arthritis	0.587	0.00926	NA	ACP5,SPP1	Artery - Aorta	CD4_memory
Role of JAK1 and JAK3 in Î³c Cytokine Signaling	0.572	0.0147	NA	IL7R	Artery - Aorta	CD4_memory
T Helper Cell Differentiation	0.567	0.0145	NA	CD40LG	Artery - Aorta	CD4_memory
IL-15 Signaling	0.551	0.0139	NA	LCK	Artery - Aorta	CD4_memory
Ephrin B Signaling	0.551	0.0139	NA	CXCR4	Artery - Aorta	CD4_memory
Caveolar-mediated Endocytosis Signaling	0.547	0.0137	NA	ITGAD	Artery - Aorta	CD4_memory
Agrin Interactions at Neuromuscular Junction	0.532	0.0132	NA	CHRNA1	Artery - Aorta	CD4_memory
Role of MAPK Signaling in the Pathogenesis of Influenza	0.532	0.0132	NA	PLA2G7	Artery - Aorta	CD4_memory
VDR/RXR Activation	0.527	0.013	NA	SPP1	Artery - Aorta	CD4_memory
Chemokine Signaling	0.527	0.013	NA	CXCR4	Artery - Aorta	CD4_memory
NF-ÎºB Activation by Viruses	0.5	0.012	NA	LCK	Artery - Aorta	CD4_memory
Crosstalk between Dendritic Cells and Natural Killer Cells	0.475	0.0112	NA	CD40LG	Artery - Aorta	CD4_memory
Antioxidant Action of Vitamin C	0.428	0.0098	NA	PLA2G7	Artery - Aorta	CD4_memory
SAPK/JNK Signaling	0.428	0.0098	NA	LCK	Artery - Aorta	CD4_memory
PD-1, PD-L1 cancer immunotherapy pathway	0.421	0.00962	NA	LCK	Artery - Aorta	CD4_memory
Paxillin Signaling	0.411	0.00935	NA	ITGAD	Artery - Aorta	CD4_memory
Neuroprotective Role of THOP1 in Alzheimer's Disease	0.406	0.00917	NA	GZMK	Artery - Aorta	CD4_memory
Synaptogenesis Signaling Pathway	0.386	0.00649	NA	APOE,LCK	Artery - Aorta	CD4_memory
Role of Tissue Factor in Cancer	0.382	0.00855	NA	LCK	Artery - Aorta	CD4_memory
Natural Killer Cell Signaling	0.379	0.00847	NA	LCK	Artery - Aorta	CD4_memory
GÎ±i Signaling	0.361	0.008	NA	CCR4	Artery - Aorta	CD4_memory
Glucocorticoid Receptor Signaling	0.345	0.00599	NA	CD3E,CD3G	Artery - Aorta	CD4_memory
D-myo-inositol (1,4,5,6)-Tetrakisphosphate Biosynthesis	0.335	0.00741	NA	ACP5	Artery - Aorta	CD4_memory
D-myo-inositol (3,4,5,6)-tetrakisphosphate Biosynthesis	0.335	0.00741	NA	ACP5	Artery - Aorta	CD4_memory
STAT3 Pathway	0.335	0.00741	NA	IL7R	Artery - Aorta	CD4_memory
Role of Pattern Recognition Receptors in Recognition of Bacteria and Viruses	0.313	0.0069	NA	CD40LG	Artery - Aorta	CD4_memory
3-phosphoinositide Degradation	0.305	0.00671	NA	ACP5	Artery - Aorta	CD4_memory
D-myo-inositol-5-phosphate Metabolism	0.303	0.00667	NA	ACP5	Artery - Aorta	CD4_memory
Gustation Pathway	0.303	0.00667	NA	PKD2L1	Artery - Aorta	CD4_memory
eNOS Signaling	0.297	0.00654	NA	CHRNA1	Artery - Aorta	CD4_memory
HMGB1 Signaling	0.287	0.00633	NA	CD40LG	Artery - Aorta	CD4_memory
3-phosphoinositide Biosynthesis	0.284	0.00625	NA	ACP5	Artery - Aorta	CD4_memory
CXCR4 Signaling	0.275	0.00606	NA	CXCR4	Artery - Aorta	CD4_memory
Hepatic Cholestasis	0.253	0.00562	NA	CD40LG	Artery - Aorta	CD4_memory
Ephrin Receptor Signaling	0.253	0.00562	NA	CXCR4	Artery - Aorta	CD4_memory
Synaptic Long Term Depression	0.248	0.00552	NA	PLA2G7	Artery - Aorta	CD4_memory
Hepatic Fibrosis / Hepatic Stellate Cell Activation	0.246	0.00549	NA	CD40LG	Artery - Aorta	CD4_memory
Endothelin-1 Signaling	0.246	0.00549	NA	PLA2G7	Artery - Aorta	CD4_memory
Superpathway of Inositol Phosphate Compounds	0.232	0.00521	NA	ACP5	Artery - Aorta	CD4_memory
Calcium Signaling	0.224	0.00505	NA	CHRNA1	Artery - Aorta	CD4_memory
Integrin Signaling	0.213	0.00485	NA	ITGAD	Artery - Aorta	CD4_memory
Osteoarthritis Pathway	0.212	0.00483	NA	SPP1	Artery - Aorta	CD4_memory
AMPK Signaling	0.206	0.00472	NA	CHRNA1	Artery - Aorta	CD4_memory
Axonal Guidance Signaling	0	0.00427	NA	ADAMDEC1,CXCR4	Artery - Aorta	CD4_memory
cAMP-mediated signaling	0	0.00446	NA	CCR4	Artery - Aorta	CD4_memory
G-Protein Coupled Receptor Signaling	0	0.0037	NA	CCR4	Artery - Aorta	CD4_memory
Opioid Signaling Pathway	0	0.0041	NA	LCK	Artery - Aorta	CD4_memory
Cardiac Hypertrophy Signaling (Enhanced)	0	0.0042	NA	CD40LG,IL7R	Artery - Aorta	CD4_memory
Primary Immunodeficiency Signaling	15.8	0.295	NA	CD3D,CD3E,CD8A,ICOS,IGHA1,IGHG2,IGHG3,IGHG4,IGHM,IL2RG,IL7R,LCK,ZAP70	Artery - Aorta	CD8Sum
iCOS-iCOSL Signaling in T Helper Cells	12.9	0.14	3.464	CD3D,CD3E,CD3G,GRAP2,HLA-DMB,HLA-DQA1,HLA-DQB1,ICOS,IL2RB,IL2RG,ITK,LCK,PRKCQ,TRAT1,ZAP70	Artery - Aorta	CD8Sum
Th2 Pathway	12.6	0.119	2.309	CCR4,CCR5,CD3D,CD3E,CD3G,CXCR4,GFI1,HLA-DMB,HLA-DQA1,HLA-DQB1,ICOS,IFNG,IL2RB,IL2RG,PRKCQ,TBX21	Artery - Aorta	CD8Sum
Th1 and Th2 Activation Pathway	12.2	0.101	NA	CCR4,CCR5,CD3D,CD3E,CD3G,CD8A,CXCR4,GFI1,HLA-DMB,HLA-DQA1,HLA-DQB1,ICOS,IFNG,IL2RB,IL2RG,PRKCQ,TBX21	Artery - Aorta	CD8Sum
T Cell Receptor Signaling	11.8	0.133	NA	CARD11,CD3D,CD3E,CD3G,CD8A,CD8B,CTLA4,GRAP2,ITK,LCK,PRKCQ,PTPN7,RASGRP1,ZAP70	Artery - Aorta	CD8Sum
Hematopoiesis from Pluripotent Stem Cells	11.2	0.238	NA	CD3D,CD3E,CD3G,CD8A,CD8B,IGHA1,IGHG2,IGHG3,IGHG4,IGHM	Artery - Aorta	CD8Sum
Communication between Innate and Adaptive Immune Cells	10.3	0.138	NA	CCL4,CCL5,CD8A,CD8B,CXCL10,IFNG,IGHA1,IGHG2,IGHG3,IGHG4,IGHM,TLR7	Artery - Aorta	CD8Sum
CD28 Signaling in T Helper Cells	10	0.112	1.89	CARD11,CD3D,CD3E,CD3G,CTLA4,GRAP2,HLA-DMB,HLA-DQA1,HLA-DQB1,ITK,LCK,PRKCQ,ZAP70	Artery - Aorta	CD8Sum
Th1 Pathway	8.78	0.102	3.162	CCR5,CD3D,CD3E,CD3G,CD8A,HLA-DMB,HLA-DQA1,HLA-DQB1,ICOS,IFNG,PRKCQ,TBX21	Artery - Aorta	CD8Sum
PD-1, PD-L1 cancer immunotherapy pathway	8.27	0.106	-2.111	HLA-DMB,HLA-DQA1,HLA-DQB1,IFNG,IL2RB,IL2RG,LCK,PDCD1,PRKCQ,RASGRP1,ZAP70	Artery - Aorta	CD8Sum
Calcium-induced T Lymphocyte Apoptosis	8.23	0.15	3	CD3D,CD3E,CD3G,HLA-DMB,HLA-DQA1,HLA-DQB1,LCK,PRKCQ,ZAP70	Artery - Aorta	CD8Sum
CTLA4 Signaling in Cytotoxic T Lymphocytes	7.83	0.112	NA	CD3D,CD3E,CD3G,CD8A,CD8B,CTLA4,GRAP2,LCK,TRAT1,ZAP70	Artery - Aorta	CD8Sum
Allograft Rejection Signaling	7.75	0.167	NA	GZMB,HLA-DMB,HLA-DQA1,HLA-DQB1,IFNG,IGHG2,IGHG3,IGHG4	Artery - Aorta	CD8Sum
Role of NFAT in Regulation of the Immune Response	7.73	0.0734	3.606	CD3D,CD3E,CD3G,FCER1A,FCGR2B,HLA-DMB,HLA-DQA1,HLA-DQB1,ITK,LCK,MS4A2,PRKCQ,ZAP70	Artery - Aorta	CD8Sum
T Cell Exhaustion Signaling Pathway	6.99	0.0706	-1	CTLA4,EOMES,GZMB,HLA-DMB,HLA-DQA1,HLA-DQB1,IFNG,IRF4,PDCD1,PRKCQ,TBX21,ZAP70	Artery - Aorta	CD8Sum
Autoimmune Thyroid Disease Signaling	6.84	0.167	NA	GZMB,HLA-DMB,HLA-DQA1,HLA-DQB1,IGHG2,IGHG3,IGHG4	Artery - Aorta	CD8Sum
PKCÎ¸ Signaling in T Lymphocytes	6.59	0.0728	3.317	CARD11,CD3D,CD3E,CD3G,GRAP2,HLA-DMB,HLA-DQA1,HLA-DQB1,LCK,PRKCQ,ZAP70	Artery - Aorta	CD8Sum
T Helper Cell Differentiation	6.48	0.116	NA	HLA-DMB,HLA-DQA1,HLA-DQB1,ICOS,IFNG,IL21R,IL2RG,TBX21	Artery - Aorta	CD8Sum
Phospholipase C Signaling	6.07	0.0528	3.162	CD3D,CD3E,CD3G,FCGR2B,GRAP2,IGHG2,IGHG3,IGHG4,ITK,LCK,PRKCQ,RHOH,ZAP70	Artery - Aorta	CD8Sum
Pathogenesis of Multiple Sclerosis	5.99	0.444	NA	CCL4,CCL5,CCR5,CXCL10	Artery - Aorta	CD8Sum
Phagosome Formation	5.75	0.0783	NA	FCER1A,FCGR2B,IGHG2,IGHG3,IGHG4,PLCH2,PRKCQ,RHOH,TLR7	Artery - Aorta	CD8Sum
B Cell Development	5.1	0.172	NA	HLA-DMB,HLA-DQA1,HLA-DQB1,IGHM,IL7R	Artery - Aorta	CD8Sum
Type I Diabetes Mellitus Signaling	5.02	0.0748	2.236	CD3D,CD3E,CD3G,GZMB,HLA-DMB,HLA-DQA1,HLA-DQB1,IFNG	Artery - Aorta	CD8Sum
Neuroprotective Role of THOP1 in Alzheimer's Disease	4.96	0.0734	2.828	CMA1,CTSG,GZMA,GZMB,GZMK,GZMM,IFNG,TPSAB1/TPSB2	Artery - Aorta	CD8Sum
Nur77 Signaling in T Lymphocytes	4.92	0.113	NA	CD3D,CD3E,CD3G,HLA-DMB,HLA-DQA1,HLA-DQB1	Artery - Aorta	CD8Sum
OX40 Signaling Pathway	4.83	0.109	NA	CD3D,CD3E,CD3G,HLA-DMB,HLA-DQA1,HLA-DQB1	Artery - Aorta	CD8Sum
Crosstalk between Dendritic Cells and Natural Killer Cells	4.6	0.0787	NA	CD69,IFNG,IL2RB,IL2RG,ITGAL,KLRC4-KLRK1/KLRK1,TLR7	Artery - Aorta	CD8Sum
CCR5 Signaling in Macrophages	4.51	0.0761	2	CCL4,CCL5,CCR5,CD3D,CD3E,CD3G,PRKCQ	Artery - Aorta	CD8Sum
Role of Hypercytokinemia/hyperchemokinemia in the Pathogenesis of Influenza	4.34	0.122	NA	CCL4,CCL5,CCR5,CXCL10,IFNG	Artery - Aorta	CD8Sum
Dendritic Cell Maturation	4.29	0.0517	2.828	CD1C,FCGR2B,HLA-DMB,HLA-DQA1,HLA-DQB1,IGHG2,IGHG3,IGHG4,PLCH2	Artery - Aorta	CD8Sum
Systemic Lupus Erythematosus In T Cell Signaling Pathway	4.28	0.0461	2.646	CD3D,CD3E,CD3G,HLA-DMB,HLA-DQA1,HLA-DQB1,ICOS,IRF4,ITGAL,RHOH	Artery - Aorta	CD8Sum
Systemic Lupus Erythematosus Signaling	4.23	0.0455	NA	CD3D,CD3E,CD3G,FCGR2B,IGHG2,IGHG3,IGHG4,IGHM,LCK,TLR7	Artery - Aorta	CD8Sum
Graft-versus-Host Disease Signaling	4.19	0.114	NA	GZMB,HLA-DMB,HLA-DQA1,HLA-DQB1,IFNG	Artery - Aorta	CD8Sum
Altered T Cell and B Cell Signaling in Rheumatoid Arthritis	3.81	0.0723	NA	HLA-DMB,HLA-DQA1,HLA-DQB1,IFNG,SLAMF1,TLR7	Artery - Aorta	CD8Sum
Atherosclerosis Signaling	3.75	0.0579	NA	APOC1,APOE,CMA1,CXCR4,IFNG,PLA2G7,TPSAB1/TPSB2	Artery - Aorta	CD8Sum
Cdc42 Signaling	3.58	0.0543	2	CD3D,CD3E,CD3G,HLA-DMB,HLA-DQA1,HLA-DQB1,ITK	Artery - Aorta	CD8Sum
Cytotoxic T Lymphocyte-mediated Apoptosis of Target Cells	3.55	0.121	2	CD3D,CD3E,CD3G,GZMB	Artery - Aorta	CD8Sum
Antigen Presentation Pathway	3.32	0.105	NA	HLA-DMB,HLA-DQA1,HLA-DQB1,IFNG	Artery - Aorta	CD8Sum
Natural Killer Cell Signaling	2.99	0.0508	NA	KLRB1,KLRC4-KLRK1/KLRK1,LCK,PRKCQ,SH2D1A,ZAP70	Artery - Aorta	CD8Sum
IL-4 Signaling	2.9	0.0602	NA	HLA-DMB,HLA-DQA1,HLA-DQB1,IL2RG,IRF4	Artery - Aorta	CD8Sum
Differential Regulation of Cytokine Production in Intestinal Epithelial Cells by IL-17A and IL-17F	2.86	0.13	NA	CCL4,CCL5,IFNG	Artery - Aorta	CD8Sum
Regulation of IL-2 Expression in Activated and Anergic T Lymphocytes	2.79	0.0568	NA	CARD11,CD3D,CD3E,CD3G,ZAP70	Artery - Aorta	CD8Sum
B Cell Receptor Signaling	2.71	0.0387	NA	FCGR2B,IGHA1,IGHG2,IGHG3,IGHG4,IGHM,PRKCQ	Artery - Aorta	CD8Sum
Neuroinflammation Signaling Pathway	2.67	0.0309	2.333	CCL5,CD200R1,CXCL10,HLA-DMB,HLA-DQA1,HLA-DQB1,IFNG,KCNJ5,TLR7	Artery - Aorta	CD8Sum
Role of JAK1 and JAK3 in Î³c Cytokine Signaling	2.37	0.0588	NA	IL21R,IL2RB,IL2RG,IL7R	Artery - Aorta	CD8Sum
Sperm Motility	2.34	0.0332	NA	ITK,LCK,MATK,PLA2G7,PLCH2,PRKCQ,ZAP70	Artery - Aorta	CD8Sum
Tec Kinase Signaling	2.32	0.0373	2.449	FCER1A,ITK,LCK,MS4A2,PRKCQ,RHOH	Artery - Aorta	CD8Sum
Granulocyte Adhesion and Diapedesis	2.26	0.0364	NA	CCL18,CCL4,CCL5,CXCL10,CXCR4,ITGAL	Artery - Aorta	CD8Sum
IL-7 Signaling Pathway	2.24	0.0541	1	IFNG,IGHM,IL2RG,IL7R	Artery - Aorta	CD8Sum
Role of MAPK Signaling in the Pathogenesis of Influenza	2.2	0.0526	NA	CCL5,CXCL10,IFNG,PLA2G7	Artery - Aorta	CD8Sum
VDR/RXR Activation	2.18	0.0519	1	CCL5,CXCL10,IFNG,PRKCQ	Artery - Aorta	CD8Sum
Chemokine Signaling	2.18	0.0519	2	CCL4,CCL5,CCR5,CXCR4	Artery - Aorta	CD8Sum
Reelin Signaling in Neurons	2.14	0.0506	NA	APOE,ITGAL,LCK,MAP4K1	Artery - Aorta	CD8Sum
NF-ÎºB Activation by Viruses	2.07	0.0482	NA	CCR5,ITGAL,LCK,PRKCQ	Artery - Aorta	CD8Sum
Histamine Biosynthesis	2.01	1	NA	HDC	Artery - Aorta	CD8Sum
Citrulline Degradation	2.01	1	NA	OTC	Artery - Aorta	CD8Sum
Leukocyte Extravasation Signaling	1.94	0.0309	2.236	CXCR4,ITGAL,ITK,PRKCQ,RASGRP1,RHOH	Artery - Aorta	CD8Sum
Differential Regulation of Cytokine Production in Macrophages and T Helper Cells by IL-17A and IL-17F	1.89	0.111	NA	CCL4,CCL5	Artery - Aorta	CD8Sum
Role of PI3K/AKT Signaling in the Pathogenesis of Influenza	1.65	0.0484	NA	CCL5,CCR5,IFNG	Artery - Aorta	CD8Sum
IL-2 Signaling	1.65	0.0484	NA	IL2RB,IL2RG,LCK	Artery - Aorta	CD8Sum
Lipid Antigen Presentation by CD1	1.65	0.0833	NA	CD1C,CD3E	Artery - Aorta	CD8Sum
Tumoricidal Function of Hepatic Natural Killer Cells	1.65	0.0833	NA	GZMB,ITGAL	Artery - Aorta	CD8Sum
IL-17A Signaling in Gastric Cells	1.62	0.08	NA	CCL5,CXCL10	Artery - Aorta	CD8Sum
Role of Macrophages, Fibroblasts and Endothelial Cells in Rheumatoid Arthritis	1.56	0.0233	NA	CCL5,IGHG2,IGHG3,IGHG4,PLCH2,PRKCQ,TLR7	Artery - Aorta	CD8Sum
Fc Epsilon RI Signaling	1.56	0.0339	NA	FCER1A,GRAP2,MS4A2,PRKCQ	Artery - Aorta	CD8Sum
IL-15 Production	1.56	0.0339	NA	ITK,LCK,MATK,ZAP70	Artery - Aorta	CD8Sum
Agranulocyte Adhesion and Diapedesis	1.55	0.0284	NA	CCL18,CCL4,CCL5,CXCL10,CXCR4	Artery - Aorta	CD8Sum
L-serine Degradation	1.54	0.333	NA	SDS	Artery - Aorta	CD8Sum
NF-ÎºB Signaling	1.54	0.0282	2.236	CARD11,LCK,PRKCQ,TLR7,ZAP70	Artery - Aorta	CD8Sum
IL-15 Signaling	1.49	0.0417	NA	IL2RB,IL2RG,LCK	Artery - Aorta	CD8Sum
GPCR-Mediated Integration of Enteroendocrine Signaling Exemplified by an L Cell	1.49	0.0417	NA	ADCYAP1,ADRB1,PLCH2	Artery - Aorta	CD8Sum
Caveolar-mediated Endocytosis Signaling	1.47	0.0411	NA	CD48,ITGAD,ITGAL	Artery - Aorta	CD8Sum
Noradrenaline and Adrenaline Degradation	1.47	0.0667	NA	DHRS9,IL4I1	Artery - Aorta	CD8Sum
Production of Nitric Oxide and Reactive Oxygen Species in Macrophages	1.46	0.0269	2.236	APOC1,APOE,IFNG,PRKCQ,RHOH	Artery - Aorta	CD8Sum
Melatonin Degradation II	1.42	0.25	NA	IL4I1	Artery - Aorta	CD8Sum
IL-12 Signaling and Production in Macrophages	1.41	0.0305	NA	APOC1,APOE,IFNG,PRKCQ	Artery - Aorta	CD8Sum
STAT3 Pathway	1.37	0.0296	NA	IL21R,IL2RB,IL2RG,IL7R	Artery - Aorta	CD8Sum
Role of Pattern Recognition Receptors in Recognition of Bacteria and Viruses	1.28	0.0276	NA	CCL5,IFNG,PRKCQ,TLR7	Artery - Aorta	CD8Sum
Th17 Activation Pathway	1.27	0.0341	NA	IFNG,IL21R,IRF4	Artery - Aorta	CD8Sum
Arginine Biosynthesis IV	1.25	0.167	NA	OTC	Artery - Aorta	CD8Sum
Proline Biosynthesis II (from Arginine)	1.25	0.167	NA	OTC	Artery - Aorta	CD8Sum
Urea Cycle	1.25	0.167	NA	OTC	Artery - Aorta	CD8Sum
Tryptophan Degradation to 2-amino-3-carboxymuconate Semialdehyde	1.25	0.167	NA	IDO1	Artery - Aorta	CD8Sum
Role of IL-17F in Allergic Inflammatory Airway Diseases	1.22	0.0488	NA	CCL4,CXCL10	Artery - Aorta	CD8Sum
FAT10 Cancer Signaling Pathway	1.14	0.0435	NA	CXCR4,IFNG	Artery - Aorta	CD8Sum
SAPK/JNK Signaling	1.12	0.0294	NA	LCK,MAP4K1,SH2D2A	Artery - Aorta	CD8Sum
Citrulline Biosynthesis	1.08	0.111	NA	OTC	Artery - Aorta	CD8Sum
Opioid Signaling Pathway	1.05	0.0205	0.447	KCNJ5,LCK,PRKCQ,RGS1,RGS13	Artery - Aorta	CD8Sum
Cardiac Hypertrophy Signaling (Enhanced)	1.04	0.0168	2.828	ADRB1,IFNG,IL21R,IL2RB,IL2RG,IL7R,PLCH2,PRKCQ	Artery - Aorta	CD8Sum
NAD Phosphorylation and Dephosphorylation	1.03	0.1	NA	ACP5	Artery - Aorta	CD8Sum
Glycine Betaine Degradation	1.03	0.1	NA	SDS	Artery - Aorta	CD8Sum
Autophagy	1.03	0.0377	NA	CTSG,CTSW	Artery - Aorta	CD8Sum
Serotonin Degradation	1	0.0364	NA	DHRS9,IL4I1	Artery - Aorta	CD8Sum
Retinoic acid Mediated Apoptosis Signaling	0.979	0.0351	NA	IFNG,PARP15	Artery - Aorta	CD8Sum
Phospholipases	0.979	0.0351	NA	PLA2G7,PLCH2	Artery - Aorta	CD8Sum
Renin-Angiotensin Signaling	0.971	0.0254	NA	AGTR2,CCL5,PRKCQ	Artery - Aorta	CD8Sum
NAD biosynthesis II (from tryptophan)	0.959	0.0833	NA	IDO1	Artery - Aorta	CD8Sum
Isoleucine Degradation I	0.896	0.0714	NA	SDS	Artery - Aorta	CD8Sum
Phenylalanine Degradation IV (Mammalian, via Side Chain)	0.896	0.0714	NA	IL4I1	Artery - Aorta	CD8Sum
p70S6K Signaling	0.886	0.0233	NA	IL2RG,PLCH2,PRKCQ	Artery - Aorta	CD8Sum
Superpathway of Citrulline Metabolism	0.866	0.0667	NA	OTC	Artery - Aorta	CD8Sum
D-myo-inositol (1,4,5,6)-Tetrakisphosphate Biosynthesis	0.845	0.0222	NA	ACP5,PDCD1,PTPN7	Artery - Aorta	CD8Sum
D-myo-inositol (3,4,5,6)-tetrakisphosphate Biosynthesis	0.845	0.0222	NA	ACP5,PDCD1,PTPN7	Artery - Aorta	CD8Sum
IL-10 Signaling	0.842	0.029	NA	CCR5,FCGR2B	Artery - Aorta	CD8Sum
Granzyme B Signaling	0.842	0.0625	NA	GZMB	Artery - Aorta	CD8Sum
TREM1 Signaling	0.833	0.0286	NA	FCGR2B,TLR7	Artery - Aorta	CD8Sum
Melatonin Signaling	0.833	0.0286	NA	PLCH2,PRKCQ	Artery - Aorta	CD8Sum
Granzyme A Signaling	0.818	0.0588	NA	GZMA	Artery - Aorta	CD8Sum
Putrescine Degradation III	0.818	0.0588	NA	IL4I1	Artery - Aorta	CD8Sum
Valine Degradation I	0.793	0.0556	NA	SDS	Artery - Aorta	CD8Sum
FAT10 Signaling Pathway	0.793	0.0556	NA	IFNG	Artery - Aorta	CD8Sum
The Visual Cycle	0.772	0.0526	NA	DHRS9	Artery - Aorta	CD8Sum
Tryptophan Degradation X (Mammalian, via Tryptamine)	0.772	0.0526	NA	IL4I1	Artery - Aorta	CD8Sum
3-phosphoinositide Degradation	0.757	0.0201	NA	ACP5,PDCD1,PTPN7	Artery - Aorta	CD8Sum
Role of Lipids/Lipid Rafts in the Pathogenesis of Influenza	0.752	0.05	NA	IFNG	Artery - Aorta	CD8Sum
D-myo-inositol-5-phosphate Metabolism	0.75	0.02	NA	ACP5,PDCD1,PTPN7	Artery - Aorta	CD8Sum
NAD Salvage Pathway II	0.733	0.0476	NA	ACP5	Artery - Aorta	CD8Sum
Tryptophan Degradation III (Eukaryotic)	0.733	0.0476	NA	IDO1	Artery - Aorta	CD8Sum
Dopamine-DARPP32 Feedback in cAMP Signaling	0.699	0.0189	NA	KCNJ5,PLCH2,PRKCQ	Artery - Aorta	CD8Sum
Dopamine Degradation	0.699	0.0435	NA	IL4I1	Artery - Aorta	CD8Sum
3-phosphoinositide Biosynthesis	0.695	0.0188	NA	ACP5,PDCD1,PTPN7	Artery - Aorta	CD8Sum
Role of JAK1, JAK2 and TYK2 in Interferon Signaling	0.682	0.0417	NA	IFNG	Artery - Aorta	CD8Sum
CXCR4 Signaling	0.668	0.0182	NA	CXCR4,PRKCQ,RHOH	Artery - Aorta	CD8Sum
Glucocorticoid Receptor Signaling	0.652	0.015	NA	CCL5,CD3D,CD3E,CD3G,IFNG	Artery - Aorta	CD8Sum
FcÎ³ Receptor-mediated Phagocytosis in Macrophages and Monocytes	0.644	0.0215	NA	FYB1,PRKCQ	Artery - Aorta	CD8Sum
Neuregulin Signaling	0.636	0.0213	NA	MATK,PRKCQ	Artery - Aorta	CD8Sum
Ethanol Degradation II	0.636	0.037	NA	DHRS9	Artery - Aorta	CD8Sum
Nitric Oxide Signaling in the Cardiovascular System	0.631	0.0211	NA	ADRB1,PRKCQ	Artery - Aorta	CD8Sum
UVA-Induced MAPK Signaling	0.618	0.0206	NA	PARP15,PLCH2	Artery - Aorta	CD8Sum
Apelin Cardiomyocyte Signaling Pathway	0.606	0.0202	NA	PLCH2,PRKCQ	Artery - Aorta	CD8Sum
G Protein Signaling Mediated by Tubby	0.597	0.0333	NA	LCK	Artery - Aorta	CD8Sum
Fatty Acid Î²-oxidation I	0.597	0.0333	NA	SDS	Artery - Aorta	CD8Sum
Synaptic Long Term Depression	0.593	0.0166	NA	PLA2G7,PLCH2,PRKCQ	Artery - Aorta	CD8Sum
Neuropathic Pain Signaling In Dorsal Horn Neurons	0.592	0.0198	NA	PLCH2,PRKCQ	Artery - Aorta	CD8Sum
Hepatic Fibrosis / Hepatic Stellate Cell Activation	0.588	0.0165	NA	CCL5,CCR5,IFNG	Artery - Aorta	CD8Sum
Endothelin-1 Signaling	0.588	0.0165	NA	PLA2G7,PLCH2,PRKCQ	Artery - Aorta	CD8Sum
[truncated: 26,891 more rows]

## Sheet: IPA-Pathways-Filtered
Supplementary Data 7B. IPA canonical pathway analysis on filtered gene sets for Hot and Cold clusters for 123 Tissue-Cell Pairs.
Ingenuity.Canonical.Pathways	(-)log.p.value.	Ratio	z.score	Molecules	Tissue	CellType
Autoimmune Thyroid Disease Signaling	5.79	0.0816	NA	IGHG1,IGHG2,IGHG3,IGHG4	Adipose - Subcutaneous	Lymph_Sum
Hematopoiesis from Pluripotent Stem Cells	5.79	0.0816	NA	IGHG1,IGHG2,IGHG3,IGHG4	Adipose - Subcutaneous	Lymph_Sum
Primary Immunodeficiency Signaling	5.75	0.08	NA	IGHG1,IGHG2,IGHG3,IGHG4	Adipose - Subcutaneous	Lymph_Sum
Allograft Rejection Signaling	4.8	0.0465	NA	IGHG1,IGHG2,IGHG3,IGHG4	Adipose - Subcutaneous	Lymph_Sum
Communication between Innate and Adaptive Immune Cells	4.61	0.0417	NA	IGHG1,IGHG2,IGHG3,IGHG4	Adipose - Subcutaneous	Lymph_Sum
Phagosome Formation	4.17	0.032	NA	IGHG1,IGHG2,IGHG3,IGHG4	Adipose - Subcutaneous	Lymph_Sum
Dendritic Cell Maturation	3.53	0.0219	2	IGHG1,IGHG2,IGHG3,IGHG4	Adipose - Subcutaneous	Lymph_Sum
B Cell Receptor Signaling	3.51	0.0216	NA	IGHG1,IGHG2,IGHG3,IGHG4	Adipose - Subcutaneous	Lymph_Sum
Systemic Lupus Erythematosus Signaling	3.16	0.0175	NA	IGHG1,IGHG2,IGHG3,IGHG4	Adipose - Subcutaneous	Lymph_Sum
Phospholipase C Signaling	2.97	0.0156	2	IGHG1,IGHG2,IGHG3,IGHG4	Adipose - Subcutaneous	Lymph_Sum
Role of Macrophages, Fibroblasts and Endothelial Cells in Rheumatoid Arthritis	2.67	0.0128	NA	IGHG1,IGHG2,IGHG3,IGHG4	Adipose - Subcutaneous	Lymph_Sum
GPCR-Mediated Integration of Enteroendocrine Signaling Exemplified by an L Cell	0.917	0.0137	NA	GAL	Adipose - Subcutaneous	Lymph_Sum
IL-7 Signaling Pathway	0.889	0.0128	NA	IGHG1	Adipose - Subcutaneous	Lymph_Sum
White Adipose Tissue Browning Pathway	0.69	0.00775	NA	KLB	Adipose - Subcutaneous	Lymph_Sum
Systemic Lupus Erythematosus In B Cell Signaling Pathway	0.413	0.00364	NA	IGHG1	Adipose - Subcutaneous	Lymph_Sum
Th1 and Th2 Activation Pathway	7.2	0.076	NA	CXCR4,HAVCR1,HAVCR2,IL18,IL24,IL27,ITGB2,LGALS9,mir-146,PIK3R5,PIK3R6,SPI1,TIMD4	Adipose - Subcutaneous	MacrophageSum
Granulocyte Adhesion and Diapedesis	5.27	0.0615	NA	CCL3,CXCL1,CXCL16,CXCL2,CXCR4,IL18,IL1RN,ITGAM,ITGB2,MMP1,MMP7	Adipose - Subcutaneous	MacrophageSum
Phagosome Formation	4.96	0.072	NA	FCGR1A,FCGR2A,FCGR3A/FCGR3B,ITGAM,ITGB2,PIK3R5,PIK3R6,RAC2,TLR1	Adipose - Subcutaneous	MacrophageSum
Role of Tissue Factor in Cancer	4.31	0.0684	NA	ARRB2,CXCL1,GNA15,MMP1,PIK3R5,PIK3R6,PLAUR,RPS6KA1	Adipose - Subcutaneous	MacrophageSum
Complement System	4.28	0.135	NA	C1QC,C2,C4BPB,ITGAM,ITGB2	Adipose - Subcutaneous	MacrophageSum
Role of Pattern Recognition Receptors in Recognition of Bacteria and Viruses	4.24	0.0584	2.236	C1QC,IL18,NLRC4,OAS1,PIK3R5,PIK3R6,TLR1,TNFSF15,TNFSF9	Adipose - Subcutaneous	MacrophageSum
Agranulocyte Adhesion and Diapedesis	4.23	0.0521	NA	CCL3,CXCL1,CXCL16,CXCL2,CXCR4,IL18,IL1RN,ITGB2,MMP1,MMP7	Adipose - Subcutaneous	MacrophageSum
Th1 Pathway	4.2	0.0661	1.342	HAVCR2,IL18,IL27,ITGB2,LGALS9,mir-146,PIK3R5,PIK3R6	Adipose - Subcutaneous	MacrophageSum
Th2 Pathway	3.85	0.0588	1.342	CXCR4,HAVCR1,IL24,ITGB2,PIK3R5,PIK3R6,SPI1,TIMD4	Adipose - Subcutaneous	MacrophageSum
TREM1 Signaling	3.73	0.08	2.449	CCL3,CD83,IL18,NLRC4,NLRP2,TLR1	Adipose - Subcutaneous	MacrophageSum
Role of IL-17A in Arthritis	3.49	0.0926	NA	CXCL1,MMP1,PIK3R5,PIK3R6,RPS6KA1	Adipose - Subcutaneous	MacrophageSum
Leukocyte Extravasation Signaling	3.43	0.0457	2.828	CXCR4,ITGAM,ITGB2,MMP1,MMP7,PIK3R5,PIK3R6,RAC2,SPN	Adipose - Subcutaneous	MacrophageSum
IL-8 Signaling	3.39	0.045	3	ARRB2,CXCL1,DEFA1 (includes others),HMOX1,ITGAM,ITGB2,PIK3R5,PIK3R6,RAC2	Adipose - Subcutaneous	MacrophageSum
MSP-RON Signaling Pathway	3.34	0.0862	NA	ITGAM,ITGB2,KLK4,PIK3R5,PIK3R6	Adipose - Subcutaneous	MacrophageSum
Atherosclerosis Signaling	3.28	0.0556	NA	APOC1,CXCR4,IL18,IL1RN,ITGB2,LYZ,MMP1	Adipose - Subcutaneous	MacrophageSum
Dendritic Cell Maturation	2.99	0.0437	2.828	CD83,FCGR1A,FCGR2A,FCGR3A/FCGR3B,IL18,IL1RN,PIK3R5,PIK3R6	Adipose - Subcutaneous	MacrophageSum
Inflammasome pathway	2.88	0.15	NA	CTSB,IL18,NLRC4	Adipose - Subcutaneous	MacrophageSum
Natural Killer Cell Signaling	2.67	0.0504	NA	FCGR2A,FCGR3A/FCGR3B,HCST,PIK3R5,PIK3R6,RAC2	Adipose - Subcutaneous	MacrophageSum
Role of Cytokines in Mediating Communication between Immune Cells	2.52	0.0741	NA	IL18,IL1RN,IL24,IL27	Adipose - Subcutaneous	MacrophageSum
IL-12 Signaling and Production in Macrophages	2.45	0.0455	NA	APOC1,IL18,LYZ,PIK3R5,PIK3R6,SPI1	Adipose - Subcutaneous	MacrophageSum
Fcγ Receptor-mediated Phagocytosis in Macrophages and Monocytes	2.4	0.0532	2.236	FCGR1A,FCGR2A,FCGR3A/FCGR3B,HMOX1,RAC2	Adipose - Subcutaneous	MacrophageSum
Role of p14/p19ARF in Tumor Suppression	2.4	0.103	NA	CDKN2A,PIK3R5,PIK3R6	Adipose - Subcutaneous	MacrophageSum
Role of NFAT in Regulation of the Immune Response	2.38	0.0387	2.646	BLNK,FCGR1A,FCGR2A,FCGR3A/FCGR3B,GNA15,PIK3R5,PIK3R6	Adipose - Subcutaneous	MacrophageSum
Communication between Innate and Adaptive Immune Cells	2.36	0.0521	NA	CCL3,CD83,IL18,IL1RN,TLR1	Adipose - Subcutaneous	MacrophageSum
B Cell Receptor Signaling	2.33	0.0378	2.449	BLNK,CAMK2B,DAPP1,FCGR2A,PIK3R5,PIK3R6,RAC2	Adipose - Subcutaneous	MacrophageSum
Autophagy	2.33	0.0656	NA	CTSB,CTSD,CTSS,CTSV	Adipose - Subcutaneous	MacrophageSum
Production of Nitric Oxide and Reactive Oxygen Species in Macrophages	2.29	0.0372	1.342	APOC1,LYZ,PIK3R5,PIK3R6,PPP1R14C,RAC2,SPI1	Adipose - Subcutaneous	MacrophageSum
Adrenomedullin signaling pathway	2.18	0.0355	2.646	GNA15,IL18,IL1RN,KCNN4,MATK,PIK3R5,PIK3R6	Adipose - Subcutaneous	MacrophageSum
Virus Entry via Endocytic Pathways	2.16	0.0467	NA	CXADR,ITGB2,PIK3R5,PIK3R6,RAC2	Adipose - Subcutaneous	MacrophageSum
Phagosome Maturation	2.16	0.0397	NA	ATP6V0D2,CTSB,CTSD,CTSS,CTSV,TUBB3	Adipose - Subcutaneous	MacrophageSum
Paxillin Signaling	2.15	0.0463	NA	ITGAD,ITGAM,ITGB2,PIK3R5,PIK3R6	Adipose - Subcutaneous	MacrophageSum
IL-10 Signaling	2.14	0.058	NA	FCGR2A,HMOX1,IL18,IL1RN	Adipose - Subcutaneous	MacrophageSum
Pancreatic Adenocarcinoma Signaling	2.13	0.0459	2.236	BIRC5,CDKN2A,HMOX1,PIK3R5,PIK3R6	Adipose - Subcutaneous	MacrophageSum
Role of Macrophages, Fibroblasts and Endothelial Cells in Rheumatoid Arthritis	2.08	0.0288	NA	CAMK2B,FCGR1A,FCGR3A/FCGR3B,IL18,IL1RN,MMP1,PIK3R5,PIK3R6,TLR1	Adipose - Subcutaneous	MacrophageSum
Glioma Invasiveness Signaling	2.03	0.0541	NA	PIK3R5,PIK3R6,PLAUR,RAC2	Adipose - Subcutaneous	MacrophageSum
HMGB1 Signaling	1.98	0.0364	NA	IL18,PIK3R5,PIK3R6,RAC2,TNFSF15,TNFSF9	Adipose - Subcutaneous	MacrophageSum
Systemic Lupus Erythematosus In B Cell Signaling Pathway	1.92	0.0291	2.121	BLNK,FCGR2A,IL18,PIK3R5,PIK3R6,RAC2,TNFSF15,TNFSF9	Adipose - Subcutaneous	MacrophageSum
Role of Hypercytokinemia/hyperchemokinemia in the Pathogenesis of Influenza	1.92	0.0698	NA	CCL3,IL18,IL1RN	Adipose - Subcutaneous	MacrophageSum
Chondroitin Sulfate Degradation (Metazoa)	1.88	0.125	NA	CEMIP,GM2A	Adipose - Subcutaneous	MacrophageSum
TR/RXR Activation	1.85	0.0476	NA	PIK3R5,PIK3R6,SLC16A3,SYT12	Adipose - Subcutaneous	MacrophageSum
Systemic Lupus Erythematosus Signaling	1.85	0.0306	NA	FCGR1A,FCGR2A,FCGR3A/FCGR3B,IL18,IL1RN,PIK3R5,PIK3R6	Adipose - Subcutaneous	MacrophageSum
Dermatan Sulfate Degradation (Metazoa)	1.83	0.118	NA	CEMIP,GM2A	Adipose - Subcutaneous	MacrophageSum
Acute Phase Response Signaling	1.82	0.0335	NA	C2,C4BPB,CRABP2,HMOX1,IL18,IL1RN	Adipose - Subcutaneous	MacrophageSum
Differential Regulation of Cytokine Production in Macrophages and T Helper Cells by IL-17A and IL-17F	1.78	0.111	NA	CCL3,CXCL1	Adipose - Subcutaneous	MacrophageSum
Cell Cycle: G2/M DNA Damage Checkpoint Regulation	1.77	0.0612	NA	CCNB2,CDKN2A,RPS6KA1	Adipose - Subcutaneous	MacrophageSum
Altered T Cell and B Cell Signaling in Rheumatoid Arthritis	1.75	0.0444	NA	IL18,IL1RN,SPP1,TLR1	Adipose - Subcutaneous	MacrophageSum
Melanoma Signaling	1.74	0.06	NA	CDKN2A,PIK3R5,PIK3R6	Adipose - Subcutaneous	MacrophageSum
Neuroinflammation Signaling Pathway	1.72	0.0267	2.121	BIRC5,BIRC7,CCL3,HMOX1,IL18,PIK3R5,PIK3R6,TLR1	Adipose - Subcutaneous	MacrophageSum
Clathrin-mediated Endocytosis Signaling	1.68	0.0311	NA	APOC1,ARRB2,ITGB2,LYZ,PIK3R5,PIK3R6	Adipose - Subcutaneous	MacrophageSum
Lymphotoxin β Receptor Signaling	1.68	0.0566	NA	CXCL1,PIK3R5,PIK3R6	Adipose - Subcutaneous	MacrophageSum
Colorectal Cancer Metastasis Signaling	1.64	0.0277	2.449	BIRC5,MMP1,MMP7,PIK3R5,PIK3R6,RAC2,TLR1	Adipose - Subcutaneous	MacrophageSum
p53 Signaling	1.63	0.0408	-1	BIRC5,CDKN2A,PIK3R5,PIK3R6	Adipose - Subcutaneous	MacrophageSum
UVA-Induced MAPK Signaling	1.63	0.0408	NA	PARP15,PIK3R5,PIK3R6,RPS6KA1	Adipose - Subcutaneous	MacrophageSum
CNTF Signaling	1.6	0.0526	NA	PIK3R5,PIK3R6,RPS6KA1	Adipose - Subcutaneous	MacrophageSum
Neuropathic Pain Signaling In Dorsal Horn Neurons	1.58	0.0396	2	CAMK2B,KCNN4,PIK3R5,PIK3R6	Adipose - Subcutaneous	MacrophageSum
Differential Regulation of Cytokine Production in Intestinal Epithelial Cells by IL-17A and IL-17F	1.58	0.087	NA	CCL3,CXCL1	Adipose - Subcutaneous	MacrophageSum
Tryptophan Degradation III (Eukaryotic)	1.58	0.087	NA	CYP2S1,KMO	Adipose - Subcutaneous	MacrophageSum
SPINK1 Pancreatic Cancer Pathway	1.54	0.05	NA	CPA4,CTSB,KLK4	Adipose - Subcutaneous	MacrophageSum
Gαq Signaling	1.51	0.0318	2	GNA15,HMOX1,PIK3R5,PIK3R6,RAC2	Adipose - Subcutaneous	MacrophageSum
Integrin Signaling	1.5	0.0282	2.449	ITGAD,ITGAM,ITGB2,PIK3R5,PIK3R6,RAC2	Adipose - Subcutaneous	MacrophageSum
HOTAIR Regulatory Pathway	1.49	0.0314	2.236	MMP1,MMP7,PIK3R5,PIK3R6,SPP1	Adipose - Subcutaneous	MacrophageSum
Thyroid Hormone Biosynthesis	1.48	0.333	NA	CTSD	Adipose - Subcutaneous	MacrophageSum
Glioma Signaling	1.47	0.0364	NA	CAMK2B,CDKN2A,PIK3R5,PIK3R6	Adipose - Subcutaneous	MacrophageSum
IL-17A Signaling in Airway Cells	1.47	0.0469	NA	CXCL1,PIK3R5,PIK3R6	Adipose - Subcutaneous	MacrophageSum
Glucocorticoid Receptor Signaling	1.46	0.0238	NA	CCL3,FCGR1A,IL1RN,KRT16,KRT79,MMP1,PIK3R5,PIK3R6	Adipose - Subcutaneous	MacrophageSum
Actin Cytoskeleton Signaling	1.46	0.0275	0.816	IQGAP2,IQGAP3,MATK,PIK3R5,PIK3R6,RAC2	Adipose - Subcutaneous	MacrophageSum
Myc Mediated Apoptosis Signaling	1.45	0.0462	NA	CDKN2A,PIK3R5,PIK3R6	Adipose - Subcutaneous	MacrophageSum
Rac Signaling	1.44	0.0357	2	IQGAP2,IQGAP3,PIK3R5,PIK3R6	Adipose - Subcutaneous	MacrophageSum
Role of Osteoblasts, Osteoclasts and Chondrocytes in Rheumatoid Arthritis	1.44	0.0273	NA	IL18,IL1RN,MMP1,PIK3R5,PIK3R6,SPP1	Adipose - Subcutaneous	MacrophageSum
HIF1α Signaling	1.43	0.0354	NA	MMP1,MMP7,PIK3R5,PIK3R6	Adipose - Subcutaneous	MacrophageSum
CXCR4 Signaling	1.41	0.0299	NA	CXCR4,GNA15,PIK3R5,PIK3R6,RAC2	Adipose - Subcutaneous	MacrophageSum
Endocannabinoid Developing Neuron Pathway	1.41	0.0348	1	PIK3R5,PIK3R6,RAC2,STMN2	Adipose - Subcutaneous	MacrophageSum
Role of JAK1 and JAK3 in γc Cytokine Signaling	1.38	0.0435	NA	BLNK,PIK3R5,PIK3R6	Adipose - Subcutaneous	MacrophageSum
SPINK1 General Cancer Pathway	1.38	0.0435	NA	MT1H,PIK3R5,PIK3R6	Adipose - Subcutaneous	MacrophageSum
GM-CSF Signaling	1.37	0.0429	NA	CAMK2B,PIK3R5,PIK3R6	Adipose - Subcutaneous	MacrophageSum
Heme Degradation	1.36	0.25	NA	HMOX1	Adipose - Subcutaneous	MacrophageSum
Melatonin Degradation II	1.36	0.25	NA	IL4I1	Adipose - Subcutaneous	MacrophageSum
GP6 Signaling Pathway	1.36	0.0336	2	COL22A1,LAMA1,PIK3R5,PIK3R6	Adipose - Subcutaneous	MacrophageSum
Growth Hormone Signaling	1.35	0.0423	NA	PIK3R5,PIK3R6,RPS6KA1	Adipose - Subcutaneous	MacrophageSum
LXR/RXR Activation	1.34	0.0331	-1	APOC1,IL18,IL1RN,LYZ	Adipose - Subcutaneous	MacrophageSum
Ephrin B Signaling	1.34	0.0417	NA	CXCR4,GNA15,RAC2	Adipose - Subcutaneous	MacrophageSum
Caveolar-mediated Endocytosis Signaling	1.32	0.0411	NA	ITGAD,ITGAM,ITGB2	Adipose - Subcutaneous	MacrophageSum
Non-Small Cell Lung Cancer Signaling	1.32	0.0411	NA	CDKN2A,PIK3R5,PIK3R6	Adipose - Subcutaneous	MacrophageSum
Estrogen-Dependent Breast Cancer Signaling	1.31	0.0405	NA	HSD17B2,PIK3R5,PIK3R6	Adipose - Subcutaneous	MacrophageSum
NF-κB Signaling	1.31	0.0279	2.236	IL18,IL1RN,PIK3R5,PIK3R6,TLR1	Adipose - Subcutaneous	MacrophageSum
IL-6 Signaling	1.3	0.032	2	IL18,IL1RN,PIK3R5,PIK3R6	Adipose - Subcutaneous	MacrophageSum
FcγRIIB Signaling in B Lymphocytes	1.29	0.04	NA	BLNK,PIK3R5,PIK3R6	Adipose - Subcutaneous	MacrophageSum
Angiopoietin Signaling	1.29	0.04	NA	BIRC5,PIK3R5,PIK3R6	Adipose - Subcutaneous	MacrophageSum
IL-9 Signaling	1.29	0.0606	NA	PIK3R5,PIK3R6	Adipose - Subcutaneous	MacrophageSum
FXR/RXR Activation	1.29	0.0317	NA	APOC1,FBP1,IL18,IL1RN	Adipose - Subcutaneous	MacrophageSum
Toll-like Receptor Signaling	1.28	0.0395	NA	IL18,IL1RN,TLR1	Adipose - Subcutaneous	MacrophageSum
Neurotrophin/TRK Signaling	1.28	0.0395	NA	PIK3R5,PIK3R6,RPS6KA1	Adipose - Subcutaneous	MacrophageSum
Macropinocytosis Signaling	1.28	0.0395	NA	ITGB2,PIK3R5,PIK3R6	Adipose - Subcutaneous	MacrophageSum
14-3-3-mediated Signaling	1.27	0.0315	NA	PIK3R5,PIK3R6,RPS6KA1,TUBB3	Adipose - Subcutaneous	MacrophageSum
Hepatic Fibrosis Signaling Pathway	1.27	0.0217	2.121	CCL3,IL18,IL1RN,MMP1,PIK3R5,PIK3R6,RAC2,SPP1	Adipose - Subcutaneous	MacrophageSum
Synaptic Long Term Potentiation	1.25	0.031	1	CAMK2B,GNA15,PPP1R14C,RPS6KA1	Adipose - Subcutaneous	MacrophageSum
Reelin Signaling in Neurons	1.25	0.031	2	CAMK2B,ITGB2,PIK3R5,PIK3R6	Adipose - Subcutaneous	MacrophageSum
Noradrenaline and Adrenaline Degradation	1.24	0.0571	NA	DHRS9,IL4I1	Adipose - Subcutaneous	MacrophageSum
Agrin Interactions at Neuromuscular Junction	1.24	0.038	NA	CHRNA1,ITGB2,RAC2	Adipose - Subcutaneous	MacrophageSum
IL-17 Signaling	1.23	0.0375	NA	CXCL1,PIK3R5,PIK3R6	Adipose - Subcutaneous	MacrophageSum
FLT3 Signaling in Hematopoietic Progenitor Cells	1.23	0.0375	NA	PIK3R5,PIK3R6,RPS6KA1	Adipose - Subcutaneous	MacrophageSum
NF-κB Activation by Viruses	1.2	0.0366	NA	ITGB2,PIK3R5,PIK3R6	Adipose - Subcutaneous	MacrophageSum
PEDF Signaling	1.2	0.0366	NA	DOCK3,PIK3R5,PIK3R6	Adipose - Subcutaneous	MacrophageSum
ERK/MAPK Signaling	1.19	0.0259	1.342	PIK3R5,PIK3R6,PPP1R14C,RAC2,RPS6KA1	Adipose - Subcutaneous	MacrophageSum
Glycerol Degradation I	1.19	0.167	NA	GK	Adipose - Subcutaneous	MacrophageSum
Adenine and Adenosine Salvage III	1.19	0.167	NA	ADA2	Adipose - Subcutaneous	MacrophageSum
Tryptophan Degradation to 2-amino-3-carboxymuconate Semialdehyde	1.19	0.167	NA	KMO	Adipose - Subcutaneous	MacrophageSum
Docosahexaenoic Acid (DHA) Signaling	1.18	0.0526	NA	PIK3R5,PIK3R6	Adipose - Subcutaneous	MacrophageSum
HER-2 Signaling in Breast Cancer	1.18	0.0357	NA	ITGB2,PIK3R5,PIK3R6	Adipose - Subcutaneous	MacrophageSum
PI3K Signaling in B Lymphocytes	1.17	0.029	2	ATF3,BLNK,CAMK2B,DAPP1	Adipose - Subcutaneous	MacrophageSum
Ovarian Cancer Signaling	1.16	0.0288	1	CDKN2A,MMP7,PIK3R5,PIK3R6	Adipose - Subcutaneous	MacrophageSum
Inhibition of Matrix Metalloproteases	1.16	0.0513	NA	MMP1,MMP7	Adipose - Subcutaneous	MacrophageSum
Breast Cancer Regulation by Stathmin1	1.14	0.025	NA	CAMK2B,PIK3R5,PIK3R6,PPP1R14C,TUBB3	Adipose - Subcutaneous	MacrophageSum
Ceramide Signaling	1.13	0.0341	NA	CTSD,PIK3R5,PIK3R6	Adipose - Subcutaneous	MacrophageSum
Purine Ribonucleosides Degradation to Ribose-1-phosphate	1.12	0.143	NA	ADA2	Adipose - Subcutaneous	MacrophageSum
Estrogen Biosynthesis	1.12	0.0488	NA	CYP2S1,HSD17B2	Adipose - Subcutaneous	MacrophageSum
Triacylglycerol Biosynthesis	1.12	0.0488	NA	MOGAT1,PLPP4	Adipose - Subcutaneous	MacrophageSum
Acute Myeloid Leukemia Signaling	1.12	0.0337	NA	PIK3R5,PIK3R6,SPI1	Adipose - Subcutaneous	MacrophageSum
Crosstalk between Dendritic Cells and Natural Killer Cells	1.12	0.0337	NA	CAMK2B,CD83,IL18	Adipose - Subcutaneous	MacrophageSum
Role of IL-17F in Allergic Inflammatory Airway Diseases	1.1	0.0476	NA	CXCL1,RPS6KA1	Adipose - Subcutaneous	MacrophageSum
Retinol Biosynthesis	1.1	0.0476	NA	DHRS9,LIPG	Adipose - Subcutaneous	MacrophageSum
CREB Signaling in Neurons	1.09	0.0242	2	CAMK2B,GNA15,PIK3R5,PIK3R6,RPS6KA1	Adipose - Subcutaneous	MacrophageSum
Thrombin Signaling	1.08	0.024	NA	CAMK2B,GNA15,PIK3R5,PIK3R6,RAC2	Adipose - Subcutaneous	MacrophageSum
G-Protein Coupled Receptor Signaling	1.08	0.0221	NA	CAMK2B,FFAR3,GNA15,PIK3R5,PIK3R6,RPS6KA1	Adipose - Subcutaneous	MacrophageSum
mTOR Signaling	1.07	0.0238	2	HMOX1,PIK3R5,PIK3R6,RAC2,RPS6KA1	Adipose - Subcutaneous	MacrophageSum
Airway Pathology in Chronic Obstructive Pulmonary Disease	1.07	0.125	NA	MMP1	Adipose - Subcutaneous	MacrophageSum
Apelin Pancreas Signaling Pathway	1.07	0.0455	NA	PIK3R5,PIK3R6	Adipose - Subcutaneous	MacrophageSum
IL-23 Signaling Pathway	1.07	0.0455	NA	PIK3R5,PIK3R6	Adipose - Subcutaneous	MacrophageSum
Melanocyte Development and Pigmentation Signaling	1.06	0.0319	NA	PIK3R5,PIK3R6,RPS6KA1	Adipose - Subcutaneous	MacrophageSum
ErbB Signaling	1.06	0.0319	NA	EREG,PIK3R5,PIK3R6	Adipose - Subcutaneous	MacrophageSum
Axonal Guidance Signaling	1.04	0.0186	NA	ADAM8,CXCR4,GNA15,MMP1,MMP7,PIK3R5,PIK3R6,RAC2,TUBB3	Adipose - Subcutaneous	MacrophageSum
Bladder Cancer Signaling	1.03	0.0309	NA	CDKN2A,MMP1,MMP7	Adipose - Subcutaneous	MacrophageSum
PKCθ Signaling in T Lymphocytes	1.03	0.0258	2	CAMK2B,PIK3R5,PIK3R6,RAC2	Adipose - Subcutaneous	MacrophageSum
Pathogenesis of Multiple Sclerosis	1.02	0.111	NA	CCL3	Adipose - Subcutaneous	MacrophageSum
Leucine Degradation I	1.02	0.111	NA	BCAT1	Adipose - Subcutaneous	MacrophageSum
Ephrin A Signaling	1.02	0.0426	NA	PIK3R5,PIK3R6	Adipose - Subcutaneous	MacrophageSum
Graft-versus-Host Disease Signaling	1	0.0417	NA	IL18,IL1RN	Adipose - Subcutaneous	MacrophageSum
eNOS Signaling	0.996	0.0252	2	CHRNA1,LPAR2,PIK3R5,PIK3R6	Adipose - Subcutaneous	MacrophageSum
Xenobiotic Metabolism Signaling	0.996	0.0209	NA	CAMK2B,HMOX1,IL4I1,PIK3R5,PIK3R6,SULT1C2	Adipose - Subcutaneous	MacrophageSum
LPS/IL-1 Mediated Inhibition of RXR Function	0.983	0.0223	NA	APOC1,IL18,IL1RN,IL4I1,SULT1C2	Adipose - Subcutaneous	MacrophageSum
SAPK/JNK Signaling	0.983	0.0294	NA	PIK3R5,PIK3R6,RAC2	Adipose - Subcutaneous	MacrophageSum
Prostanoid Biosynthesis	0.979	0.1	NA	CYP2S1	Adipose - Subcutaneous	MacrophageSum
Chronic Myeloid Leukemia Signaling	0.971	0.0291	NA	CDKN2A,PIK3R5,PIK3R6	Adipose - Subcutaneous	MacrophageSum
Tec Kinase Signaling	0.959	0.0244	NA	GNA15,PIK3R5,PIK3R6,RAC2	Adipose - Subcutaneous	MacrophageSum
Glioblastoma Multiforme Signaling	0.951	0.0242	NA	CDKN2A,PIK3R5,PIK3R6,RAC2	Adipose - Subcutaneous	MacrophageSum
UVB-Induced MAPK Signaling	0.947	0.0385	NA	PIK3R5,PIK3R6	Adipose - Subcutaneous	MacrophageSum
Germ Cell-Sertoli Cell Junction Signaling	0.91	0.0234	NA	PIK3R5,PIK3R6,RAC2,TUBB3	Adipose - Subcutaneous	MacrophageSum
EGF Signaling	0.907	0.0364	NA	PIK3R5,PIK3R6	Adipose - Subcutaneous	MacrophageSum
iCOS-iCOSL Signaling in T Helper Cells	0.9	0.027	NA	CAMK2B,PIK3R5,PIK3R6	Adipose - Subcutaneous	MacrophageSum
HGF Signaling	0.9	0.027	NA	CDKN2A,PIK3R5,PIK3R6	Adipose - Subcutaneous	MacrophageSum
Cardiac Hypertrophy Signaling	0.889	0.0208	2	GNA15,PIK3R5,PIK3R6,RAC2,RPS6KA1	Adipose - Subcutaneous	MacrophageSum
T Cell Exhaustion Signaling Pathway	0.886	0.0229	0	HAVCR2,LGALS9,PIK3R5,PIK3R6	Adipose - Subcutaneous	MacrophageSum
NGF Signaling	0.876	0.0263	NA	PIK3R5,PIK3R6,RPS6KA1	Adipose - Subcutaneous	MacrophageSum
Synaptogenesis Signaling Pathway	0.873	0.0192	1.633	CAMK2B,PIK3R5,PIK3R6,RASGRF1,STXBP2,SYT12	Adipose - Subcutaneous	MacrophageSum
Role of IL-17A in Psoriasis	0.87	0.0769	NA	CXCL1	Adipose - Subcutaneous	MacrophageSum
NAD biosynthesis II (from tryptophan)	0.87	0.0769	NA	KMO	Adipose - Subcutaneous	MacrophageSum
Fc Epsilon RI Signaling	0.851	0.0256	NA	PIK3R5,PIK3R6,RAC2	Adipose - Subcutaneous	MacrophageSum
Sphingosine-1-phosphate Signaling	0.851	0.0256	NA	PIK3R5,PIK3R6,RAC2	Adipose - Subcutaneous	MacrophageSum
Opioid Signaling Pathway	0.851	0.0202	NA	ARRB2,CAMK2B,RAC2,RPS6KA1,SLC12A5	Adipose - Subcutaneous	MacrophageSum
Endometrial Cancer Signaling	0.845	0.0333	NA	PIK3R5,PIK3R6	Adipose - Subcutaneous	MacrophageSum
Retinoic acid Mediated Apoptosis Signaling	0.845	0.0333	NA	CRABP2,PARP15	Adipose - Subcutaneous	MacrophageSum
p38 MAPK Signaling	0.845	0.0254	NA	IL18,IL1RN,RPS6KA1	Adipose - Subcutaneous	MacrophageSum
Molecular Mechanisms of Cancer	0.839	0.0179	NA	CAMK2B,CDKN2A,GNA15,PIK3R5,PIK3R6,RAC2,RASGRF1	Adipose - Subcutaneous	MacrophageSum
Phenylalanine Degradation IV (Mammalian, via Side Chain)	0.839	0.0714	NA	IL4I1	Adipose - Subcutaneous	MacrophageSum
Cholecystokinin/Gastrin-mediated Signaling	0.836	0.0252	NA	IL18,IL1RN,RAC2	Adipose - Subcutaneous	MacrophageSum
IL-2 Signaling	0.833	0.0328	NA	PIK3R5,PIK3R6	Adipose - Subcutaneous	MacrophageSum
Hepatic Cholestasis	0.83	0.0217	NA	IL18,IL1RN,TNFSF15,TNFSF9	Adipose - Subcutaneous	MacrophageSum
Thrombopoietin Signaling	0.812	0.0317	NA	PIK3R5,PIK3R6	Adipose - Subcutaneous	MacrophageSum
Isoleucine Degradation I	0.812	0.0667	NA	BCAT1	Adipose - Subcutaneous	MacrophageSum
Phospholipases	0.812	0.0317	NA	HMOX1,LIPG	Adipose - Subcutaneous	MacrophageSum
Choline Biosynthesis III	0.812	0.0667	NA	HMOX1	Adipose - Subcutaneous	MacrophageSum
Adenosine Nucleotides Degradation II	0.812	0.0667	NA	ADA2	Adipose - Subcutaneous	MacrophageSum
Endothelin-1 Signaling	0.804	0.0213	2	GNA15,HMOX1,PIK3R5,PIK3R6	Adipose - Subcutaneous	MacrophageSum
Role of PI3K/AKT Signaling in the Pathogenesis of Influenza	0.801	0.0312	NA	PIK3R5,PIK3R6	Adipose - Subcutaneous	MacrophageSum
NRF2-mediated Oxidative Stress Response	0.799	0.0212	NA	DNAJC5B,HMOX1,PIK3R5,PIK3R6	Adipose - Subcutaneous	MacrophageSum
ILK Signaling	0.793	0.0211	NA	ITGB2,PIK3R5,PIK3R6,RAC2	Adipose - Subcutaneous	MacrophageSum
CD40 Signaling	0.79	0.0308	NA	PIK3R5,PIK3R6	Adipose - Subcutaneous	MacrophageSum
ErbB2-ErbB3 Signaling	0.79	0.0308	NA	PIK3R5,PIK3R6	Adipose - Subcutaneous	MacrophageSum
Superpathway of Melatonin Degradation	0.79	0.0308	NA	CYP2S1,IL4I1	Adipose - Subcutaneous	MacrophageSum
Glutaryl-CoA Degradation	0.788	0.0625	NA	CYP2S1	Adipose - Subcutaneous	MacrophageSum
P2Y Purigenic Receptor Signaling Pathway	0.777	0.0236	NA	P2RY1,PIK3R5,PIK3R6	Adipose - Subcutaneous	MacrophageSum
ErbB4 Signaling	0.77	0.0299	NA	PIK3R5,PIK3R6	Adipose - Subcutaneous	MacrophageSum
Serotonin Degradation	0.77	0.0299	NA	DHRS9,IL4I1	Adipose - Subcutaneous	MacrophageSum
Gα12/13 Signaling	0.757	0.0231	NA	LPAR2,PIK3R5,PIK3R6	Adipose - Subcutaneous	MacrophageSum
Cardiac Hypertrophy Signaling (Enhanced)	0.757	0.0164	2.449	CAMK2B,GNA15,IFNLR1,IL18,PIK3R5,PIK3R6,TNFSF15,TNFSF9	Adipose - Subcutaneous	MacrophageSum
Valine Degradation I	0.74	0.0556	NA	BCAT1	Adipose - Subcutaneous	MacrophageSum
Purine Nucleotides Degradation II (Aerobic)	0.74	0.0556	NA	ADA2	Adipose - Subcutaneous	MacrophageSum
IL-15 Signaling	0.73	0.0282	NA	PIK3R5,PIK3R6	Adipose - Subcutaneous	MacrophageSum
Small Cell Lung Cancer Signaling	0.73	0.0282	NA	PIK3R5,PIK3R6	Adipose - Subcutaneous	MacrophageSum
DNA damage-induced 14-3-3σ Signaling	0.719	0.0526	NA	CCNB2	Adipose - Subcutaneous	MacrophageSum
Senescence Pathway	0.719	0.0182	0.447	ATF3,CCNB2,CDKN2A,PIK3R5,PIK3R6	Adipose - Subcutaneous	MacrophageSum
GPCR-Mediated Integration of Enteroendocrine Signaling Exemplified by an L Cell	0.712	0.0274	NA	GAL,GNA15	Adipose - Subcutaneous	MacrophageSum
Iron homeostasis signaling pathway	0.71	0.0219	NA	ATP6V0D2,GDF15,HMOX1	Adipose - Subcutaneous	MacrophageSum
Leptin Signaling in Obesity	0.703	0.027	NA	PIK3R5,PIK3R6	Adipose - Subcutaneous	MacrophageSum
The Visual Cycle	0.699	0.05	NA	DHRS9	Adipose - Subcutaneous	MacrophageSum
Insulin Receptor Signaling	0.699	0.0216	NA	PIK3R5,PIK3R6,PPP1R14C	Adipose - Subcutaneous	MacrophageSum
Erythropoietin Signaling	0.686	0.0263	NA	PIK3R5,PIK3R6	Adipose - Subcutaneous	MacrophageSum
GDNF Family Ligand-Receptor Interactions	0.686	0.0263	NA	PIK3R5,PIK3R6	Adipose - Subcutaneous	MacrophageSum
Osteoarthritis Pathway	0.684	0.019	0	GREM1,MMP1,PRG4,SPP1	Adipose - Subcutaneous	MacrophageSum
Putrescine Degradation III	0.68	0.0476	NA	IL4I1	Adipose - Subcutaneous	MacrophageSum
Antiproliferative Role of Somatostatin Receptor 2	0.678	0.026	NA	PIK3R5,PIK3R6	Adipose - Subcutaneous	MacrophageSum
Dopamine Receptor Signaling	0.678	0.026	NA	IL4I1,PPP1R14C	Adipose - Subcutaneous	MacrophageSum
Endocannabinoid Cancer Inhibition Pathway	0.674	0.021	NA	ATF3,PIK3R5,PIK3R6	Adipose - Subcutaneous	MacrophageSum
VDR/RXR Activation	0.67	0.0256	NA	HSD17B2,SPP1	Adipose - Subcutaneous	MacrophageSum
IL-7 Signaling Pathway	0.67	0.0256	NA	PIK3R5,PIK3R6	Adipose - Subcutaneous	MacrophageSum
IL-3 Signaling	0.662	0.0253	NA	PIK3R5,PIK3R6	Adipose - Subcutaneous	MacrophageSum
Renal Cell Carcinoma Signaling	0.654	0.025	NA	PIK3R5,PIK3R6	Adipose - Subcutaneous	MacrophageSum
JAK/Stat Signaling	0.654	0.025	NA	PIK3R5,PIK3R6	Adipose - Subcutaneous	MacrophageSum
Chemokine Signaling	0.654	0.025	NA	CAMK2B,CXCR4	Adipose - Subcutaneous	MacrophageSum
Prolactin Signaling	0.646	0.0247	NA	PIK3R5,PIK3R6	Adipose - Subcutaneous	MacrophageSum
Cyclins and Cell Cycle Regulation	0.646	0.0247	NA	CCNB2,CDKN2A	Adipose - Subcutaneous	MacrophageSum
LPS-stimulated MAPK Signaling	0.638	0.0244	NA	PIK3R5,PIK3R6	Adipose - Subcutaneous	MacrophageSum
Relaxin Signaling	0.635	0.02	NA	GNA15,PIK3R5,PIK3R6	Adipose - Subcutaneous	MacrophageSum
VEGF Family Ligand-Receptor Interactions	0.622	0.0238	NA	PIK3R5,PIK3R6	Adipose - Subcutaneous	MacrophageSum
FGF Signaling	0.622	0.0238	NA	PIK3R5,PIK3R6	Adipose - Subcutaneous	MacrophageSum
IL-17A Signaling in Gastric Cells	0.614	0.04	NA	CXCL1	Adipose - Subcutaneous	MacrophageSum
Bupropion Degradation	0.614	0.04	NA	CYP2S1	Adipose - Subcutaneous	MacrophageSum
Tryptophan Degradation X (Mammalian, via Tryptamine)	0.614	0.04	NA	IL4I1	Adipose - Subcutaneous	MacrophageSum
IL-4 Signaling	0.614	0.0235	NA	PIK3R5,PIK3R6	Adipose - Subcutaneous	MacrophageSum
PDGF Signaling	0.607	0.0233	NA	PIK3R5,PIK3R6	Adipose - Subcutaneous	MacrophageSum
Antiproliferative Role of TOB in T Cell Signaling	0.599	0.0385	NA	RPS6KA1	Adipose - Subcutaneous	MacrophageSum
Glycolysis I	0.599	0.0385	NA	FBP1	Adipose - Subcutaneous	MacrophageSum
Gluconeogenesis I	0.599	0.0385	NA	FBP1	Adipose - Subcutaneous	MacrophageSum
RANK Signaling in Osteoclasts	0.593	0.0227	NA	PIK3R5,PIK3R6	Adipose - Subcutaneous	MacrophageSum
Aldosterone Signaling in Epithelial Cells	0.592	0.019	NA	DNAJC5B,PIK3R5,PIK3R6	Adipose - Subcutaneous	MacrophageSum
CTLA4 Signaling in Cytotoxic T Lymphocytes	0.587	0.0225	NA	PIK3R5,PIK3R6	Adipose - Subcutaneous	MacrophageSum
Prostate Cancer Signaling	0.573	0.022	NA	PIK3R5,PIK3R6	Adipose - Subcutaneous	MacrophageSum
Death Receptor Signaling	0.573	0.022	NA	PARP15,TNFSF15	Adipose - Subcutaneous	MacrophageSum
Huntington's Disease Signaling	0.57	0.0169	NA	CTSD,GNA15,PIK3R5,PIK3R6	Adipose - Subcutaneous	MacrophageSum
3-phosphoinositide Biosynthesis	0.562	0.0183	NA	PIK3R5,PIK3R6,PTPRO	Adipose - Subcutaneous	MacrophageSum
Sonic Hedgehog Signaling	0.559	0.0345	NA	ARRB2	Adipose - Subcutaneous	MacrophageSum
FAK Signaling	0.547	0.0211	NA	PIK3R5,PIK3R6	Adipose - Subcutaneous	MacrophageSum
Dopamine Degradation	0.547	0.0333	NA	IL4I1	Adipose - Subcutaneous	MacrophageSum
Acetone Degradation I (to Methylglyoxal)	0.547	0.0333	NA	CYP2S1	Adipose - Subcutaneous	MacrophageSum
Signaling by Rho Family GTPases	0.544	0.0164	NA	GNA15,PIK3R5,PIK3R6,RAC2	Adipose - Subcutaneous	MacrophageSum
Neuregulin Signaling	0.541	0.0208	NA	EREG,MATK	Adipose - Subcutaneous	MacrophageSum
Amyotrophic Lateral Sclerosis Signaling	0.535	0.0206	NA	PIK3R5,PIK3R6	Adipose - Subcutaneous	MacrophageSum
PAK Signaling	0.535	0.0206	NA	PIK3R5,PIK3R6	Adipose - Subcutaneous	MacrophageSum
4-1BB Signaling in T Lymphocytes	0.523	0.0312	NA	TNFSF9	Adipose - Subcutaneous	MacrophageSum
Ethanol Degradation II	0.523	0.0312	NA	DHRS9	Adipose - Subcutaneous	MacrophageSum
Nitric Oxide Signaling in the Cardiovascular System	0.523	0.0202	NA	PIK3R5,PIK3R6	Adipose - Subcutaneous	MacrophageSum
VEGF Signaling	0.523	0.0202	NA	PIK3R5,PIK3R6	Adipose - Subcutaneous	MacrophageSum
Apelin Cardiomyocyte Signaling Pathway	0.523	0.0202	NA	PIK3R5,PIK3R6	Adipose - Subcutaneous	MacrophageSum
Retinoate Biosynthesis I	0.511	0.0303	NA	DHRS9	Adipose - Subcutaneous	MacrophageSum
Mouse Embryonic Stem Cell Pluripotency	0.499	0.0194	NA	PIK3R5,PIK3R6	Adipose - Subcutaneous	MacrophageSum
Phospholipase C Signaling	0.498	0.0156	NA	BLNK,FCGR2A,HMOX1,RAC2	Adipose - Subcutaneous	MacrophageSum
PPAR Signaling	0.493	0.0192	NA	IL18,IL1RN	Adipose - Subcutaneous	MacrophageSum
IGF-1 Signaling	0.493	0.0192	NA	PIK3R5,PIK3R6	Adipose - Subcutaneous	MacrophageSum
Ephrin Receptor Signaling	0.492	0.0167	NA	CXCR4,GNA15,RAC2	Adipose - Subcutaneous	MacrophageSum
Coagulation System	0.491	0.0286	NA	PLAUR	Adipose - Subcutaneous	MacrophageSum
IL-17A Signaling in Fibroblasts	0.491	0.0286	NA	MMP1	Adipose - Subcutaneous	MacrophageSum
T Cell Receptor Signaling	0.488	0.019	NA	PIK3R5,PIK3R6	Adipose - Subcutaneous	MacrophageSum
PD-1, PD-L1 cancer immunotherapy pathway	0.483	0.0189	NA	PIK3R5,PIK3R6	Adipose - Subcutaneous	MacrophageSum
B Cell Development	0.48	0.0278	NA	SPN	Adipose - Subcutaneous	MacrophageSum
Interferon Signaling	0.48	0.0278	NA	OAS1	Adipose - Subcutaneous	MacrophageSum
Telomerase Signaling	0.478	0.0187	NA	PIK3R5,PIK3R6	Adipose - Subcutaneous	MacrophageSum
CDK5 Signaling	0.472	0.0185	NA	LAMA1,PPP1R14C	Adipose - Subcutaneous	MacrophageSum
Hepatic Fibrosis / Hepatic Stellate Cell Activation	0.469	0.0161	NA	COL22A1,LAMA1,MMP1	Adipose - Subcutaneous	MacrophageSum
GPCR-Mediated Nutrient Sensing in Enteroendocrine Cells	0.452	0.0179	NA	FFAR3,GNA15	Adipose - Subcutaneous	MacrophageSum
Regulation of the Epithelial-Mesenchymal Transition Pathway	0.446	0.0156	NA	HMGA2,PIK3R5,PIK3R6	Adipose - Subcutaneous	MacrophageSum
RAR Activation	0.442	0.0155	NA	CRABP2,DHRS9,MMP1	Adipose - Subcutaneous	MacrophageSum
Apelin Endothelial Signaling Pathway	0.438	0.0174	NA	PIK3R5,PIK3R6	Adipose - Subcutaneous	MacrophageSum
Role of PKR in Interferon Induction and Antiviral Response	0.435	0.0244	NA	FCGR1A	Adipose - Subcutaneous	MacrophageSum
nNOS Signaling in Skeletal Muscle Cells	0.435	0.0244	NA	CHRNA1	Adipose - Subcutaneous	MacrophageSum
fMLP Signaling in Neutrophils	0.433	0.0172	NA	PIK3R5,PIK3R6	Adipose - Subcutaneous	MacrophageSum
Neuroprotective Role of THOP1 in Alzheimer's Disease	0.433	0.0172	NA	KLK4,ST14	Adipose - Subcutaneous	MacrophageSum
Superpathway of Inositol Phosphate Compounds	0.428	0.0152	NA	PIK3R5,PIK3R6,PTPRO	Adipose - Subcutaneous	MacrophageSum
Intrinsic Prothrombin Activation Pathway	0.427	0.0238	NA	KLK4	Adipose - Subcutaneous	MacrophageSum
Gap Junction Signaling	0.425	0.0152	NA	PIK3R5,PIK3R6,TUBB3	Adipose - Subcutaneous	MacrophageSum
Renin-Angiotensin Signaling	0.424	0.0169	NA	PIK3R5,PIK3R6	Adipose - Subcutaneous	MacrophageSum
Oncostatin M Signaling	0.419	0.0233	NA	MMP1	Adipose - Subcutaneous	MacrophageSum
Role of NANOG in Mammalian Embryonic Stem Cell Pluripotency	0.419	0.0168	NA	PIK3R5,PIK3R6	Adipose - Subcutaneous	MacrophageSum
Serotonin Receptor Signaling	0.419	0.0233	NA	IL4I1	Adipose - Subcutaneous	MacrophageSum
BAG2 Signaling Pathway	0.419	0.0233	NA	CTSB	Adipose - Subcutaneous	MacrophageSum
CD28 Signaling in T Helper Cells	0.415	0.0167	NA	PIK3R5,PIK3R6	Adipose - Subcutaneous	MacrophageSum
Inhibition of ARE-Mediated mRNA Degradation Pathway	0.406	0.0164	NA	TNFSF15,TNFSF9	Adipose - Subcutaneous	MacrophageSum
CCR3 Signaling in Eosinophils	0.398	0.0161	NA	PIK3R5,PIK3R6	Adipose - Subcutaneous	MacrophageSum
Calcium Signaling	0.398	0.0146	NA	CAMK2B,CHRNA1,TNNI2	Adipose - Subcutaneous	MacrophageSum
Role of Oct4 in Mammalian Embryonic Stem Cell Pluripotency	0.397	0.0217	NA	SPP1	Adipose - Subcutaneous	MacrophageSum
Dermatan Sulfate Biosynthesis (Late Stages)	0.397	0.0217	NA	SULT1C2	Adipose - Subcutaneous	MacrophageSum
FAT10 Cancer Signaling Pathway	0.397	0.0217	NA	CXCR4	Adipose - Subcutaneous	MacrophageSum
PFKFB4 Signaling Pathway	0.397	0.0217	NA	FBP1	Adipose - Subcutaneous	MacrophageSum
Triacylglycerol Degradation	0.389	0.0213	NA	LIPG	Adipose - Subcutaneous	MacrophageSum
PTEN Signaling	0.389	0.0159	NA	PIK3R5,RAC2	Adipose - Subcutaneous	MacrophageSum
Chondroitin Sulfate Biosynthesis (Late Stages)	0.382	0.0208	NA	SULT1C2	Adipose - Subcutaneous	MacrophageSum
AMPK Signaling	0.379	0.0142	NA	CHRNA1,PIK3R5,PIK3R6	Adipose - Subcutaneous	MacrophageSum
p70S6K Signaling	0.377	0.0155	NA	PIK3R5,PIK3R6	Adipose - Subcutaneous	MacrophageSum
Role of NFAT in Cardiac Hypertrophy	0.373	0.014	NA	CAMK2B,PIK3R5,PIK3R6	Adipose - Subcutaneous	MacrophageSum
Primary Immunodeficiency Signaling	0.369	0.02	NA	BLNK	Adipose - Subcutaneous	MacrophageSum
Human Embryonic Stem Cell Pluripotency	0.355	0.0148	NA	PIK3R5,PIK3R6	Adipose - Subcutaneous	MacrophageSum
Sperm Motility	0.347	0.0135	NA	CATSPER1,MATK,SLC16A10	Adipose - Subcutaneous	MacrophageSum
EIF2 Signaling	0.344	0.0134	NA	ATF3,PIK3R5,PIK3R6	Adipose - Subcutaneous	MacrophageSum
Hereditary Breast Cancer Signaling	0.336	0.0143	NA	PIK3R5,PIK3R6	Adipose - Subcutaneous	MacrophageSum
Nicotine Degradation III	0.333	0.0179	NA	CYP2S1	Adipose - Subcutaneous	MacrophageSum
Chondroitin Sulfate Biosynthesis	0.333	0.0179	NA	SULT1C2	Adipose - Subcutaneous	MacrophageSum
cAMP-mediated signaling	0.333	0.0132	NA	CAMK2B,FFAR3,RPS6KA1	Adipose - Subcutaneous	MacrophageSum
Type II Diabetes Mellitus Signaling	0.33	0.0141	NA	PIK3R5,PIK3R6	Adipose - Subcutaneous	MacrophageSum
Aryl Hydrocarbon Receptor Signaling	0.326	0.014	NA	CDKN2A,CTSD	Adipose - Subcutaneous	MacrophageSum
Dermatan Sulfate Biosynthesis	0.317	0.0169	NA	SULT1C2	Adipose - Subcutaneous	MacrophageSum
Semaphorin Signaling in Neurons	0.312	0.0167	NA	RAC2	Adipose - Subcutaneous	MacrophageSum
Melatonin Degradation I	0.312	0.0167	NA	CYP2S1	Adipose - Subcutaneous	MacrophageSum
Induction of Apoptosis by HIV1	0.306	0.0164	NA	CXCR4	Adipose - Subcutaneous	MacrophageSum
Netrin Signaling	0.287	0.0154	NA	RAC2	Adipose - Subcutaneous	MacrophageSum
Nicotine Degradation II	0.287	0.0154	NA	CYP2S1	Adipose - Subcutaneous	MacrophageSum
Mitotic Roles of Polo-Like Kinase	0.283	0.0152	NA	CCNB2	Adipose - Subcutaneous	MacrophageSum
Regulation of eIF4 and p70S6K Signaling	0.283	0.0127	NA	PIK3R5,PIK3R6	Adipose - Subcutaneous	MacrophageSum
Cell Cycle: G1/S Checkpoint Regulation	0.278	0.0149	NA	CDKN2A	Adipose - Subcutaneous	MacrophageSum
Remodeling of Epithelial Adherens Junctions	0.274	0.0147	NA	TUBB3	Adipose - Subcutaneous	MacrophageSum
Heparan Sulfate Biosynthesis (Late Stages)	0.262	0.0141	NA	SULT1C2	Adipose - Subcutaneous	MacrophageSum
Melatonin Signaling	0.258	0.0139	NA	CAMK2B	Adipose - Subcutaneous	MacrophageSum
ERK5 Signaling	0.258	0.0139	NA	RPS6KA1	Adipose - Subcutaneous	MacrophageSum
Actin Nucleation by ARP-WASP Complex	0.258	0.0139	NA	RAC2	Adipose - Subcutaneous	MacrophageSum
Cdc42 Signaling	0.256	0.012	NA	IQGAP2,IQGAP3	Adipose - Subcutaneous	MacrophageSum
T Helper Cell Differentiation	0.254	0.0137	NA	IL18	Adipose - Subcutaneous	MacrophageSum
GNRH Signaling	0.241	0.0116	NA	CAMK2B,GNA15	Adipose - Subcutaneous	MacrophageSum
Wnt/β-catenin Signaling	0.241	0.0116	NA	CDKN2A,MMP7	Adipose - Subcutaneous	MacrophageSum
PI3K/AKT Signaling	0.239	0.0115	NA	GDF15,IFNLR1	Adipose - Subcutaneous	MacrophageSum
Heparan Sulfate Biosynthesis	0.236	0.0128	NA	SULT1C2	Adipose - Subcutaneous	MacrophageSum
RhoGDI Signaling	0.225	0.0111	NA	GNA15,RAC2	Adipose - Subcutaneous	MacrophageSum
HIPPO signaling	0.213	0.0118	NA	PPP1R14C	Adipose - Subcutaneous	MacrophageSum
BMP signaling pathway	0.213	0.0118	NA	GREM1	Adipose - Subcutaneous	MacrophageSum
Synaptic Long Term Depression	0	0.00529	NA	GNA15	Adipose - Subcutaneous	MacrophageSum
PPARα/RXRα Activation	0	0.0105	NA	GK,GNA15	Adipose - Subcutaneous	MacrophageSum
Regulation of Actin-based Motility by Rho	0	0.0106	NA	RAC2	Adipose - Subcutaneous	MacrophageSum
CCR5 Signaling in Macrophages	0	0.0106	NA	CCL3	Adipose - Subcutaneous	MacrophageSum
IL-15 Production	0	0.00826	NA	MATK	Adipose - Subcutaneous	MacrophageSum
Cellular Effects of Sildenafil (Viagra)	0	0.00763	NA	KCNN4	Adipose - Subcutaneous	MacrophageSum
ATM Signaling	0	0.0103	NA	CCNB2	Adipose - Subcutaneous	MacrophageSum
Androgen Signaling	0	0.00735	NA	GNA15	Adipose - Subcutaneous	MacrophageSum
G Beta Gamma Signaling	0	0.0082	NA	GNA15	Adipose - Subcutaneous	MacrophageSum
RhoA Signaling	0	0.00813	NA	LPAR2	Adipose - Subcutaneous	MacrophageSum
Protein Kinase A Signaling	0	0.0101	NA	CAMK2B,PPP1R14C,PTPRO,TNNI2	Adipose - Subcutaneous	MacrophageSum
IL-1 Signaling	0	0.011	NA	GNA15	Adipose - Subcutaneous	MacrophageSum
Dopamine-DARPP32 Feedback in cAMP Signaling	0	0.00613	NA	PPP1R14C	Adipose - Subcutaneous	MacrophageSum
Sertoli Cell-Sertoli Cell Junction Signaling	0	0.00541	NA	TUBB3	Adipose - Subcutaneous	MacrophageSum
D-myo-inositol-5-phosphate Metabolism	0	0.00645	NA	PTPRO	Adipose - Subcutaneous	MacrophageSum
D-myo-inositol (1,4,5,6)-Tetrakisphosphate Biosynthesis	0	0.00714	NA	PTPRO	Adipose - Subcutaneous	MacrophageSum
D-myo-inositol (3,4,5,6)-tetrakisphosphate Biosynthesis	0	0.00714	NA	PTPRO	Adipose - Subcutaneous	MacrophageSum
3-phosphoinositide Degradation	0	0.00649	NA	PTPRO	Adipose - Subcutaneous	MacrophageSum
Antioxidant Action of Vitamin C	0	0.00917	NA	HMOX1	Adipose - Subcutaneous	MacrophageSum
Epithelial Adherens Junction Signaling	0	0.00658	NA	TUBB3	Adipose - Subcutaneous	MacrophageSum
Gαi Signaling	0	0.008	NA	FFAR3	Adipose - Subcutaneous	MacrophageSum
STAT3 Pathway	0	0.00741	NA	IFNLR1	Adipose - Subcutaneous	MacrophageSum
Adipogenesis pathway	0	0.00746	NA	RPS6KA1	Adipose - Subcutaneous	MacrophageSum
Estrogen Receptor Signaling	0	0.0073	NA	NR0B1	Adipose - Subcutaneous	MacrophageSum
Cardiac β-adrenergic Signaling	0	0.00709	NA	PPP1R14C	Adipose - Subcutaneous	MacrophageSum
Protein Ubiquitination Pathway	0	0.00366	NA	DNAJC5B	Adipose - Subcutaneous	MacrophageSum
GABA Receptor Signaling	0	0.0105	NA	KCNN4	Adipose - Subcutaneous	MacrophageSum
Apoptosis Signaling	0	0.0101	NA	RPS6KA1	Adipose - Subcutaneous	MacrophageSum
Gustation Pathway	0	0.00649	NA	P2RY1	Adipose - Subcutaneous	MacrophageSum
Sumoylation Pathway	0	0.00971	NA	RAC2	Adipose - Subcutaneous	MacrophageSum
Endocannabinoid Neuronal Synapse Pathway	0	0.00781	NA	GNA15	Adipose - Subcutaneous	MacrophageSum
Systemic Lupus Erythematosus In T Cell Signaling Pathway	0	0.00901	NA	PIK3R5,PIK3R6,RAC2	Adipose - Subcutaneous	MacrophageSum
Role of IL-17A in Psoriasis	8.28	0.308	NA	CXCL1,CXCL8,S100A8,S100A9	Adipose - Subcutaneous	Monocytes
Hematopoiesis from Pluripotent Stem Cells	7.69	0.102	NA	CSF3,CXCL8,IGHG3,IL6,LIF	Adipose - Subcutaneous	Monocytes
Atherosclerosis Signaling	5.62	0.0397	NA	CXCL8,IL6,S100A8,SELE,SERPINA1	Adipose - Subcutaneous	Monocytes
Differential Regulation of Cytokine Production in Macrophages and T Helper Cells by IL-17A and IL-17F	5.43	0.167	NA	CSF3,CXCL1,IL6	Adipose - Subcutaneous	Monocytes
Differential Regulation of Cytokine Production in Intestinal Epithelial Cells by IL-17A and IL-17F	5.09	0.13	NA	CSF3,CXCL1,LCN2	Adipose - Subcutaneous	Monocytes
IL-17 Signaling	4.97	0.05	NA	CXCL1,CXCL8,IL6,PTGS2	Adipose - Subcutaneous	Monocytes
Role of Macrophages, Fibroblasts and Endothelial Cells in Rheumatoid Arthritis	4.85	0.0192	NA	CXCL8,FCGR1A,FCGR3A/FCGR3B,IGHG3,IL6,SELE	Adipose - Subcutaneous	Monocytes
Dendritic Cell Maturation	4.83	0.0273	2.236	FCGR1A,FCGR1B,FCGR3A/FCGR3B,IGHG3,IL6	Adipose - Subcutaneous	Monocytes
Systemic Lupus Erythematosus Signaling	4.36	0.0218	NA	FCGR1A,FCGR1B,FCGR3A/FCGR3B,IGHG3,IL6	Adipose - Subcutaneous	Monocytes
Role of IL-17F in Allergic Inflammatory Airway Diseases	4.29	0.0714	NA	CXCL1,CXCL8,IL6	Adipose - Subcutaneous	Monocytes
LXR/RXR Activation	4.27	0.0331	-1	IL6,PTGS2,S100A8,SERPINA1	Adipose - Subcutaneous	Monocytes
Phagosome Formation	4.21	0.032	NA	FCGR1A,FCGR1B,FCGR3A/FCGR3B,IGHG3	Adipose - Subcutaneous	Monocytes
Role of Cytokines in Mediating Communication between Immune Cells	3.96	0.0556	NA	CSF3,CXCL8,IL6	Adipose - Subcutaneous	Monocytes
Role of IL-17A in Arthritis	3.96	0.0556	NA	CXCL1,CXCL8,PTGS2	Adipose - Subcutaneous	Monocytes
HMGB1 Signaling	3.74	0.0242	2	CXCL8,IL6,LIF,SELE	Adipose - Subcutaneous	Monocytes
Granulocyte Adhesion and Diapedesis	3.61	0.0223	NA	CSF3,CXCL1,CXCL8,SELE	Adipose - Subcutaneous	Monocytes
Glucocorticoid Receptor Signaling	3.58	0.0149	NA	CXCL8,FCGR1A,IL6,PTGS2,SELE	Adipose - Subcutaneous	Monocytes
Osteoarthritis Pathway	3.34	0.019	NA	CXCL8,PTGS2,S100A8,S100A9	Adipose - Subcutaneous	Monocytes
Communication between Innate and Adaptive Immune Cells	3.22	0.0312	NA	CXCL8,IGHG3,IL6	Adipose - Subcutaneous	Monocytes
IL-17A Signaling in Gastric Cells	3.08	0.08	NA	CXCL1,CXCL8	Adipose - Subcutaneous	Monocytes
IL-17A Signaling in Fibroblasts	2.78	0.0571	NA	IL6,LCN2	Adipose - Subcutaneous	Monocytes
Iron homeostasis signaling pathway	2.78	0.0219	NA	HBA1/HBA2,HBD,IL6	Adipose - Subcutaneous	Monocytes
Role of Pattern Recognition Receptors in Recognition of Bacteria and Viruses	2.63	0.0195	NA	CXCL8,IL6,LIF	Adipose - Subcutaneous	Monocytes
Role of Hypercytokinemia/hyperchemokinemia in the Pathogenesis of Influenza	2.61	0.0465	NA	CXCL8,IL6	Adipose - Subcutaneous	Monocytes
Role of NFAT in Regulation of the Immune Response	2.44	0.0166	NA	FCGR1A,FCGR1B,FCGR3A/FCGR3B	Adipose - Subcutaneous	Monocytes
Hepatic Cholestasis	2.41	0.0163	NA	CXCL8,IL6,LIF	Adipose - Subcutaneous	Monocytes
Agranulocyte Adhesion and Diapedesis	2.36	0.0156	NA	CXCL1,CXCL8,SELE	Adipose - Subcutaneous	Monocytes
IL-8 Signaling	2.31	0.015	NA	CXCL1,CXCL8,PTGS2	Adipose - Subcutaneous	Monocytes
IL-17A Signaling in Airway Cells	2.27	0.0312	NA	CXCL1,IL6	Adipose - Subcutaneous	Monocytes
IL-15 Signaling	2.18	0.0282	NA	CXCL8,IL6	Adipose - Subcutaneous	Monocytes
TREM1 Signaling	2.13	0.0267	NA	CXCL8,IL6	Adipose - Subcutaneous	Monocytes
Cardiac Hypertrophy Signaling (Enhanced)	2.02	0.00821	2	CXCL8,IL6,LIF,PTGS2	Adipose - Subcutaneous	Monocytes
Fcγ Receptor-mediated Phagocytosis in Macrophages and Monocytes	1.95	0.0213	NA	FCGR1A,FCGR3A/FCGR3B	Adipose - Subcutaneous	Monocytes
Systemic Lupus Erythematosus In B Cell Signaling Pathway	1.94	0.0109	NA	CXCL8,IL6,LIF	Adipose - Subcutaneous	Monocytes
Airway Pathology in Chronic Obstructive Pulmonary Disease	1.87	0.125	NA	CXCL8	Adipose - Subcutaneous	Monocytes
Neuroinflammation Signaling Pathway	1.84	0.01	NA	CXCL8,IL6,PTGS2	Adipose - Subcutaneous	Monocytes
HGF Signaling	1.81	0.018	NA	IL6,PTGS2	Adipose - Subcutaneous	Monocytes
Prostanoid Biosynthesis	1.77	0.1	NA	PTGS2	Adipose - Subcutaneous	Monocytes
Role of Tissue Factor in Cancer	1.76	0.0171	NA	CXCL1,CXCL8	Adipose - Subcutaneous	Monocytes
IL-6 Signaling	1.71	0.016	NA	CXCL8,IL6	Adipose - Subcutaneous	Monocytes
Hematopoiesis from Multipotent Stem Cells	1.69	0.0833	NA	CSF3	Adipose - Subcutaneous	Monocytes
IL-12 Signaling and Production in Macrophages	1.67	0.0152	NA	S100A8,SERPINA1	Adipose - Subcutaneous	Monocytes
Fatty Acid α-oxidation	1.47	0.05	NA	PTGS2	Adipose - Subcutaneous	Monocytes
Acute Phase Response Signaling	1.42	0.0112	NA	IL6,SERPINA1	Adipose - Subcutaneous	Monocytes
Apelin Cardiac Fibroblast Signaling Pathway	1.41	0.0435	NA	IL6	Adipose - Subcutaneous	Monocytes
Hepatic Fibrosis / Hepatic Stellate Cell Activation	1.39	0.0108	NA	CXCL8,IL6	Adipose - Subcutaneous	Monocytes
Production of Nitric Oxide and Reactive Oxygen Species in Macrophages	1.38	0.0106	NA	S100A8,SERPINA1	Adipose - Subcutaneous	Monocytes
Role of JAK family kinases in IL-6-type Cytokine Signaling	1.38	0.04	NA	IL6	Adipose - Subcutaneous	Monocytes
Clathrin-mediated Endocytosis Signaling	1.36	0.0104	NA	S100A8,SERPINA1	Adipose - Subcutaneous	Monocytes
Role of NFAT in Cardiac Hypertrophy	1.28	0.00935	NA	IL6,LIF	Adipose - Subcutaneous	Monocytes
MIF-mediated Glucocorticoid Regulation	1.25	0.0294	NA	PTGS2	Adipose - Subcutaneous	Monocytes
Coagulation System	1.23	0.0286	NA	SERPINA1	Adipose - Subcutaneous	Monocytes
Role of PKR in Interferon Induction and Antiviral Response	1.17	0.0244	NA	FCGR1A	Adipose - Subcutaneous	Monocytes
MIF Regulation of Innate Immunity	1.16	0.0238	NA	PTGS2	Adipose - Subcutaneous	Monocytes
Retinol Biosynthesis	1.16	0.0238	NA	LIPG	Adipose - Subcutaneous	Monocytes
Colorectal Cancer Metastasis Signaling	1.16	0.00791	NA	IL6,PTGS2	Adipose - Subcutaneous	Monocytes
FAT10 Cancer Signaling Pathway	1.12	0.0217	NA	IL6	Adipose - Subcutaneous	Monocytes
Triacylglycerol Degradation	1.11	0.0213	NA	LIPG	Adipose - Subcutaneous	Monocytes
Graft-versus-Host Disease Signaling	1.1	0.0208	NA	IL6	Adipose - Subcutaneous	Monocytes
Senescence Pathway	1.09	0.00727	NA	CXCL8,IL6	Adipose - Subcutaneous	Monocytes
Autoimmune Thyroid Disease Signaling	1.09	0.0204	NA	IGHG3	Adipose - Subcutaneous	Monocytes
Primary Immunodeficiency Signaling	1.08	0.02	NA	IGHG3	Adipose - Subcutaneous	Monocytes
Thyroid Cancer Signaling	1.08	0.0196	NA	CXCL8	Adipose - Subcutaneous	Monocytes
Lymphotoxin β Receptor Signaling	1.06	0.0189	NA	CXCL1	Adipose - Subcutaneous	Monocytes
Cancer Drug Resistance By Drug Efflux	1.02	0.0172	NA	PTGS2	Adipose - Subcutaneous	Monocytes
Activation of IRF by Cytosolic Pattern Recognition Receptors	0.987	0.0159	NA	IL6	Adipose - Subcutaneous	Monocytes
Phospholipases	0.987	0.0159	NA	LIPG	Adipose - Subcutaneous	Monocytes
PXR/RXR Activation	0.975	0.0154	NA	IL6	Adipose - Subcutaneous	Monocytes
CD40 Signaling	0.975	0.0154	NA	PTGS2	Adipose - Subcutaneous	Monocytes
Eicosanoid Signaling	0.971	0.0152	NA	PTGS2	Adipose - Subcutaneous	Monocytes
IL-10 Signaling	0.951	0.0145	NA	IL6	Adipose - Subcutaneous	Monocytes
SPINK1 General Cancer Pathway	0.951	0.0145	NA	IL6	Adipose - Subcutaneous	Monocytes
Small Cell Lung Cancer Signaling	0.939	0.0141	NA	PTGS2	Adipose - Subcutaneous	Monocytes
ERK5 Signaling	0.936	0.0139	NA	LIF	Adipose - Subcutaneous	Monocytes
T Helper Cell Differentiation	0.928	0.0137	NA	IL6	Adipose - Subcutaneous	Monocytes
GPCR-Mediated Integration of Enteroendocrine Signaling Exemplified by an L Cell	0.928	0.0137	NA	GAL	Adipose - Subcutaneous	Monocytes
Role of MAPK Signaling in the Pathogenesis of Influenza	0.889	0.0125	NA	PTGS2	Adipose - Subcutaneous	Monocytes
JAK/Stat Signaling	0.889	0.0125	NA	IL6	Adipose - Subcutaneous	Monocytes
Allograft Rejection Signaling	0.863	0.0116	NA	IGHG3	Adipose - Subcutaneous	Monocytes
Crosstalk between Dendritic Cells and Natural Killer Cells	0.848	0.0112	NA	IL6	Adipose - Subcutaneous	Monocytes
Altered T Cell and B Cell Signaling in Rheumatoid Arthritis	0.845	0.0111	NA	IL6	Adipose - Subcutaneous	Monocytes
Th17 Activation Pathway	0.839	0.011	NA	IL6	Adipose - Subcutaneous	Monocytes
ErbB Signaling	0.827	0.0106	NA	EREG	Adipose - Subcutaneous	Monocytes
Neuregulin Signaling	0.818	0.0104	NA	EREG	Adipose - Subcutaneous	Monocytes
Bladder Cancer Signaling	0.812	0.0103	NA	CXCL8	Adipose - Subcutaneous	Monocytes
Mouse Embryonic Stem Cell Pluripotency	0.79	0.00971	NA	LIF	Adipose - Subcutaneous	Monocytes
PPAR Signaling	0.785	0.00962	NA	PTGS2	Adipose - Subcutaneous	Monocytes
Pancreatic Adenocarcinoma Signaling	0.767	0.00917	NA	PTGS2	Adipose - Subcutaneous	Monocytes
Natural Killer Cell Signaling	0.733	0.0084	NA	FCGR3A/FCGR3B	Adipose - Subcutaneous	Monocytes
Cholecystokinin/Gastrin-mediated Signaling	0.733	0.0084	NA	PTGS2	Adipose - Subcutaneous	Monocytes
Role of NANOG in Mammalian Embryonic Stem Cell Pluripotency	0.733	0.0084	NA	LIF	Adipose - Subcutaneous	Monocytes
IL-15 Production	0.726	0.00826	NA	IL6	Adipose - Subcutaneous	Monocytes
Th1 Pathway	0.726	0.00826	NA	IL6	Adipose - Subcutaneous	Monocytes
FXR/RXR Activation	0.71	0.00794	NA	SERPINA1	Adipose - Subcutaneous	Monocytes
Endocannabinoid Neuronal Synapse Pathway	0.703	0.00781	NA	PTGS2	Adipose - Subcutaneous	Monocytes
Ovarian Cancer Signaling	0.672	0.00719	NA	PTGS2	Adipose - Subcutaneous	Monocytes
Aryl Hydrocarbon Receptor Signaling	0.662	0.00699	NA	IL6	Adipose - Subcutaneous	Monocytes
Corticotropin Releasing Hormone Signaling	0.656	0.0069	NA	PTGS2	Adipose - Subcutaneous	Monocytes
Th1 and Th2 Activation Pathway	0.593	0.00585	NA	IL6	Adipose - Subcutaneous	Monocytes
PI3K/AKT Signaling	0.587	0.00575	NA	PTGS2	Adipose - Subcutaneous	Monocytes
T Cell Exhaustion Signaling Pathway	0.585	0.00571	NA	IL6	Adipose - Subcutaneous	Monocytes
B Cell Receptor Signaling	0.564	0.00541	NA	IGHG3	Adipose - Subcutaneous	Monocytes
Endothelin-1 Signaling	0.558	0.00532	NA	PTGS2	Adipose - Subcutaneous	Monocytes
PPARα/RXRα Activation	0.554	0.00526	NA	IL6	Adipose - Subcutaneous	Monocytes
ILK Signaling	0.554	0.00526	NA	PTGS2	Adipose - Subcutaneous	Monocytes
Role of Osteoblasts, Osteoclasts and Chondrocytes in Rheumatoid Arthritis	0.5	0.00455	NA	IL6	Adipose - Subcutaneous	Monocytes
Cardiac Hypertrophy Signaling	0.47	0.00417	NA	IL6	Adipose - Subcutaneous	Monocytes
Phospholipase C Signaling	0.446	0.00389	NA	IGHG3	Adipose - Subcutaneous	Monocytes
Xenobiotic Metabolism Signaling	0.408	0.00348	NA	IL6	Adipose - Subcutaneous	Monocytes
Sirtuin Signaling Pathway	0.403	0.00344	NA	CXCL8	Adipose - Subcutaneous	Monocytes
Systemic Lupus Erythematosus In T Cell Signaling Pathway	0.359	0.003	NA	IL6	Adipose - Subcutaneous	Monocytes
Hepatic Fibrosis Signaling Pathway	0.327	0.00272	NA	CXCL8	Adipose - Subcutaneous	Monocytes
Protein Kinase A Signaling	0.303	0.00251	NA	PTGS2	Adipose - Subcutaneous	Monocytes
Axonal Guidance Signaling	0.245	0.00206	NA	ADAMTS14	Adipose - Subcutaneous	Monocytes
Phagosome Formation	4.63	0.04	NA	FCGR1A,FCGR1B,FCGR3A/FCGR3B,IGHG4,ITGB2	Adipose - Subcutaneous	Myeloid_Sum
Complement System	3.85	0.0811	NA	C1QC,C4BPB,ITGB2	Adipose - Subcutaneous	Myeloid_Sum
Dendritic Cell Maturation	3.84	0.0273	2.236	FCGR1A,FCGR1B,FCGR3A/FCGR3B,IGHG4,IL1RN	Adipose - Subcutaneous	Myeloid_Sum
Systemic Lupus Erythematosus Signaling	3.4	0.0218	NA	FCGR1A,FCGR1B,FCGR3A/FCGR3B,IGHG4,IL1RN	Adipose - Subcutaneous	Myeloid_Sum
Granulocyte Adhesion and Diapedesis	2.84	0.0223	NA	CXCL1,IL1RN,ITGB2,MMP7	Adipose - Subcutaneous	Myeloid_Sum
Agranulocyte Adhesion and Diapedesis	2.73	0.0208	NA	CXCL1,IL1RN,ITGB2,MMP7	Adipose - Subcutaneous	Myeloid_Sum
Atherosclerosis Signaling	2.31	0.0238	NA	IL1RN,ITGB2,LYZ	Adipose - Subcutaneous	Myeloid_Sum
Role of Macrophages, Fibroblasts and Endothelial Cells in Rheumatoid Arthritis	1.98	0.0128	NA	FCGR1A,FCGR3A/FCGR3B,IGHG4,IL1RN	Adipose - Subcutaneous	Myeloid_Sum
Melatonin Degradation II	1.96	0.25	NA	IL4I1	Adipose - Subcutaneous	Myeloid_Sum
Role of NFAT in Regulation of the Immune Response	1.88	0.0166	NA	FCGR1A,FCGR1B,FCGR3A/FCGR3B	Adipose - Subcutaneous	Myeloid_Sum
Tryptophan Degradation to 2-amino-3-carboxymuconate Semialdehyde	1.79	0.167	NA	KMO	Adipose - Subcutaneous	Myeloid_Sum
Caveolar-mediated Endocytosis Signaling	1.77	0.0274	NA	ITGAD,ITGB2	Adipose - Subcutaneous	Myeloid_Sum
Altered T Cell and B Cell Signaling in Rheumatoid Arthritis	1.6	0.0222	NA	IL1RN,SPP1	Adipose - Subcutaneous	Myeloid_Sum
Fcγ Receptor-mediated Phagocytosis in Macrophages and Monocytes	1.57	0.0213	NA	FCGR1A,FCGR3A/FCGR3B	Adipose - Subcutaneous	Myeloid_Sum
Neuregulin Signaling	1.55	0.0208	NA	EREG,MATK	Adipose - Subcutaneous	Myeloid_Sum
Communication between Innate and Adaptive Immune Cells	1.55	0.0208	NA	IGHG4,IL1RN	Adipose - Subcutaneous	Myeloid_Sum
Role of IL-17A in Psoriasis	1.46	0.0769	NA	CXCL1	Adipose - Subcutaneous	Myeloid_Sum
NAD biosynthesis II (from tryptophan)	1.46	0.0769	NA	KMO	Adipose - Subcutaneous	Myeloid_Sum
Paxillin Signaling	1.45	0.0185	NA	ITGAD,ITGB2	Adipose - Subcutaneous	Myeloid_Sum
Phenylalanine Degradation IV (Mammalian, via Side Chain)	1.43	0.0714	NA	IL4I1	Adipose - Subcutaneous	Myeloid_Sum
Natural Killer Cell Signaling	1.38	0.0168	NA	FCGR3A/FCGR3B,HCST	Adipose - Subcutaneous	Myeloid_Sum
Chondroitin Sulfate Degradation (Metazoa)	1.37	0.0625	NA	CEMIP	Adipose - Subcutaneous	Myeloid_Sum
LXR/RXR Activation	1.36	0.0165	NA	IL1RN,LYZ	Adipose - Subcutaneous	Myeloid_Sum
Dermatan Sulfate Degradation (Metazoa)	1.34	0.0588	NA	CEMIP	Adipose - Subcutaneous	Myeloid_Sum
FXR/RXR Activation	1.33	0.0159	NA	FBP1,IL1RN	Adipose - Subcutaneous	Myeloid_Sum
Differential Regulation of Cytokine Production in Macrophages and T Helper Cells by IL-17A and IL-17F	1.32	0.0556	NA	CXCL1	Adipose - Subcutaneous	Myeloid_Sum
Putrescine Degradation III	1.25	0.0476	NA	IL4I1	Adipose - Subcutaneous	Myeloid_Sum
Differential Regulation of Cytokine Production in Intestinal Epithelial Cells by IL-17A and IL-17F	1.22	0.0435	NA	CXCL1	Adipose - Subcutaneous	Myeloid_Sum
Tryptophan Degradation III (Eukaryotic)	1.22	0.0435	NA	KMO	Adipose - Subcutaneous	Myeloid_Sum
IL-17A Signaling in Gastric Cells	1.18	0.04	NA	CXCL1	Adipose - Subcutaneous	Myeloid_Sum
Tryptophan Degradation X (Mammalian, via Tryptamine)	1.18	0.04	NA	IL4I1	Adipose - Subcutaneous	Myeloid_Sum
Glycolysis I	1.16	0.0385	NA	FBP1	Adipose - Subcutaneous	Myeloid_Sum
Gluconeogenesis I	1.16	0.0385	NA	FBP1	Adipose - Subcutaneous	Myeloid_Sum
HOTAIR Regulatory Pathway	1.15	0.0126	NA	MMP7,SPP1	Adipose - Subcutaneous	Myeloid_Sum
Dopamine Degradation	1.1	0.0333	NA	IL4I1	Adipose - Subcutaneous	Myeloid_Sum
Acute Phase Response Signaling	1.07	0.0112	NA	C4BPB,IL1RN	Adipose - Subcutaneous	Myeloid_Sum
Noradrenaline and Adrenaline Degradation	1.04	0.0286	NA	IL4I1	Adipose - Subcutaneous	Myeloid_Sum
Clathrin-mediated Endocytosis Signaling	1.01	0.0104	NA	ITGB2,LYZ	Adipose - Subcutaneous	Myeloid_Sum
Leukocyte Extravasation Signaling	0.996	0.0102	NA	ITGB2,MMP7	Adipose - Subcutaneous	Myeloid_Sum
Inhibition of Matrix Metalloproteases	0.996	0.0256	NA	MMP7	Adipose - Subcutaneous	Myeloid_Sum
Adrenomedullin signaling pathway	0.996	0.0102	NA	IL1RN,MATK	Adipose - Subcutaneous	Myeloid_Sum
IL-8 Signaling	0.987	0.01	NA	CXCL1,ITGB2	Adipose - Subcutaneous	Myeloid_Sum
Role of PKR in Interferon Induction and Antiviral Response	0.975	0.0244	NA	FCGR1A	Adipose - Subcutaneous	Myeloid_Sum
Role of IL-17F in Allergic Inflammatory Airway Diseases	0.967	0.0238	NA	CXCL1	Adipose - Subcutaneous	Myeloid_Sum
Role of Hypercytokinemia/hyperchemokinemia in the Pathogenesis of Influenza	0.955	0.0233	NA	IL1RN	Adipose - Subcutaneous	Myeloid_Sum
Serotonin Receptor Signaling	0.955	0.0233	NA	IL4I1	Adipose - Subcutaneous	Myeloid_Sum
Integrin Signaling	0.939	0.00939	NA	ITGAD,ITGB2	Adipose - Subcutaneous	Myeloid_Sum
Role of Oct4 in Mammalian Embryonic Stem Cell Pluripotency	0.928	0.0217	NA	SPP1	Adipose - Subcutaneous	Myeloid_Sum
PFKFB4 Signaling Pathway	0.928	0.0217	NA	FBP1	Adipose - Subcutaneous	Myeloid_Sum
Role of Osteoblasts, Osteoclasts and Chondrocytes in Rheumatoid Arthritis	0.917	0.00909	NA	IL1RN,SPP1	Adipose - Subcutaneous	Myeloid_Sum
Graft-versus-Host Disease Signaling	0.91	0.0208	NA	IL1RN	Adipose - Subcutaneous	Myeloid_Sum
LPS/IL-1 Mediated Inhibition of RXR Function	0.903	0.00893	NA	IL1RN,IL4I1	Adipose - Subcutaneous	Myeloid_Sum
Autoimmune Thyroid Disease Signaling	0.903	0.0204	NA	IGHG4	Adipose - Subcutaneous	Myeloid_Sum
Hematopoiesis from Pluripotent Stem Cells	0.903	0.0204	NA	IGHG4	Adipose - Subcutaneous	Myeloid_Sum
Primary Immunodeficiency Signaling	0.893	0.02	NA	IGHG4	Adipose - Subcutaneous	Myeloid_Sum
Lymphotoxin β Receptor Signaling	0.87	0.0189	NA	CXCL1	Adipose - Subcutaneous	Myeloid_Sum
Role of Cytokines in Mediating Communication between Immune Cells	0.863	0.0185	NA	IL1RN	Adipose - Subcutaneous	Myeloid_Sum
Role of IL-17A in Arthritis	0.863	0.0185	NA	CXCL1	Adipose - Subcutaneous	Myeloid_Sum
MSP-RON Signaling Pathway	0.833	0.0172	NA	ITGB2	Adipose - Subcutaneous	Myeloid_Sum
IL-17A Signaling in Airway Cells	0.793	0.0156	NA	CXCL1	Adipose - Subcutaneous	Myeloid_Sum
Superpathway of Melatonin Degradation	0.788	0.0154	NA	IL4I1	Adipose - Subcutaneous	Myeloid_Sum
Serotonin Degradation	0.777	0.0149	NA	IL4I1	Adipose - Subcutaneous	Myeloid_Sum
IL-10 Signaling	0.764	0.0145	NA	IL1RN	Adipose - Subcutaneous	Myeloid_Sum
GPCR-Mediated Integration of Enteroendocrine Signaling Exemplified by an L Cell	0.742	0.0137	NA	GAL	Adipose - Subcutaneous	Myeloid_Sum
Toll-like Receptor Signaling	0.726	0.0132	NA	IL1RN	Adipose - Subcutaneous	Myeloid_Sum
Macropinocytosis Signaling	0.726	0.0132	NA	ITGB2	Adipose - Subcutaneous	Myeloid_Sum
Dopamine Receptor Signaling	0.721	0.013	NA	IL4I1	Adipose - Subcutaneous	Myeloid_Sum
VDR/RXR Activation	0.717	0.0128	NA	SPP1	Adipose - Subcutaneous	Myeloid_Sum
Agrin Interactions at Neuromuscular Junction	0.712	0.0127	NA	ITGB2	Adipose - Subcutaneous	Myeloid_Sum
IL-17 Signaling	0.706	0.0125	NA	CXCL1	Adipose - Subcutaneous	Myeloid_Sum
NF-κB Activation by Viruses	0.697	0.0122	NA	ITGB2	Adipose - Subcutaneous	Myeloid_Sum
HER-2 Signaling in Breast Cancer	0.688	0.0119	NA	ITGB2	Adipose - Subcutaneous	Myeloid_Sum
Allograft Rejection Signaling	0.678	0.0116	NA	IGHG4	Adipose - Subcutaneous	Myeloid_Sum
ErbB Signaling	0.644	0.0106	NA	EREG	Adipose - Subcutaneous	Myeloid_Sum
Glucocorticoid Receptor Signaling	0.633	0.00595	NA	FCGR1A,IL1RN	Adipose - Subcutaneous	Myeloid_Sum
Bladder Cancer Signaling	0.633	0.0103	NA	MMP7	Adipose - Subcutaneous	Myeloid_Sum
PPAR Signaling	0.606	0.00962	NA	IL1RN	Adipose - Subcutaneous	Myeloid_Sum
Virus Entry via Endocytic Pathways	0.595	0.00935	NA	ITGB2	Adipose - Subcutaneous	Myeloid_Sum
HIF1α Signaling	0.575	0.00885	NA	MMP7	Adipose - Subcutaneous	Myeloid_Sum
Hepatic Fibrosis Signaling Pathway	0.575	0.00543	NA	IL1RN,SPP1	Adipose - Subcutaneous	Myeloid_Sum
Neuroprotective Role of THOP1 in Alzheimer's Disease	0.565	0.00862	NA	ST14	Adipose - Subcutaneous	Myeloid_Sum
Role of Tissue Factor in Cancer	0.562	0.00855	NA	CXCL1	Adipose - Subcutaneous	Myeloid_Sum
p38 MAPK Signaling	0.559	0.00847	NA	IL1RN	Adipose - Subcutaneous	Myeloid_Sum
Cholecystokinin/Gastrin-mediated Signaling	0.556	0.0084	NA	IL1RN	Adipose - Subcutaneous	Myeloid_Sum
GP6 Signaling Pathway	0.556	0.0084	NA	COL22A1	Adipose - Subcutaneous	Myeloid_Sum
IL-15 Production	0.55	0.00826	NA	MATK	Adipose - Subcutaneous	Myeloid_Sum
Th1 Pathway	0.55	0.00826	NA	ITGB2	Adipose - Subcutaneous	Myeloid_Sum
IL-6 Signaling	0.538	0.008	NA	IL1RN	Adipose - Subcutaneous	Myeloid_Sum
Reelin Signaling in Neurons	0.526	0.00775	NA	ITGB2	Adipose - Subcutaneous	Myeloid_Sum
IL-12 Signaling and Production in Macrophages	0.519	0.00758	NA	LYZ	Adipose - Subcutaneous	Myeloid_Sum
STAT3 Pathway	0.51	0.00741	NA	IFNLR1	Adipose - Subcutaneous	Myeloid_Sum
Th2 Pathway	0.507	0.00735	NA	ITGB2	Adipose - Subcutaneous	Myeloid_Sum
Estrogen Receptor Signaling	0.504	0.0073	NA	NR0B1	Adipose - Subcutaneous	Myeloid_Sum
Iron homeostasis signaling pathway	0.504	0.0073	NA	ATP6V0D2	Adipose - Subcutaneous	Myeloid_Sum
Ovarian Cancer Signaling	0.499	0.00719	NA	MMP7	Adipose - Subcutaneous	Myeloid_Sum
Phagosome Maturation	0.47	0.00662	NA	ATP6V0D2	Adipose - Subcutaneous	Myeloid_Sum
Role of Pattern Recognition Receptors in Recognition of Bacteria and Viruses	0.463	0.00649	NA	C1QC	Adipose - Subcutaneous	Myeloid_Sum
Aldosterone Signaling in Epithelial Cells	0.455	0.00633	NA	DNAJC5B	Adipose - Subcutaneous	Myeloid_Sum
Th1 and Th2 Activation Pathway	0.427	0.00585	NA	ITGB2	Adipose - Subcutaneous	Myeloid_Sum
Wnt/β-catenin Signaling	0.423	0.00578	NA	MMP7	Adipose - Subcutaneous	Myeloid_Sum
PI3K/AKT Signaling	0.421	0.00575	NA	IFNLR1	Adipose - Subcutaneous	Myeloid_Sum
NF-κB Signaling	0.411	0.00559	NA	IL1RN	Adipose - Subcutaneous	Myeloid_Sum
Hepatic Cholestasis	0.402	0.00543	NA	IL1RN	Adipose - Subcutaneous	Myeloid_Sum
B Cell Receptor Signaling	0.4	0.00541	NA	IGHG4	Adipose - Subcutaneous	Myeloid_Sum
Hepatic Fibrosis / Hepatic Stellate Cell Activation	0.399	0.00538	NA	COL22A1	Adipose - Subcutaneous	Myeloid_Sum
Production of Nitric Oxide and Reactive Oxygen Species in Macrophages	0.395	0.00532	NA	LYZ	Adipose - Subcutaneous	Myeloid_Sum
NRF2-mediated Oxidative Stress Response	0.394	0.00529	NA	DNAJC5B	Adipose - Subcutaneous	Myeloid_Sum
ILK Signaling	0.391	0.00526	NA	ITGB2	Adipose - Subcutaneous	Myeloid_Sum
Osteoarthritis Pathway	0.358	0.00474	NA	SPP1	Adipose - Subcutaneous	Myeloid_Sum
Actin Cytoskeleton Signaling	0.347	0.00459	NA	MATK	Adipose - Subcutaneous	Myeloid_Sum
Sperm Motility	0.339	0.00448	NA	MATK	Adipose - Subcutaneous	Myeloid_Sum
Colorectal Cancer Metastasis Signaling	0.3	0.00395	NA	MMP7	Adipose - Subcutaneous	Myeloid_Sum
Phospholipase C Signaling	0.296	0.00389	NA	IGHG4	Adipose - Subcutaneous	Myeloid_Sum
Protein Ubiquitination Pathway	0.277	0.00366	NA	DNAJC5B	Adipose - Subcutaneous	Myeloid_Sum
Xenobiotic Metabolism Signaling	0.263	0.00348	NA	IL4I1	Adipose - Subcutaneous	Myeloid_Sum
Axonal Guidance Signaling	0	0.00206	NA	MMP7	Adipose - Subcutaneous	Myeloid_Sum
Cardiac Hypertrophy Signaling (Enhanced)	0	0.00205	NA	IFNLR1	Adipose - Subcutaneous	Myeloid_Sum
Fcγ Receptor-mediated Phagocytosis in Macrophages and Monocytes	3.94	0.0319	NA	FCGR1A,FCGR3A/FCGR3B,PLD5	Adipose - Visceral (Omentum)	MacrophageSum
Complement System	3.2	0.0541	NA	C1QC,C4BPB	Adipose - Visceral (Omentum)	MacrophageSum
Phagosome Formation	2.15	0.016	NA	FCGR1A,FCGR3A/FCGR3B	Adipose - Visceral (Omentum)	MacrophageSum
HOTAIR Regulatory Pathway	1.95	0.0126	NA	MMP7,SPP1	Adipose - Visceral (Omentum)	MacrophageSum
Th1 and Th2 Activation Pathway	1.89	0.0117	NA	HAVCR2,TIMD4	Adipose - Visceral (Omentum)	MacrophageSum
Acute Phase Response Signaling	1.85	0.0112	NA	C4BPB,LBP	Adipose - Visceral (Omentum)	MacrophageSum
Role of NFAT in Regulation of the Immune Response	1.84	0.011	NA	FCGR1A,FCGR3A/FCGR3B	Adipose - Visceral (Omentum)	MacrophageSum
Dendritic Cell Maturation	1.84	0.0109	NA	FCGR1A,FCGR3A/FCGR3B	Adipose - Visceral (Omentum)	MacrophageSum
Choline Biosynthesis III	1.82	0.0667	NA	PLD5	Adipose - Visceral (Omentum)	MacrophageSum
Chondroitin Sulfate Degradation (Metazoa)	1.79	0.0625	NA	CEMIP	Adipose - Visceral (Omentum)	MacrophageSum
Dermatan Sulfate Degradation (Metazoa)	1.77	0.0588	NA	CEMIP	Adipose - Visceral (Omentum)	MacrophageSum
Systemic Lupus Erythematosus Signaling	1.65	0.00873	NA	FCGR1A,FCGR3A/FCGR3B	Adipose - Visceral (Omentum)	MacrophageSum
Inhibition of Matrix Metalloproteases	1.41	0.0256	NA	MMP7	Adipose - Visceral (Omentum)	MacrophageSum
Role of Macrophages, Fibroblasts and Endothelial Cells in Rheumatoid Arthritis	1.41	0.00641	NA	FCGR1A,FCGR3A/FCGR3B	Adipose - Visceral (Omentum)	MacrophageSum
Role of PKR in Interferon Induction and Antiviral Response	1.39	0.0244	NA	FCGR1A	Adipose - Visceral (Omentum)	MacrophageSum
iNOS Signaling	1.35	0.0222	NA	LBP	Adipose - Visceral (Omentum)	MacrophageSum
Role of Oct4 in Mammalian Embryonic Stem Cell Pluripotency	1.34	0.0217	NA	SPP1	Adipose - Visceral (Omentum)	MacrophageSum
Autophagy	1.22	0.0164	NA	CTSE	Adipose - Visceral (Omentum)	MacrophageSum
Phospholipases	1.21	0.0159	NA	PLD5	Adipose - Visceral (Omentum)	MacrophageSum
IL-10 Signaling	1.17	0.0145	NA	LBP	Adipose - Visceral (Omentum)	MacrophageSum
Toll-like Receptor Signaling	1.13	0.0132	NA	LBP	Adipose - Visceral (Omentum)	MacrophageSum
VDR/RXR Activation	1.12	0.0128	NA	SPP1	Adipose - Visceral (Omentum)	MacrophageSum
LPS-stimulated MAPK Signaling	1.1	0.0122	NA	LBP	Adipose - Visceral (Omentum)	MacrophageSum
Altered T Cell and B Cell Signaling in Rheumatoid Arthritis	1.06	0.0111	NA	SPP1	Adipose - Visceral (Omentum)	MacrophageSum
Bladder Cancer Signaling	1.03	0.0103	NA	MMP7	Adipose - Visceral (Omentum)	MacrophageSum
Pancreatic Adenocarcinoma Signaling	0.979	0.00917	NA	PLD5	Adipose - Visceral (Omentum)	MacrophageSum
Antioxidant Action of Vitamin C	0.979	0.00917	NA	PLD5	Adipose - Visceral (Omentum)	MacrophageSum
HIF1α Signaling	0.967	0.00885	NA	MMP7	Adipose - Visceral (Omentum)	MacrophageSum
Natural Killer Cell Signaling	0.943	0.0084	NA	FCGR3A/FCGR3B	Adipose - Visceral (Omentum)	MacrophageSum
LXR/RXR Activation	0.936	0.00826	NA	LBP	Adipose - Visceral (Omentum)	MacrophageSum
Th1 Pathway	0.936	0.00826	NA	HAVCR2	Adipose - Visceral (Omentum)	MacrophageSum
IL-6 Signaling	0.924	0.008	NA	LBP	Adipose - Visceral (Omentum)	MacrophageSum
Th2 Pathway	0.889	0.00735	NA	TIMD4	Adipose - Visceral (Omentum)	MacrophageSum
Ovarian Cancer Signaling	0.879	0.00719	NA	MMP7	Adipose - Visceral (Omentum)	MacrophageSum
Phagosome Maturation	0.848	0.00662	NA	CTSE	Adipose - Visceral (Omentum)	MacrophageSum
Role of Pattern Recognition Receptors in Recognition of Bacteria and Viruses	0.839	0.00649	NA	C1QC	Adipose - Visceral (Omentum)	MacrophageSum
Gαq Signaling	0.833	0.00637	NA	PLD5	Adipose - Visceral (Omentum)	MacrophageSum
Aldosterone Signaling in Epithelial Cells	0.83	0.00633	NA	DNAJC5B	Adipose - Visceral (Omentum)	MacrophageSum
Wnt/β-catenin Signaling	0.793	0.00578	NA	MMP7	Adipose - Visceral (Omentum)	MacrophageSum
T Cell Exhaustion Signaling Pathway	0.788	0.00571	NA	HAVCR2	Adipose - Visceral (Omentum)	MacrophageSum
Granulocyte Adhesion and Diapedesis	0.78	0.00559	NA	MMP7	Adipose - Visceral (Omentum)	MacrophageSum
Hepatic Cholestasis	0.767	0.00543	NA	LBP	Adipose - Visceral (Omentum)	MacrophageSum
Hepatic Fibrosis / Hepatic Stellate Cell Activation	0.764	0.00538	NA	LBP	Adipose - Visceral (Omentum)	MacrophageSum
Endothelin-1 Signaling	0.759	0.00532	NA	PLD5	Adipose - Visceral (Omentum)	MacrophageSum
NRF2-mediated Oxidative Stress Response	0.757	0.00529	NA	DNAJC5B	Adipose - Visceral (Omentum)	MacrophageSum
Agranulocyte Adhesion and Diapedesis	0.752	0.00521	NA	MMP7	Adipose - Visceral (Omentum)	MacrophageSum
Leukocyte Extravasation Signaling	0.742	0.00508	NA	MMP7	Adipose - Visceral (Omentum)	MacrophageSum
IL-8 Signaling	0.735	0.005	NA	PLD5	Adipose - Visceral (Omentum)	MacrophageSum
mTOR Signaling	0.717	0.00476	NA	PLD5	Adipose - Visceral (Omentum)	MacrophageSum
Osteoarthritis Pathway	0.714	0.00474	NA	SPP1	Adipose - Visceral (Omentum)	MacrophageSum
Actin Cytoskeleton Signaling	0.701	0.00459	NA	LBP	Adipose - Visceral (Omentum)	MacrophageSum
Role of Osteoblasts, Osteoclasts and Chondrocytes in Rheumatoid Arthritis	0.699	0.00455	NA	SPP1	Adipose - Visceral (Omentum)	MacrophageSum
LPS/IL-1 Mediated Inhibition of RXR Function	0.69	0.00446	NA	LBP	Adipose - Visceral (Omentum)	MacrophageSum
Colorectal Cancer Metastasis Signaling	0.644	0.00395	NA	MMP7	Adipose - Visceral (Omentum)	MacrophageSum
Phospholipase C Signaling	0.638	0.00389	NA	PLD5	Adipose - Visceral (Omentum)	MacrophageSum
Protein Ubiquitination Pathway	0.614	0.00366	NA	DNAJC5B	Adipose - Visceral (Omentum)	MacrophageSum
Glucocorticoid Receptor Signaling	0.538	0.00298	NA	FCGR1A	Adipose - Visceral (Omentum)	MacrophageSum
Hepatic Fibrosis Signaling Pathway	0.504	0.00272	NA	SPP1	Adipose - Visceral (Omentum)	MacrophageSum
Axonal Guidance Signaling	0.408	0.00206	NA	MMP7	Adipose - Visceral (Omentum)	MacrophageSum
Neuroprotective Role of THOP1 in Alzheimer's Disease	7.42	0.0776	3	KLK10,KLK11,KLK5,KLK7,MASP1,PRSS12,SERPINA3,TPSAB1/TPSB2,TPSD1	Adipose - Visceral (Omentum)	Mast cells
LXR/RXR Activation	7.26	0.0744	0.707	ALB,FASN,IL1R2,IL6,LBP,S100A8,SAA1,SAA2,SAA4	Adipose - Visceral (Omentum)	Mast cells
SPINK1 General Cancer Pathway	6.69	0.101	1.89	IL6,MT1A,MT1B,MT1G,MT1H,MT1M,MT1X	Adipose - Visceral (Omentum)	Mast cells
Acute Phase Response Signaling	4.85	0.0447	-2	ALB,HMOX1,IL6,LBP,SAA1,SAA2,SAA4,SERPINA3	Adipose - Visceral (Omentum)	Mast cells
Intrinsic Prothrombin Activation Pathway	3.91	0.0952	2	KLK10,KLK11,KLK5,KLK7	Adipose - Visceral (Omentum)	Mast cells
MSP-RON Signaling Pathway	3.37	0.069	NA	KLK10,KLK11,KLK5,KLK7	Adipose - Visceral (Omentum)	Mast cells
SPINK1 Pancreatic Cancer Pathway	3.31	0.0667	-2	KLK10,KLK11,KLK5,KLK7	Adipose - Visceral (Omentum)	Mast cells
IL-10 Signaling	3.08	0.058	NA	HMOX1,IL1R2,IL6,LBP	Adipose - Visceral (Omentum)	Mast cells
Heparan Sulfate Biosynthesis (Late Stages)	3.04	0.0563	1	AADAC,CHST4,HS3ST6,SULT1B1	Adipose - Visceral (Omentum)	Mast cells
Basal Cell Carcinoma Signaling	3.01	0.0556	NA	BMP7,HHIP,WNT10A,WNT7B	Adipose - Visceral (Omentum)	Mast cells
Hepatic Fibrosis / Hepatic Stellate Cell Activation	3.01	0.0323	NA	COL26A1,COL6A6,COL9A1,IL1R2,IL6,LBP	Adipose - Visceral (Omentum)	Mast cells
FXR/RXR Activation	2.98	0.0397	NA	ALB,FASN,SAA1,SAA2,SAA4	Adipose - Visceral (Omentum)	Mast cells
Atherosclerosis Signaling	2.98	0.0397	NA	ALB,IL6,S100A8,SAA4,TPSAB1/TPSB2	Adipose - Visceral (Omentum)	Mast cells
Heparan Sulfate Biosynthesis	2.88	0.0513	1	AADAC,CHST4,HS3ST6,SULT1B1	Adipose - Visceral (Omentum)	Mast cells
Role of Osteoblasts, Osteoclasts and Chondrocytes in Rheumatoid Arthritis	2.64	0.0273	NA	BMP7,IL1R2,IL6,SFRP2,WNT10A,WNT7B	Adipose - Visceral (Omentum)	Mast cells
Role of IL-17A in Psoriasis	2.56	0.154	NA	S100A8,S100A9	Adipose - Visceral (Omentum)	Mast cells
Dermatan Sulfate Biosynthesis (Late Stages)	2.56	0.0652	NA	CHST4,HS3ST6,SULT1B1	Adipose - Visceral (Omentum)	Mast cells
Role of Macrophages, Fibroblasts and Endothelial Cells in Rheumatoid Arthritis	2.52	0.0224	NA	FCGR1A,IGHG4,IL1R2,IL6,SFRP2,WNT10A,WNT7B	Adipose - Visceral (Omentum)	Mast cells
Chondroitin Sulfate Biosynthesis (Late Stages)	2.51	0.0625	NA	CHST4,HS3ST6,SULT1B1	Adipose - Visceral (Omentum)	Mast cells
Chondroitin Sulfate Biosynthesis	2.32	0.0536	NA	CHST4,HS3ST6,SULT1B1	Adipose - Visceral (Omentum)	Mast cells
Dermatan Sulfate Biosynthesis	2.26	0.0508	NA	CHST4,HS3ST6,SULT1B1	Adipose - Visceral (Omentum)	Mast cells
Clathrin-mediated Endocytosis Signaling	2.19	0.0259	NA	ALB,FGF16,FGF9,S100A8,SAA4	Adipose - Visceral (Omentum)	Mast cells
Senescence Pathway	2.17	0.0218	-0.816	CAPN6,IL6,MAPK15,SAA1,SAA2,SAA4	Adipose - Visceral (Omentum)	Mast cells
Apelin Cardiac Fibroblast Signaling Pathway	2.07	0.087	NA	APLNR,IL6	Adipose - Visceral (Omentum)	Mast cells
Iron homeostasis signaling pathway	2.01	0.0292	NA	BMP7,ERFE,HMOX1,IL6	Adipose - Visceral (Omentum)	Mast cells
LPS/IL-1 Mediated Inhibition of RXR Function	1.92	0.0223	NA	CHST4,HS3ST6,IL1R2,LBP,SULT1B1	Adipose - Visceral (Omentum)	Mast cells
Palmitate Biosynthesis I (Animals)	1.92	0.5	NA	FASN	Adipose - Visceral (Omentum)	Mast cells
Fatty Acid Biosynthesis Initiation II	1.92	0.5	NA	FASN	Adipose - Visceral (Omentum)	Mast cells
Heme Degradation	1.62	0.25	NA	HMOX1	Adipose - Visceral (Omentum)	Mast cells
Retinol Biosynthesis	1.57	0.0476	NA	AADAC,LRAT	Adipose - Visceral (Omentum)	Mast cells
Axonal Guidance Signaling	1.54	0.0144	NA	ADAMTS16,BMP7,EPHA5,HHIP,NTNG1,WNT10A,WNT7B	Adipose - Visceral (Omentum)	Mast cells
Regulation of the Epithelial-Mesenchymal Transition Pathway	1.53	0.0208	NA	FGF16,FGF9,WNT10A,WNT7B	Adipose - Visceral (Omentum)	Mast cells
Xenobiotic Metabolism Signaling	1.51	0.0174	NA	CHST4,HMOX1,HS3ST6,IL6,SULT1B1	Adipose - Visceral (Omentum)	Mast cells
Hematopoiesis from Pluripotent Stem Cells	1.45	0.0408	NA	IGHG4,IL6	Adipose - Visceral (Omentum)	Mast cells
Role of NANOG in Mammalian Embryonic Stem Cell Pluripotency	1.44	0.0252	NA	BMP7,WNT10A,WNT7B	Adipose - Visceral (Omentum)	Mast cells
GP6 Signaling Pathway	1.44	0.0252	NA	COL26A1,COL6A6,COL9A1	Adipose - Visceral (Omentum)	Mast cells
IL-6 Signaling	1.39	0.024	NA	IL1R2,IL6,LBP	Adipose - Visceral (Omentum)	Mast cells
Phagosome Formation	1.39	0.024	NA	FCGR1A,IGHG4,MRC1	Adipose - Visceral (Omentum)	Mast cells
White Adipose Tissue Browning Pathway	1.36	0.0233	NA	BMP7,FNDC5,GPBAR1	Adipose - Visceral (Omentum)	Mast cells
IL-12 Signaling and Production in Macrophages	1.33	0.0227	NA	ALB,S100A8,SAA4	Adipose - Visceral (Omentum)	Mast cells
Human Embryonic Stem Cell Pluripotency	1.31	0.0222	NA	BMP7,WNT10A,WNT7B	Adipose - Visceral (Omentum)	Mast cells
PCP pathway	1.29	0.0333	NA	WNT10A,WNT7B	Adipose - Visceral (Omentum)	Mast cells
Ovarian Cancer Signaling	1.28	0.0216	NA	FGF9,WNT10A,WNT7B	Adipose - Visceral (Omentum)	Mast cells
Cardiac Hypertrophy Signaling (Enhanced)	1.11	0.0123	0.816	FGF16,FGF9,IL1R2,IL6,WNT10A,WNT7B	Adipose - Visceral (Omentum)	Mast cells
Role of Wnt/GSK-3β Signaling in the Pathogenesis of Influenza	1.09	0.0256	NA	WNT10A,WNT7B	Adipose - Visceral (Omentum)	Mast cells
Choline Biosynthesis III	1.06	0.0667	NA	HMOX1	Adipose - Visceral (Omentum)	Mast cells
Wnt/β-catenin Signaling	1.05	0.0173	NA	SFRP2,WNT10A,WNT7B	Adipose - Visceral (Omentum)	Mast cells
Apelin Adipocyte Signaling Pathway	1.05	0.0244	NA	APLNR,MAPK15	Adipose - Visceral (Omentum)	Mast cells
FGF Signaling	1.03	0.0238	NA	FGF16,FGF9	Adipose - Visceral (Omentum)	Mast cells
Dendritic Cell Maturation	1	0.0164	NA	FCGR1A,IGHG4,IL6	Adipose - Visceral (Omentum)	Mast cells
Hepatic Cholestasis	0.991	0.0163	NA	IL1R2,IL6,LBP	Adipose - Visceral (Omentum)	Mast cells
Differential Regulation of Cytokine Production in Macrophages and T Helper Cells by IL-17A and IL-17F	0.983	0.0556	NA	IL6	Adipose - Visceral (Omentum)	Mast cells
Production of Nitric Oxide and Reactive Oxygen Species in Macrophages	0.971	0.016	NA	ALB,S100A8,SAA4	Adipose - Visceral (Omentum)	Mast cells
PPARα/RXRα Activation	0.963	0.0158	NA	FASN,IL1R2,IL6	Adipose - Visceral (Omentum)	Mast cells
Apelin Muscle Signaling Pathway	0.963	0.0526	NA	APLNR	Adipose - Visceral (Omentum)	Mast cells
Neuroinflammation Signaling Pathway	0.959	0.0133	NA	HMOX1,IL6,MAPK15,SLC1A3	Adipose - Visceral (Omentum)	Mast cells
Fcγ Receptor-mediated Phagocytosis in Macrophages and Monocytes	0.951	0.0213	NA	FCGR1A,HMOX1	Adipose - Visceral (Omentum)	Mast cells
Cardiomyocyte Differentiation via BMP Receptors	0.939	0.05	NA	BMP7	Adipose - Visceral (Omentum)	Mast cells
The Visual Cycle	0.939	0.05	NA	LRAT	Adipose - Visceral (Omentum)	Mast cells
Communication between Innate and Adaptive Immune Cells	0.936	0.0208	NA	IGHG4,IL6	Adipose - Visceral (Omentum)	Mast cells
Bladder Cancer Signaling	0.928	0.0206	NA	FGF16,FGF9	Adipose - Visceral (Omentum)	Mast cells
Apelin Cardiomyocyte Signaling Pathway	0.917	0.0202	NA	APLNR,MAPK15	Adipose - Visceral (Omentum)	Mast cells
Osteoarthritis Pathway	0.863	0.0142	NA	IL1R2,S100A8,S100A9	Adipose - Visceral (Omentum)	Mast cells
Role of JAK family kinases in IL-6-type Cytokine Signaling	0.851	0.04	NA	IL6	Adipose - Visceral (Omentum)	Mast cells
Apelin Liver Signaling Pathway	0.836	0.0385	NA	APLNR	Adipose - Visceral (Omentum)	Mast cells
Actin Cytoskeleton Signaling	0.833	0.0138	NA	FGF16,FGF9,LBP	Adipose - Visceral (Omentum)	Mast cells
Sonic Hedgehog Signaling	0.79	0.0345	NA	HHIP	Adipose - Visceral (Omentum)	Mast cells
Systemic Lupus Erythematosus Signaling	0.788	0.0131	NA	FCGR1A,IGHG4,IL6	Adipose - Visceral (Omentum)	Mast cells
IL-15 Production	0.777	0.0165	NA	EPHA5,IL6	Adipose - Visceral (Omentum)	Mast cells
Dopamine Degradation	0.777	0.0333	NA	SULT1B1	Adipose - Visceral (Omentum)	Mast cells
IL-17A Signaling in Fibroblasts	0.717	0.0286	NA	IL6	Adipose - Visceral (Omentum)	Mast cells
Colorectal Cancer Metastasis Signaling	0.701	0.0119	NA	IL6,WNT10A,WNT7B	Adipose - Visceral (Omentum)	Mast cells
Complement System	0.695	0.027	NA	MASP1	Adipose - Visceral (Omentum)	Mast cells
Thyroid Hormone Metabolism II (via Conjugation and/or Degradation)	0.684	0.0263	NA	SULT1B1	Adipose - Visceral (Omentum)	Mast cells
Role of PKR in Interferon Induction and Antiviral Response	0.656	0.0244	NA	FCGR1A	Adipose - Visceral (Omentum)	Mast cells
Triacylglycerol Biosynthesis	0.656	0.0244	NA	PLPP4	Adipose - Visceral (Omentum)	Mast cells
Role of IL-17F in Allergic Inflammatory Airway Diseases	0.646	0.0238	NA	IL6	Adipose - Visceral (Omentum)	Mast cells
Role of Hypercytokinemia/hyperchemokinemia in the Pathogenesis of Influenza	0.636	0.0233	NA	IL6	Adipose - Visceral (Omentum)	Mast cells
Apelin Pancreas Signaling Pathway	0.629	0.0227	NA	APLNR	Adipose - Visceral (Omentum)	Mast cells
Role of Pattern Recognition Receptors in Recognition of Bacteria and Viruses	0.62	0.013	NA	IL6,PTX3	Adipose - Visceral (Omentum)	Mast cells
iNOS Signaling	0.62	0.0222	NA	LBP	Adipose - Visceral (Omentum)	Mast cells
Stearate Biosynthesis I (Animals)	0.613	0.0217	NA	FASN	Adipose - Visceral (Omentum)	Mast cells
FAT10 Cancer Signaling Pathway	0.613	0.0217	NA	IL6	Adipose - Visceral (Omentum)	Mast cells
nNOS Signaling in Neurons	0.604	0.0213	NA	CAPN6	Adipose - Visceral (Omentum)	Mast cells
Ephrin A Signaling	0.604	0.0213	NA	EPHA5	Adipose - Visceral (Omentum)	Mast cells
Triacylglycerol Degradation	0.604	0.0213	NA	AADAC	Adipose - Visceral (Omentum)	Mast cells
HOTAIR Regulatory Pathway	0.6	0.0126	NA	WNT10A,WNT7B	Adipose - Visceral (Omentum)	Mast cells
Graft-versus-Host Disease Signaling	0.595	0.0208	NA	IL6	Adipose - Visceral (Omentum)	Mast cells
Autoimmune Thyroid Disease Signaling	0.588	0.0204	NA	IGHG4	Adipose - Visceral (Omentum)	Mast cells
Cell Cycle: G2/M DNA Damage Checkpoint Regulation	0.588	0.0204	NA	RPRM	Adipose - Visceral (Omentum)	Mast cells
Primary Immunodeficiency Signaling	0.58	0.02	NA	IGHG4	Adipose - Visceral (Omentum)	Mast cells
Amyloid Processing	0.58	0.02	NA	CAPN6	Adipose - Visceral (Omentum)	Mast cells
Glioblastoma Multiforme Signaling	0.577	0.0121	NA	WNT10A,WNT7B	Adipose - Visceral (Omentum)	Mast cells
Tight Junction Signaling	0.565	0.0119	NA	CGN,CLDN16	Adipose - Visceral (Omentum)	Mast cells
Role of Cytokines in Mediating Communication between Immune Cells	0.553	0.0185	NA	IL6	Adipose - Visceral (Omentum)	Mast cells
Glutamate Receptor Signaling	0.532	0.0175	NA	SLC1A3	Adipose - Visceral (Omentum)	Mast cells
Granulocyte Adhesion and Diapedesis	0.529	0.0112	NA	CLDN16,IL1R2	Adipose - Visceral (Omentum)	Mast cells
Melatonin Degradation I	0.514	0.0167	NA	SULT1B1	Adipose - Visceral (Omentum)	Mast cells
Sertoli Cell-Sertoli Cell Junction Signaling	0.509	0.0108	NA	CGN,CLDN16	Adipose - Visceral (Omentum)	Mast cells
Endothelin-1 Signaling	0.5	0.0106	NA	HMOX1,MAPK15	Adipose - Visceral (Omentum)	Mast cells
Activation of IRF by Cytosolic Pattern Recognition Receptors	0.496	0.0159	NA	IL6	Adipose - Visceral (Omentum)	Mast cells
Phospholipases	0.496	0.0159	NA	HMOX1	Adipose - Visceral (Omentum)	Mast cells
IL-17A Signaling in Airway Cells	0.491	0.0156	NA	IL6	Adipose - Visceral (Omentum)	Mast cells
PXR/RXR Activation	0.485	0.0154	NA	IL6	Adipose - Visceral (Omentum)	Mast cells
Superpathway of Melatonin Degradation	0.485	0.0154	NA	SULT1B1	Adipose - Visceral (Omentum)	Mast cells
Regulation of Cellular Mechanics by Calpain Protease	0.485	0.0154	NA	CAPN6	Adipose - Visceral (Omentum)	Mast cells
Glucocorticoid Receptor Signaling	0.476	0.00893	NA	FCGR1A,IL1R2,IL6	Adipose - Visceral (Omentum)	Mast cells
Serotonin Degradation	0.475	0.0149	NA	SULT1B1	Adipose - Visceral (Omentum)	Mast cells
IL-15 Signaling	0.455	0.0141	NA	IL6	Adipose - Visceral (Omentum)	Mast cells
Caveolar-mediated Endocytosis Signaling	0.445	0.0137	NA	ALB	Adipose - Visceral (Omentum)	Mast cells
T Helper Cell Differentiation	0.445	0.0137	NA	IL6	Adipose - Visceral (Omentum)	Mast cells
TREM1 Signaling	0.435	0.0133	NA	IL6	Adipose - Visceral (Omentum)	Mast cells
Toll-like Receptor Signaling	0.431	0.0132	NA	LBP	Adipose - Visceral (Omentum)	Mast cells
Macropinocytosis Signaling	0.431	0.0132	NA	MRC1	Adipose - Visceral (Omentum)	Mast cells
VDR/RXR Activation	0.421	0.0128	NA	CST6	Adipose - Visceral (Omentum)	Mast cells
IL-17 Signaling	0.413	0.0125	NA	IL6	Adipose - Visceral (Omentum)	Mast cells
JAK/Stat Signaling	0.413	0.0125	NA	IL6	Adipose - Visceral (Omentum)	Mast cells
Hepatic Fibrosis Signaling Pathway	0.412	0.00815	NA	IL1R2,WNT10A,WNT7B	Adipose - Visceral (Omentum)	Mast cells
Sperm Motility	0.406	0.00897	NA	EPHA5,SLC16A10	Adipose - Visceral (Omentum)	Mast cells
LPS-stimulated MAPK Signaling	0.405	0.0122	NA	LBP	Adipose - Visceral (Omentum)	Mast cells
TR/RXR Activation	0.397	0.0119	NA	FASN	Adipose - Visceral (Omentum)	Mast cells
BMP signaling pathway	0.393	0.0118	NA	BMP7	Adipose - Visceral (Omentum)	Mast cells
Allograft Rejection Signaling	0.389	0.0116	NA	IGHG4	Adipose - Visceral (Omentum)	Mast cells
Crosstalk between Dendritic Cells and Natural Killer Cells	0.378	0.0112	NA	IL6	Adipose - Visceral (Omentum)	Mast cells
Altered T Cell and B Cell Signaling in Rheumatoid Arthritis	0.375	0.0111	NA	IL6	Adipose - Visceral (Omentum)	Mast cells
Molecular Mechanisms of Cancer	0.373	0.00767	NA	BMP7,WNT10A,WNT7B	Adipose - Visceral (Omentum)	Mast cells
Th17 Activation Pathway	0.371	0.011	NA	IL6	Adipose - Visceral (Omentum)	Mast cells
Factors Promoting Cardiogenesis in Vertebrates	0.364	0.0108	NA	BMP7	Adipose - Visceral (Omentum)	Mast cells
FAK Signaling	0.357	0.0105	NA	CAPN6	Adipose - Visceral (Omentum)	Mast cells
TGF-β Signaling	0.354	0.0104	NA	BMP7	Adipose - Visceral (Omentum)	Mast cells
Amyotrophic Lateral Sclerosis Signaling	0.35	0.0103	NA	CAPN6	Adipose - Visceral (Omentum)	Mast cells
p53 Signaling	0.347	0.0102	NA	RPRM	Adipose - Visceral (Omentum)	Mast cells
Apoptosis Signaling	0.344	0.0101	NA	CAPN6	Adipose - Visceral (Omentum)	Mast cells
Phospholipase C Signaling	0.333	0.00778	NA	HMOX1,IGHG4	Adipose - Visceral (Omentum)	Mast cells
PPAR Signaling	0.328	0.00962	NA	IL1R2	Adipose - Visceral (Omentum)	Mast cells
CDK5 Signaling	0.316	0.00926	NA	MAPK15	Adipose - Visceral (Omentum)	Mast cells
Pancreatic Adenocarcinoma Signaling	0.313	0.00917	NA	HMOX1	Adipose - Visceral (Omentum)	Mast cells
Antioxidant Action of Vitamin C	0.313	0.00917	NA	HMOX1	Adipose - Visceral (Omentum)	Mast cells
HGF Signaling	0.308	0.00901	NA	IL6	Adipose - Visceral (Omentum)	Mast cells
GPCR-Mediated Nutrient Sensing in Enteroendocrine Cells	0.305	0.00893	NA	GPBAR1	Adipose - Visceral (Omentum)	Mast cells
HIF1α Signaling	0.303	0.00885	NA	MAPK15	Adipose - Visceral (Omentum)	Mast cells
Endocannabinoid Developing Neuron Pathway	0.298	0.0087	NA	MAPK15	Adipose - Visceral (Omentum)	Mast cells
Apelin Endothelial Signaling Pathway	0.298	0.0087	NA	APLNR	Adipose - Visceral (Omentum)	Mast cells
p38 MAPK Signaling	0.29	0.00847	NA	IL1R2	Adipose - Visceral (Omentum)	Mast cells
Th1 Pathway	0.282	0.00826	NA	IL6	Adipose - Visceral (Omentum)	Mast cells
Inhibition of ARE-Mediated mRNA Degradation Pathway	0.28	0.0082	NA	MAPK15	Adipose - Visceral (Omentum)	Mast cells
Gαi Signaling	0.272	0.008	NA	APLNR	Adipose - Visceral (Omentum)	Mast cells
Endocannabinoid Neuronal Synapse Pathway	0.266	0.00781	NA	MAPK15	Adipose - Visceral (Omentum)	Mast cells
Adipogenesis pathway	0.253	0.00746	NA	BMP7	Adipose - Visceral (Omentum)	Mast cells
STAT3 Pathway	0.251	0.00741	NA	IL1R2	Adipose - Visceral (Omentum)	Mast cells
Aryl Hydrocarbon Receptor Signaling	0.235	0.00699	NA	IL6	Adipose - Visceral (Omentum)	Mast cells
Gαq Signaling	0.21	0.00637	NA	HMOX1	Adipose - Visceral (Omentum)	Mast cells
Leukocyte Extravasation Signaling	0	0.00508	NA	CLDN16	Adipose - Visceral (Omentum)	Mast cells
Huntington's Disease Signaling	0	0.00422	NA	CAPN6	Adipose - Visceral (Omentum)	Mast cells
NRF2-mediated Oxidative Stress Response	0	0.00529	NA	HMOX1	Adipose - Visceral (Omentum)	Mast cells
RAR Activation	0	0.00518	NA	LRAT	Adipose - Visceral (Omentum)	Mast cells
IL-8 Signaling	0	0.005	NA	HMOX1	Adipose - Visceral (Omentum)	Mast cells
Role of NFAT in Regulation of the Immune Response	0	0.00552	NA	FCGR1A	Adipose - Visceral (Omentum)	Mast cells
Cardiac Hypertrophy Signaling	0	0.00417	NA	IL6	Adipose - Visceral (Omentum)	Mast cells
HMGB1 Signaling	0	0.00606	NA	IL6	Adipose - Visceral (Omentum)	Mast cells
mTOR Signaling	0	0.00476	NA	HMOX1	Adipose - Visceral (Omentum)	Mast cells
AMPK Signaling	0	0.00472	NA	FASN	Adipose - Visceral (Omentum)	Mast cells
Role of NFAT in Cardiac Hypertrophy	0	0.00467	NA	IL6	Adipose - Visceral (Omentum)	Mast cells
Agranulocyte Adhesion and Diapedesis	0	0.00521	NA	CLDN16	Adipose - Visceral (Omentum)	Mast cells
PI3K/AKT Signaling	0	0.00575	NA	IL1R2	Adipose - Visceral (Omentum)	Mast cells
B Cell Receptor Signaling	0	0.00541	NA	IGHG4	Adipose - Visceral (Omentum)	Mast cells
Integrin Signaling	0	0.00469	NA	CAPN6	Adipose - Visceral (Omentum)	Mast cells
cAMP-mediated signaling	0	0.00439	NA	APLNR	Adipose - Visceral (Omentum)	Mast cells
NF-κB Signaling	0	0.00559	NA	IL1R2	Adipose - Visceral (Omentum)	Mast cells
G-Protein Coupled Receptor Signaling	0	0.00368	NA	APLNR	Adipose - Visceral (Omentum)	Mast cells
Th1 and Th2 Activation Pathway	0	0.00585	NA	IL6	Adipose - Visceral (Omentum)	Mast cells
Sirtuin Signaling Pathway	0	0.00344	NA	MAPK15	Adipose - Visceral (Omentum)	Mast cells
Opioid Signaling Pathway	0	0.00405	NA	MAPK15	Adipose - Visceral (Omentum)	Mast cells
Adrenomedullin signaling pathway	0	0.00508	NA	MAPK15	Adipose - Visceral (Omentum)	Mast cells
T Cell Exhaustion Signaling Pathway	0	0.00571	NA	IL6	Adipose - Visceral (Omentum)	Mast cells
Synaptogenesis Signaling Pathway	0	0.00321	NA	EPHA5	Adipose - Visceral (Omentum)	Mast cells
Systemic Lupus Erythematosus In T Cell Signaling Pathway	0	0.003	NA	IL6	Adipose - Visceral (Omentum)	Mast cells
Systemic Lupus Erythematosus In B Cell Signaling Pathway	0	0.00364	NA	IL6	Adipose - Visceral (Omentum)	Mast cells
Ephrin Receptor Signaling	0	0.00556	NA	EPHA5	Adipose - Visceral (Omentum)	Mast cells
LXR/RXR Activation	9.77	0.0909	-1.508	CCL2,IL1R2,IL1RN,IL6,LBP,LDLR,LYZ,PTGS2,S100A8,SAA2,SERPINA1	Adipose - Visceral (Omentum)	Monocytes
Atherosclerosis Signaling	9.58	0.0873	NA	CCL2,CXCL8,ICAM1,IL1RN,IL6,ITGB2,LYZ,MMP1,S100A8,SELE,SERPINA1	Adipose - Visceral (Omentum)	Monocytes
SPINK1 General Cancer Pathway	9.5	0.13	-2.333	IL6,MT1A,MT1B,MT1E,MT1F,MT1G,MT1H,MT1M,MT1X	Adipose - Visceral (Omentum)	Monocytes
Granulocyte Adhesion and Diapedesis	7.96	0.0615	NA	CCL2,CSF3,CXCL1,CXCL2,CXCL8,ICAM1,IL1R2,IL1RN,ITGB2,MMP1,SELE	Adipose - Visceral (Omentum)	Monocytes
Role of Macrophages, Fibroblasts and Endothelial Cells in Rheumatoid Arthritis	6.4	0.0385	NA	ADAMTS4,CCL2,CXCL8,FCGR1A,ICAM1,IGHG4,IL1R2,IL1RN,IL6,MMP1,PROK1,SELE	Adipose - Visceral (Omentum)	Monocytes
Role of IL-17A in Psoriasis	6.08	0.308	NA	CXCL1,CXCL8,S100A8,S100A9	Adipose - Visceral (Omentum)	Monocytes
Glucocorticoid Receptor Signaling	6.06	0.0357	NA	CCL2,CXCL8,FCGR1A,ICAM1,IL1R2,IL1RN,IL6,KRT23,MMP1,PTGS2,SELE,SERPINE1	Adipose - Visceral (Omentum)	Monocytes
Hepatic Fibrosis / Hepatic Stellate Cell Activation	5.73	0.0484	NA	CCL2,CXCL8,ICAM1,IL1R2,IL6,LBP,MMP1,PROK1,SERPINE1	Adipose - Visceral (Omentum)	Monocytes
Agranulocyte Adhesion and Diapedesis	5.62	0.0469	NA	CCL2,CXCL1,CXCL2,CXCL8,ICAM1,IL1RN,ITGB2,MMP1,SELE	Adipose - Visceral (Omentum)	Monocytes
Differential Regulation of Cytokine Production in Macrophages and T Helper Cells by IL-17A and IL-17F	5.45	0.222	NA	CCL2,CSF3,CXCL1,IL6	Adipose - Visceral (Omentum)	Monocytes
Osteoarthritis Pathway	5.28	0.0427	2.646	ADAMTS4,CXCL8,IL1R2,MMP1,NAMPT,PROK1,PTGS2,S100A8,S100A9	Adipose - Visceral (Omentum)	Monocytes
TREM1 Signaling	5.23	0.08	2.449	CCL2,CXCL8,ICAM1,IL6,NLRP12,NLRP6	Adipose - Visceral (Omentum)	Monocytes
Hematopoiesis from Pluripotent Stem Cells	4.96	0.102	NA	CSF3,CXCL8,IGHG4,IL6,LIF	Adipose - Visceral (Omentum)	Monocytes
Acute Phase Response Signaling	4.9	0.0447	2.449	HMOX1,IL1RN,IL6,LBP,SAA2,SERPINA1,SERPINA3,SERPINE1	Adipose - Visceral (Omentum)	Monocytes
Role of IL-17A in Arthritis	4.75	0.0926	NA	CCL2,CXCL1,CXCL8,MMP1,PTGS2	Adipose - Visceral (Omentum)	Monocytes
Coagulation System	4.26	0.114	0	F5,PLAUR,SERPINA1,SERPINE1	Adipose - Visceral (Omentum)	Monocytes
IL-10 Signaling	4.23	0.0725	NA	HMOX1,IL1R2,IL1RN,IL6,LBP	Adipose - Visceral (Omentum)	Monocytes
HMGB1 Signaling	4.21	0.0424	2.449	CCL2,CXCL8,ICAM1,IL6,LIF,SELE,SERPINE1	Adipose - Visceral (Omentum)	Monocytes
Role of IL-17F in Allergic Inflammatory Airway Diseases	3.94	0.0952	2	CCL2,CXCL1,CXCL8,IL6	Adipose - Visceral (Omentum)	Monocytes
IL-17 Signaling	3.92	0.0625	NA	CCL2,CXCL1,CXCL8,IL6,PTGS2	Adipose - Visceral (Omentum)	Monocytes
Role of Hypercytokinemia/hyperchemokinemia in the Pathogenesis of Influenza	3.9	0.093	NA	CCL2,CXCL8,IL1RN,IL6	Adipose - Visceral (Omentum)	Monocytes
IL-8 Signaling	3.69	0.035	2.646	CXCL1,CXCL8,HMOX1,ICAM1,ITGB2,PROK1,PTGS2	Adipose - Visceral (Omentum)	Monocytes
Role of Cytokines in Mediating Communication between Immune Cells	3.51	0.0741	NA	CSF3,CXCL8,IL1RN,IL6	Adipose - Visceral (Omentum)	Monocytes
Differential Regulation of Cytokine Production in Intestinal Epithelial Cells by IL-17A and IL-17F	3.47	0.13	NA	CCL2,CSF3,CXCL1	Adipose - Visceral (Omentum)	Monocytes
Dendritic Cell Maturation	3.08	0.0328	1.633	FCGR1A,FCGR1B,ICAM1,IGHG4,IL1RN,IL6	Adipose - Visceral (Omentum)	Monocytes
Hepatic Cholestasis	3.07	0.0326	NA	CXCL8,IL1R2,IL1RN,IL6,LBP,LIF	Adipose - Visceral (Omentum)	Monocytes
IL-6 Signaling	3.03	0.04	2	CXCL8,IL1R2,IL1RN,IL6,LBP	Adipose - Visceral (Omentum)	Monocytes
Airway Pathology in Chronic Obstructive Pulmonary Disease	3.01	0.25	NA	CXCL8,MMP1	Adipose - Visceral (Omentum)	Monocytes
Clathrin-mediated Endocytosis Signaling	2.96	0.0311	NA	ITGB2,LDLR,LYZ,PROK1,S100A8,SERPINA1	Adipose - Visceral (Omentum)	Monocytes
IL-17A Signaling in Fibroblasts	2.92	0.0857	NA	CCL2,IL6,MMP1	Adipose - Visceral (Omentum)	Monocytes
Hepatic Fibrosis Signaling Pathway	2.77	0.0217	2.121	CCL2,CXCL8,ICAM1,IL1R2,IL1RN,MMP1,PROK1,SERPINE1	Adipose - Visceral (Omentum)	Monocytes
Communication between Innate and Adaptive Immune Cells	2.58	0.0417	NA	CXCL8,IGHG4,IL1RN,IL6	Adipose - Visceral (Omentum)	Monocytes
Bladder Cancer Signaling	2.56	0.0412	NA	CXCL8,MMP1,PROK1,THBS1	Adipose - Visceral (Omentum)	Monocytes
Role of Tissue Factor in Cancer	2.27	0.0342	NA	CXCL1,CXCL8,MMP1,PLAUR	Adipose - Visceral (Omentum)	Monocytes
Phagosome Formation	2.17	0.032	NA	FCGR1A,FCGR1B,IGHG4,ITGB2	Adipose - Visceral (Omentum)	Monocytes
Apelin Cardiac Fibroblast Signaling Pathway	2.08	0.087	NA	IL6,SERPINE1	Adipose - Visceral (Omentum)	Monocytes
Neuroinflammation Signaling Pathway	2.02	0.02	1.633	CCL2,CXCL8,HMOX1,ICAM1,IL6,PTGS2	Adipose - Visceral (Omentum)	Monocytes
IL-17A Signaling in Gastric Cells	2.01	0.08	NA	CXCL1,CXCL8	Adipose - Visceral (Omentum)	Monocytes
Role of Osteoblasts, Osteoclasts and Chondrocytes in Rheumatoid Arthritis	1.98	0.0227	NA	ADAMTS4,IL1R2,IL1RN,IL6,MMP1	Adipose - Visceral (Omentum)	Monocytes
Systemic Lupus Erythematosus Signaling	1.91	0.0218	NA	FCGR1A,FCGR1B,IGHG4,IL1RN,IL6	Adipose - Visceral (Omentum)	Monocytes
Role of Pattern Recognition Receptors in Recognition of Bacteria and Viruses	1.86	0.026	NA	CXCL8,IL6,LIF,PTX3	Adipose - Visceral (Omentum)	Monocytes
Heme Degradation	1.63	0.25	NA	HMOX1	Adipose - Visceral (Omentum)	Monocytes
α-tocopherol Degradation	1.63	0.25	NA	CYP4F3	Adipose - Visceral (Omentum)	Monocytes
PPAR Signaling	1.61	0.0288	NA	IL1R2,IL1RN,PTGS2	Adipose - Visceral (Omentum)	Monocytes
Senescence Pathway	1.6	0.0182	1.342	CAPN6,CXCL8,IL6,SAA2,SERPINE1	Adipose - Visceral (Omentum)	Monocytes
Pancreatic Adenocarcinoma Signaling	1.56	0.0275	NA	HMOX1,PROK1,PTGS2	Adipose - Visceral (Omentum)	Monocytes
Graft-versus-Host Disease Signaling	1.47	0.0417	NA	IL1RN,IL6	Adipose - Visceral (Omentum)	Monocytes
NAD Biosynthesis III	1.45	0.167	NA	NAMPT	Adipose - Visceral (Omentum)	Monocytes
Th1 Pathway	1.44	0.0248	NA	ICAM1,IL6,ITGB2	Adipose - Visceral (Omentum)	Monocytes
FXR/RXR Activation	1.4	0.0238	NA	IL1RN,SAA2,SERPINA1	Adipose - Visceral (Omentum)	Monocytes
IL-12 Signaling and Production in Macrophages	1.35	0.0227	NA	LYZ,S100A8,SERPINA1	Adipose - Visceral (Omentum)	Monocytes
LPS/IL-1 Mediated Inhibition of RXR Function	1.34	0.0179	NA	IL1R2,IL1RN,LBP,SULT1B1	Adipose - Visceral (Omentum)	Monocytes
MSP-RON Signaling Pathway	1.33	0.0345	NA	CCL2,ITGB2	Adipose - Visceral (Omentum)	Monocytes
IL-17A Signaling in Airway Cells	1.25	0.0312	NA	CXCL1,IL6	Adipose - Visceral (Omentum)	Monocytes
CD40 Signaling	1.24	0.0308	NA	ICAM1,PTGS2	Adipose - Visceral (Omentum)	Monocytes
Prostanoid Biosynthesis	1.24	0.1	NA	PTGS2	Adipose - Visceral (Omentum)	Monocytes
Colorectal Cancer Metastasis Signaling	1.18	0.0158	2	IL6,MMP1,PROK1,PTGS2	Adipose - Visceral (Omentum)	Monocytes
IL-15 Signaling	1.17	0.0282	NA	CXCL8,IL6	Adipose - Visceral (Omentum)	Monocytes
Gαq Signaling	1.17	0.0191	NA	HMOX1,RGS18,RGS2	Adipose - Visceral (Omentum)	Monocytes
ERK5 Signaling	1.16	0.0278	NA	FOSL1,LIF	Adipose - Visceral (Omentum)	Monocytes
Hematopoiesis from Multipotent Stem Cells	1.16	0.0833	NA	CSF3	Adipose - Visceral (Omentum)	Monocytes
Toll-like Receptor Signaling	1.12	0.0263	NA	IL1RN,LBP	Adipose - Visceral (Omentum)	Monocytes
Role of MAPK Signaling in the Pathogenesis of Influenza	1.08	0.025	NA	CCL2,PTGS2	Adipose - Visceral (Omentum)	Monocytes
Th1 and Th2 Activation Pathway	1.08	0.0175	NA	ICAM1,IL6,ITGB2	Adipose - Visceral (Omentum)	Monocytes
Choline Biosynthesis III	1.06	0.0667	NA	HMOX1	Adipose - Visceral (Omentum)	Monocytes
HER-2 Signaling in Breast Cancer	1.04	0.0238	NA	AREG,ITGB2	Adipose - Visceral (Omentum)	Monocytes
Extrinsic Prothrombin Activation Pathway	1.04	0.0625	NA	F5	Adipose - Visceral (Omentum)	Monocytes
Role of NFAT in Regulation of the Immune Response	1.02	0.0166	NA	FCGR1A,FCGR1B,GNAT1	Adipose - Visceral (Omentum)	Monocytes
Altered T Cell and B Cell Signaling in Rheumatoid Arthritis	0.996	0.0222	NA	IL1RN,IL6	Adipose - Visceral (Omentum)	Monocytes
Endothelin-1 Signaling	0.987	0.016	NA	GNAT1,HMOX1,PTGS2	Adipose - Visceral (Omentum)	Monocytes
Production of Nitric Oxide and Reactive Oxygen Species in Macrophages	0.987	0.016	NA	LYZ,S100A8,SERPINA1	Adipose - Visceral (Omentum)	Monocytes
ILK Signaling	0.975	0.0158	NA	ITGB2,PROK1,PTGS2	Adipose - Visceral (Omentum)	Monocytes
Granzyme A Signaling	0.967	0.0526	NA	H1-3	Adipose - Visceral (Omentum)	Monocytes
Fcγ Receptor-mediated Phagocytosis in Macrophages and Monocytes	0.963	0.0213	NA	FCGR1A,HMOX1	Adipose - Visceral (Omentum)	Monocytes
ErbB Signaling	0.963	0.0213	NA	AREG,EREG	Adipose - Visceral (Omentum)	Monocytes
Neuregulin Signaling	0.947	0.0208	NA	AREG,EREG	Adipose - Visceral (Omentum)	Monocytes
Fatty Acid α-oxidation	0.947	0.05	NA	PTGS2	Adipose - Visceral (Omentum)	Monocytes
Leukocyte Extravasation Signaling	0.939	0.0152	NA	ICAM1,ITGB2,MMP1	Adipose - Visceral (Omentum)	Monocytes
Amyotrophic Lateral Sclerosis Signaling	0.939	0.0206	NA	CAPN6,PROK1	Adipose - Visceral (Omentum)	Monocytes
Tumoricidal Function of Hepatic Natural Killer Cells	0.873	0.0417	NA	ICAM1	Adipose - Visceral (Omentum)	Monocytes
Role of JAK family kinases in IL-6-type Cytokine Signaling	0.857	0.04	NA	IL6	Adipose - Visceral (Omentum)	Monocytes
HGF Signaling	0.845	0.018	NA	IL6,PTGS2	Adipose - Visceral (Omentum)	Monocytes
HIF1α Signaling	0.833	0.0177	NA	MMP1,PROK1	Adipose - Visceral (Omentum)	Monocytes
Apelin Endothelial Signaling Pathway	0.821	0.0174	NA	CCL2,ICAM1	Adipose - Visceral (Omentum)	Monocytes
p38 MAPK Signaling	0.804	0.0169	NA	IL1R2,IL1RN	Adipose - Visceral (Omentum)	Monocytes
Cholecystokinin/Gastrin-mediated Signaling	0.799	0.0168	NA	IL1RN,PTGS2	Adipose - Visceral (Omentum)	Monocytes
Dopamine Degradation	0.783	0.0333	NA	SULT1B1	Adipose - Visceral (Omentum)	Monocytes
Axonal Guidance Signaling	0.78	0.0103	NA	ADAMTS4,GNAT1,MMP1,PROK1,SEMA4A	Adipose - Visceral (Omentum)	Monocytes
Cardiac Hypertrophy Signaling (Enhanced)	0.775	0.0103	2.236	CXCL8,IL1R2,IL6,LIF,PTGS2	Adipose - Visceral (Omentum)	Monocytes
Inhibition of Angiogenesis by TSP1	0.733	0.0294	NA	THBS1	Adipose - Visceral (Omentum)	Monocytes
MIF-mediated Glucocorticoid Regulation	0.733	0.0294	NA	PTGS2	Adipose - Visceral (Omentum)	Monocytes
STAT3 Pathway	0.714	0.0148	NA	IL1R2,PIM1	Adipose - Visceral (Omentum)	Monocytes
Th2 Pathway	0.708	0.0147	NA	ICAM1,ITGB2	Adipose - Visceral (Omentum)	Monocytes
Iron homeostasis signaling pathway	0.703	0.0146	NA	HMOX1,IL6	Adipose - Visceral (Omentum)	Monocytes
Complement System	0.701	0.027	NA	ITGB2	Adipose - Visceral (Omentum)	Monocytes
Ovarian Cancer Signaling	0.695	0.0144	NA	PROK1,PTGS2	Adipose - Visceral (Omentum)	Monocytes
Thyroid Hormone Metabolism II (via Conjugation and/or Degradation)	0.69	0.0263	NA	SULT1B1	Adipose - Visceral (Omentum)	Monocytes
Inhibition of Matrix Metalloproteases	0.68	0.0256	NA	MMP1	Adipose - Visceral (Omentum)	Monocytes
Role of PKR in Interferon Induction and Antiviral Response	0.662	0.0244	NA	FCGR1A	Adipose - Visceral (Omentum)	Monocytes
MIF Regulation of Innate Immunity	0.652	0.0238	NA	PTGS2	Adipose - Visceral (Omentum)	Monocytes
Intrinsic Prothrombin Activation Pathway	0.652	0.0238	NA	F5	Adipose - Visceral (Omentum)	Monocytes
Systemic Lupus Erythematosus In B Cell Signaling Pathway	0.644	0.0109	NA	CXCL8,IL6,LIF	Adipose - Visceral (Omentum)	Monocytes
Oncostatin M Signaling	0.642	0.0233	NA	MMP1	Adipose - Visceral (Omentum)	Monocytes
iNOS Signaling	0.625	0.0222	NA	LBP	Adipose - Visceral (Omentum)	Monocytes
Dermatan Sulfate Biosynthesis (Late Stages)	0.618	0.0217	NA	SULT1B1	Adipose - Visceral (Omentum)	Monocytes
FAT10 Cancer Signaling Pathway	0.618	0.0217	NA	IL6	Adipose - Visceral (Omentum)	Monocytes
nNOS Signaling in Neurons	0.609	0.0213	NA	CAPN6	Adipose - Visceral (Omentum)	Monocytes
Xenobiotic Metabolism Signaling	0.609	0.0105	NA	HMOX1,IL6,SULT1B1	Adipose - Visceral (Omentum)	Monocytes
HOTAIR Regulatory Pathway	0.609	0.0126	NA	ICAM1,MMP1	Adipose - Visceral (Omentum)	Monocytes
Chondroitin Sulfate Biosynthesis (Late Stages)	0.602	0.0208	NA	SULT1B1	Adipose - Visceral (Omentum)	Monocytes
Sirtuin Signaling Pathway	0.597	0.0103	NA	CXCL8,H1-3,NAMPT	Adipose - Visceral (Omentum)	Monocytes
Autoimmune Thyroid Disease Signaling	0.593	0.0204	NA	IGHG4	Adipose - Visceral (Omentum)	Monocytes
Primary Immunodeficiency Signaling	0.587	0.02	NA	IGHG4	Adipose - Visceral (Omentum)	Monocytes
Amyloid Processing	0.587	0.02	NA	CAPN6	Adipose - Visceral (Omentum)	Monocytes
Thyroid Cancer Signaling	0.578	0.0196	NA	CXCL8	Adipose - Visceral (Omentum)	Monocytes
Lymphotoxin β Receptor Signaling	0.564	0.0189	NA	CXCL1	Adipose - Visceral (Omentum)	Monocytes
Phototransduction Pathway	0.564	0.0189	NA	GNAT1	Adipose - Visceral (Omentum)	Monocytes
PI3K/AKT Signaling	0.554	0.0115	NA	IL1R2,PTGS2	Adipose - Visceral (Omentum)	Monocytes
Chondroitin Sulfate Biosynthesis	0.544	0.0179	NA	SULT1B1	Adipose - Visceral (Omentum)	Monocytes
NF-κB Signaling	0.538	0.0112	NA	IL1R2,IL1RN	Adipose - Visceral (Omentum)	Monocytes
Ephrin Receptor Signaling	0.533	0.0111	NA	GNAT1,PROK1	Adipose - Visceral (Omentum)	Monocytes
Cancer Drug Resistance By Drug Efflux	0.532	0.0172	NA	PTGS2	Adipose - Visceral (Omentum)	Monocytes
Dermatan Sulfate Biosynthesis	0.526	0.0169	NA	SULT1B1	Adipose - Visceral (Omentum)	Monocytes
Melatonin Degradation I	0.519	0.0167	NA	SULT1B1	Adipose - Visceral (Omentum)	Monocytes
NRF2-mediated Oxidative Stress Response	0.506	0.0106	NA	FOSL1,HMOX1	Adipose - Visceral (Omentum)	Monocytes
PPARα/RXRα Activation	0.502	0.0105	NA	IL1R2,IL6	Adipose - Visceral (Omentum)	Monocytes
Activation of IRF by Cytosolic Pattern Recognition Receptors	0.502	0.0159	NA	IL6	Adipose - Visceral (Omentum)	Monocytes
Phospholipases	0.502	0.0159	NA	HMOX1	Adipose - Visceral (Omentum)	Monocytes
PXR/RXR Activation	0.491	0.0154	NA	IL6	Adipose - Visceral (Omentum)	Monocytes
Pyridoxal 5'-phosphate Salvage Pathway	0.491	0.0154	NA	PIM1	Adipose - Visceral (Omentum)	Monocytes
Superpathway of Melatonin Degradation	0.491	0.0154	NA	SULT1B1	Adipose - Visceral (Omentum)	Monocytes
Regulation of Cellular Mechanics by Calpain Protease	0.491	0.0154	NA	CAPN6	Adipose - Visceral (Omentum)	Monocytes
Eicosanoid Signaling	0.485	0.0152	NA	PTGS2	Adipose - Visceral (Omentum)	Monocytes
Serotonin Degradation	0.48	0.0149	NA	SULT1B1	Adipose - Visceral (Omentum)	Monocytes
GM-CSF Signaling	0.465	0.0143	NA	PIM1	Adipose - Visceral (Omentum)	Monocytes
Small Cell Lung Cancer Signaling	0.46	0.0141	NA	PTGS2	Adipose - Visceral (Omentum)	Monocytes
Heparan Sulfate Biosynthesis (Late Stages)	0.46	0.0141	NA	SULT1B1	Adipose - Visceral (Omentum)	Monocytes
Ephrin B Signaling	0.455	0.0139	NA	GNAT1	Adipose - Visceral (Omentum)	Monocytes
Caveolar-mediated Endocytosis Signaling	0.45	0.0137	NA	ITGB2	Adipose - Visceral (Omentum)	Monocytes
T Helper Cell Differentiation	0.45	0.0137	NA	IL6	Adipose - Visceral (Omentum)	Monocytes
GPCR-Mediated Integration of Enteroendocrine Signaling Exemplified by an L Cell	0.45	0.0137	NA	CALCA	Adipose - Visceral (Omentum)	Monocytes
mTOR Signaling	0.446	0.00952	NA	HMOX1,PROK1	Adipose - Visceral (Omentum)	Monocytes
Glioma Invasiveness Signaling	0.445	0.0135	NA	PLAUR	Adipose - Visceral (Omentum)	Monocytes
Integrin Signaling	0.438	0.00939	NA	CAPN6,ITGB2	Adipose - Visceral (Omentum)	Monocytes
Role of NFAT in Cardiac Hypertrophy	0.435	0.00935	NA	IL6,LIF	Adipose - Visceral (Omentum)	Monocytes
Macropinocytosis Signaling	0.435	0.0132	NA	ITGB2	Adipose - Visceral (Omentum)	Monocytes
VDR/RXR Activation	0.427	0.0128	NA	CST6	Adipose - Visceral (Omentum)	Monocytes
Heparan Sulfate Biosynthesis	0.427	0.0128	NA	SULT1B1	Adipose - Visceral (Omentum)	Monocytes
Agrin Interactions at Neuromuscular Junction	0.423	0.0127	NA	ITGB2	Adipose - Visceral (Omentum)	Monocytes
JAK/Stat Signaling	0.418	0.0125	NA	IL6	Adipose - Visceral (Omentum)	Monocytes
Chemokine Signaling	0.418	0.0125	NA	CCL2	Adipose - Visceral (Omentum)	Monocytes
LPS-stimulated MAPK Signaling	0.41	0.0122	NA	LBP	Adipose - Visceral (Omentum)	Monocytes
NF-κB Activation by Viruses	0.41	0.0122	NA	ITGB2	Adipose - Visceral (Omentum)	Monocytes
TR/RXR Activation	0.402	0.0119	NA	LDLR	Adipose - Visceral (Omentum)	Monocytes
cAMP-mediated signaling	0.401	0.00877	NA	RGS18,RGS2	Adipose - Visceral (Omentum)	Monocytes
Allograft Rejection Signaling	0.394	0.0116	NA	IGHG4	Adipose - Visceral (Omentum)	Monocytes
Acute Myeloid Leukemia Signaling	0.383	0.0112	NA	PIM1	Adipose - Visceral (Omentum)	Monocytes
Crosstalk between Dendritic Cells and Natural Killer Cells	0.383	0.0112	NA	IL6	Adipose - Visceral (Omentum)	Monocytes
IL-1 Signaling	0.376	0.011	NA	GNAT1	Adipose - Visceral (Omentum)	Monocytes
Th17 Activation Pathway	0.376	0.011	NA	IL6	Adipose - Visceral (Omentum)	Monocytes
Cardiac Hypertrophy Signaling	0.375	0.00833	NA	GNAT1,IL6	Adipose - Visceral (Omentum)	Monocytes
FAK Signaling	0.362	0.0105	NA	CAPN6	Adipose - Visceral (Omentum)	Monocytes
Opioid Signaling Pathway	0.361	0.0081	NA	EGR4,RGS18	Adipose - Visceral (Omentum)	Monocytes
TGF-β Signaling	0.358	0.0104	NA	SERPINE1	Adipose - Visceral (Omentum)	Monocytes
Salvage Pathways of Pyrimidine Ribonucleotides	0.355	0.0103	NA	PIM1	Adipose - Visceral (Omentum)	Monocytes
p53 Signaling	0.352	0.0102	NA	THBS1	Adipose - Visceral (Omentum)	Monocytes
Nitric Oxide Signaling in the Cardiovascular System	0.348	0.0101	NA	PROK1	Adipose - Visceral (Omentum)	Monocytes
Apoptosis Signaling	0.348	0.0101	NA	CAPN6	Adipose - Visceral (Omentum)	Monocytes
VEGF Signaling	0.348	0.0101	NA	PROK1	Adipose - Visceral (Omentum)	Monocytes
Phospholipase C Signaling	0.341	0.00778	NA	HMOX1,IGHG4	Adipose - Visceral (Omentum)	Monocytes
Mouse Embryonic Stem Cell Pluripotency	0.335	0.00971	NA	LIF	Adipose - Visceral (Omentum)	Monocytes
Sumoylation Pathway	0.335	0.00971	NA	SUMO4	Adipose - Visceral (Omentum)	Monocytes
Virus Entry via Endocytic Pathways	0.323	0.00935	NA	ITGB2	Adipose - Visceral (Omentum)	Monocytes
Gαs Signaling	0.323	0.00935	NA	RGS2	Adipose - Visceral (Omentum)	Monocytes
Paxillin Signaling	0.321	0.00926	NA	ITGB2	Adipose - Visceral (Omentum)	Monocytes
Antioxidant Action of Vitamin C	0.318	0.00917	NA	HMOX1	Adipose - Visceral (Omentum)	Monocytes
G-Protein Coupled Receptor Signaling	0.313	0.00735	NA	RGS18,RGS2	Adipose - Visceral (Omentum)	Monocytes
Neuroprotective Role of THOP1 in Alzheimer's Disease	0.299	0.00862	NA	SERPINA3	Adipose - Visceral (Omentum)	Monocytes
Renin-Angiotensin Signaling	0.294	0.00847	NA	CCL2	Adipose - Visceral (Omentum)	Monocytes
Role of NANOG in Mammalian Embryonic Stem Cell Pluripotency	0.292	0.0084	NA	LIF	Adipose - Visceral (Omentum)	Monocytes
IL-15 Production	0.287	0.00826	NA	IL6	Adipose - Visceral (Omentum)	Monocytes
G Beta Gamma Signaling	0.284	0.0082	NA	GNAT1	Adipose - Visceral (Omentum)	Monocytes
Endocannabinoid Neuronal Synapse Pathway	0.27	0.00781	NA	PTGS2	Adipose - Visceral (Omentum)	Monocytes
Reelin Signaling in Neurons	0.268	0.00775	NA	ITGB2	Adipose - Visceral (Omentum)	Monocytes
Androgen Signaling	0.253	0.00735	NA	GNAT1	Adipose - Visceral (Omentum)	Monocytes
Aryl Hydrocarbon Receptor Signaling	0.239	0.00699	NA	IL6	Adipose - Visceral (Omentum)	Monocytes
Endocannabinoid Cancer Inhibition Pathway	0.239	0.00699	NA	PROK1	Adipose - Visceral (Omentum)	Monocytes
Corticotropin Releasing Hormone Signaling	0.235	0.0069	NA	PTGS2	Adipose - Visceral (Omentum)	Monocytes
Relaxin Signaling	0.225	0.00667	NA	GNAT1	Adipose - Visceral (Omentum)	Monocytes
eNOS Signaling	0.21	0.00629	NA	PROK1	Adipose - Visceral (Omentum)	Monocytes
Tec Kinase Signaling	0.203	0.0061	NA	GNAT1	Adipose - Visceral (Omentum)	Monocytes
CXCR4 Signaling	0.198	0.00599	NA	GNAT1	Adipose - Visceral (Omentum)	Monocytes
Actin Cytoskeleton Signaling	0	0.00459	NA	LBP	Adipose - Visceral (Omentum)	Monocytes
Synaptic Long Term Depression	0	0.00529	NA	GNAT1	Adipose - Visceral (Omentum)	Monocytes
Huntington's Disease Signaling	0	0.00422	NA	CAPN6	Adipose - Visceral (Omentum)	Monocytes
RAR Activation	0	0.00518	NA	MMP1	Adipose - Visceral (Omentum)	Monocytes
Thrombin Signaling	0	0.00481	NA	GNAT1	Adipose - Visceral (Omentum)	Monocytes
Molecular Mechanisms of Cancer	0	0.00256	NA	GNAT1	Adipose - Visceral (Omentum)	Monocytes
CREB Signaling in Neurons	0	0.00483	NA	GNAT1	Adipose - Visceral (Omentum)	Monocytes
Protein Kinase A Signaling	0	0.00503	NA	H1-3,PTGS2	Adipose - Visceral (Omentum)	Monocytes
Signaling by Rho Family GTPases	0	0.0041	NA	GNAT1	Adipose - Visceral (Omentum)	Monocytes
RhoGDI Signaling	0	0.00556	NA	GNAT1	Adipose - Visceral (Omentum)	Monocytes
Sperm Motility	0	0.00448	NA	SLC16A10	Adipose - Visceral (Omentum)	Monocytes
B Cell Receptor Signaling	0	0.00541	NA	IGHG4	Adipose - Visceral (Omentum)	Monocytes
Adrenomedullin signaling pathway	0	0.00508	NA	IL1RN	Adipose - Visceral (Omentum)	Monocytes
T Cell Exhaustion Signaling Pathway	0	0.00571	NA	IL6	Adipose - Visceral (Omentum)	Monocytes
Synaptogenesis Signaling Pathway	0	0.00321	NA	THBS1	Adipose - Visceral (Omentum)	Monocytes
Systemic Lupus Erythematosus In T Cell Signaling Pathway	0	0.003	NA	IL6	Adipose - Visceral (Omentum)	Monocytes
IL-10 Signaling	8.87	0.087	NA	CD14,FCGR2A,HMOX1,IL1R2,IL1RN,LBP	Adipose - Visceral (Omentum)	Myeloid_Sum
LXR/RXR Activation	7.39	0.0496	-2.449	CD14,IL1R2,IL1RN,LBP,LYZ,S100A8	Adipose - Visceral (Omentum)	Myeloid_Sum
Phagosome Formation	7.31	0.048	NA	FCGR1A,FCGR1B,FCGR2A,FCGR3A/FCGR3B,ITGB2,MRC1	Adipose - Visceral (Omentum)	Myeloid_Sum
Role of IL-17A in Psoriasis	5.95	0.231	NA	CXCL1,S100A8,S100A9	Adipose - Visceral (Omentum)	Myeloid_Sum
Granulocyte Adhesion and Diapedesis	4.99	0.0279	NA	CSF3,CXCL1,IL1R2,IL1RN,ITGB2	Adipose - Visceral (Omentum)	Myeloid_Sum
Dendritic Cell Maturation	4.95	0.0273	2.236	FCGR1A,FCGR1B,FCGR2A,FCGR3A/FCGR3B,IL1RN	Adipose - Visceral (Omentum)	Myeloid_Sum
Fcγ Receptor-mediated Phagocytosis in Macrophages and Monocytes	4.79	0.0426	2	FCGR1A,FCGR2A,FCGR3A/FCGR3B,HMOX1	Adipose - Visceral (Omentum)	Myeloid_Sum
Complement System	4.53	0.0811	NA	C1QC,C4BPB,ITGB2	Adipose - Visceral (Omentum)	Myeloid_Sum
LPS/IL-1 Mediated Inhibition of RXR Function	4.52	0.0223	NA	CD14,CHST13,IL1R2,IL1RN,LBP	Adipose - Visceral (Omentum)	Myeloid_Sum
Systemic Lupus Erythematosus Signaling	4.48	0.0218	NA	FCGR1A,FCGR1B,FCGR2A,FCGR3A/FCGR3B,IL1RN	Adipose - Visceral (Omentum)	Myeloid_Sum
IL-6 Signaling	4.3	0.032	NA	CD14,IL1R2,IL1RN,LBP	Adipose - Visceral (Omentum)	Myeloid_Sum
Atherosclerosis Signaling	4.29	0.0317	NA	IL1RN,ITGB2,LYZ,S100A8	Adipose - Visceral (Omentum)	Myeloid_Sum
Acute Phase Response Signaling	3.7	0.0223	NA	C4BPB,HMOX1,IL1RN,LBP	Adipose - Visceral (Omentum)	Myeloid_Sum
Role of NFAT in Regulation of the Immune Response	3.68	0.0221	2	FCGR1A,FCGR1B,FCGR2A,FCGR3A/FCGR3B	Adipose - Visceral (Omentum)	Myeloid_Sum
Hepatic Cholestasis	3.65	0.0217	NA	CD14,IL1R2,IL1RN,LBP	Adipose - Visceral (Omentum)	Myeloid_Sum
Toll-like Receptor Signaling	3.59	0.0395	NA	CD14,IL1RN,LBP	Adipose - Visceral (Omentum)	Myeloid_Sum
Macropinocytosis Signaling	3.59	0.0395	NA	CD14,ITGB2,MRC1	Adipose - Visceral (Omentum)	Myeloid_Sum
Differential Regulation of Cytokine Production in Macrophages and T Helper Cells by IL-17A and IL-17F	3.41	0.111	NA	CSF3,CXCL1	Adipose - Visceral (Omentum)	Myeloid_Sum
Differential Regulation of Cytokine Production in Intestinal Epithelial Cells by IL-17A and IL-17F	3.2	0.087	NA	CSF3,CXCL1	Adipose - Visceral (Omentum)	Myeloid_Sum
Role of Macrophages, Fibroblasts and Endothelial Cells in Rheumatoid Arthritis	2.79	0.0128	NA	FCGR1A,FCGR3A/FCGR3B,IL1R2,IL1RN	Adipose - Visceral (Omentum)	Myeloid_Sum
iNOS Signaling	2.61	0.0444	NA	CD14,LBP	Adipose - Visceral (Omentum)	Myeloid_Sum
Hepatic Fibrosis / Hepatic Stellate Cell Activation	2.47	0.0161	NA	CD14,IL1R2,LBP	Adipose - Visceral (Omentum)	Myeloid_Sum
Role of Cytokines in Mediating Communication between Immune Cells	2.46	0.037	NA	CSF3,IL1RN	Adipose - Visceral (Omentum)	Myeloid_Sum
Agranulocyte Adhesion and Diapedesis	2.43	0.0156	NA	CXCL1,IL1RN,ITGB2	Adipose - Visceral (Omentum)	Myeloid_Sum
Clathrin-mediated Endocytosis Signaling	2.42	0.0155	NA	ITGB2,LYZ,S100A8	Adipose - Visceral (Omentum)	Myeloid_Sum
IL-8 Signaling	2.38	0.015	NA	CXCL1,HMOX1,ITGB2	Adipose - Visceral (Omentum)	Myeloid_Sum
Osteoarthritis Pathway	2.31	0.0142	NA	IL1R2,S100A8,S100A9	Adipose - Visceral (Omentum)	Myeloid_Sum
Heme Degradation	2.19	0.25	NA	HMOX1	Adipose - Visceral (Omentum)	Myeloid_Sum
LPS-stimulated MAPK Signaling	2.1	0.0244	NA	CD14,LBP	Adipose - Visceral (Omentum)	Myeloid_Sum
PPAR Signaling	1.91	0.0192	NA	IL1R2,IL1RN	Adipose - Visceral (Omentum)	Myeloid_Sum
p38 MAPK Signaling	1.8	0.0169	NA	IL1R2,IL1RN	Adipose - Visceral (Omentum)	Myeloid_Sum
Natural Killer Cell Signaling	1.79	0.0168	NA	FCGR2A,FCGR3A/FCGR3B	Adipose - Visceral (Omentum)	Myeloid_Sum
Glucocorticoid Receptor Signaling	1.77	0.00893	NA	FCGR1A,IL1R2,IL1RN	Adipose - Visceral (Omentum)	Myeloid_Sum
Hematopoiesis from Multipotent Stem Cells	1.71	0.0833	NA	CSF3	Adipose - Visceral (Omentum)	Myeloid_Sum
IL-12 Signaling and Production in Macrophages	1.71	0.0152	NA	LYZ,S100A8	Adipose - Visceral (Omentum)	Myeloid_Sum
Th2 Pathway	1.69	0.0147	NA	ITGB2,TIMD4	Adipose - Visceral (Omentum)	Myeloid_Sum
Choline Biosynthesis III	1.62	0.0667	NA	HMOX1	Adipose - Visceral (Omentum)	Myeloid_Sum
Th1 and Th2 Activation Pathway	1.5	0.0117	NA	ITGB2,TIMD4	Adipose - Visceral (Omentum)	Myeloid_Sum
NF-κB Signaling	1.46	0.0112	NA	IL1R2,IL1RN	Adipose - Visceral (Omentum)	Myeloid_Sum
Production of Nitric Oxide and Reactive Oxygen Species in Macrophages	1.43	0.0106	NA	LYZ,S100A8	Adipose - Visceral (Omentum)	Myeloid_Sum
IL-17A Signaling in Gastric Cells	1.4	0.04	NA	CXCL1	Adipose - Visceral (Omentum)	Myeloid_Sum
Actin Cytoskeleton Signaling	1.31	0.00917	NA	CD14,LBP	Adipose - Visceral (Omentum)	Myeloid_Sum
Role of Osteoblasts, Osteoclasts and Chondrocytes in Rheumatoid Arthritis	1.3	0.00909	NA	IL1R2,IL1RN	Adipose - Visceral (Omentum)	Myeloid_Sum
MIF-mediated Glucocorticoid Regulation	1.27	0.0294	NA	CD14	Adipose - Visceral (Omentum)	Myeloid_Sum
Role of PKR in Interferon Induction and Antiviral Response	1.19	0.0244	NA	FCGR1A	Adipose - Visceral (Omentum)	Myeloid_Sum
Phospholipase C Signaling	1.18	0.00778	NA	FCGR2A,HMOX1	Adipose - Visceral (Omentum)	Myeloid_Sum
MIF Regulation of Innate Immunity	1.18	0.0238	NA	CD14	Adipose - Visceral (Omentum)	Myeloid_Sum
Role of IL-17F in Allergic Inflammatory Airway Diseases	1.18	0.0238	NA	CXCL1	Adipose - Visceral (Omentum)	Myeloid_Sum
Role of Hypercytokinemia/hyperchemokinemia in the Pathogenesis of Influenza	1.17	0.0233	NA	IL1RN	Adipose - Visceral (Omentum)	Myeloid_Sum
Dermatan Sulfate Biosynthesis (Late Stages)	1.14	0.0217	NA	CHST13	Adipose - Visceral (Omentum)	Myeloid_Sum
Graft-versus-Host Disease Signaling	1.12	0.0208	NA	IL1RN	Adipose - Visceral (Omentum)	Myeloid_Sum
Chondroitin Sulfate Biosynthesis (Late Stages)	1.12	0.0208	NA	CHST13	Adipose - Visceral (Omentum)	Myeloid_Sum
Hematopoiesis from Pluripotent Stem Cells	1.11	0.0204	NA	CSF3	Adipose - Visceral (Omentum)	Myeloid_Sum
Xenobiotic Metabolism Signaling	1.1	0.00697	NA	CHST13,HMOX1	Adipose - Visceral (Omentum)	Myeloid_Sum
Lymphotoxin β Receptor Signaling	1.08	0.0189	NA	CXCL1	Adipose - Visceral (Omentum)	Myeloid_Sum
Role of IL-17A in Arthritis	1.07	0.0185	NA	CXCL1	Adipose - Visceral (Omentum)	Myeloid_Sum
Chondroitin Sulfate Biosynthesis	1.06	0.0179	NA	CHST13	Adipose - Visceral (Omentum)	Myeloid_Sum
MSP-RON Signaling Pathway	1.04	0.0172	NA	ITGB2	Adipose - Visceral (Omentum)	Myeloid_Sum
Dermatan Sulfate Biosynthesis	1.04	0.0169	NA	CHST13	Adipose - Visceral (Omentum)	Myeloid_Sum
Phospholipases	1.01	0.0159	NA	HMOX1	Adipose - Visceral (Omentum)	Myeloid_Sum
IL-17A Signaling in Airway Cells	1	0.0156	NA	CXCL1	Adipose - Visceral (Omentum)	Myeloid_Sum
Heparan Sulfate Biosynthesis (Late Stages)	0.963	0.0141	NA	CHST13	Adipose - Visceral (Omentum)	Myeloid_Sum
Caveolar-mediated Endocytosis Signaling	0.951	0.0137	NA	ITGB2	Adipose - Visceral (Omentum)	Myeloid_Sum
VDR/RXR Activation	0.924	0.0128	NA	CD14	Adipose - Visceral (Omentum)	Myeloid_Sum
Heparan Sulfate Biosynthesis	0.924	0.0128	NA	CHST13	Adipose - Visceral (Omentum)	Myeloid_Sum
Hepatic Fibrosis Signaling Pathway	0.921	0.00543	NA	IL1R2,IL1RN	Adipose - Visceral (Omentum)	Myeloid_Sum
Agrin Interactions at Neuromuscular Junction	0.917	0.0127	NA	ITGB2	Adipose - Visceral (Omentum)	Myeloid_Sum
IL-17 Signaling	0.914	0.0125	NA	CXCL1	Adipose - Visceral (Omentum)	Myeloid_Sum
NF-κB Activation by Viruses	0.903	0.0122	NA	ITGB2	Adipose - Visceral (Omentum)	Myeloid_Sum
HER-2 Signaling in Breast Cancer	0.893	0.0119	NA	ITGB2	Adipose - Visceral (Omentum)	Myeloid_Sum
Altered T Cell and B Cell Signaling in Rheumatoid Arthritis	0.863	0.0111	NA	IL1RN	Adipose - Visceral (Omentum)	Myeloid_Sum
ErbB Signaling	0.848	0.0106	NA	EREG	Adipose - Visceral (Omentum)	Myeloid_Sum
Neuregulin Signaling	0.839	0.0104	NA	EREG	Adipose - Visceral (Omentum)	Myeloid_Sum
Communication between Innate and Adaptive Immune Cells	0.839	0.0104	NA	IL1RN	Adipose - Visceral (Omentum)	Myeloid_Sum
Virus Entry via Endocytic Pathways	0.796	0.00935	NA	ITGB2	Adipose - Visceral (Omentum)	Myeloid_Sum
Paxillin Signaling	0.79	0.00926	NA	ITGB2	Adipose - Visceral (Omentum)	Myeloid_Sum
Pancreatic Adenocarcinoma Signaling	0.788	0.00917	NA	HMOX1	Adipose - Visceral (Omentum)	Myeloid_Sum
Antioxidant Action of Vitamin C	0.788	0.00917	NA	HMOX1	Adipose - Visceral (Omentum)	Myeloid_Sum
Role of Tissue Factor in Cancer	0.759	0.00855	NA	CXCL1	Adipose - Visceral (Omentum)	Myeloid_Sum
Cholecystokinin/Gastrin-mediated Signaling	0.752	0.0084	NA	IL1RN	Adipose - Visceral (Omentum)	Myeloid_Sum
Th1 Pathway	0.747	0.00826	NA	ITGB2	Adipose - Visceral (Omentum)	Myeloid_Sum
FXR/RXR Activation	0.73	0.00794	NA	IL1RN	Adipose - Visceral (Omentum)	Myeloid_Sum
Reelin Signaling in Neurons	0.721	0.00775	NA	ITGB2	Adipose - Visceral (Omentum)	Myeloid_Sum
STAT3 Pathway	0.703	0.00741	NA	IL1R2	Adipose - Visceral (Omentum)	Myeloid_Sum
Iron homeostasis signaling pathway	0.697	0.0073	NA	HMOX1	Adipose - Visceral (Omentum)	Myeloid_Sum
Role of Pattern Recognition Receptors in Recognition of Bacteria and Viruses	0.654	0.00649	NA	C1QC	Adipose - Visceral (Omentum)	Myeloid_Sum
Gαq Signaling	0.646	0.00637	NA	HMOX1	Adipose - Visceral (Omentum)	Myeloid_Sum
PI3K/AKT Signaling	0.606	0.00575	NA	IL1R2	Adipose - Visceral (Omentum)	Myeloid_Sum
B Cell Receptor Signaling	0.583	0.00541	NA	FCGR2A	Adipose - Visceral (Omentum)	Myeloid_Sum
Endothelin-1 Signaling	0.577	0.00532	NA	HMOX1	Adipose - Visceral (Omentum)	Myeloid_Sum
NRF2-mediated Oxidative Stress Response	0.575	0.00529	NA	HMOX1	Adipose - Visceral (Omentum)	Myeloid_Sum
PPARα/RXRα Activation	0.573	0.00526	NA	IL1R2	Adipose - Visceral (Omentum)	Myeloid_Sum
ILK Signaling	0.573	0.00526	NA	ITGB2	Adipose - Visceral (Omentum)	Myeloid_Sum
Leukocyte Extravasation Signaling	0.561	0.00508	NA	ITGB2	Adipose - Visceral (Omentum)	Myeloid_Sum
Adrenomedullin signaling pathway	0.561	0.00508	NA	IL1RN	Adipose - Visceral (Omentum)	Myeloid_Sum
mTOR Signaling	0.536	0.00476	NA	HMOX1	Adipose - Visceral (Omentum)	Myeloid_Sum
Integrin Signaling	0.532	0.00469	NA	ITGB2	Adipose - Visceral (Omentum)	Myeloid_Sum
Systemic Lupus Erythematosus In B Cell Signaling Pathway	0.44	0.00364	NA	FCGR2A	Adipose - Visceral (Omentum)	Myeloid_Sum
Neuroinflammation Signaling Pathway	0.411	0.00333	NA	HMOX1	Adipose - Visceral (Omentum)	Myeloid_Sum
Cardiac Hypertrophy Signaling (Enhanced)	0.259	0.00205	NA	IL1R2	Adipose - Visceral (Omentum)	Myeloid_Sum
Hematopoiesis from Pluripotent Stem Cells	7.42	0.102	NA	IGHA1,IGHG1,IGHG2,IGHG3,IGHG4	Adrenal Gland	CD8Sum
Primary Immunodeficiency Signaling	7.37	0.1	NA	IGHA1,IGHG1,IGHG2,IGHG3,IGHG4	Adrenal Gland	CD8Sum
Communication between Innate and Adaptive Immune Cells	5.94	0.0521	NA	IGHA1,IGHG1,IGHG2,IGHG3,IGHG4	Adrenal Gland	CD8Sum
Autoimmune Thyroid Disease Signaling	5.62	0.0816	NA	IGHG1,IGHG2,IGHG3,IGHG4	Adrenal Gland	CD8Sum
Allograft Rejection Signaling	4.64	0.0465	NA	IGHG1,IGHG2,IGHG3,IGHG4	Adrenal Gland	CD8Sum
B Cell Receptor Signaling	4.55	0.027	NA	IGHA1,IGHG1,IGHG2,IGHG3,IGHG4	Adrenal Gland	CD8Sum
Phagosome Formation	4	0.032	NA	IGHG1,IGHG2,IGHG3,IGHG4	Adrenal Gland	CD8Sum
Dendritic Cell Maturation	3.37	0.0219	2	IGHG1,IGHG2,IGHG3,IGHG4	Adrenal Gland	CD8Sum
Systemic Lupus Erythematosus Signaling	3	0.0175	NA	IGHG1,IGHG2,IGHG3,IGHG4	Adrenal Gland	CD8Sum
Phospholipase C Signaling	2.82	0.0156	2	IGHG1,IGHG2,IGHG3,IGHG4	Adrenal Gland	CD8Sum
Role of Macrophages, Fibroblasts and Endothelial Cells in Rheumatoid Arthritis	2.51	0.0128	NA	IGHG1,IGHG2,IGHG3,IGHG4	Adrenal Gland	CD8Sum
Systemic Lupus Erythematosus In B Cell Signaling Pathway	1	0.00727	NA	IGHA1,IGHG1	Adrenal Gland	CD8Sum
IL-7 Signaling Pathway	0.854	0.0128	NA	IGHG1	Adrenal Gland	CD8Sum
Hematopoiesis from Pluripotent Stem Cells	7.27	0.102	NA	IGHA1,IGHG1,IGHG2,IGHG3,IGHG4	Adrenal Gland	Lymph_Sum
Primary Immunodeficiency Signaling	7.22	0.1	NA	IGHA1,IGHG1,IGHG2,IGHG3,IGHG4	Adrenal Gland	Lymph_Sum
Communication between Innate and Adaptive Immune Cells	5.79	0.0521	NA	IGHA1,IGHG1,IGHG2,IGHG3,IGHG4	Adrenal Gland	Lymph_Sum
Autoimmune Thyroid Disease Signaling	5.5	0.0816	NA	IGHG1,IGHG2,IGHG3,IGHG4	Adrenal Gland	Lymph_Sum
Allograft Rejection Signaling	4.52	0.0465	NA	IGHG1,IGHG2,IGHG3,IGHG4	Adrenal Gland	Lymph_Sum
B Cell Receptor Signaling	4.41	0.027	NA	IGHA1,IGHG1,IGHG2,IGHG3,IGHG4	Adrenal Gland	Lymph_Sum
Phagosome Formation	3.89	0.032	NA	IGHG1,IGHG2,IGHG3,IGHG4	Adrenal Gland	Lymph_Sum
Dendritic Cell Maturation	3.26	0.0219	2	IGHG1,IGHG2,IGHG3,IGHG4	Adrenal Gland	Lymph_Sum
Systemic Lupus Erythematosus Signaling	2.9	0.0175	NA	IGHG1,IGHG2,IGHG3,IGHG4	Adrenal Gland	Lymph_Sum
Phospholipase C Signaling	2.71	0.0156	2	IGHG1,IGHG2,IGHG3,IGHG4	Adrenal Gland	Lymph_Sum
Role of Macrophages, Fibroblasts and Endothelial Cells in Rheumatoid Arthritis	2.41	0.0128	NA	IGHG1,IGHG2,IGHG3,IGHG4	Adrenal Gland	Lymph_Sum
Systemic Lupus Erythematosus In B Cell Signaling Pathway	0.955	0.00727	NA	IGHA1,IGHG1	Adrenal Gland	Lymph_Sum
IL-7 Signaling Pathway	0.827	0.0128	NA	IGHG1	Adrenal Gland	Lymph_Sum
Thyroid Hormone Metabolism II (via Conjugation and/or Degradation)	1.5	0.0263	NA	UGT1A7 (includes others)	Adrenal Gland	MacrophageSum
Autoimmune Thyroid Disease Signaling	1.4	0.0204	NA	IGHG1	Adrenal Gland	MacrophageSum
Hematopoiesis from Pluripotent Stem Cells	1.4	0.0204	NA	IGHG1	Adrenal Gland	MacrophageSum
Primary Immunodeficiency Signaling	1.39	0.02	NA	IGHG1	Adrenal Gland	MacrophageSum
Nicotine Degradation III	1.34	0.0179	NA	UGT1A7 (includes others)	Adrenal Gland	MacrophageSum
Melatonin Degradation I	1.31	0.0167	NA	UGT1A7 (includes others)	Adrenal Gland	MacrophageSum
PXR/RXR Activation	1.28	0.0154	NA	UGT1A7 (includes others)	Adrenal Gland	MacrophageSum
Nicotine Degradation II	1.28	0.0154	NA	UGT1A7 (includes others)	Adrenal Gland	MacrophageSum
Superpathway of Melatonin Degradation	1.28	0.0154	NA	UGT1A7 (includes others)	Adrenal Gland	MacrophageSum
Serotonin Degradation	1.26	0.0149	NA	UGT1A7 (includes others)	Adrenal Gland	MacrophageSum
IL-7 Signaling Pathway	1.2	0.0128	NA	IGHG1	Adrenal Gland	MacrophageSum
Allograft Rejection Signaling	1.16	0.0116	NA	IGHG1	Adrenal Gland	MacrophageSum
Communication between Innate and Adaptive Immune Cells	1.11	0.0104	NA	IGHG1	Adrenal Gland	MacrophageSum
Phagosome Formation	1	0.008	NA	IGHG1	Adrenal Gland	MacrophageSum
Iron homeostasis signaling pathway	0.963	0.0073	NA	HBA1/HBA2	Adrenal Gland	MacrophageSum
Dendritic Cell Maturation	0.848	0.00546	NA	IGHG1	Adrenal Gland	MacrophageSum
B Cell Receptor Signaling	0.842	0.00541	NA	IGHG1	Adrenal Gland	MacrophageSum
Systemic Lupus Erythematosus Signaling	0.757	0.00437	NA	IGHG1	Adrenal Gland	MacrophageSum
Phospholipase C Signaling	0.712	0.00389	NA	IGHG1	Adrenal Gland	MacrophageSum
Systemic Lupus Erythematosus In B Cell Signaling Pathway	0.686	0.00364	NA	IGHG1	Adrenal Gland	MacrophageSum
Xenobiotic Metabolism Signaling	0.668	0.00348	NA	UGT1A7 (includes others)	Adrenal Gland	MacrophageSum
Role of Macrophages, Fibroblasts and Endothelial Cells in Rheumatoid Arthritis	0.636	0.00321	NA	IGHG1	Adrenal Gland	MacrophageSum
Role of IL-17A in Psoriasis	5.34	0.154	NA	S100A8,S100A9	Adrenal Gland	Monocytes
Osteoarthritis Pathway	4.81	0.0142	NA	CREB3L3,S100A8,S100A9	Adrenal Gland	Monocytes
Role of IL-17F in Allergic Inflammatory Airway Diseases	4.3	0.0476	NA	CREB3L3,IL6	Adrenal Gland	Monocytes
LXR/RXR Activation	3.38	0.0165	NA	IL6,S100A8	Adrenal Gland	Monocytes
Atherosclerosis Signaling	3.35	0.0159	NA	IL6,S100A8	Adrenal Gland	Monocytes
Iron homeostasis signaling pathway	3.27	0.0146	NA	CREB3L3,IL6	Adrenal Gland	Monocytes
Dendritic Cell Maturation	3.02	0.0109	NA	CREB3L3,IL6	Adrenal Gland	Monocytes
Neuroinflammation Signaling Pathway	2.6	0.00667	NA	CREB3L3,IL6	Adrenal Gland	Monocytes
Role of Macrophages, Fibroblasts and Endothelial Cells in Rheumatoid Arthritis	2.57	0.00641	NA	CREB3L3,IL6	Adrenal Gland	Monocytes
Systemic Lupus Erythematosus In T Cell Signaling Pathway	2.51	0.00601	NA	CREB3L3,IL6	Adrenal Gland	Monocytes
Differential Regulation of Cytokine Production in Macrophages and T Helper Cells by IL-17A and IL-17F	2.32	0.0556	NA	IL6	Adrenal Gland	Monocytes
Apelin Cardiac Fibroblast Signaling Pathway	2.22	0.0435	NA	IL6	Adrenal Gland	Monocytes
Role of JAK family kinases in IL-6-type Cytokine Signaling	2.18	0.04	NA	IL6	Adrenal Gland	Monocytes
Circadian Rhythm Signaling	2.06	0.0303	NA	CREB3L3	Adrenal Gland	Monocytes
IL-17A Signaling in Fibroblasts	2.04	0.0286	NA	IL6	Adrenal Gland	Monocytes
Role of Hypercytokinemia/hyperchemokinemia in the Pathogenesis of Influenza	1.95	0.0233	NA	IL6	Adrenal Gland	Monocytes
FAT10 Cancer Signaling Pathway	1.92	0.0217	NA	IL6	Adrenal Gland	Monocytes
PFKFB4 Signaling Pathway	1.92	0.0217	NA	CREB3L3	Adrenal Gland	Monocytes
Graft-versus-Host Disease Signaling	1.9	0.0208	NA	IL6	Adrenal Gland	Monocytes
Hematopoiesis from Pluripotent Stem Cells	1.89	0.0204	NA	IL6	Adrenal Gland	Monocytes
Role of Cytokines in Mediating Communication between Immune Cells	1.85	0.0185	NA	IL6	Adrenal Gland	Monocytes
Wnt/Ca+ pathway	1.79	0.0161	NA	CREB3L3	Adrenal Gland	Monocytes
Activation of IRF by Cytosolic Pattern Recognition Receptors	1.78	0.0159	NA	IL6	Adrenal Gland	Monocytes
IL-17A Signaling in Airway Cells	1.77	0.0156	NA	IL6	Adrenal Gland	Monocytes
PXR/RXR Activation	1.77	0.0154	NA	IL6	Adrenal Gland	Monocytes
IL-10 Signaling	1.74	0.0145	NA	IL6	Adrenal Gland	Monocytes
SPINK1 General Cancer Pathway	1.74	0.0145	NA	IL6	Adrenal Gland	Monocytes
IL-15 Signaling	1.73	0.0141	NA	IL6	Adrenal Gland	Monocytes
ERK5 Signaling	1.72	0.0139	NA	CREB3L3	Adrenal Gland	Monocytes
T Helper Cell Differentiation	1.72	0.0137	NA	IL6	Adrenal Gland	Monocytes
Estrogen-Dependent Breast Cancer Signaling	1.71	0.0135	NA	CREB3L3	Adrenal Gland	Monocytes
Hypoxia Signaling in the Cardiovascular System	1.71	0.0135	NA	CREB3L3	Adrenal Gland	Monocytes
TREM1 Signaling	1.71	0.0133	NA	IL6	Adrenal Gland	Monocytes
Neurotrophin/TRK Signaling	1.7	0.0132	NA	CREB3L3	Adrenal Gland	Monocytes
IL-17 Signaling	1.68	0.0125	NA	IL6	Adrenal Gland	Monocytes
FLT3 Signaling in Hematopoietic Progenitor Cells	1.68	0.0125	NA	CREB3L3	Adrenal Gland	Monocytes
JAK/Stat Signaling	1.68	0.0125	NA	IL6	Adrenal Gland	Monocytes
FGF Signaling	1.66	0.0119	NA	CREB3L3	Adrenal Gland	Monocytes
Crosstalk between Dendritic Cells and Natural Killer Cells	1.63	0.0112	NA	IL6	Adrenal Gland	Monocytes
Altered T Cell and B Cell Signaling in Rheumatoid Arthritis	1.63	0.0111	NA	IL6	Adrenal Gland	Monocytes
Prostate Cancer Signaling	1.62	0.011	NA	CREB3L3	Adrenal Gland	Monocytes
Th17 Activation Pathway	1.62	0.011	NA	IL6	Adrenal Gland	Monocytes
Melanocyte Development and Pigmentation Signaling	1.61	0.0106	NA	CREB3L3	Adrenal Gland	Monocytes
Communication between Innate and Adaptive Immune Cells	1.6	0.0104	NA	IL6	Adrenal Gland	Monocytes
ATM Signaling	1.6	0.0103	NA	CREB3L3	Adrenal Gland	Monocytes
Gαs Signaling	1.55	0.00935	NA	CREB3L3	Adrenal Gland	Monocytes
HGF Signaling	1.54	0.00901	NA	IL6	Adrenal Gland	Monocytes
NGF Signaling	1.53	0.00877	NA	CREB3L3	Adrenal Gland	Monocytes
Endocannabinoid Developing Neuron Pathway	1.52	0.0087	NA	CREB3L3	Adrenal Gland	Monocytes
p38 MAPK Signaling	1.51	0.00847	NA	CREB3L3	Adrenal Gland	Monocytes
IL-15 Production	1.5	0.00826	NA	IL6	Adrenal Gland	Monocytes
Th1 Pathway	1.5	0.00826	NA	IL6	Adrenal Gland	Monocytes
IL-6 Signaling	1.49	0.008	NA	IL6	Adrenal Gland	Monocytes
P2Y Purigenic Receptor Signaling Pathway	1.48	0.00787	NA	CREB3L3	Adrenal Gland	Monocytes
Synaptic Long Term Potentiation	1.47	0.00775	NA	CREB3L3	Adrenal Gland	Monocytes
White Adipose Tissue Browning Pathway	1.47	0.00775	NA	CREB3L3	Adrenal Gland	Monocytes
IL-12 Signaling and Production in Macrophages	1.46	0.00758	NA	S100A8	Adrenal Gland	Monocytes
Aryl Hydrocarbon Receptor Signaling	1.43	0.00699	NA	IL6	Adrenal Gland	Monocytes
Endocannabinoid Cancer Inhibition Pathway	1.43	0.00699	NA	CREB3L3	Adrenal Gland	Monocytes
Corticotropin Releasing Hormone Signaling	1.42	0.0069	NA	CREB3L3	Adrenal Gland	Monocytes
Role of Pattern Recognition Receptors in Recognition of Bacteria and Viruses	1.4	0.00649	NA	IL6	Adrenal Gland	Monocytes
Dopamine-DARPP32 Feedback in cAMP Signaling	1.37	0.00613	NA	CREB3L3	Adrenal Gland	Monocytes
HMGB1 Signaling	1.37	0.00606	NA	IL6	Adrenal Gland	Monocytes
Th1 and Th2 Activation Pathway	1.35	0.00585	NA	IL6	Adrenal Gland	Monocytes
GNRH Signaling	1.35	0.00578	NA	CREB3L3	Adrenal Gland	Monocytes
T Cell Exhaustion Signaling Pathway	1.34	0.00571	NA	IL6	Adrenal Gland	Monocytes
Acute Phase Response Signaling	1.33	0.00559	NA	IL6	Adrenal Gland	Monocytes
Ephrin Receptor Signaling	1.33	0.00556	NA	CREB3L3	Adrenal Gland	Monocytes
Hepatic Cholestasis	1.32	0.00543	NA	IL6	Adrenal Gland	Monocytes
B Cell Receptor Signaling	1.32	0.00541	NA	CREB3L3	Adrenal Gland	Monocytes
Hepatic Fibrosis / Hepatic Stellate Cell Activation	1.32	0.00538	NA	IL6	Adrenal Gland	Monocytes
Production of Nitric Oxide and Reactive Oxygen Species in Macrophages	1.31	0.00532	NA	S100A8	Adrenal Gland	Monocytes
PPARα/RXRα Activation	1.31	0.00526	NA	IL6	Adrenal Gland	Monocytes
ILK Signaling	1.31	0.00526	NA	CREB3L3	Adrenal Gland	Monocytes
Clathrin-mediated Endocytosis Signaling	1.3	0.00518	NA	S100A8	Adrenal Gland	Monocytes
ERK/MAPK Signaling	1.3	0.00518	NA	CREB3L3	Adrenal Gland	Monocytes
Calcium Signaling	1.27	0.00485	NA	CREB3L3	Adrenal Gland	Monocytes
CREB Signaling in Neurons	1.27	0.00483	NA	CREB3L3	Adrenal Gland	Monocytes
AMPK Signaling	1.26	0.00472	NA	CREB3L3	Adrenal Gland	Monocytes
Role of NFAT in Cardiac Hypertrophy	1.26	0.00467	NA	IL6	Adrenal Gland	Monocytes
Role of Osteoblasts, Osteoclasts and Chondrocytes in Rheumatoid Arthritis	1.25	0.00455	NA	IL6	Adrenal Gland	Monocytes
cAMP-mediated signaling	1.23	0.00439	NA	CREB3L3	Adrenal Gland	Monocytes
Systemic Lupus Erythematosus Signaling	1.23	0.00437	NA	IL6	Adrenal Gland	Monocytes
Huntington's Disease Signaling	1.22	0.00422	NA	CREB3L3	Adrenal Gland	Monocytes
Cardiac Hypertrophy Signaling	1.21	0.00417	NA	IL6	Adrenal Gland	Monocytes
Opioid Signaling Pathway	1.2	0.00405	NA	CREB3L3	Adrenal Gland	Monocytes
Colorectal Cancer Metastasis Signaling	1.19	0.00395	NA	IL6	Adrenal Gland	Monocytes
Phospholipase C Signaling	1.18	0.00389	NA	CREB3L3	Adrenal Gland	Monocytes
G-Protein Coupled Receptor Signaling	1.16	0.00368	NA	CREB3L3	Adrenal Gland	Monocytes
Systemic Lupus Erythematosus In B Cell Signaling Pathway	1.15	0.00364	NA	IL6	Adrenal Gland	Monocytes
Senescence Pathway	1.15	0.00364	NA	IL6	Adrenal Gland	Monocytes
Xenobiotic Metabolism Signaling	1.13	0.00348	NA	IL6	Adrenal Gland	Monocytes
Synaptogenesis Signaling Pathway	1.1	0.00321	NA	CREB3L3	Adrenal Gland	Monocytes
Glucocorticoid Receptor Signaling	1.07	0.00298	NA	IL6	Adrenal Gland	Monocytes
Hepatic Fibrosis Signaling Pathway	1.03	0.00272	NA	CREB3L3	Adrenal Gland	Monocytes
Protein Kinase A Signaling	0.996	0.00251	NA	CREB3L3	Adrenal Gland	Monocytes
Cardiac Hypertrophy Signaling (Enhanced)	0.914	0.00205	NA	IL6	Adrenal Gland	Monocytes
Phagosome Formation	4.35	0.024	NA	IGHG1,IGHG2,MRC1	Adrenal Gland	Myeloid_Sum
Autoimmune Thyroid Disease Signaling	3.46	0.0408	NA	IGHG1,IGHG2	Adrenal Gland	Myeloid_Sum
Hematopoiesis from Pluripotent Stem Cells	3.46	0.0408	NA	IGHG1,IGHG2	Adrenal Gland	Myeloid_Sum
Primary Immunodeficiency Signaling	3.44	0.04	NA	IGHG1,IGHG2	Adrenal Gland	Myeloid_Sum
Allograft Rejection Signaling	2.97	0.0233	NA	IGHG1,IGHG2	Adrenal Gland	Myeloid_Sum
Communication between Innate and Adaptive Immune Cells	2.88	0.0208	NA	IGHG1,IGHG2	Adrenal Gland	Myeloid_Sum
Dendritic Cell Maturation	2.32	0.0109	NA	IGHG1,IGHG2	Adrenal Gland	Myeloid_Sum
B Cell Receptor Signaling	2.32	0.0108	NA	IGHG1,IGHG2	Adrenal Gland	Myeloid_Sum
Systemic Lupus Erythematosus Signaling	2.14	0.00873	NA	IGHG1,IGHG2	Adrenal Gland	Myeloid_Sum
Pregnenolone Biosynthesis	2.13	0.0769	NA	CYP4F11	Adrenal Gland	Myeloid_Sum
Histidine Degradation VI	2.07	0.0667	NA	CYP4F11	Adrenal Gland	Myeloid_Sum
Phospholipase C Signaling	2.04	0.00778	NA	IGHG1,IGHG2	Adrenal Gland	Myeloid_Sum
Ubiquinol-10 Biosynthesis (Eukaryotic)	2.01	0.0588	NA	CYP4F11	Adrenal Gland	Myeloid_Sum
Role of Macrophages, Fibroblasts and Endothelial Cells in Rheumatoid Arthritis	1.88	0.00641	NA	IGHG1,IGHG2	Adrenal Gland	Myeloid_Sum
Macropinocytosis Signaling	1.37	0.0132	NA	MRC1	Adrenal Gland	Myeloid_Sum
IL-7 Signaling Pathway	1.36	0.0128	NA	IGHG1	Adrenal Gland	Myeloid_Sum
Systemic Lupus Erythematosus In B Cell Signaling Pathway	0.836	0.00364	NA	IGHG1	Adrenal Gland	Myeloid_Sum
Hematopoiesis from Pluripotent Stem Cells	6.55	0.102	NA	IGHA1,IGHG1,IGHG2,IGHG3,IGHG4	Artery - Aorta	CD4_memory
Primary Immunodeficiency Signaling	6.5	0.1	NA	IGHA1,IGHG1,IGHG2,IGHG3,IGHG4	Artery - Aorta	CD4_memory
Communication between Innate and Adaptive Immune Cells	5.09	0.0521	NA	IGHA1,IGHG1,IGHG2,IGHG3,IGHG4	Artery - Aorta	CD4_memory
Autoimmune Thyroid Disease Signaling	4.93	0.0816	NA	IGHG1,IGHG2,IGHG3,IGHG4	Artery - Aorta	CD4_memory
Allograft Rejection Signaling	3.97	0.0465	NA	IGHG1,IGHG2,IGHG3,IGHG4	Artery - Aorta	CD4_memory
B Cell Receptor Signaling	3.73	0.027	NA	IGHA1,IGHG1,IGHG2,IGHG3,IGHG4	Artery - Aorta	CD4_memory
Phagosome Formation	3.34	0.032	NA	IGHG1,IGHG2,IGHG3,IGHG4	Artery - Aorta	CD4_memory
Dendritic Cell Maturation	2.73	0.0219	2	IGHG1,IGHG2,IGHG3,IGHG4	Artery - Aorta	CD4_memory
Systemic Lupus Erythematosus Signaling	2.38	0.0175	NA	IGHG1,IGHG2,IGHG3,IGHG4	Artery - Aorta	CD4_memory
Atherosclerosis Signaling	2.25	0.0238	NA	APOC1,APOE,CXCR4	Artery - Aorta	CD4_memory
Phospholipase C Signaling	2.2	0.0156	2	IGHG1,IGHG2,IGHG3,IGHG4	Artery - Aorta	CD4_memory
Role of Macrophages, Fibroblasts and Endothelial Cells in Rheumatoid Arthritis	1.91	0.0128	NA	IGHG1,IGHG2,IGHG3,IGHG4	Artery - Aorta	CD4_memory
LXR/RXR Activation	1.33	0.0165	NA	APOC1,APOE	Artery - Aorta	CD4_memory
FXR/RXR Activation	1.3	0.0159	NA	APOC1,APOE	Artery - Aorta	CD4_memory
IL-12 Signaling and Production in Macrophages	1.26	0.0152	NA	APOC1,APOE	Artery - Aorta	CD4_memory
Production of Nitric Oxide and Reactive Oxygen Species in Macrophages	0.996	0.0106	NA	APOC1,APOE	Artery - Aorta	CD4_memory
Clathrin-mediated Endocytosis Signaling	0.979	0.0104	NA	APOC1,APOE	Artery - Aorta	CD4_memory
nNOS Signaling in Skeletal Muscle Cells	0.955	0.0244	NA	CHRNA1	Artery - Aorta	CD4_memory
Role of Oct4 in Mammalian Embryonic Stem Cell Pluripotency	0.907	0.0217	NA	SPP1	Artery - Aorta	CD4_memory
FAT10 Cancer Signaling Pathway	0.907	0.0217	NA	CXCR4	Artery - Aorta	CD4_memory
LPS/IL-1 Mediated Inhibition of RXR Function	0.87	0.00893	NA	APOC1,APOE	Artery - Aorta	CD4_memory
Induction of Apoptosis by HIV1	0.796	0.0164	NA	CXCR4	Artery - Aorta	CD4_memory
Systemic Lupus Erythematosus In B Cell Signaling Pathway	0.73	0.00727	NA	IGHA1,IGHG1	Artery - Aorta	CD4_memory
Ephrin B Signaling	0.728	0.0139	NA	CXCR4	Artery - Aorta	CD4_memory
Caveolar-mediated Endocytosis Signaling	0.724	0.0137	NA	ITGAD	Artery - Aorta	CD4_memory
VDR/RXR Activation	0.699	0.0128	NA	SPP1	Artery - Aorta	CD4_memory
IL-7 Signaling Pathway	0.699	0.0128	NA	IGHG1	Artery - Aorta	CD4_memory
Agrin Interactions at Neuromuscular Junction	0.693	0.0127	NA	CHRNA1	Artery - Aorta	CD4_memory
Chemokine Signaling	0.688	0.0125	NA	CXCR4	Artery - Aorta	CD4_memory
Altered T Cell and B Cell Signaling in Rheumatoid Arthritis	0.642	0.0111	NA	SPP1	Artery - Aorta	CD4_memory
Paxillin Signaling	0.575	0.00926	NA	ITGAD	Artery - Aorta	CD4_memory
Reelin Signaling in Neurons	0.509	0.00775	NA	APOE	Artery - Aorta	CD4_memory
Th2 Pathway	0.491	0.00735	NA	CXCR4	Artery - Aorta	CD4_memory
eNOS Signaling	0.435	0.00629	NA	CHRNA1	Artery - Aorta	CD4_memory
HOTAIR Regulatory Pathway	0.435	0.00629	NA	SPP1	Artery - Aorta	CD4_memory
CXCR4 Signaling	0.419	0.00599	NA	CXCR4	Artery - Aorta	CD4_memory
Th1 and Th2 Activation Pathway	0.411	0.00585	NA	CXCR4	Artery - Aorta	CD4_memory
Granulocyte Adhesion and Diapedesis	0.396	0.00559	NA	CXCR4	Artery - Aorta	CD4_memory
Ephrin Receptor Signaling	0.394	0.00556	NA	CXCR4	Artery - Aorta	CD4_memory
Agranulocyte Adhesion and Diapedesis	0.373	0.00521	NA	CXCR4	Artery - Aorta	CD4_memory
Leukocyte Extravasation Signaling	0.365	0.00508	NA	CXCR4	Artery - Aorta	CD4_memory
Calcium Signaling	0.35	0.00485	NA	CHRNA1	Artery - Aorta	CD4_memory
Osteoarthritis Pathway	0.342	0.00474	NA	SPP1	Artery - Aorta	CD4_memory
AMPK Signaling	0.34	0.00472	NA	CHRNA1	Artery - Aorta	CD4_memory
Integrin Signaling	0.339	0.00469	NA	ITGAD	Artery - Aorta	CD4_memory
Role of Osteoblasts, Osteoclasts and Chondrocytes in Rheumatoid Arthritis	0.329	0.00455	NA	SPP1	Artery - Aorta	CD4_memory
Synaptogenesis Signaling Pathway	0.227	0.00321	NA	APOE	Artery - Aorta	CD4_memory
Axonal Guidance Signaling	0	0.00206	NA	CXCR4	Artery - Aorta	CD4_memory
Hepatic Fibrosis Signaling Pathway	0	0.00272	NA	SPP1	Artery - Aorta	CD4_memory
Autoimmune Thyroid Disease Signaling	5.55	0.102	NA	HLA-DMB,HLA-DQB1,IGHG2,IGHG3,IGHG4	Artery - Aorta	CD8Sum
Primary Immunodeficiency Signaling	5.51	0.1	NA	IGHA1,IGHG2,IGHG3,IGHG4,IL2RG	Artery - Aorta	CD8Sum
Allograft Rejection Signaling	4.35	0.0581	NA	HLA-DMB,HLA-DQB1,IGHG2,IGHG3,IGHG4	Artery - Aorta	CD8Sum
Hematopoiesis from Pluripotent Stem Cells	4.14	0.0816	NA	IGHA1,IGHG2,IGHG3,IGHG4	Artery - Aorta	CD8Sum
PD-1, PD-L1 cancer immunotherapy pathway	3.91	0.0472	-2.236	HLA-DMB,HLA-DQB1,IL2RG,PRKCQ,RASGRP1	Artery - Aorta	CD8Sum
Phagosome Formation	3.58	0.04	NA	IGHG2,IGHG3,IGHG4,PRKCQ,RHOH	Artery - Aorta	CD8Sum
Th2 Pathway	3.41	0.0368	NA	CXCR4,HLA-DMB,HLA-DQB1,IL2RG,PRKCQ	Artery - Aorta	CD8Sum
Communication between Innate and Adaptive Immune Cells	3.02	0.0417	NA	IGHA1,IGHG2,IGHG3,IGHG4	Artery - Aorta	CD8Sum
Th1 and Th2 Activation Pathway	2.96	0.0292	NA	CXCR4,HLA-DMB,HLA-DQB1,IL2RG,PRKCQ	Artery - Aorta	CD8Sum
Dendritic Cell Maturation	2.83	0.0273	2.236	HLA-DMB,HLA-DQB1,IGHG2,IGHG3,IGHG4	Artery - Aorta	CD8Sum
B Cell Receptor Signaling	2.81	0.027	NA	IGHA1,IGHG2,IGHG3,IGHG4,PRKCQ	Artery - Aorta	CD8Sum
iCOS-iCOSL Signaling in T Helper Cells	2.79	0.036	2	HLA-DMB,HLA-DQB1,IL2RG,PRKCQ	Artery - Aorta	CD8Sum
CD28 Signaling in T Helper Cells	2.66	0.0333	NA	CARD11,HLA-DMB,HLA-DQB1,PRKCQ	Artery - Aorta	CD8Sum
Atherosclerosis Signaling	2.59	0.0317	NA	APOC1,APOE,CXCR4,TPSAB1/TPSB2	Artery - Aorta	CD8Sum
Calcium-induced T Lymphocyte Apoptosis	2.47	0.0455	NA	HLA-DMB,HLA-DQB1,PRKCQ	Artery - Aorta	CD8Sum
T Helper Cell Differentiation	2.35	0.0411	NA	HLA-DMB,HLA-DQB1,IL2RG	Artery - Aorta	CD8Sum
PKCθ Signaling in T Lymphocytes	2.26	0.0258	2	CARD11,HLA-DMB,HLA-DQB1,PRKCQ	Artery - Aorta	CD8Sum
Phospholipase C Signaling	2.2	0.0195	2.236	IGHG2,IGHG3,IGHG4,PRKCQ,RHOH	Artery - Aorta	CD8Sum
IL-4 Signaling	2.17	0.0353	NA	HLA-DMB,HLA-DQB1,IL2RG	Artery - Aorta	CD8Sum
T Cell Exhaustion Signaling Pathway	2.08	0.0229	NA	EOMES,HLA-DMB,HLA-DQB1,PRKCQ	Artery - Aorta	CD8Sum
Production of Nitric Oxide and Reactive Oxygen Species in Macrophages	1.97	0.0213	2	APOC1,APOE,PRKCQ,RHOH	Artery - Aorta	CD8Sum
Noradrenaline and Adrenaline Degradation	1.96	0.0571	NA	DHRS9,IL4I1	Artery - Aorta	CD8Sum
B Cell Development	1.94	0.0556	NA	HLA-DMB,HLA-DQB1	Artery - Aorta	CD8Sum
T Cell Receptor Signaling	1.92	0.0286	NA	CARD11,PRKCQ,RASGRP1	Artery - Aorta	CD8Sum
Leukocyte Extravasation Signaling	1.91	0.0203	NA	CXCR4,PRKCQ,RASGRP1,RHOH	Artery - Aorta	CD8Sum
Antigen Presentation Pathway	1.87	0.0513	NA	HLA-DMB,HLA-DQB1	Artery - Aorta	CD8Sum
Th1 Pathway	1.75	0.0248	NA	HLA-DMB,HLA-DQB1,PRKCQ	Artery - Aorta	CD8Sum
Melatonin Degradation II	1.74	0.25	NA	IL4I1	Artery - Aorta	CD8Sum
Graft-versus-Host Disease Signaling	1.7	0.0417	NA	HLA-DMB,HLA-DQB1	Artery - Aorta	CD8Sum
IL-12 Signaling and Production in Macrophages	1.65	0.0227	NA	APOC1,APOE,PRKCQ	Artery - Aorta	CD8Sum
Nur77 Signaling in T Lymphocytes	1.53	0.0339	NA	HLA-DMB,HLA-DQB1	Artery - Aorta	CD8Sum
Systemic Lupus Erythematosus In B Cell Signaling Pathway	1.44	0.0145	2	CARD11,IGHA1,PRKCQ,RASGRP1	Artery - Aorta	CD8Sum
Serotonin Degradation	1.43	0.0299	NA	DHRS9,IL4I1	Artery - Aorta	CD8Sum
CXCR4 Signaling	1.39	0.018	NA	CXCR4,PRKCQ,RHOH	Artery - Aorta	CD8Sum
GPCR-Mediated Integration of Enteroendocrine Signaling Exemplified by an L Cell	1.36	0.0274	NA	ADCYAP1,ADRB1	Artery - Aorta	CD8Sum
Role of NFAT in Regulation of the Immune Response	1.31	0.0166	NA	HLA-DMB,HLA-DQB1,PRKCQ	Artery - Aorta	CD8Sum
Role of Macrophages, Fibroblasts and Endothelial Cells in Rheumatoid Arthritis	1.27	0.0128	NA	IGHG2,IGHG3,IGHG4,PRKCQ	Artery - Aorta	CD8Sum
Phenylalanine Degradation IV (Mammalian, via Side Chain)	1.21	0.0714	NA	IL4I1	Artery - Aorta	CD8Sum
Altered T Cell and B Cell Signaling in Rheumatoid Arthritis	1.2	0.0222	NA	HLA-DMB,HLA-DQB1	Artery - Aorta	CD8Sum
OX40 Signaling Pathway	1.2	0.0222	NA	HLA-DMB,HLA-DQB1	Artery - Aorta	CD8Sum
Fcγ Receptor-mediated Phagocytosis in Macrophages and Monocytes	1.17	0.0213	NA	FYB1,PRKCQ	Artery - Aorta	CD8Sum
Neuregulin Signaling	1.15	0.0208	NA	MATK,PRKCQ	Artery - Aorta	CD8Sum
Nitric Oxide Signaling in the Cardiovascular System	1.13	0.0202	NA	ADRB1,PRKCQ	Artery - Aorta	CD8Sum
LPS/IL-1 Mediated Inhibition of RXR Function	1.09	0.0134	NA	APOC1,APOE,IL4I1	Artery - Aorta	CD8Sum
Systemic Lupus Erythematosus Signaling	1.07	0.0131	NA	IGHG2,IGHG3,IGHG4	Artery - Aorta	CD8Sum
The Visual Cycle	1.06	0.05	NA	DHRS9	Artery - Aorta	CD8Sum
Type I Diabetes Mellitus Signaling	1.04	0.018	NA	HLA-DMB,HLA-DQB1	Artery - Aorta	CD8Sum
Putrescine Degradation III	1.04	0.0476	NA	IL4I1	Artery - Aorta	CD8Sum
Cholecystokinin/Gastrin-mediated Signaling	0.991	0.0168	NA	PRKCQ,RHOH	Artery - Aorta	CD8Sum
LXR/RXR Activation	0.983	0.0165	NA	APOC1,APOE	Artery - Aorta	CD8Sum
Tryptophan Degradation X (Mammalian, via Tryptamine)	0.971	0.04	NA	IL4I1	Artery - Aorta	CD8Sum
FXR/RXR Activation	0.951	0.0159	NA	APOC1,APOE	Artery - Aorta	CD8Sum
p70S6K Signaling	0.936	0.0155	NA	IL2RG,PRKCQ	Artery - Aorta	CD8Sum
Dopamine Degradation	0.896	0.0333	NA	IL4I1	Artery - Aorta	CD8Sum
Ethanol Degradation II	0.87	0.0312	NA	DHRS9	Artery - Aorta	CD8Sum
Circadian Rhythm Signaling	0.857	0.0303	NA	ADCYAP1	Artery - Aorta	CD8Sum
IL-9 Signaling	0.857	0.0303	NA	IL2RG	Artery - Aorta	CD8Sum
Retinoate Biosynthesis I	0.857	0.0303	NA	DHRS9	Artery - Aorta	CD8Sum
Neuroinflammation Signaling Pathway	0.81	0.01	NA	CD200R1,HLA-DMB,HLA-DQB1	Artery - Aorta	CD8Sum
Gαq Signaling	0.799	0.0127	NA	PRKCQ,RHOH	Artery - Aorta	CD8Sum
Mechanisms of Viral Exit from Host Cells	0.77	0.0244	NA	PRKCQ	Artery - Aorta	CD8Sum
Tec Kinase Signaling	0.77	0.0122	NA	PRKCQ,RHOH	Artery - Aorta	CD8Sum
Retinol Biosynthesis	0.759	0.0238	NA	DHRS9	Artery - Aorta	CD8Sum
Cdc42 Signaling	0.757	0.012	NA	HLA-DMB,HLA-DQB1	Artery - Aorta	CD8Sum
Serotonin Receptor Signaling	0.75	0.0233	NA	IL4I1	Artery - Aorta	CD8Sum
FAT10 Cancer Signaling Pathway	0.724	0.0217	NA	CXCR4	Artery - Aorta	CD8Sum
nNOS Signaling in Neurons	0.717	0.0213	NA	PRKCQ	Artery - Aorta	CD8Sum
Systemic Lupus Erythematosus In T Cell Signaling Pathway	0.717	0.00901	NA	HLA-DMB,HLA-DQB1,RHOH	Artery - Aorta	CD8Sum
NF-κB Signaling	0.71	0.0112	NA	CARD11,PRKCQ	Artery - Aorta	CD8Sum
UVC-Induced MAPK Signaling	0.684	0.0196	NA	PRKCQ	Artery - Aorta	CD8Sum
UVB-Induced MAPK Signaling	0.676	0.0192	NA	PRKCQ	Artery - Aorta	CD8Sum
RAR Activation	0.662	0.0104	NA	DHRS9,PRKCQ	Artery - Aorta	CD8Sum
Clathrin-mediated Endocytosis Signaling	0.662	0.0104	NA	APOC1,APOE	Artery - Aorta	CD8Sum
Transcriptional Regulatory Network in Embryonic Stem Cells	0.662	0.0185	NA	EOMES	Artery - Aorta	CD8Sum
Gap Junction Signaling	0.646	0.0101	NA	ADRB1,PRKCQ	Artery - Aorta	CD8Sum
IL-8 Signaling	0.64	0.01	NA	PRKCQ,RHOH	Artery - Aorta	CD8Sum
Semaphorin Signaling in Neurons	0.622	0.0167	NA	RHOH	Artery - Aorta	CD8Sum
Retinoic acid Mediated Apoptosis Signaling	0.622	0.0167	NA	PARP15	Artery - Aorta	CD8Sum
Induction of Apoptosis by HIV1	0.616	0.0164	NA	CXCR4	Artery - Aorta	CD8Sum
IL-2 Signaling	0.616	0.0164	NA	IL2RG	Artery - Aorta	CD8Sum
Thrombin Signaling	0.614	0.00962	NA	PRKCQ,RHOH	Artery - Aorta	CD8Sum
mTOR Signaling	0.609	0.00952	NA	PRKCQ,RHOH	Artery - Aorta	CD8Sum
Thrombopoietin Signaling	0.604	0.0159	NA	PRKCQ	Artery - Aorta	CD8Sum
Integrin Signaling	0.6	0.00939	NA	ITGAD,RHOH	Artery - Aorta	CD8Sum
Pyridoxal 5'-phosphate Salvage Pathway	0.592	0.0154	NA	PRKCQ	Artery - Aorta	CD8Sum
Superpathway of Melatonin Degradation	0.592	0.0154	NA	IL4I1	Artery - Aorta	CD8Sum
Molecular Mechanisms of Cancer	0.583	0.00767	NA	PRKCQ,RASGRP1,RHOH	Artery - Aorta	CD8Sum
ErbB4 Signaling	0.58	0.0149	NA	PRKCQ	Artery - Aorta	CD8Sum
Sperm Motility	0.572	0.00897	NA	MATK,PRKCQ	Artery - Aorta	CD8Sum
Role of JAK1 and JAK3 in γc Cytokine Signaling	0.57	0.0145	NA	IL2RG	Artery - Aorta	CD8Sum
IL-15 Signaling	0.559	0.0141	NA	IL2RG	Artery - Aorta	CD8Sum
Growth Hormone Signaling	0.559	0.0141	NA	PRKCQ	Artery - Aorta	CD8Sum
Melatonin Signaling	0.554	0.0139	NA	PRKCQ	Artery - Aorta	CD8Sum
ERK5 Signaling	0.554	0.0139	NA	SH2D2A	Artery - Aorta	CD8Sum
Actin Nucleation by ARP-WASP Complex	0.554	0.0139	NA	RHOH	Artery - Aorta	CD8Sum
Ephrin B Signaling	0.554	0.0139	NA	CXCR4	Artery - Aorta	CD8Sum
Caveolar-mediated Endocytosis Signaling	0.55	0.0137	NA	ITGAD	Artery - Aorta	CD8Sum
Glioma Invasiveness Signaling	0.544	0.0135	NA	RHOH	Artery - Aorta	CD8Sum
Erythropoietin Signaling	0.535	0.0132	NA	PRKCQ	Artery - Aorta	CD8Sum
Macropinocytosis Signaling	0.535	0.0132	NA	PRKCQ	Artery - Aorta	CD8Sum
Dopamine Receptor Signaling	0.53	0.013	NA	IL4I1	Artery - Aorta	CD8Sum
Cardiac Hypertrophy Signaling	0.527	0.00833	NA	ADRB1,RHOH	Artery - Aorta	CD8Sum
VDR/RXR Activation	0.524	0.0128	NA	PRKCQ	Artery - Aorta	CD8Sum
IL-7 Signaling Pathway	0.524	0.0128	NA	IL2RG	Artery - Aorta	CD8Sum
IL-3 Signaling	0.52	0.0127	NA	PRKCQ	Artery - Aorta	CD8Sum
Chemokine Signaling	0.516	0.0125	NA	CXCR4	Artery - Aorta	CD8Sum
Prolactin Signaling	0.511	0.0123	NA	PRKCQ	Artery - Aorta	CD8Sum
LPS-stimulated MAPK Signaling	0.507	0.0122	NA	PRKCQ	Artery - Aorta	CD8Sum
NF-κB Activation by Viruses	0.507	0.0122	NA	PRKCQ	Artery - Aorta	CD8Sum
TR/RXR Activation	0.498	0.0119	NA	ADRB1	Artery - Aorta	CD8Sum
HER-2 Signaling in Breast Cancer	0.498	0.0119	NA	PRKCQ	Artery - Aorta	CD8Sum
VEGF Family Ligand-Receptor Interactions	0.498	0.0119	NA	PRKCQ	Artery - Aorta	CD8Sum
Crosstalk between Dendritic Cells and Natural Killer Cells	0.478	0.0112	NA	IL2RG	Artery - Aorta	CD8Sum
Regulation of IL-2 Expression in Activated and Anergic T Lymphocytes	0.478	0.0112	NA	CARD11	Artery - Aorta	CD8Sum
Death Receptor Signaling	0.47	0.011	NA	PARP15	Artery - Aorta	CD8Sum
Factors Promoting Cardiogenesis in Vertebrates	0.462	0.0108	NA	PRKCQ	Artery - Aorta	CD8Sum
Regulation of Actin-based Motility by Rho	0.458	0.0106	NA	RHOH	Artery - Aorta	CD8Sum
CCR5 Signaling in Macrophages	0.458	0.0106	NA	PRKCQ	Artery - Aorta	CD8Sum
ErbB Signaling	0.458	0.0106	NA	PRKCQ	Artery - Aorta	CD8Sum
G-Protein Coupled Receptor Signaling	0.456	0.00735	NA	ADRB1,RASGRP1	Artery - Aorta	CD8Sum
α-Adrenergic Signaling	0.455	0.0105	NA	PRKCQ	Artery - Aorta	CD8Sum
Salvage Pathways of Pyrimidine Ribonucleotides	0.447	0.0103	NA	PRKCQ	Artery - Aorta	CD8Sum
UVA-Induced MAPK Signaling	0.444	0.0102	NA	PARP15	Artery - Aorta	CD8Sum
Apoptosis Signaling	0.44	0.0101	NA	PRKCQ	Artery - Aorta	CD8Sum
VEGF Signaling	0.44	0.0101	NA	SH2D2A	Artery - Aorta	CD8Sum
Apelin Cardiomyocyte Signaling Pathway	0.44	0.0101	NA	PRKCQ	Artery - Aorta	CD8Sum
Neuropathic Pain Signaling In Dorsal Horn Neurons	0.434	0.0099	NA	PRKCQ	Artery - Aorta	CD8Sum
SAPK/JNK Signaling	0.431	0.0098	NA	SH2D2A	Artery - Aorta	CD8Sum
Xenobiotic Metabolism Signaling	0.427	0.00697	NA	IL4I1,PRKCQ	Artery - Aorta	CD8Sum
Sumoylation Pathway	0.427	0.00971	NA	RHOH	Artery - Aorta	CD8Sum
Cardiac Hypertrophy Signaling (Enhanced)	0.42	0.00616	NA	ADRB1,IL2RG,PRKCQ	Artery - Aorta	CD8Sum
Virus Entry via Endocytic Pathways	0.413	0.00935	NA	PRKCQ	Artery - Aorta	CD8Sum
Telomerase Signaling	0.413	0.00935	NA	IL2RG	Artery - Aorta	CD8Sum
Gαs Signaling	0.413	0.00935	NA	ADRB1	Artery - Aorta	CD8Sum
Paxillin Signaling	0.411	0.00926	NA	ITGAD	Artery - Aorta	CD8Sum
Glioma Signaling	0.405	0.00909	NA	PRKCQ	Artery - Aorta	CD8Sum
HGF Signaling	0.401	0.00901	NA	PRKCQ	Artery - Aorta	CD8Sum
GPCR-Mediated Nutrient Sensing in Enteroendocrine Cells	0.399	0.00893	NA	PRKCQ	Artery - Aorta	CD8Sum
Apelin Endothelial Signaling Pathway	0.389	0.0087	NA	PRKCQ	Artery - Aorta	CD8Sum
fMLP Signaling in Neutrophils	0.387	0.00862	NA	PRKCQ	Artery - Aorta	CD8Sum
Neuroprotective Role of THOP1 in Alzheimer's Disease	0.387	0.00862	NA	TPSAB1/TPSB2	Artery - Aorta	CD8Sum
Fc Epsilon RI Signaling	0.384	0.00855	NA	PRKCQ	Artery - Aorta	CD8Sum
Sphingosine-1-phosphate Signaling	0.384	0.00855	NA	RHOH	Artery - Aorta	CD8Sum
Synaptogenesis Signaling Pathway	0.383	0.00641	NA	APOE,RASGRP1	Artery - Aorta	CD8Sum
Renin-Angiotensin Signaling	0.381	0.00847	NA	PRKCQ	Artery - Aorta	CD8Sum
Natural Killer Cell Signaling	0.379	0.0084	NA	PRKCQ	Artery - Aorta	CD8Sum
GP6 Signaling Pathway	0.379	0.0084	NA	PRKCQ	Artery - Aorta	CD8Sum
IL-15 Production	0.373	0.00826	NA	MATK	Artery - Aorta	CD8Sum
G Beta Gamma Signaling	0.371	0.0082	NA	PRKCQ	Artery - Aorta	CD8Sum
CCR3 Signaling in Eosinophils	0.366	0.00806	NA	PRKCQ	Artery - Aorta	CD8Sum
14-3-3-mediated Signaling	0.358	0.00787	NA	PRKCQ	Artery - Aorta	CD8Sum
P2Y Purigenic Receptor Signaling Pathway	0.358	0.00787	NA	PRKCQ	Artery - Aorta	CD8Sum
Synaptic Long Term Potentiation	0.353	0.00775	NA	PRKCQ	Artery - Aorta	CD8Sum
Reelin Signaling in Neurons	0.353	0.00775	NA	APOE	Artery - Aorta	CD8Sum
STAT3 Pathway	0.338	0.00741	NA	IL2RG	Artery - Aorta	CD8Sum
Androgen Signaling	0.335	0.00735	NA	PRKCQ	Artery - Aorta	CD8Sum
Cardiac β-adrenergic Signaling	0.324	0.00709	NA	ADRB1	Artery - Aorta	CD8Sum
Type II Diabetes Mellitus Signaling	0.322	0.00704	NA	PRKCQ	Artery - Aorta	CD8Sum
Corticotropin Releasing Hormone Signaling	0.316	0.0069	NA	PRKCQ	Artery - Aorta	CD8Sum
Hepatic Fibrosis Signaling Pathway	0.302	0.00543	NA	PRKCQ,RHOH	Artery - Aorta	CD8Sum
Role of Pattern Recognition Receptors in Recognition of Bacteria and Viruses	0.298	0.00649	NA	PRKCQ	Artery - Aorta	CD8Sum
Aldosterone Signaling in Epithelial Cells	0.29	0.00633	NA	PRKCQ	Artery - Aorta	CD8Sum
eNOS Signaling	0.288	0.00629	NA	PRKCQ	Artery - Aorta	CD8Sum
Dopamine-DARPP32 Feedback in cAMP Signaling	0.281	0.00613	NA	PRKCQ	Artery - Aorta	CD8Sum
HMGB1 Signaling	0.277	0.00606	NA	RHOH	Artery - Aorta	CD8Sum
Glioblastoma Multiforme Signaling	0.277	0.00606	NA	RHOH	Artery - Aorta	CD8Sum
Germ Cell-Sertoli Cell Junction Signaling	0.267	0.00585	NA	RHOH	Artery - Aorta	CD8Sum
GNRH Signaling	0.264	0.00578	NA	PRKCQ	Artery - Aorta	CD8Sum
PI3K/AKT Signaling	0.261	0.00575	NA	IL2RG	Artery - Aorta	CD8Sum
Granulocyte Adhesion and Diapedesis	0.253	0.00559	NA	CXCR4	Artery - Aorta	CD8Sum
RhoGDI Signaling	0.252	0.00556	NA	RHOH	Artery - Aorta	CD8Sum
Ephrin Receptor Signaling	0.252	0.00556	NA	CXCR4	Artery - Aorta	CD8Sum
Hepatic Cholestasis	0.246	0.00543	NA	PRKCQ	Artery - Aorta	CD8Sum
Endothelin-1 Signaling	0.24	0.00532	NA	PRKCQ	Artery - Aorta	CD8Sum
Synaptic Long Term Depression	0.238	0.00529	NA	PRKCQ	Artery - Aorta	CD8Sum
NRF2-mediated Oxidative Stress Response	0.238	0.00529	NA	PRKCQ	Artery - Aorta	CD8Sum
ILK Signaling	0.237	0.00526	NA	RHOH	Artery - Aorta	CD8Sum
Agranulocyte Adhesion and Diapedesis	0.234	0.00521	NA	CXCR4	Artery - Aorta	CD8Sum
Adrenomedullin signaling pathway	0.227	0.00508	NA	MATK	Artery - Aorta	CD8Sum
Breast Cancer Regulation by Stathmin1	0.223	0.005	NA	PRKCQ	Artery - Aorta	CD8Sum
CREB Signaling in Neurons	0.214	0.00483	NA	PRKCQ	Artery - Aorta	CD8Sum
AMPK Signaling	0.208	0.00472	NA	ADRB1	Artery - Aorta	CD8Sum
Role of NFAT in Cardiac Hypertrophy	0.206	0.00467	NA	PRKCQ	Artery - Aorta	CD8Sum
Actin Cytoskeleton Signaling	0.201	0.00459	NA	MATK	Artery - Aorta	CD8Sum
Axonal Guidance Signaling	0	0.00412	NA	CXCR4,PRKCQ	Artery - Aorta	CD8Sum
Huntington's Disease Signaling	0	0.00422	NA	PRKCQ	Artery - Aorta	CD8Sum
Colorectal Cancer Metastasis Signaling	0	0.00395	NA	RHOH	Artery - Aorta	CD8Sum
Protein Kinase A Signaling	0	0.00251	NA	PRKCQ	Artery - Aorta	CD8Sum
Signaling by Rho Family GTPases	0	0.0041	NA	RHOH	Artery - Aorta	CD8Sum
cAMP-mediated signaling	0	0.00439	NA	ADRB1	Artery - Aorta	CD8Sum
Opioid Signaling Pathway	0	0.00405	NA	PRKCQ	Artery - Aorta	CD8Sum
Primary Immunodeficiency Signaling	6.97	0.12	NA	IGHA1,IGHG1,IGHG2,IGHG3,IGHG4,IL2RG	Artery - Aorta	Lymph_Sum
Hematopoiesis from Pluripotent Stem Cells	5.53	0.102	NA	IGHA1,IGHG1,IGHG2,IGHG3,IGHG4	Artery - Aorta	Lymph_Sum
Autoimmune Thyroid Disease Signaling	4.13	0.0816	NA	IGHG1,IGHG2,IGHG3,IGHG4	Artery - Aorta	Lymph_Sum
Communication between Innate and Adaptive Immune Cells	4.1	0.0521	NA	IGHA1,IGHG1,IGHG2,IGHG3,IGHG4	Artery - Aorta	Lymph_Sum
Allograft Rejection Signaling	3.18	0.0465	NA	IGHG1,IGHG2,IGHG3,IGHG4	Artery - Aorta	Lymph_Sum
B Cell Receptor Signaling	2.79	0.027	NA	IGHA1,IGHG1,IGHG2,IGHG3,IGHG4	Artery - Aorta	Lymph_Sum
Phagosome Formation	2.58	0.032	NA	IGHG1,IGHG2,IGHG3,IGHG4	Artery - Aorta	Lymph_Sum
Dendritic Cell Maturation	2	0.0219	2	IGHG1,IGHG2,IGHG3,IGHG4	Artery - Aorta	Lymph_Sum
nNOS Signaling in Skeletal Muscle Cells	1.82	0.0488	NA	CACNA1I,CHRNA1	Artery - Aorta	Lymph_Sum
Atherosclerosis Signaling	1.69	0.0238	NA	APOC1,APOE,CXCR4	Artery - Aorta	Lymph_Sum
Systemic Lupus Erythematosus Signaling	1.68	0.0175	NA	IGHG1,IGHG2,IGHG3,IGHG4	Artery - Aorta	Lymph_Sum
Th2 Pathway	1.61	0.0221	NA	CXCR4,IL24,IL2RG	Artery - Aorta	Lymph_Sum
Phospholipase C Signaling	1.52	0.0156	2	IGHG1,IGHG2,IGHG3,IGHG4	Artery - Aorta	Lymph_Sum
Th1 and Th2 Activation Pathway	1.36	0.0175	NA	CXCR4,IL24,IL2RG	Artery - Aorta	Lymph_Sum
IL-7 Signaling Pathway	1.3	0.0256	NA	IGHG1,IL2RG	Artery - Aorta	Lymph_Sum
Role of Macrophages, Fibroblasts and Endothelial Cells in Rheumatoid Arthritis	1.26	0.0128	NA	IGHG1,IGHG2,IGHG3,IGHG4	Artery - Aorta	Lymph_Sum
Chondroitin Sulfate Degradation (Metazoa)	1.15	0.0625	NA	CEMIP	Artery - Aorta	Lymph_Sum
Dermatan Sulfate Degradation (Metazoa)	1.12	0.0588	NA	CEMIP	Artery - Aorta	Lymph_Sum
PD-1, PD-L1 cancer immunotherapy pathway	1.07	0.0189	NA	IL2RG,RASGRP1	Artery - Aorta	Lymph_Sum
GPCR-Mediated Nutrient Sensing in Enteroendocrine Cells	1.03	0.0179	NA	CACNA1I,FFAR3	Artery - Aorta	Lymph_Sum
LXR/RXR Activation	0.975	0.0165	NA	APOC1,APOE	Artery - Aorta	Lymph_Sum
FXR/RXR Activation	0.947	0.0159	NA	APOC1,APOE	Artery - Aorta	Lymph_Sum
IL-12 Signaling and Production in Macrophages	0.914	0.0152	NA	APOC1,APOE	Artery - Aorta	Lymph_Sum
Iron homeostasis signaling pathway	0.886	0.0146	NA	HBA1/HBA2,HBD	Artery - Aorta	Lymph_Sum
Systemic Lupus Erythematosus In B Cell Signaling Pathway	0.879	0.0109	NA	IGHA1,IGHG1,RASGRP1	Artery - Aorta	Lymph_Sum
IL-9 Signaling	0.854	0.0303	NA	IL2RG	Artery - Aorta	Lymph_Sum
FAT10 Cancer Signaling Pathway	0.721	0.0217	NA	CXCR4	Artery - Aorta	Lymph_Sum
Production of Nitric Oxide and Reactive Oxygen Species in Macrophages	0.672	0.0106	NA	APOC1,APOE	Artery - Aorta	Lymph_Sum
Role of Cytokines in Mediating Communication between Immune Cells	0.658	0.0185	NA	IL24	Artery - Aorta	Lymph_Sum
Transcriptional Regulatory Network in Embryonic Stem Cells	0.658	0.0185	NA	HAND1	Artery - Aorta	Lymph_Sum
Clathrin-mediated Endocytosis Signaling	0.656	0.0104	NA	APOC1,APOE	Artery - Aorta	Lymph_Sum
Leukocyte Extravasation Signaling	0.642	0.0102	NA	CXCR4,RASGRP1	Artery - Aorta	Lymph_Sum
Retinoic acid Mediated Apoptosis Signaling	0.618	0.0167	NA	PARP15	Artery - Aorta	Lymph_Sum
Calcium Signaling	0.614	0.00971	NA	CACNA1I,CHRNA1	Artery - Aorta	Lymph_Sum
Induction of Apoptosis by HIV1	0.613	0.0164	NA	CXCR4	Artery - Aorta	Lymph_Sum
IL-2 Signaling	0.613	0.0164	NA	IL2RG	Artery - Aorta	Lymph_Sum
Role of NFAT in Cardiac Hypertrophy	0.592	0.00935	NA	CACNA1I,HAND1	Artery - Aorta	Lymph_Sum
Netrin Signaling	0.588	0.0154	NA	CACNA1I	Artery - Aorta	Lymph_Sum
Role of JAK1 and JAK3 in γc Cytokine Signaling	0.565	0.0145	NA	IL2RG	Artery - Aorta	Lymph_Sum
LPS/IL-1 Mediated Inhibition of RXR Function	0.564	0.00893	NA	APOC1,APOE	Artery - Aorta	Lymph_Sum
IL-15 Signaling	0.556	0.0141	NA	IL2RG	Artery - Aorta	Lymph_Sum
ERK5 Signaling	0.55	0.0139	NA	SH2D2A	Artery - Aorta	Lymph_Sum
Ephrin B Signaling	0.55	0.0139	NA	CXCR4	Artery - Aorta	Lymph_Sum
Caveolar-mediated Endocytosis Signaling	0.545	0.0137	NA	ITGAD	Artery - Aorta	Lymph_Sum
T Helper Cell Differentiation	0.545	0.0137	NA	IL2RG	Artery - Aorta	Lymph_Sum
FcγRIIB Signaling in B Lymphocytes	0.536	0.0133	NA	CACNA1I	Artery - Aorta	Lymph_Sum
Agrin Interactions at Neuromuscular Junction	0.517	0.0127	NA	CHRNA1	Artery - Aorta	Lymph_Sum
Chemokine Signaling	0.513	0.0125	NA	CXCR4	Artery - Aorta	Lymph_Sum
IL-4 Signaling	0.491	0.0118	NA	IL2RG	Artery - Aorta	Lymph_Sum
Crosstalk between Dendritic Cells and Natural Killer Cells	0.474	0.0112	NA	IL2RG	Artery - Aorta	Lymph_Sum
Death Receptor Signaling	0.466	0.011	NA	PARP15	Artery - Aorta	Lymph_Sum
CCR5 Signaling in Macrophages	0.455	0.0106	NA	CACNA1I	Artery - Aorta	Lymph_Sum
GABA Receptor Signaling	0.451	0.0105	NA	CACNA1I	Artery - Aorta	Lymph_Sum
G-Protein Coupled Receptor Signaling	0.451	0.00735	NA	FFAR3,RASGRP1	Artery - Aorta	Lymph_Sum
UVA-Induced MAPK Signaling	0.44	0.0102	NA	PARP15	Artery - Aorta	Lymph_Sum
VEGF Signaling	0.438	0.0101	NA	SH2D2A	Artery - Aorta	Lymph_Sum
SAPK/JNK Signaling	0.427	0.0098	NA	SH2D2A	Artery - Aorta	Lymph_Sum
T Cell Receptor Signaling	0.417	0.00952	NA	RASGRP1	Artery - Aorta	Lymph_Sum
Telomerase Signaling	0.411	0.00935	NA	IL2RG	Artery - Aorta	Lymph_Sum
Paxillin Signaling	0.408	0.00926	NA	ITGAD	Artery - Aorta	Lymph_Sum
iCOS-iCOSL Signaling in T Helper Cells	0.398	0.00901	NA	IL2RG	Artery - Aorta	Lymph_Sum
Synaptogenesis Signaling Pathway	0.378	0.00641	NA	APOE,RASGRP1	Artery - Aorta	Lymph_Sum
G Beta Gamma Signaling	0.368	0.0082	NA	CACNA1I	Artery - Aorta	Lymph_Sum
Gαi Signaling	0.36	0.008	NA	FFAR3	Artery - Aorta	Lymph_Sum
Endocannabinoid Neuronal Synapse Pathway	0.352	0.00781	NA	CACNA1I	Artery - Aorta	Lymph_Sum
Reelin Signaling in Neurons	0.35	0.00775	NA	APOE	Artery - Aorta	Lymph_Sum
p70S6K Signaling	0.35	0.00775	NA	IL2RG	Artery - Aorta	Lymph_Sum
White Adipose Tissue Browning Pathway	0.35	0.00775	NA	CACNA1I	Artery - Aorta	Lymph_Sum
STAT3 Pathway	0.335	0.00741	NA	IL2RG	Artery - Aorta	Lymph_Sum
Androgen Signaling	0.333	0.00735	NA	CACNA1I	Artery - Aorta	Lymph_Sum
Type II Diabetes Mellitus Signaling	0.319	0.00704	NA	CACNA1I	Artery - Aorta	Lymph_Sum
Corticotropin Releasing Hormone Signaling	0.312	0.0069	NA	CACNA1I	Artery - Aorta	Lymph_Sum
Gustation Pathway	0.294	0.00649	NA	CACNA1I	Artery - Aorta	Lymph_Sum
PKCθ Signaling in T Lymphocytes	0.292	0.00645	NA	CACNA1I	Artery - Aorta	Lymph_Sum
eNOS Signaling	0.285	0.00629	NA	CHRNA1	Artery - Aorta	Lymph_Sum
CXCR4 Signaling	0.271	0.00599	NA	CXCR4	Artery - Aorta	Lymph_Sum
GNRH Signaling	0.26	0.00578	NA	CACNA1I	Artery - Aorta	Lymph_Sum
PI3K/AKT Signaling	0.259	0.00575	NA	IL2RG	Artery - Aorta	Lymph_Sum
Granulocyte Adhesion and Diapedesis	0.251	0.00559	NA	CXCR4	Artery - Aorta	Lymph_Sum
Ephrin Receptor Signaling	0.249	0.00556	NA	CXCR4	Artery - Aorta	Lymph_Sum
Synaptic Long Term Depression	0.236	0.00529	NA	CACNA1I	Artery - Aorta	Lymph_Sum
Agranulocyte Adhesion and Diapedesis	0.231	0.00521	NA	CXCR4	Artery - Aorta	Lymph_Sum
CREB Signaling in Neurons	0.211	0.00483	NA	CACNA1I	Artery - Aorta	Lymph_Sum
AMPK Signaling	0.206	0.00472	NA	CHRNA1	Artery - Aorta	Lymph_Sum
Integrin Signaling	0.204	0.00469	NA	ITGAD	Artery - Aorta	Lymph_Sum
Axonal Guidance Signaling	0	0.00206	NA	CXCR4	Artery - Aorta	Lymph_Sum
Cardiac Hypertrophy Signaling	0	0.00417	NA	HAND1	Artery - Aorta	Lymph_Sum
Molecular Mechanisms of Cancer	0	0.00256	NA	RASGRP1	Artery - Aorta	Lymph_Sum
cAMP-mediated signaling	0	0.00439	NA	FFAR3	Artery - Aorta	Lymph_Sum
Opioid Signaling Pathway	0	0.00405	NA	CACNA1I	Artery - Aorta	Lymph_Sum
Cardiac Hypertrophy Signaling (Enhanced)	0	0.00411	NA	HAND1,IL2RG	Artery - Aorta	Lymph_Sum
Phagosome Formation	12.6	0.16	NA	FCGR1A,FCGR1B,FCGR2A,FCGR2C,FCGR3A/FCGR3B,IGHG1,IGHG2,IGHG3,IGHG4,ITGA4,ITGAM,ITGB2,MRC1,PIK3CG,PIK3R5,PIK3R6,RAC2,SYK,TLR1,TLR6	Artery - Aorta	MacrophageSum
Dendritic Cell Maturation	11.3	0.12	4.69	CD83,FCGR1A,FCGR1B,FCGR2A,FCGR2C,FCGR3A/FCGR3B,HLA-DMA,HLA-DMB,HLA-DQB1,HLA-DRA,HLA-DRB1,HLA-DRB5,IGHG1,IGHG2,IGHG3,IGHG4,IL18,IL1RN,PIK3CG,PIK3R5,PIK3R6,TNF	Artery - Aorta	MacrophageSum
Communication between Innate and Adaptive Immune Cells	9.49	0.156	NA	CCL3,CD83,HLA-DRA,HLA-DRB1,HLA-DRB5,IGHA1,IGHG1,IGHG2,IGHG3,IGHG4,IL18,IL1RN,TLR1,TLR6,TNF	Artery - Aorta	MacrophageSum
Th1 and Th2 Activation Pathway	8.39	0.105	NA	HAVCR2,HLA-DMA,HLA-DMB,HLA-DQA2,HLA-DQB1,HLA-DRA,HLA-DRB1,HLA-DRB5,IL18,IL24,IL2RG,ITGB2,LGALS9,PIK3CG,PIK3R5,PIK3R6,SPI1,VAV1	Artery - Aorta	MacrophageSum
LXR/RXR Activation	8.06	0.124	0.277	ABCG1,APOC1,APOE,CD14,CD36,IL18,IL1RN,LPL,LYZ,PLTP,SAA1,SAA2,SCD,SERPINA1,TNF	Artery - Aorta	MacrophageSum
Th1 Pathway	8.06	0.124	3.317	HAVCR2,HLA-DMA,HLA-DMB,HLA-DQA2,HLA-DQB1,HLA-DRA,HLA-DRB1,HLA-DRB5,IL18,ITGB2,LGALS9,PIK3CG,PIK3R5,PIK3R6,VAV1	Artery - Aorta	MacrophageSum
Autoimmune Thyroid Disease Signaling	7.68	0.204	NA	HLA-DMA,HLA-DMB,HLA-DQB1,HLA-DRA,HLA-DRB1,HLA-DRB5,IGHG1,IGHG2,IGHG3,IGHG4	Artery - Aorta	MacrophageSum
Th2 Pathway	7.36	0.11	1.89	HLA-DMA,HLA-DMB,HLA-DQA2,HLA-DQB1,HLA-DRA,HLA-DRB1,HLA-DRB5,IL24,IL2RG,ITGB2,PIK3CG,PIK3R5,PIK3R6,SPI1,VAV1	Artery - Aorta	MacrophageSum
Allograft Rejection Signaling	7.14	0.14	NA	HLA-DMA,HLA-DMB,HLA-DQA2,HLA-DQB1,HLA-DRA,HLA-DRB1,HLA-DRB5,IGHG1,IGHG2,IGHG3,IGHG4,TNF	Artery - Aorta	MacrophageSum
B Cell Receptor Signaling	7.08	0.0919	3.162	APBB1IP,DAPP1,FCGR2A,FCGR2C,IGHA1,IGHG1,IGHG2,IGHG3,IGHG4,PIK3AP1,PIK3CG,PIK3R5,PIK3R6,RAC2,SYK,VAV1,VAV3	Artery - Aorta	MacrophageSum
Altered T Cell and B Cell Signaling in Rheumatoid Arthritis	6.92	0.133	NA	HLA-DMA,HLA-DMB,HLA-DQB1,HLA-DRA,HLA-DRB1,HLA-DRB5,IL18,IL1RN,SPP1,TLR1,TLR6,TNF	Artery - Aorta	MacrophageSum
Graft-versus-Host Disease Signaling	6.63	0.188	NA	HLA-DMA,HLA-DMB,HLA-DQB1,HLA-DRA,HLA-DRB1,HLA-DRB5,IL18,IL1RN,TNF	Artery - Aorta	MacrophageSum
Antigen Presentation Pathway	6.27	0.205	NA	CD74,HLA-DMA,HLA-DMB,HLA-DQA2,HLA-DQB1,HLA-DRA,HLA-DRB1,HLA-DRB5	Artery - Aorta	MacrophageSum
PD-1, PD-L1 cancer immunotherapy pathway	6.13	0.113	-2.714	HLA-DMA,HLA-DMB,HLA-DQA2,HLA-DQB1,HLA-DRA,HLA-DRB1,HLA-DRB5,IL2RG,PIK3CG,PIK3R5,PIK3R6,TNF	Artery - Aorta	MacrophageSum
Leukocyte Extravasation Signaling	5.97	0.0812	2.673	ARHGAP8/PRR5-ARHGAP8,ARHGAP9,CLDN7,ITGA4,ITGAM,ITGB2,MMP1,MMP7,NCF1,PIK3CG,PIK3R5,PIK3R6,RAC2,SPN,VAV1,VAV3	Artery - Aorta	MacrophageSum
Neuroinflammation Signaling Pathway	5.94	0.0667	3.771	BIRC5,BIRC7,CCL3,HLA-DMA,HLA-DMB,HLA-DQB1,HLA-DRA,HLA-DRB1,HLA-DRB5,IL18,NCF1,PIK3CG,PIK3R5,PIK3R6,PYCARD,SLC1A3,SYK,TLR1,TLR6,TNF	Artery - Aorta	MacrophageSum
TREM1 Signaling	5.86	0.133	3.162	CCL3,CD83,IL18,LAT2,NLRC4,NLRP12,NLRP2,TLR1,TLR6,TNF	Artery - Aorta	MacrophageSum
PKCθ Signaling in T Lymphocytes	5.84	0.0903	3.464	CACNA2D4,CACNG8,HLA-DMA,HLA-DMB,HLA-DQB1,HLA-DRA,HLA-DRB1,HLA-DRB5,PIK3CG,PIK3R5,PIK3R6,RAC2,VAV1,VAV3	Artery - Aorta	MacrophageSum
Role of NFAT in Regulation of the Immune Response	5.74	0.0829	3.873	FCGR1A,FCGR1B,FCGR2A,FCGR2C,FCGR3A/FCGR3B,HLA-DMA,HLA-DMB,HLA-DQB1,HLA-DRA,HLA-DRB1,HLA-DRB5,PIK3CG,PIK3R5,PIK3R6,SYK	Artery - Aorta	MacrophageSum
B Cell Development	5.39	0.194	NA	HLA-DMA,HLA-DMB,HLA-DQB1,HLA-DRA,HLA-DRB1,HLA-DRB5,SPN	Artery - Aorta	MacrophageSum
IL-4 Signaling	5.36	0.118	NA	HLA-DMA,HLA-DMB,HLA-DQB1,HLA-DRA,HLA-DRB1,HLA-DRB5,IL2RG,PIK3CG,PIK3R5,PIK3R6	Artery - Aorta	MacrophageSum
FXR/RXR Activation	5.33	0.0952	NA	APOC1,APOE,FBP1,IL18,IL1RN,LPL,PLTP,PPARG,SAA1,SAA2,SERPINA1,TNF	Artery - Aorta	MacrophageSum
Atherosclerosis Signaling	5.33	0.0952	NA	APOC1,APOE,CD36,IL18,IL1RN,ITGA4,ITGB2,LPL,LYZ,MMP1,SERPINA1,TNF	Artery - Aorta	MacrophageSum
Role of Pattern Recognition Receptors in Recognition of Bacteria and Viruses	5.14	0.0844	2.828	C1QC,IL18,NLRC4,OAS1,OAS2,PIK3CG,PIK3R5,PIK3R6,SYK,TLR1,TLR6,TNF,TNFSF15	Artery - Aorta	MacrophageSum
iCOS-iCOSL Signaling in T Helper Cells	5.1	0.0991	3.317	HLA-DMA,HLA-DMB,HLA-DQB1,HLA-DRA,HLA-DRB1,HLA-DRB5,IL2RG,PIK3CG,PIK3R5,PIK3R6,VAV1	Artery - Aorta	MacrophageSum
T Helper Cell Differentiation	5.05	0.123	NA	HLA-DMA,HLA-DMB,HLA-DQB1,HLA-DRA,HLA-DRB1,HLA-DRB5,IL18,IL2RG,TNF	Artery - Aorta	MacrophageSum
Fcγ Receptor-mediated Phagocytosis in Macrophages and Monocytes	4.96	0.106	3.162	FCGR1A,FCGR2A,FCGR3A/FCGR3B,FYB1,NCF1,PIK3CG,RAC2,SYK,VAV1,VAV3	Artery - Aorta	MacrophageSum
CD28 Signaling in T Helper Cells	4.78	0.0917	2.236	HLA-DMA,HLA-DMB,HLA-DQB1,HLA-DRA,HLA-DRB1,HLA-DRB5,PIK3CG,PIK3R5,PIK3R6,SYK,VAV1	Artery - Aorta	MacrophageSum
LPS/IL-1 Mediated Inhibition of RXR Function	4.62	0.067	-0.816	ABCG1,APOC1,APOE,CD14,CHST13,FABP5,IL18,IL1RN,IL4I1,PLTP,PPARGC1B,SULT1B1,SULT1C2,SULT1E1,TNF	Artery - Aorta	MacrophageSum
T Cell Exhaustion Signaling Pathway	4.55	0.0743	0	BATF,HAVCR2,HLA-DMA,HLA-DMB,HLA-DQA2,HLA-DQB1,HLA-DRA,HLA-DRB1,HLA-DRB5,LGALS9,PIK3CG,PIK3R5,PIK3R6	Artery - Aorta	MacrophageSum
Systemic Lupus Erythematosus Signaling	4.51	0.0655	NA	FCGR1A,FCGR1B,FCGR2A,FCGR2C,FCGR3A/FCGR3B,IGHG1,IGHG2,IGHG3,IGHG4,IL18,IL1RN,PIK3CG,PIK3R5,PIK3R6,TNF	Artery - Aorta	MacrophageSum
IL-12 Signaling and Production in Macrophages	4.39	0.0833	NA	APOC1,APOE,IL18,LYZ,PIK3CG,PIK3R5,PIK3R6,PPARG,SERPINA1,SPI1,TNF	Artery - Aorta	MacrophageSum
Systemic Lupus Erythematosus In B Cell Signaling Pathway	4.15	0.0582	2.5	FCGR2A,FCGR2C,IGHA1,IGHG1,IL18,IRF5,LILRA6,PIK3AP1,PIK3CG,PIK3R5,PIK3R6,RAC2,SYK,TNF,TNFSF15,VAV1	Artery - Aorta	MacrophageSum
Nur77 Signaling in T Lymphocytes	3.94	0.119	NA	HLA-DMA,HLA-DMB,HLA-DQB1,HLA-DRA,HLA-DRB1,HLA-DRB5,NR4A1	Artery - Aorta	MacrophageSum
Calcium-induced T Lymphocyte Apoptosis	3.63	0.106	1.89	HLA-DMA,HLA-DMB,HLA-DQB1,HLA-DRA,HLA-DRB1,HLA-DRB5,NR4A1	Artery - Aorta	MacrophageSum
Production of Nitric Oxide and Reactive Oxygen Species in Macrophages	3.62	0.0638	2.53	APOC1,APOE,HOXA10,LYZ,NCF1,PIK3CG,PIK3R5,PIK3R6,RAC2,SERPINA1,SPI1,TNF	Artery - Aorta	MacrophageSum
Role of Macrophages, Fibroblasts and Endothelial Cells in Rheumatoid Arthritis	3.52	0.0513	NA	FCGR1A,FCGR3A/FCGR3B,IGHG1,IGHG2,IGHG3,IGHG4,IL18,IL1RN,MMP1,PIK3CG,PIK3R5,PIK3R6,SOST,TLR1,TLR6,TNF	Artery - Aorta	MacrophageSum
Cdc42 Signaling	3.48	0.0659	2	FGD3,HLA-DMA,HLA-DMB,HLA-DQA2,HLA-DQB1,HLA-DRA,HLA-DRB1,HLA-DRB5,IQGAP2,ITGA4,VAV1	Artery - Aorta	MacrophageSum
Primary Immunodeficiency Signaling	3.47	0.12	NA	IGHA1,IGHG1,IGHG2,IGHG3,IGHG4,IL2RG	Artery - Aorta	MacrophageSum
IL-9 Signaling	3.45	0.152	2.236	IL2RG,PIK3CG,PIK3R5,PIK3R6,TNF	Artery - Aorta	MacrophageSum
Natural Killer Cell Signaling	3.38	0.0756	NA	FCGR2A,FCGR3A/FCGR3B,PIK3CG,PIK3R5,PIK3R6,RAC2,SYK,VAV1,VAV3	Artery - Aorta	MacrophageSum
Inflammasome pathway	3.33	0.2	2	CTSB,IL18,NLRC4,PYCARD	Artery - Aorta	MacrophageSum
Granulocyte Adhesion and Diapedesis	3.23	0.0615	NA	CCL3,CLDN7,CXCL16,IL18,IL1RN,ITGA4,ITGAM,ITGB2,MMP1,MMP7,TNF	Artery - Aorta	MacrophageSum
MSP-RON Signaling Pathway	3.12	0.103	NA	ITGAM,ITGB2,PIK3CG,PIK3R5,PIK3R6,TNF	Artery - Aorta	MacrophageSum
Actin Cytoskeleton Signaling	3.04	0.055	2.714	CD14,FGD3,IQGAP2,ITGA4,MATK,PIK3CG,PIK3R5,PIK3R6,RAC2,TIAM1,VAV1,VAV3	Artery - Aorta	MacrophageSum
Crosstalk between Dendritic Cells and Natural Killer Cells	2.84	0.0787	2.449	CD83,HLA-DRA,HLA-DRB1,HLA-DRB5,IL18,IL2RG,TNF	Artery - Aorta	MacrophageSum
OX40 Signaling Pathway	2.81	0.0778	NA	HLA-DMA,HLA-DMB,HLA-DQA2,HLA-DQB1,HLA-DRA,HLA-DRB1,HLA-DRB5	Artery - Aorta	MacrophageSum
Fc Epsilon RI Signaling	2.78	0.0684	2.646	PIK3CG,PIK3R5,PIK3R6,RAC2,SYK,TNF,VAV1,VAV3	Artery - Aorta	MacrophageSum
Ephrin A Signaling	2.74	0.106	NA	PIK3CG,PIK3R5,PIK3R6,VAV1,VAV3	Artery - Aorta	MacrophageSum
IL-10 Signaling	2.73	0.087	NA	CD14,FCGR2A,FCGR2C,IL18,IL1RN,TNF	Artery - Aorta	MacrophageSum
IL-15 Signaling	2.66	0.0845	NA	IL2RG,PIK3CG,PIK3R5,PIK3R6,SYK,TNF	Artery - Aorta	MacrophageSum
Hematopoiesis from Pluripotent Stem Cells	2.66	0.102	NA	IGHA1,IGHG1,IGHG2,IGHG3,IGHG4	Artery - Aorta	MacrophageSum
FcγRIIB Signaling in B Lymphocytes	2.54	0.08	2	CACNA2D4,CACNG8,PIK3CG,PIK3R5,PIK3R6,SYK	Artery - Aorta	MacrophageSum
Toll-like Receptor Signaling	2.51	0.0789	NA	CD14,IL18,IL1RN,TLR1,TLR6,TNF	Artery - Aorta	MacrophageSum
Macropinocytosis Signaling	2.51	0.0789	NA	CD14,ITGB2,MRC1,PIK3CG,PIK3R5,PIK3R6	Artery - Aorta	MacrophageSum
Role of IL-17A in Arthritis	2.47	0.0926	NA	MMP1,PIK3CG,PIK3R5,PIK3R6,RPS6KA1	Artery - Aorta	MacrophageSum
Agranulocyte Adhesion and Diapedesis	2.45	0.0521	NA	CCL3,CLDN7,CXCL16,IL18,IL1RN,ITGA4,ITGB2,MMP1,MMP7,TNF	Artery - Aorta	MacrophageSum
Virus Entry via Endocytic Pathways	2.39	0.0654	NA	CXADR,ITGA4,ITGB2,PIK3CG,PIK3R5,PIK3R6,RAC2	Artery - Aorta	MacrophageSum
Paxillin Signaling	2.37	0.0648	2	ITGA4,ITGAD,ITGAM,ITGB2,PIK3CG,PIK3R5,PIK3R6	Artery - Aorta	MacrophageSum
Complement System	2.3	0.108	NA	C1QC,C2,ITGAM,ITGB2	Artery - Aorta	MacrophageSum
Type I Diabetes Mellitus Signaling	2.3	0.0631	NA	HLA-DMA,HLA-DMB,HLA-DQB1,HLA-DRA,HLA-DRB1,HLA-DRB5,TNF	Artery - Aorta	MacrophageSum
TR/RXR Activation	2.3	0.0714	NA	DIO3,PIK3CG,PIK3R5,PIK3R6,THRSP,UCP2	Artery - Aorta	MacrophageSum
Tryptophan Degradation to 2-amino-3-carboxymuconate Semialdehyde	2.3	0.333	NA	KMO,TDO2	Artery - Aorta	MacrophageSum
Rac Signaling	2.28	0.0625	2.449	IQGAP2,ITGA4,NCF1,PIK3CG,PIK3R5,PIK3R6,TIAM1	Artery - Aorta	MacrophageSum
Type II Diabetes Mellitus Signaling	2.26	0.0563	1.633	CACNA2D4,CACNG8,CD36,PIK3CG,PIK3R5,PIK3R6,PPARG,TNF	Artery - Aorta	MacrophageSum
IL-2 Signaling	2.24	0.082	2.236	IL2RG,PIK3CG,PIK3R5,PIK3R6,SYK	Artery - Aorta	MacrophageSum
NF-κB Signaling	2.16	0.0503	3	IL18,IL1RN,PIK3CG,PIK3R5,PIK3R6,TGFA,TLR1,TLR6,TNF	Artery - Aorta	MacrophageSum
Phagosome Maturation	2.11	0.053	NA	ATP6V0D2,CTSB,CTSC,CTSS,HLA-DRA,HLA-DRB1,HLA-DRB5,NCF1	Artery - Aorta	MacrophageSum
Role of Hypercytokinemia/hyperchemokinemia in the Pathogenesis of Influenza	2.07	0.093	NA	CCL3,IL18,IL1RN,TNF	Artery - Aorta	MacrophageSum
Tryptophan Degradation III (Eukaryotic)	2.06	0.13	NA	CYP2S1,KMO,TDO2	Artery - Aorta	MacrophageSum
Airway Pathology in Chronic Obstructive Pulmonary Disease	2.04	0.25	NA	MMP1,TNF	Artery - Aorta	MacrophageSum
IL-23 Signaling Pathway	2.04	0.0909	2	PIK3CG,PIK3R5,PIK3R6,TNF	Artery - Aorta	MacrophageSum
IL-6 Signaling	2.03	0.056	2.449	CD14,IL18,IL1RN,PIK3CG,PIK3R5,PIK3R6,TNF	Artery - Aorta	MacrophageSum
Role of JAK1 and JAK3 in γc Cytokine Signaling	2.02	0.0725	NA	IL2RG,PIK3CG,PIK3R5,PIK3R6,SYK	Artery - Aorta	MacrophageSum
Hepatic Fibrosis Signaling Pathway	1.99	0.038	2.673	CCL3,IL18,IL1RN,ITGA4,MMP1,NCF1,PIK3CG,PIK3R5,PIK3R6,PPARG,RAC2,SPP1,SUCNR1,TNF	Artery - Aorta	MacrophageSum
Dermatan Sulfate Biosynthesis (Late Stages)	1.97	0.087	2	CHST13,SULT1B1,SULT1C2,SULT1E1	Artery - Aorta	MacrophageSum
Systemic Lupus Erythematosus In T Cell Signaling Pathway	1.97	0.039	3.606	HLA-DMA,HLA-DMB,HLA-DQA2,HLA-DQB1,HLA-DRA,HLA-DRB1,HLA-DRB5,PIK3CG,PIK3R5,PIK3R6,RAC2,SYK,VAV1	Artery - Aorta	MacrophageSum
Chondroitin Sulfate Biosynthesis (Late Stages)	1.91	0.0833	2	CHST13,SULT1B1,SULT1C2,SULT1E1	Artery - Aorta	MacrophageSum
Adrenomedullin signaling pathway	1.91	0.0457	3	IL18,IL1RN,KCNN4,MATK,PIK3CG,PIK3R5,PIK3R6,PPARG,TNF	Artery - Aorta	MacrophageSum
Tec Kinase Signaling	1.9	0.0488	2.449	ITGA4,PIK3CG,PIK3R5,PIK3R6,RAC2,TNF,VAV1,VAV3	Artery - Aorta	MacrophageSum
Glioma Invasiveness Signaling	1.9	0.0676	2	HMMR,PIK3CG,PIK3R5,PIK3R6,RAC2	Artery - Aorta	MacrophageSum
Prostanoid Biosynthesis	1.84	0.2	NA	CYP2S1,TBXAS1	Artery - Aorta	MacrophageSum
IL-7 Signaling Pathway	1.8	0.0641	2.236	IGHG1,IL2RG,PIK3CG,PIK3R5,PIK3R6	Artery - Aorta	MacrophageSum
Role of p14/p19ARF in Tumor Suppression	1.78	0.103	NA	PIK3CG,PIK3R5,PIK3R6	Artery - Aorta	MacrophageSum
Pancreatic Adenocarcinoma Signaling	1.77	0.055	2.236	BIRC5,E2F2,PIK3CG,PIK3R5,PIK3R6,TGFA	Artery - Aorta	MacrophageSum
Role of Cytokines in Mediating Communication between Immune Cells	1.73	0.0741	NA	IL18,IL1RN,IL24,TNF	Artery - Aorta	MacrophageSum
NF-κB Activation by Viruses	1.72	0.061	2.236	ITGA4,ITGB2,PIK3CG,PIK3R5,PIK3R6	Artery - Aorta	MacrophageSum
HIF1α Signaling	1.7	0.0531	NA	MMP1,MMP7,PIK3CG,PIK3R5,PIK3R6,SLC2A5	Artery - Aorta	MacrophageSum
Acute Phase Response Signaling	1.69	0.0447	2.236	C2,IL18,IL1RN,PIK3CG,SAA1,SAA2,SERPINA1,TNF	Artery - Aorta	MacrophageSum
Chondroitin Sulfate Biosynthesis	1.68	0.0714	2	CHST13,SULT1B1,SULT1C2,SULT1E1	Artery - Aorta	MacrophageSum
Colorectal Cancer Metastasis Signaling	1.66	0.0395	3	BIRC5,MMP1,MMP7,PIK3CG,PIK3R5,PIK3R6,RAC2,TLR1,TLR6,TNF	Artery - Aorta	MacrophageSum
CNTF Signaling	1.65	0.0702	2	PIK3CG,PIK3R5,PIK3R6,RPS6KA1	Artery - Aorta	MacrophageSum
Role of Osteoblasts, Osteoclasts and Chondrocytes in Rheumatoid Arthritis	1.63	0.0409	NA	IL18,IL1RN,MMP1,PIK3CG,PIK3R5,PIK3R6,SOST,SPP1,TNF	Artery - Aorta	MacrophageSum
NAD biosynthesis II (from tryptophan)	1.62	0.154	NA	KMO,TDO2	Artery - Aorta	MacrophageSum
Dermatan Sulfate Biosynthesis	1.61	0.0678	2	CHST13,SULT1B1,SULT1C2,SULT1E1	Artery - Aorta	MacrophageSum
GP6 Signaling Pathway	1.6	0.0504	2.449	APBB1IP,COL22A1,PIK3CG,PIK3R5,PIK3R6,SYK	Artery - Aorta	MacrophageSum
Acute Myeloid Leukemia Signaling	1.58	0.0562	1	CSF2RA,PIK3CG,PIK3R5,PIK3R6,SPI1	Artery - Aorta	MacrophageSum
Clathrin-mediated Endocytosis Signaling	1.52	0.0415	NA	APOC1,APOE,ITGB2,LYZ,PIK3CG,PIK3R5,PIK3R6,SERPINA1	Artery - Aorta	MacrophageSum
FAK Signaling	1.47	0.0526	NA	HMMR,ITGA4,PIK3CG,PIK3R5,PIK3R6	Artery - Aorta	MacrophageSum
Netrin Signaling	1.47	0.0615	2	CACNA2D4,CACNG8,RAC2,UNC5A	Artery - Aorta	MacrophageSum
Docosahexaenoic Acid (DHA) Signaling	1.47	0.0789	NA	PIK3CG,PIK3R5,PIK3R6	Artery - Aorta	MacrophageSum
Reelin Signaling in Neurons	1.45	0.0465	2.236	APOE,ITGA4,ITGB2,PIK3CG,PIK3R5,PIK3R6	Artery - Aorta	MacrophageSum
PAK Signaling	1.44	0.0515	2.236	ITGA4,PIK3CG,PIK3R5,PIK3R6,TNF	Artery - Aorta	MacrophageSum
Gα12/13 Signaling	1.44	0.0462	2.449	LPAR5,PIK3CG,PIK3R5,PIK3R6,VAV1,VAV3	Artery - Aorta	MacrophageSum
HMGB1 Signaling	1.44	0.0424	2.236	IL18,PIK3CG,PIK3R5,PIK3R6,RAC2,TNF,TNFSF15	Artery - Aorta	MacrophageSum
UVA-Induced MAPK Signaling	1.43	0.051	2	PARP15,PIK3CG,PIK3R5,PIK3R6,RPS6KA1	Artery - Aorta	MacrophageSum
nNOS Signaling in Skeletal Muscle Cells	1.38	0.0732	NA	CACNA2D4,CACNG8,CHRNA1	Artery - Aorta	MacrophageSum
GM-CSF Signaling	1.37	0.0571	NA	CSF2RA,PIK3CG,PIK3R5,PIK3R6	Artery - Aorta	MacrophageSum
Differential Regulation of Cytokine Production in Macrophages and T Helper Cells by IL-17A and IL-17F	1.35	0.111	NA	CCL3,TNF	Artery - Aorta	MacrophageSum
Growth Hormone Signaling	1.35	0.0563	2	PIK3CG,PIK3R5,PIK3R6,RPS6KA1	Artery - Aorta	MacrophageSum
Heparan Sulfate Biosynthesis (Late Stages)	1.35	0.0563	2	CHST13,SULT1B1,SULT1C2,SULT1E1	Artery - Aorta	MacrophageSum
PI3K Signaling in B Lymphocytes	1.34	0.0435	2.449	DAPP1,PIK3AP1,PIK3CG,SYK,VAV1,VAV3	Artery - Aorta	MacrophageSum
T Cell Receptor Signaling	1.32	0.0476	NA	PIK3CG,PIK3R5,PIK3R6,VAV1,VAV3	Artery - Aorta	MacrophageSum
Caveolar-mediated Endocytosis Signaling	1.31	0.0548	NA	ITGA4,ITGAD,ITGAM,ITGB2	Artery - Aorta	MacrophageSum
Non-Small Cell Lung Cancer Signaling	1.31	0.0548	2	PIK3CG,PIK3R5,PIK3R6,TGFA	Artery - Aorta	MacrophageSum
Integrin Signaling	1.31	0.0376	2.828	ITGA4,ITGAD,ITGAM,ITGB2,PIK3CG,PIK3R5,PIK3R6,RAC2	Artery - Aorta	MacrophageSum
Apelin Pancreas Signaling Pathway	1.31	0.0682	NA	PIK3CG,PIK3R5,PIK3R6	Artery - Aorta	MacrophageSum
Angiopoietin Signaling	1.28	0.0533	NA	BIRC5,PIK3CG,PIK3R5,PIK3R6	Artery - Aorta	MacrophageSum
Phospholipase C Signaling	1.26	0.035	2.828	FCGR2A,FCGR2C,IGHG1,IGHG2,IGHG3,IGHG4,ITGA4,RAC2,SYK	Artery - Aorta	MacrophageSum
GDNF Family Ligand-Receptor Interactions	1.26	0.0526	1	DOK7,PIK3CG,PIK3R5,PIK3R6	Artery - Aorta	MacrophageSum
Neurotrophin/TRK Signaling	1.26	0.0526	2	PIK3CG,PIK3R5,PIK3R6,RPS6KA1	Artery - Aorta	MacrophageSum
Thyronamine and Iodothyronamine Metabolism	1.26	0.333	NA	DIO3	Artery - Aorta	MacrophageSum
Thyroid Hormone Metabolism I (via Deiodination)	1.26	0.333	NA	DIO3	Artery - Aorta	MacrophageSum
Glioma Signaling	1.25	0.0455	2	E2F2,PIK3CG,PIK3R5,PIK3R6,TGFA	Artery - Aorta	MacrophageSum
Heparan Sulfate Biosynthesis	1.23	0.0513	2	CHST13,SULT1B1,SULT1C2,SULT1E1	Artery - Aorta	MacrophageSum
Agrin Interactions at Neuromuscular Junction	1.21	0.0506	NA	CHRNA1,ITGA4,ITGB2,RAC2	Artery - Aorta	MacrophageSum
FLT3 Signaling in Hematopoietic Progenitor Cells	1.2	0.05	2	PIK3CG,PIK3R5,PIK3R6,RPS6KA1	Artery - Aorta	MacrophageSum
Renal Cell Carcinoma Signaling	1.2	0.05	NA	PIK3CG,PIK3R5,PIK3R6,TGFA	Artery - Aorta	MacrophageSum
Prolactin Signaling	1.18	0.0494	2	PIK3CG,PIK3R5,PIK3R6,PRLR	Artery - Aorta	MacrophageSum
Melanoma Signaling	1.17	0.06	NA	PIK3CG,PIK3R5,PIK3R6	Artery - Aorta	MacrophageSum
LPS-stimulated MAPK Signaling	1.16	0.0488	2	CD14,PIK3CG,PIK3R5,PIK3R6	Artery - Aorta	MacrophageSum
PEDF Signaling	1.16	0.0488	2	PIK3CG,PIK3R5,PIK3R6,PPARG	Artery - Aorta	MacrophageSum
Differential Regulation of Cytokine Production in Intestinal Epithelial Cells by IL-17A and IL-17F	1.16	0.087	NA	CCL3,TNF	Artery - Aorta	MacrophageSum
Role of Tissue Factor in Cancer	1.16	0.0427	NA	MMP1,PIK3CG,PIK3R5,PIK3R6,RPS6KA1	Artery - Aorta	MacrophageSum
Renin-Angiotensin Signaling	1.14	0.0424	2.236	ACE,PIK3CG,PIK3R5,PIK3R6,TNF	Artery - Aorta	MacrophageSum
ERK/MAPK Signaling	1.14	0.0363	2.449	ITGA4,PIK3CG,PIK3R5,PIK3R6,PPARG,RAC2,RPS6KA1	Artery - Aorta	MacrophageSum
Airway Inflammation in Asthma	1.14	0.25	NA	TNF	Artery - Aorta	MacrophageSum
Melatonin Degradation II	1.14	0.25	NA	IL4I1	Artery - Aorta	MacrophageSum
HER-2 Signaling in Breast Cancer	1.13	0.0476	NA	ITGB2,PIK3CG,PIK3R5,PIK3R6	Artery - Aorta	MacrophageSum
UVB-Induced MAPK Signaling	1.13	0.0577	NA	PIK3CG,PIK3R5,PIK3R6	Artery - Aorta	MacrophageSum
Lymphotoxin β Receptor Signaling	1.11	0.0566	NA	PIK3CG,PIK3R5,PIK3R6	Artery - Aorta	MacrophageSum
HOTAIR Regulatory Pathway	1.1	0.0377	2.449	MMP1,MMP7,PIK3CG,PIK3R5,PIK3R6,SPP1	Artery - Aorta	MacrophageSum
Ceramide Signaling	1.08	0.0455	-1	PIK3CG,PIK3R5,PIK3R6,TNF	Artery - Aorta	MacrophageSum
IL-8 Signaling	1.08	0.035	2.449	ITGAM,ITGB2,NCF1,PIK3CG,PIK3R5,PIK3R6,RAC2	Artery - Aorta	MacrophageSum
EGF Signaling	1.07	0.0545	NA	PIK3CG,PIK3R5,PIK3R6	Artery - Aorta	MacrophageSum
CTLA4 Signaling in Cytotoxic T Lymphocytes	1.06	0.0449	NA	PIK3CG,PIK3R5,PIK3R6,SYK	Artery - Aorta	MacrophageSum
14-3-3-mediated Signaling	1.04	0.0394	2.236	PIK3CG,PIK3R5,PIK3R6,RPS6KA1,TNF	Artery - Aorta	MacrophageSum
Xenobiotic Metabolism Signaling	1.03	0.0314	NA	CHST13,IL4I1,PIK3CG,PIK3R5,PIK3R6,SULT1B1,SULT1C2,SULT1E1,TNF	Artery - Aorta	MacrophageSum
p70S6K Signaling	1.02	0.0388	2.236	IL2RG,PIK3CG,PIK3R5,PIK3R6,SYK	Artery - Aorta	MacrophageSum
Melanocyte Development and Pigmentation Signaling	0.996	0.0426	2	PIK3CG,PIK3R5,PIK3R6,RPS6KA1	Artery - Aorta	MacrophageSum
ErbB Signaling	0.996	0.0426	2	PIK3CG,PIK3R5,PIK3R6,TGFA	Artery - Aorta	MacrophageSum
Endometrial Cancer Signaling	0.987	0.05	NA	PIK3CG,PIK3R5,PIK3R6	Artery - Aorta	MacrophageSum
Autophagy	0.971	0.0492	NA	CTSB,CTSC,CTSS	Artery - Aorta	MacrophageSum
Glycerol Degradation I	0.967	0.167	NA	GK	Artery - Aorta	MacrophageSum
Dopamine Degradation	0.963	0.0667	NA	IL4I1,SULT1B1	Artery - Aorta	MacrophageSum
p53 Signaling	0.947	0.0408	-2	BIRC5,PIK3CG,PIK3R5,PIK3R6	Artery - Aorta	MacrophageSum
Thrombopoietin Signaling	0.939	0.0476	NA	PIK3CG,PIK3R5,PIK3R6	Artery - Aorta	MacrophageSum
Role of PI3K/AKT Signaling in the Pathogenesis of Influenza	0.924	0.0469	NA	PIK3CG,PIK3R5,PIK3R6	Artery - Aorta	MacrophageSum
IL-17A Signaling in Airway Cells	0.924	0.0469	NA	PIK3CG,PIK3R5,PIK3R6	Artery - Aorta	MacrophageSum
CD40 Signaling	0.91	0.0462	NA	PIK3CG,PIK3R5,PIK3R6	Artery - Aorta	MacrophageSum
Neuropathic Pain Signaling In Dorsal Horn Neurons	0.91	0.0396	2	KCNN4,PIK3CG,PIK3R5,PIK3R6	Artery - Aorta	MacrophageSum
Myc Mediated Apoptosis Signaling	0.91	0.0462	NA	PIK3CG,PIK3R5,PIK3R6	Artery - Aorta	MacrophageSum
ErbB2-ErbB3 Signaling	0.91	0.0462	NA	PIK3CG,PIK3R5,PIK3R6	Artery - Aorta	MacrophageSum
Superpathway of Melatonin Degradation	0.91	0.0462	NA	CYP2S1,IL4I1,SULT1B1	Artery - Aorta	MacrophageSum
SAPK/JNK Signaling	0.9	0.0392	2	PIK3CG,PIK3R5,PIK3R6,RAC2	Artery - Aorta	MacrophageSum
Chronic Myeloid Leukemia Signaling	0.889	0.0388	NA	E2F2,PIK3CG,PIK3R5,PIK3R6	Artery - Aorta	MacrophageSum
ErbB4 Signaling	0.879	0.0448	NA	PIK3CG,PIK3R5,PIK3R6	Artery - Aorta	MacrophageSum
Serotonin Degradation	0.879	0.0448	NA	DHRS9,IL4I1,SULT1B1	Artery - Aorta	MacrophageSum
PPAR Signaling	0.879	0.0385	-1	IL18,IL1RN,PPARG,TNF	Artery - Aorta	MacrophageSum
MIF-mediated Glucocorticoid Regulation	0.876	0.0588	NA	CD14,CD74	Artery - Aorta	MacrophageSum
Noradrenaline and Adrenaline Degradation	0.854	0.0571	NA	DHRS9,IL4I1	Artery - Aorta	MacrophageSum
SPINK1 General Cancer Pathway	0.854	0.0435	NA	PIK3CG,PIK3R5,PIK3R6	Artery - Aorta	MacrophageSum
Salvage Pathways of Pyrimidine Deoxyribonucleotides	0.851	0.125	NA	TYMP	Artery - Aorta	MacrophageSum
Telomerase Signaling	0.848	0.0374	2	IL2RG,PIK3CG,PIK3R5,PIK3R6	Artery - Aorta	MacrophageSum
G-Protein Coupled Receptor Signaling	0.848	0.0294	NA	P2RY12,PDE6G,PIK3CG,PIK3R5,PIK3R6,RGS18,RPS6KA1,SMPDL3A	Artery - Aorta	MacrophageSum
Small Cell Lung Cancer Signaling	0.827	0.0423	NA	PIK3CG,PIK3R5,PIK3R6	Artery - Aorta	MacrophageSum
ILK Signaling	0.827	0.0316	2.236	ITGB2,PIK3CG,PIK3R5,PIK3R6,RAC2,TNF	Artery - Aorta	MacrophageSum
Relaxin Signaling	0.815	0.0333	NA	PDE6G,PIK3CG,PIK3R5,PIK3R6,SMPDL3A	Artery - Aorta	MacrophageSum
Ephrin B Signaling	0.815	0.0417	NA	RAC2,VAV1,VAV3	Artery - Aorta	MacrophageSum
Notch Signaling	0.815	0.0541	NA	DTX1,MFNG	Artery - Aorta	MacrophageSum
HGF Signaling	0.807	0.036	2	ITGA4,PIK3CG,PIK3R5,PIK3R6	Artery - Aorta	MacrophageSum
Pathogenesis of Multiple Sclerosis	0.804	0.111	NA	CCL3	Artery - Aorta	MacrophageSum
Leucine Degradation I	0.804	0.111	NA	BCAT1	Artery - Aorta	MacrophageSum
Thyroid Hormone Metabolism II (via Conjugation and/or Degradation)	0.796	0.0526	NA	DIO3,SULT1B1	Artery - Aorta	MacrophageSum
Estrogen-Dependent Breast Cancer Signaling	0.79	0.0405	NA	PIK3CG,PIK3R5,PIK3R6	Artery - Aorta	MacrophageSum
Leptin Signaling in Obesity	0.79	0.0405	NA	PIK3CG,PIK3R5,PIK3R6	Artery - Aorta	MacrophageSum
Gustation Pathway	0.783	0.0325	NA	CACNA2D4,CACNG8,P2RY12,PDE6G,SMPDL3A	Artery - Aorta	MacrophageSum
Inhibition of Matrix Metalloproteases	0.78	0.0513	NA	MMP1,MMP7	Artery - Aorta	MacrophageSum
NGF Signaling	0.777	0.0351	2	PIK3CG,PIK3R5,PIK3R6,RPS6KA1	Artery - Aorta	MacrophageSum
Endocannabinoid Developing Neuron Pathway	0.767	0.0348	2	PIK3CG,PIK3R5,PIK3R6,RAC2	Artery - Aorta	MacrophageSum
Erythropoietin Signaling	0.764	0.0395	NA	PIK3CG,PIK3R5,PIK3R6	Artery - Aorta	MacrophageSum
fMLP Signaling in Neutrophils	0.759	0.0345	2	NCF1,PIK3CG,PIK3R5,PIK3R6	Artery - Aorta	MacrophageSum
Gαq Signaling	0.759	0.0318	1	PIK3CG,PIK3R5,PIK3R6,RAC2,RGS18	Artery - Aorta	MacrophageSum
Antiproliferative Role of Somatostatin Receptor 2	0.754	0.039	NA	PIK3CG,PIK3R5,PIK3R6	Artery - Aorta	MacrophageSum
Aldosterone Signaling in Epithelial Cells	0.752	0.0316	2	DNAJC5B,PIK3CG,PIK3R5,PIK3R6,SGK1	Artery - Aorta	MacrophageSum
Signaling by Rho Family GTPases	0.752	0.0287	2.236	ITGA4,NCF1,PIK3CG,PIK3R5,PIK3R6,RAC2,SEPTIN3	Artery - Aorta	MacrophageSum
Sphingosine-1-phosphate Signaling	0.75	0.0342	NA	PIK3CG,PIK3R5,PIK3R6,RAC2	Artery - Aorta	MacrophageSum
Role of PKR in Interferon Induction and Antiviral Response	0.745	0.0488	NA	FCGR1A,TNF	Artery - Aorta	MacrophageSum
eNOS Signaling	0.745	0.0314	2.236	CHRNA1,LPAR5,PIK3CG,PIK3R5,PIK3R6	Artery - Aorta	MacrophageSum
VDR/RXR Activation	0.742	0.0385	NA	CD14,HOXA10,SPP1	Artery - Aorta	MacrophageSum
p38 MAPK Signaling	0.74	0.0339	NA	IL18,IL1RN,RPS6KA1,TNF	Artery - Aorta	MacrophageSum
Glucocorticoid Receptor Signaling	0.738	0.0268	NA	CCL3,FCGR1A,IL1RN,MMP1,PIK3CG,PIK3R5,PIK3R6,SGK1,TNF	Artery - Aorta	MacrophageSum
MIF Regulation of Innate Immunity	0.73	0.0476	NA	CD14,CD74	Artery - Aorta	MacrophageSum
IL-3 Signaling	0.73	0.038	NA	PIK3CG,PIK3R5,PIK3R6	Artery - Aorta	MacrophageSum
Cholecystokinin/Gastrin-mediated Signaling	0.73	0.0336	NA	IL18,IL1RN,RAC2,TNF	Artery - Aorta	MacrophageSum
Retinol Biosynthesis	0.73	0.0476	NA	DHRS9,LPL	Artery - Aorta	MacrophageSum
γ-glutamyl Cycle	0.726	0.0909	NA	ANPEP	Artery - Aorta	MacrophageSum
IL-17 Signaling	0.721	0.0375	NA	PIK3CG,PIK3R5,PIK3R6	Artery - Aorta	MacrophageSum
JAK/Stat Signaling	0.721	0.0375	NA	PIK3CG,PIK3R5,PIK3R6	Artery - Aorta	MacrophageSum
tRNA Splicing	0.714	0.0465	NA	PDE6G,SMPDL3A	Artery - Aorta	MacrophageSum
CREB Signaling in Neurons	0.71	0.029	2	CACNA2D4,CACNG8,PIK3CG,PIK3R5,PIK3R6,RPS6KA1	Artery - Aorta	MacrophageSum
Glioblastoma Multiforme Signaling	0.699	0.0303	NA	E2F2,PIK3CG,PIK3R5,PIK3R6,RAC2	Artery - Aorta	MacrophageSum
RhoA Signaling	0.697	0.0325	0	ARHGAP8/PRR5-ARHGAP8,ARHGAP9,LPAR5,SEPTIN3	Artery - Aorta	MacrophageSum
Axonal Guidance Signaling	0.69	0.0247	NA	ACE,ADAM8,ADAMTS14,ITGA4,MMP1,MMP7,PIK3CG,PIK3R5,PIK3R6,PLXNC1,RAC2,UNC5A	Artery - Aorta	MacrophageSum
mTOR Signaling	0.69	0.0286	2	ARHGAP8/PRR5-ARHGAP8,PIK3CG,PIK3R5,PIK3R6,RAC2,RPS6KA1	Artery - Aorta	MacrophageSum
Glycogen Degradation II	0.69	0.0833	NA	TYMP	Artery - Aorta	MacrophageSum
Guanosine Nucleotides Degradation III	0.69	0.0833	NA	ACPP	Artery - Aorta	MacrophageSum
Osteoarthritis Pathway	0.684	0.0284	1.342	ITGA4,MMP1,PPARG,S100A9,SPP1,TNF	Artery - Aorta	MacrophageSum
Cardiac Hypertrophy Signaling (Enhanced)	0.682	0.0246	3.317	ACE,IFNLR1,IL18,IL2RG,ITGA4,PDE6G,PIK3CG,PIK3R5,PIK3R6,SMPDL3A,TNF,TNFSF15	Artery - Aorta	MacrophageSum
VEGF Family Ligand-Receptor Interactions	0.678	0.0357	NA	PIK3CG,PIK3R5,PIK3R6	Artery - Aorta	MacrophageSum
FGF Signaling	0.678	0.0357	NA	PIK3CG,PIK3R5,PIK3R6	Artery - Aorta	MacrophageSum
PTEN Signaling	0.672	0.0317	-2	ITGA4,PIK3CG,PIK3R5,RAC2	Artery - Aorta	MacrophageSum
P2Y Purigenic Receptor Signaling Pathway	0.664	0.0315	1	P2RY12,PIK3CG,PIK3R5,PIK3R6	Artery - Aorta	MacrophageSum
Role of IL-17A in Psoriasis	0.662	0.0769	NA	S100A9	Artery - Aorta	MacrophageSum
Oleate Biosynthesis II (Animals)	0.662	0.0769	NA	SCD	Artery - Aorta	MacrophageSum
Urate Biosynthesis/Inosine 5'-phosphate Degradation	0.662	0.0769	NA	ACPP	Artery - Aorta	MacrophageSum
NAD Phosphorylation and Dephosphorylation	0.662	0.0769	NA	ACPP	Artery - Aorta	MacrophageSum
PDGF Signaling	0.66	0.0349	NA	PIK3CG,PIK3R5,PIK3R6	Artery - Aorta	MacrophageSum
Germ Cell-Sertoli Cell Junction Signaling	0.658	0.0292	NA	PIK3CG,PIK3R5,PIK3R6,RAC2,TNF	Artery - Aorta	MacrophageSum
RANK Signaling in Osteoclasts	0.64	0.0341	NA	PIK3CG,PIK3R5,PIK3R6	Artery - Aorta	MacrophageSum
Glycogen Degradation III	0.633	0.0714	NA	TYMP	Artery - Aorta	MacrophageSum
Phenylalanine Degradation IV (Mammalian, via Side Chain)	0.633	0.0714	NA	IL4I1	Artery - Aorta	MacrophageSum
Cell Cycle: G2/M DNA Damage Checkpoint Regulation	0.629	0.0408	NA	RPS6KA1,TOP2A	Artery - Aorta	MacrophageSum
Prostate Cancer Signaling	0.613	0.033	NA	PIK3CG,PIK3R5,PIK3R6	Artery - Aorta	MacrophageSum
Death Receptor Signaling	0.613	0.033	NA	PARP15,TNF,TNFSF15	Artery - Aorta	MacrophageSum
Adipogenesis pathway	0.611	0.0299	NA	LPL,PPARG,RPS6KA1,TNF	Artery - Aorta	MacrophageSum
Isoleucine Degradation I	0.606	0.0667	NA	BCAT1	Artery - Aorta	MacrophageSum
Adenosine Nucleotides Degradation II	0.606	0.0667	NA	ACPP	Artery - Aorta	MacrophageSum
CCR5 Signaling in Macrophages	0.587	0.0319	NA	CACNA2D4,CACNG8,CCL3	Artery - Aorta	MacrophageSum
cAMP-mediated signaling	0.587	0.0263	0.816	P2RY12,PDE6G,PKIB,RGS18,RPS6KA1,SMPDL3A	Artery - Aorta	MacrophageSum
Senescence Pathway	0.585	0.0255	1.134	CBX2,E2F2,PIK3CG,PIK3R5,PIK3R6,SAA1,SAA2	Artery - Aorta	MacrophageSum
Chondroitin Sulfate Degradation (Metazoa)	0.582	0.0625	NA	CEMIP	Artery - Aorta	MacrophageSum
Glutaryl-CoA Degradation	0.582	0.0625	NA	CYP2S1	Artery - Aorta	MacrophageSum
Phototransduction Pathway	0.582	0.0377	NA	GNGT2,PDE6G	Artery - Aorta	MacrophageSum
GABA Receptor Signaling	0.578	0.0316	NA	CACNA2D4,CACNG8,KCNN4	Artery - Aorta	MacrophageSum
Hepatic Cholestasis	0.577	0.0272	NA	CD14,IL18,IL1RN,TNF,TNFSF15	Artery - Aorta	MacrophageSum
Ovarian Cancer Signaling	0.577	0.0288	2	MMP7,PIK3CG,PIK3R5,PIK3R6	Artery - Aorta	MacrophageSum
Insulin Receptor Signaling	0.577	0.0288	2	PIK3CG,PIK3R5,PIK3R6,SGK1	Artery - Aorta	MacrophageSum
Hereditary Breast Cancer Signaling	0.57	0.0286	NA	BLM,PIK3CG,PIK3R5,PIK3R6	Artery - Aorta	MacrophageSum
Neuregulin Signaling	0.569	0.0312	NA	ITGA4,MATK,TGFA	Artery - Aorta	MacrophageSum
Hepatic Fibrosis / Hepatic Stellate Cell Activation	0.565	0.0269	NA	CD14,COL22A1,MMP1,TGFA,TNF	Artery - Aorta	MacrophageSum
Amyotrophic Lateral Sclerosis Signaling	0.561	0.0309	NA	PIK3CG,PIK3R5,PIK3R6	Artery - Aorta	MacrophageSum
Dermatan Sulfate Degradation (Metazoa)	0.559	0.0588	NA	CEMIP	Artery - Aorta	MacrophageSum
Nitric Oxide Signaling in the Cardiovascular System	0.545	0.0303	NA	PIK3CG,PIK3R5,PIK3R6	Artery - Aorta	MacrophageSum
VEGF Signaling	0.545	0.0303	NA	PIK3CG,PIK3R5,PIK3R6	Artery - Aorta	MacrophageSum
Apelin Cardiomyocyte Signaling Pathway	0.545	0.0303	NA	PIK3CG,PIK3R5,PIK3R6	Artery - Aorta	MacrophageSum
Valine Degradation I	0.539	0.0556	NA	BCAT1	Artery - Aorta	MacrophageSum
Purine Nucleotides Degradation II (Aerobic)	0.539	0.0556	NA	ACPP	Artery - Aorta	MacrophageSum
FAT10 Signaling Pathway	0.539	0.0556	NA	TNF	Artery - Aorta	MacrophageSum
Mouse Embryonic Stem Cell Pluripotency	0.516	0.0291	NA	PIK3CG,PIK3R5,PIK3R6	Artery - Aorta	MacrophageSum
IGF-1 Signaling	0.509	0.0288	NA	PIK3CG,PIK3R5,PIK3R6	Artery - Aorta	MacrophageSum
Melatonin Degradation I	0.507	0.0333	NA	CYP2S1,SULT1B1	Artery - Aorta	MacrophageSum
SPINK1 Pancreatic Cancer Pathway	0.507	0.0333	NA	CPM,CTSB	Artery - Aorta	MacrophageSum
The Visual Cycle	0.5	0.05	NA	DHRS9	Artery - Aorta	MacrophageSum
Opioid Signaling Pathway	0.495	0.0243	1.633	CACNA2D4,CACNG8,PIK3CG,RAC2,RGS18,RPS6KA1	Artery - Aorta	MacrophageSum
Putrescine Degradation III	0.483	0.0476	NA	IL4I1	Artery - Aorta	MacrophageSum
Antioxidant Action of Vitamin C	0.474	0.0275	NA	CSF2RA,SLC2A5,TNF	Artery - Aorta	MacrophageSum
Polyamine Regulation in Colon Cancer	0.467	0.0455	NA	PPARG	Artery - Aorta	MacrophageSum
Regulation of eIF4 and p70S6K Signaling	0.467	0.0255	2	ITGA4,PIK3CG,PIK3R5,PIK3R6	Artery - Aorta	MacrophageSum
PXR/RXR Activation	0.461	0.0308	NA	SCD,TNF	Artery - Aorta	MacrophageSum
GPCR-Mediated Nutrient Sensing in Enteroendocrine Cells	0.453	0.0268	NA	CACNA2D4,CACNG8,LPAR5	Artery - Aorta	MacrophageSum
Eicosanoid Signaling	0.452	0.0303	NA	ALOX5AP,TBXAS1	Artery - Aorta	MacrophageSum
Apelin Endothelial Signaling Pathway	0.435	0.0261	NA	PIK3CG,PIK3R5,PIK3R6	Artery - Aorta	MacrophageSum
Neuroprotective Role of THOP1 in Alzheimer's Disease	0.429	0.0259	NA	ACE,PRSS36,ST14	Artery - Aorta	MacrophageSum
Role of NFAT in Cardiac Hypertrophy	0.426	0.0234	2.236	CACNA2D4,CACNG8,PIK3CG,PIK3R5,PIK3R6	Artery - Aorta	MacrophageSum
IL-17A Signaling in Gastric Cells	0.423	0.04	NA	TNF	Artery - Aorta	MacrophageSum
Bupropion Degradation	0.423	0.04	NA	CYP2S1	Artery - Aorta	MacrophageSum
Tryptophan Degradation X (Mammalian, via Tryptamine)	0.423	0.04	NA	IL4I1	Artery - Aorta	MacrophageSum
CXCR4 Signaling	0.416	0.024	NA	PIK3CG,PIK3R5,PIK3R6,RAC2	Artery - Aorta	MacrophageSum
Role of NANOG in Mammalian Embryonic Stem Cell Pluripotency	0.412	0.0252	NA	PIK3CG,PIK3R5,PIK3R6	Artery - Aorta	MacrophageSum
Antiproliferative Role of TOB in T Cell Signaling	0.41	0.0385	NA	RPS6KA1	Artery - Aorta	MacrophageSum
Estrogen-mediated S-phase Entry	0.41	0.0385	NA	E2F2	Artery - Aorta	MacrophageSum
NAD Salvage Pathway II	0.41	0.0385	NA	ACPP	Artery - Aorta	MacrophageSum
Glycolysis I	0.41	0.0385	NA	FBP1	Artery - Aorta	MacrophageSum
Gluconeogenesis I	0.41	0.0385	NA	FBP1	Artery - Aorta	MacrophageSum
Apelin Liver Signaling Pathway	0.41	0.0385	NA	TNF	Artery - Aorta	MacrophageSum
ERK5 Signaling	0.406	0.0278	NA	RPS6KA1,SGK1	Artery - Aorta	MacrophageSum
Actin Nucleation by ARP-WASP Complex	0.406	0.0278	NA	ITGA4,RAC2	Artery - Aorta	MacrophageSum
IL-15 Production	0.401	0.0248	NA	CSF2RA,MATK,SYK	Artery - Aorta	MacrophageSum
G Beta Gamma Signaling	0.395	0.0246	NA	CACNA2D4,CACNG8,PIK3CG	Artery - Aorta	MacrophageSum
CCR3 Signaling in Eosinophils	0.384	0.0242	NA	PIK3CG,PIK3R5,PIK3R6	Artery - Aorta	MacrophageSum
PI3K/AKT Signaling	0.384	0.023	NA	IFNLR1,IL2RG,ITGA4,PIK3CG	Artery - Aorta	MacrophageSum
TNFR2 Signaling	0.363	0.0333	NA	TNF	Artery - Aorta	MacrophageSum
Acetone Degradation I (to Methylglyoxal)	0.363	0.0333	NA	CYP2S1	Artery - Aorta	MacrophageSum
RhoGDI Signaling	0.359	0.0222	NA	ARHGAP8/PRR5-ARHGAP8,ARHGAP9,ITGA4,RAC2	Artery - Aorta	MacrophageSum
White Adipose Tissue Browning Pathway	0.359	0.0233	NA	CACNA2D4,CACNG8,PPARG	Artery - Aorta	MacrophageSum
Role of BRCA1 in DNA Damage Response	0.352	0.025	NA	BLM,E2F2	Artery - Aorta	MacrophageSum
Cellular Effects of Sildenafil (Viagra)	0.35	0.0229	NA	CACNG8,KCNN4,SLC4A11	Artery - Aorta	MacrophageSum
Glutathione-mediated Detoxification	0.342	0.0312	NA	ANPEP	Artery - Aorta	MacrophageSum
Ethanol Degradation II	0.342	0.0312	NA	DHRS9	Artery - Aorta	MacrophageSum
Retinoate Biosynthesis I	0.333	0.0303	NA	DHRS9	Artery - Aorta	MacrophageSum
Human Embryonic Stem Cell Pluripotency	0.331	0.0222	NA	PIK3CG,PIK3R5,PIK3R6	Artery - Aorta	MacrophageSum
STAT3 Pathway	0.331	0.0222	NA	IFNLR1,IL2RG,TGFA	Artery - Aorta	MacrophageSum
Cardiac Hypertrophy Signaling	0.327	0.0208	2	PIK3CG,PIK3R5,PIK3R6,RAC2,RPS6KA1	Artery - Aorta	MacrophageSum
Inhibition of Angiogenesis by TSP1	0.323	0.0294	NA	CD36	Artery - Aorta	MacrophageSum
Role of JAK2 in Hormone-like Cytokine Signaling	0.323	0.0294	NA	PRLR	Artery - Aorta	MacrophageSum
NRF2-mediated Oxidative Stress Response	0.322	0.0212	NA	DNAJC5B,PIK3CG,PIK3R5,PIK3R6	Artery - Aorta	MacrophageSum
Coagulation System	0.314	0.0286	NA	SERPINA1	Artery - Aorta	MacrophageSum
IL-17A Signaling in Fibroblasts	0.314	0.0286	NA	MMP1	Artery - Aorta	MacrophageSum
Interferon Signaling	0.305	0.0278	NA	OAS1	Artery - Aorta	MacrophageSum
Cardiac β-adrenergic Signaling	0.305	0.0213	NA	PDE6G,PKIB,SMPDL3A	Artery - Aorta	MacrophageSum
Regulation of IL-2 Expression in Activated and Anergic T Lymphocytes	0.301	0.0225	NA	VAV1,VAV3	Artery - Aorta	MacrophageSum
Cell Cycle Regulation by BTG Family Proteins	0.298	0.027	NA	E2F2	Artery - Aorta	MacrophageSum
Endocannabinoid Cancer Inhibition Pathway	0.297	0.021	NA	PIK3CG,PIK3R5,PIK3R6	Artery - Aorta	MacrophageSum
Corticotropin Releasing Hormone Signaling	0.289	0.0207	NA	CACNA2D4,CACNG8,NR4A1	Artery - Aorta	MacrophageSum
Breast Cancer Regulation by Stathmin1	0.284	0.02	NA	E2F2,PIK3CG,PIK3R5,PIK3R6	Artery - Aorta	MacrophageSum
Regulation of Actin-based Motility by Rho	0.277	0.0213	NA	ITGA4,RAC2	Artery - Aorta	MacrophageSum
Synaptogenesis Signaling Pathway	0.272	0.0192	1.633	APOE,PIK3CG,PIK3R5,PIK3R6,STXBP2,TIAM1	Artery - Aorta	MacrophageSum
Estrogen Biosynthesis	0.267	0.0244	NA	CYP2S1	Artery - Aorta	MacrophageSum
Pyrimidine Ribonucleotides Interconversion	0.267	0.0244	NA	BLM	Artery - Aorta	MacrophageSum
Bladder Cancer Signaling	0.263	0.0206	NA	MMP1,MMP7	Artery - Aorta	MacrophageSum
Role of IL-17F in Allergic Inflammatory Airway Diseases	0.26	0.0238	NA	RPS6KA1	Artery - Aorta	MacrophageSum
Thrombin Signaling	0.259	0.0192	NA	PIK3CG,PIK3R5,PIK3R6,RAC2	Artery - Aorta	MacrophageSum
Apoptosis Signaling	0.254	0.0202	NA	RPS6KA1,TNF	Artery - Aorta	MacrophageSum
Oncostatin M Signaling	0.253	0.0233	NA	MMP1	Artery - Aorta	MacrophageSum
Pyrimidine Ribonucleotides De Novo Biosynthesis	0.253	0.0233	NA	BLM	Artery - Aorta	MacrophageSum
Serotonin Receptor Signaling	0.253	0.0233	NA	IL4I1	Artery - Aorta	MacrophageSum
BAG2 Signaling Pathway	0.253	0.0233	NA	CTSB	Artery - Aorta	MacrophageSum
AMPK Signaling	0.247	0.0189	NA	CHRNA1,PIK3CG,PIK3R5,PIK3R6	Artery - Aorta	MacrophageSum
iNOS Signaling	0.241	0.0222	NA	CD14	Artery - Aorta	MacrophageSum
Role of Oct4 in Mammalian Embryonic Stem Cell Pluripotency	0.235	0.0217	NA	SPP1	Artery - Aorta	MacrophageSum
Stearate Biosynthesis I (Animals)	0.235	0.0217	NA	TBXAS1	Artery - Aorta	MacrophageSum
FAT10 Cancer Signaling Pathway	0.235	0.0217	NA	TNF	Artery - Aorta	MacrophageSum
PFKFB4 Signaling Pathway	0.235	0.0217	NA	FBP1	Artery - Aorta	MacrophageSum
Triacylglycerol Degradation	0.229	0.0213	NA	LPL	Artery - Aorta	MacrophageSum
TNFR1 Signaling	0.213	0.02	NA	TNF	Artery - Aorta	MacrophageSum
Thyroid Cancer Signaling	0.208	0.0196	NA	PPARG	Artery - Aorta	MacrophageSum
Synaptic Long Term Potentiation	0	0.00775	NA	RPS6KA1	Artery - Aorta	MacrophageSum
Synaptic Long Term Depression	0	0.0106	NA	CACNA2D4,CACNG8	Artery - Aorta	MacrophageSum
Huntington's Disease Signaling	0	0.0169	2	PIK3CG,PIK3R5,PIK3R6,SGK1	Artery - Aorta	MacrophageSum
PPARα/RXRα Activation	0	0.0158	NA	CD36,GK,LPL	Artery - Aorta	MacrophageSum
Aryl Hydrocarbon Receptor Signaling	0	0.00699	NA	TNF	Artery - Aorta	MacrophageSum
Mitochondrial Dysfunction	0	0.00585	NA	UCP2	Artery - Aorta	MacrophageSum
Tight Junction Signaling	0	0.0179	NA	CLDN7,TIAM1,TNF	Artery - Aorta	MacrophageSum
RAR Activation	0	0.0155	NA	DHRS9,MMP1,PIK3CG	Artery - Aorta	MacrophageSum
Activation of IRF by Cytosolic Pattern Recognition Receptors	0	0.0159	NA	TNF	Artery - Aorta	MacrophageSum
Induction of Apoptosis by HIV1	0	0.0164	NA	TNF	Artery - Aorta	MacrophageSum
Endothelin-1 Signaling	0	0.016	NA	PIK3CG,PIK3R5,PIK3R6	Artery - Aorta	MacrophageSum
Semaphorin Signaling in Neurons	0	0.0167	NA	RAC2	Artery - Aorta	MacrophageSum
Molecular Mechanisms of Cancer	0	0.0153	NA	E2F2,ITGA4,PIK3CG,PIK3R5,PIK3R6,RAC2	Artery - Aorta	MacrophageSum
Role of CHK Proteins in Cell Cycle Checkpoint Control	0	0.0175	NA	E2F2	Artery - Aorta	MacrophageSum
GNRH Signaling	0	0.0116	NA	CACNA2D4,CACNG8	Artery - Aorta	MacrophageSum
ATM Signaling	0	0.0103	NA	BLM	Artery - Aorta	MacrophageSum
Androgen Signaling	0	0.0147	NA	CACNA2D4,CACNG8	Artery - Aorta	MacrophageSum
EIF2 Signaling	0	0.0134	NA	PIK3CG,PIK3R5,PIK3R6	Artery - Aorta	MacrophageSum
Retinoic acid Mediated Apoptosis Signaling	0	0.0167	NA	PARP15	Artery - Aorta	MacrophageSum
Protein Kinase A Signaling	0	0.00754	NA	PDE6G,SMPDL3A,UBASH3B	Artery - Aorta	MacrophageSum
Role of MAPK Signaling in the Pathogenesis of Influenza	0	0.0125	NA	TNF	Artery - Aorta	MacrophageSum
Cyclins and Cell Cycle Regulation	0	0.0123	NA	E2F2	Artery - Aorta	MacrophageSum
Cell Cycle Control of Chromosomal Replication	0	0.0179	NA	TOP2A	Artery - Aorta	MacrophageSum
[truncated: 23,318 more rows]
