# Supplementary material for: Demographic and genetic factors influence the abundance of infiltrating immune cells in human tissues
Source: Nat Commun. 2020 May 5;11:2213. doi: 10.1038/s41467-020-16097-9 (PMC7200670; doi:10.1038/s41467-020-16097-9)
Supplement: Supplementary file 11 — Supplementary Data 7 [file 41467_2020_16097_MOESM11_ESM.xlsx]

## Sheet: SupplementaryTable8-IPA-Upstrea
Supplementary Data 8A. Upstream regulator analysis for Hot and Cold clusters for 123 Tissue-Cell Pairs.
Upstream.Regulator	Expr.Log.Ratio	Molecule.Type	Predicted.Activation.State	Activation.z.score	Flags	p.value.of.overlap	Target.molecules.in.dataset	Mechanistic.Network	X	Tissue	CellType
LCTL	NA	enzyme	NA	NA	NA	0.00138	KLB	NA	NA	Adipose - Subcutaneous	Lymph_Sum
CD40	NA	transmembrane receptor	NA	NA	NA	0.00191	IGHG2,IGHG3	NA	NA	Adipose - Subcutaneous	Lymph_Sum
RNU1-1	NA	other	NA	NA	NA	0.00207	IDO1	NA	NA	Adipose - Subcutaneous	Lymph_Sum
BDNF	NA	growth factor	NA	NA	NA	0.00276	NPY5R	NA	NA	Adipose - Subcutaneous	Lymph_Sum
STAT1	NA	transcription regulator	NA	NA	NA	0.00313	CXCL9,IDO1	NA	NA	Adipose - Subcutaneous	Lymph_Sum
ANG	NA	enzyme	NA	NA	NA	0.00346	CXCL9	NA	NA	Adipose - Subcutaneous	Lymph_Sum
MAP2K6	NA	kinase	NA	NA	NA	0.00483	CXCL9	NA	NA	Adipose - Subcutaneous	Lymph_Sum
MAP2K3	NA	kinase	NA	NA	NA	0.00552	CXCL9	NA	NA	Adipose - Subcutaneous	Lymph_Sum
CDC73	NA	other	NA	NA	NA	0.00621	CXCL9	NA	NA	Adipose - Subcutaneous	Lymph_Sum
S100A8	NA	other	NA	NA	NA	0.0103	CXCL9	NA	NA	Adipose - Subcutaneous	Lymph_Sum
Interferon alpha	NA	group	NA	NA	NA	0.0106	CXCL9,IDO1	NA	NA	Adipose - Subcutaneous	Lymph_Sum
PRDM1	NA	transcription regulator	NA	NA	NA	0.011	IDO1	NA	NA	Adipose - Subcutaneous	Lymph_Sum
Tlr	NA	group	NA	NA	NA	0.0144	IDO1	NA	NA	Adipose - Subcutaneous	Lymph_Sum
RNASE1	NA	enzyme	NA	NA	NA	0.0144	CXCL9	NA	NA	Adipose - Subcutaneous	Lymph_Sum
Fcer1	NA	complex	NA	NA	NA	0.0172	IDO1	NA	NA	Adipose - Subcutaneous	Lymph_Sum
IRF7	NA	transcription regulator	NA	NA	NA	0.0172	CXCL9	NA	NA	Adipose - Subcutaneous	Lymph_Sum
RNASE2	NA	enzyme	NA	NA	NA	0.0185	CXCL9	NA	NA	Adipose - Subcutaneous	Lymph_Sum
ZEB1	NA	transcription regulator	NA	NA	NA	0.0192	MAL2	NA	NA	Adipose - Subcutaneous	Lymph_Sum
SELPLG	NA	other	NA	NA	NA	0.0199	IDO1	NA	NA	Adipose - Subcutaneous	Lymph_Sum
mir-29	NA	microRNA	NA	NA	NA	0.0212	IDO1	NA	NA	Adipose - Subcutaneous	Lymph_Sum
JAG2	NA	growth factor	NA	NA	NA	0.0212	CXCL9	NA	NA	Adipose - Subcutaneous	Lymph_Sum
ADIPOQ	NA	other	NA	NA	NA	0.0226	CXCL9	NA	NA	Adipose - Subcutaneous	Lymph_Sum
IFNG	NA	cytokine	NA	NA	NA	0.0232	CXCL9,IDO1	NA	NA	Adipose - Subcutaneous	Lymph_Sum
IFN Beta	NA	group	NA	NA	NA	0.0246	IDO1	NA	NA	Adipose - Subcutaneous	Lymph_Sum
IFNB1	NA	cytokine	NA	NA	NA	0.0246	IDO1	NA	NA	Adipose - Subcutaneous	Lymph_Sum
Immunoglobulin	NA	complex	NA	NA	NA	0.0253	CXCL9	NA	NA	Adipose - Subcutaneous	Lymph_Sum
CREBBP	NA	transcription regulator	NA	NA	NA	0.0267	CXCL9	NA	NA	Adipose - Subcutaneous	Lymph_Sum
HMOX1	NA	enzyme	NA	NA	NA	0.0287	CXCL9	NA	NA	Adipose - Subcutaneous	Lymph_Sum
FAS	NA	transmembrane receptor	NA	NA	NA	0.0287	CXCL9	NA	NA	Adipose - Subcutaneous	Lymph_Sum
PAF1	NA	other	NA	NA	NA	0.0327	IDO1	NA	NA	Adipose - Subcutaneous	Lymph_Sum
BTK	NA	kinase	NA	NA	NA	0.0341	CXCL9	NA	NA	Adipose - Subcutaneous	Lymph_Sum
MAFB	NA	transcription regulator	NA	NA	NA	0.0341	CXCL9	NA	NA	Adipose - Subcutaneous	Lymph_Sum
IRF1	NA	transcription regulator	NA	NA	NA	0.0347	IDO1	NA	NA	Adipose - Subcutaneous	Lymph_Sum
IRF4	NA	transcription regulator	NA	NA	NA	0.0407	CXCL9	NA	NA	Adipose - Subcutaneous	Lymph_Sum
IL21	NA	cytokine	NA	NA	NA	0.0414	IDO1	NA	NA	Adipose - Subcutaneous	Lymph_Sum
TNF	NA	cytokine	NA	NA	NA	0.0415	CXCL9,IDO1	NA	NA	Adipose - Subcutaneous	Lymph_Sum
IL27	NA	cytokine	NA	NA	NA	0.0421	CXCL9	NA	NA	Adipose - Subcutaneous	Lymph_Sum
TLR9	NA	transmembrane receptor	NA	NA	NA	0.0427	CXCL9	NA	NA	Adipose - Subcutaneous	Lymph_Sum
IL18	NA	cytokine	NA	NA	NA	0.0441	CXCL9	NA	NA	Adipose - Subcutaneous	Lymph_Sum
IFNL1	NA	cytokine	NA	NA	NA	0.0474	CXCL9	NA	NA	Adipose - Subcutaneous	Lymph_Sum
TREM1	2.563	transmembrane receptor	Activated	4.685	bias	1.98e-20	ATF3,ATP1B1,CCL18,CCL20,CCL3,CCL7,CD83,CD86,CRTAM,CXCL1,CXCL2,CXCL3,CXCL5,CXCR4,DCSTAMP,EGR2,GREM1,HTRA4,IL1B,ITGAX,LY9,MMP1,MMP19,NRIP3,OASL,RGS1,SCG5,SLAMF7,SPP1,TNFSF15	82 (10)	NA	Adipose - Subcutaneous	MacrophageSum
TGM2	NA	enzyme	Activated	5.587	bias	3.72e-20	ADGRE2,AQP9,BCL2A1,C5AR1,CCL22,CCL3,CD300C,CD86,CXCL10,DCSTAMP,DEFA1 (includes others),FCER1G,FFAR3,GM2A,HK3,IL1B,ITGAM,ITGAX,JAML,LGALS9,LILRA5,LILRB2,LSP1,MMP8,MMP9,NCF2,NLRC4,OAS1,OASL,SLAMF7,SPP1,TYROBP	63 (5)	NA	Adipose - Subcutaneous	MacrophageSum
IL13	NA	cytokine		-0.621	bias	3.04e-18	ADAMDEC1,ATF3,C3AR1,CCL18,CCL20,CCL22,CCL3,CD37,CD48,CD52,CD80,CD86,CXCL1,CXCL5,CXCR4,IL10,IL1B,IL1RN,JAKMIP2,LILRB2,LIPA,MS4A4A,NCAPH,SLA,SLC16A6,SLC7A7,SPINT1,ST14,TLR1	75 (10)	NA	Adipose - Subcutaneous	MacrophageSum
IFNG	NA	cytokine	Activated	3.433	bias	4.54e-18	ADA2,ATF3,BCL2A1,C1QA,C1QB,C1QC,CCL18,CCL22,CCL3,CCR5,CD80,CD86,CTSS,CXCL1,CXCL10,CXCL16,CXCL2,CXCR4,FCER1G,FCGR1A,IL10,IL1B,IL1RN,IL27,LGALS9,MMP1,MMP9,NCF2,OAS1,OASL,PARVG,PCSK1,RARRES1,SLC15A3,SOCS3,SPI1,THEMIS2,TLR1	91 (12)	NA	Adipose - Subcutaneous	MacrophageSum
OSCAR	2.885	other	Activated	3.051	bias	1.79e-14	CCL20,CCL7,CD83,CD86,CXCL1,CXCL2,CXCL3,CXCL5,IL1RN,ITGAM,MMP19,MMP7,TLR8	70 (9)	NA	Adipose - Subcutaneous	MacrophageSum
IL1B	2.239	cytokine	Activated	4.263	bias	6.49e-14	BCL2A1,CCL20,CCL3,CCL7,CHI3L1,CTSS,CXCL1,CXCL10,CXCL2,CXCL3,CXCL5,CXCR4,IL10,IL18,IL1B,IL1RN,IL24,ITGAM,LCP1,mir-146,MMP1,MMP12,MMP7,MMP8,MMP9,PCSK1,SOCS3,STMN2	71 (11)	NA	Adipose - Subcutaneous	MacrophageSum
SPI1	2.509	transcription regulator		1.723	bias	7.09e-14	C1QC,C3AR1,CCL3,CCNB2,CD68,CD72,CHI3L1,CHIT1,CTSS,CXCL10,GPR84,HK3,IL1B,IL1RN,IL24,MT1H,NCF2,OASL,PTPN6		NA	Adipose - Subcutaneous	MacrophageSum
IL10	2.216	cytokine		0.723		9.18e-14	BCL2A1,CCL18,CD68,CD80,CD83,CD86,CXCL10,FCGR1A,FCGR3A/FCGR3B,IL10,IL1B,IL1RN,IL24,ITGAL,LILRB2,LILRB4,SOCS3	86 (12)	NA	Adipose - Subcutaneous	MacrophageSum
TNF	NA	cytokine	Activated	4.978	bias	1.46e-13	ADAM8,ALOX15B,BCL2A1,BIRC5,CCL18,CCL20,CCL3,CD80,CD83,CD86,CHI3L1,CTSS,CXCL1,CXCL10,CXCL16,CXCL2,CXCL3,CXCL5,CXCR4,CYP27A1,DCSTAMP,HMOX1,IL10,IL1B,IL1RN,ITGAL,KYNU,mir-146,MMP1,MMP12,MMP8,MMP9,NCF2,OAS1,OASL,PLAUR,RNASE2,RRM2	81 (12)	NA	Adipose - Subcutaneous	MacrophageSum
Collagen type II	NA	complex	Activated	2.53	bias	1.02e-11	CCL20,CCL7,CXCL1,CXCL2,CXCL3,CXCL5,IL1RN,MMP19,MMP7,TLR8	70 (9)	NA	Adipose - Subcutaneous	MacrophageSum
NFkB (complex)	NA	complex	Activated	3.945	bias	1.07e-11	BCL2A1,CCL20,CCL22,CCL3,CCNB2,CD80,CD83,CD86,CXCL1,CXCL10,CXCL2,CXCL3,CXCR4,GDF15,HMOX1,IL10,IL1B,IL24,KYNU,LSP1,mir-146,MMP1,MMP9,NCF2,SOCS3	76 (11)	NA	Adipose - Subcutaneous	MacrophageSum
IL4	NA	cytokine		1.635	bias	3.47e-11	ACP5,CCL18,CCL20,CCL3,CCR5,CD80,CD83,CD86,CXCR4,IL10,IL1B,ITGAX,MMP1,MMP9,OSM,SLAMF7,ST14	72 (12)	NA	Adipose - Subcutaneous	MacrophageSum
Immunoglobulin	NA	complex	Activated	2.164	bias	6.83e-11	C3AR1,CCL3,CCL7,CXCL10,CXCL2,FCGR1A,FCGR2A,FCGR3A/FCGR3B,IL1B,ITGAX,TLR8		NA	Adipose - Subcutaneous	MacrophageSum
IL27	2.656	cytokine	Activated	2.454	bias	1.56e-10	CCL20,CCL3,CCL7,CD80,CD86,CXCL10,IFNLR1,IL10,IL1B,IL1RN,ITGAM,OAS1,SOCS3	83 (10)	NA	Adipose - Subcutaneous	MacrophageSum
IL17A	NA	cytokine	Activated	3.088	bias	1.56e-10	BCL2A1,CCL20,CCL22,CD68,CD83,CXCL1,CXCL2,CXCL3,CXCL5,CXCR4,IL1B,IL1RN,MMP9	78 (12)	NA	Adipose - Subcutaneous	MacrophageSum
CAMP	NA	other	Activated	2.111	bias	1.9e-10	CCL20,CCL3,CCL7,CD80,CD83,CD86,CXCL1,CXCL10,IL10,IL18,IL1B,IL1RN	76 (13)	NA	Adipose - Subcutaneous	MacrophageSum
SMARCA4	NA	transcription regulator	Activated	4.512	bias	2.79e-10	BIRC5,BIRC7,CCR1,CD52,CDKN2A,CTSB,DHRS9,EREG,FBP1,FCGR2A,GPR183,HCST,HMGA2,IFI30,IL1B,MAPK13,MMP1,MMP7,MT1H,NRIP3,PPP1R14C,PTPN7,RAC2,RGS1,SCG5,SLAMF9,SLC11A1,SPOCD1,SPP1,TM4SF19,TREM1,TREM2		NA	Adipose - Subcutaneous	MacrophageSum
IgG	NA	complex		-0.965	bias	3.13e-10	ADORA3,ATP1B1,CCL3,CRABP2,CXCL10,CYP27A1,IL10,IL1B,IL1RN,KRT16,LY9,MMP12,PLAUR,PTPN6,SLAMF7,SPINT1,ST14,TNFSF15	68 (7)	NA	Adipose - Subcutaneous	MacrophageSum
JUN	NA	transcription regulator	Activated	3.544	bias	2.97e-09	ATF3,C3AR1,CCL20,CXCL1,CXCL10,CXCL5,EREG,HMOX1,IL10,IL1B,mir-146,MMP1,MMP7,MMP9,NCF2,OSM,PLAUR	48 (5)	NA	Adipose - Subcutaneous	MacrophageSum
CEBPA	NA	transcription regulator	Activated	2.887	bias	3.35e-09	BCL2A1,C3AR1,CCL3,CHI3L1,CXCR4,FCAR,GAL,GPR84,HAMP,HMOX1,IL10,IL1RN,ITGAL,ITGAM,LST1,SPP1		NA	Adipose - Subcutaneous	MacrophageSum
CTSZ	NA	peptidase		0.816	bias	4.07e-09	CD80,CD83,CD86,IL10,LILRB2,LILRB4		NA	Adipose - Subcutaneous	MacrophageSum
TLR4	NA	transmembrane receptor	Activated	3.351	bias	5.07e-09	ATF3,CCL20,CCR5,CD80,CD86,CXCL10,IL10,IL18,IL1B,IL27,MMP1,MMP9,SOCS3	72 (12)	NA	Adipose - Subcutaneous	MacrophageSum
TLR7	NA	transmembrane receptor	Activated	2.966	bias	9.3e-09	ATF3,CCL20,CD80,CD83,CD86,CPA4,CXCL1,CXCL10,CXCL2,CXCL3,FCMR,IL1B,IL4I1	77 (11)	NA	Adipose - Subcutaneous	MacrophageSum
PRKCD	NA	kinase	Activated	2.899	bias	2.82e-08	BCL2A1,BIRC5,CCL20,CDKN2A,CEMIP,CTSB,CXCL10,HJURP,IL1B,IL1RN,ITGAM,LIPG,MMP12,MMP9,OAS1	84 (14)	NA	Adipose - Subcutaneous	MacrophageSum
RNASE2	2.203	enzyme	Activated	2.263	bias	2.97e-08	CCL22,CCL3,CCL7,CD300A,CXCL10,CXCL5,IL10,OSM		NA	Adipose - Subcutaneous	MacrophageSum
IL36B	NA	cytokine	Activated	2.425	bias	4.26e-08	CCL20,CD80,CD83,CXCL1,CXCL10,IL18	41 (5)	NA	Adipose - Subcutaneous	MacrophageSum
STAT3	NA	transcription regulator	Activated	2.784	bias	4.33e-08	BIRC5,C5AR1,CD80,CD83,CD86,CDKN2A,CHI3L1,CXCL10,EGR2,HAMP,HMOX1,IL10,IL1B,IL1RN,LILRB2,LILRB4,MMP9,SOCS3	91 (14)	NA	Adipose - Subcutaneous	MacrophageSum
TNFSF14	NA	cytokine	Activated	2.615	bias	6.06e-08	ADAM8,CCL20,CD86,CXCL1,CXCL3,CXCL5,MMP9	41 (5)	NA	Adipose - Subcutaneous	MacrophageSum
C5	NA	cytokine	Activated	2.025	bias	6.06e-08	C5AR1,C5AR2,IL10,IL1B,ITGAM,MMP1,MMP9	59 (9)	NA	Adipose - Subcutaneous	MacrophageSum
CCL5	NA	cytokine	Activated	3	bias	7.1e-08	ALCAM,C5AR1,CCL3,CCR1,IL1B,MMP19,MMP9,OLR1,PLAUR		NA	Adipose - Subcutaneous	MacrophageSum
TLR2	NA	transmembrane receptor		1.801	bias	7.15e-08	ATF3,CCR1,CCR5,CD80,CD86,CXCL10,IL10,IL1B,IL27,MMP9,SOCS3	84 (14)	NA	Adipose - Subcutaneous	MacrophageSum
HMOX1	2.289	enzyme		-0.652	bias	8.89e-08	CXCL1,CXCL10,CXCL3,CXCL5,HMOX1,IL10,IL1B,IL1RN,MMP9	52 (9)	NA	Adipose - Subcutaneous	MacrophageSum
JAG2	NA	growth factor	Inhibited	-2.804	bias	9.87e-08	CCL20,CCR1,CXCL1,CXCL3,CXCL5,IL1B,IL1RN,SPP1		NA	Adipose - Subcutaneous	MacrophageSum
PF4	NA	cytokine	Activated	2.609	bias	1.82e-07	CCL22,CCL3,CD83,CD86,CXCL3,IL1B,ITGAM	53 (10)	NA	Adipose - Subcutaneous	MacrophageSum
CD40LG	NA	cytokine	Activated	2.684	bias	2.13e-07	CCL18,CCL20,CCL22,CCL3,CD80,CD83,CD86,IL10,IL1B,PLEK,TFRC,TNFSF9	73 (12)	NA	Adipose - Subcutaneous	MacrophageSum
IL3	NA	cytokine		1.2	bias	2.16e-07	CD80,CD83,CD86,FCGR2A,IL1B,ITGAM,MMP1,SPI1	36 (5)	NA	Adipose - Subcutaneous	MacrophageSum
CSF2	NA	cytokine	Activated	2.751	bias	2.67e-07	ACP5,BIRC5,CCL18,CCR1,CD80,EGR2,GK,IL10,IL1B,ITGAX,MMP1,MMP9,SOCS3	69 (14)	NA	Adipose - Subcutaneous	MacrophageSum
CD40	NA	transmembrane receptor	Activated	2.252	bias	3.04e-07	BCL2A1,BIRC5,CCL22,CD80,CD83,CD86,IL10,IL1B,IL1RN,IL27,SAMSN1,SLAMF7	74 (13)	NA	Adipose - Subcutaneous	MacrophageSum
NFKB1	NA	transcription regulator	Activated	2.379	bias	3.41e-07	CCL19,CCL20,CHI3L1,CXCL10,CXCL2,IL10,IL1B,IL1RN,mir-146,MMP9,PTPN6,RGS1	49 (6)	NA	Adipose - Subcutaneous	MacrophageSum
Fcer1	NA	complex	Activated	2.606	bias	3.45e-07	CCL18,CCL3,CCL7,CXCL3,IL1B,IL1RN,KMO	62 (8)	NA	Adipose - Subcutaneous	MacrophageSum
ADORA3	2.111	G-protein coupled receptor	Activated	2.449	bias	3.46e-07	CCL3,CCL7,CXCL3,HAMP,IL24,SPP1		NA	Adipose - Subcutaneous	MacrophageSum
RELA	NA	transcription regulator	Activated	2.811	bias	3.47e-07	CCL19,CCL20,CCL3,CXCL1,CXCL10,CXCL2,CXCL3,CXCL5,CXCR4,IL10,IL1B,IL1RN,MMP1,MMP9,PTPN6,TUBB3	67 (8)	NA	Adipose - Subcutaneous	MacrophageSum
P38 MAPK	NA	group	Activated	3.783	bias	3.61e-07	ATF3,CD83,CD86,CXCL1,CXCL10,CXCL2,CXCR4,EGR2,HMOX1,IL10,IL1B,MMP1,MMP12,MMP9,PLA2G7	86 (12)	NA	Adipose - Subcutaneous	MacrophageSum
BCR (complex)	NA	complex	Activated	2.6	bias	5.33e-07	BCL2A1,CCL3,CD300A,CD80,CD86,CXCR4,IL10,IL24,SLAMF7,TNFSF9	70 (12)	NA	Adipose - Subcutaneous	MacrophageSum
S100A6	NA	transporter		-0.378		6.17e-07	ATF3,CCL20,CXCL2,DHRS9,NCAPH,NEK2,PBK		NA	Adipose - Subcutaneous	MacrophageSum
TYK2	NA	kinase		NA		6.19e-07	C5AR1,HAMP,LILRB2,LILRB4,SOCS3	44 (7)	NA	Adipose - Subcutaneous	MacrophageSum
HMGB2	NA	transcription regulator		NA		7.76e-07	CCL20,CXCL1,CXCL2,CXCL5,IL1B,MMP1		NA	Adipose - Subcutaneous	MacrophageSum
CEBPB	NA	transcription regulator	Activated	2.568	bias	8.35e-07	CCL3,CCR5,CHIT1,CXCR4,FCAR,HAMP,IL10,IL1B,IL24,MMP1,TLR8		NA	Adipose - Subcutaneous	MacrophageSum
SELPLG	NA	other	Activated	2.646	bias	1.05e-06	BCL2A1,CCL3,CXCL2,CXCR4,IL10,IL1B,PLAUR		NA	Adipose - Subcutaneous	MacrophageSum
FOS	NA	transcription regulator		1.97	bias	1.07e-06	ATF3,C3AR1,CCL20,EREG,HAMP,MMP1,MMP8,MMP9,NCF2,PTPRO	43 (4)	NA	Adipose - Subcutaneous	MacrophageSum
miR-155-5p (miRNAs w/seed UAAUGCU)	NA	mature microRNA	Inhibited	-2.592	bias	1.35e-06	CCL18,CCL20,CCL3,CXCL1,CXCL2,CXCL3,IL1B		NA	Adipose - Subcutaneous	MacrophageSum
IL1RN	5.402	cytokine	Inhibited	-3.101	bias	1.39e-06	ATF3,CCL20,CTSS,LGALS9,MMP1,OAS1,OASL,RARRES1,SLC15A3,THEMIS2	65 (7)	NA	Adipose - Subcutaneous	MacrophageSum
TSC22D3	NA	transcription regulator		0.48		1.57e-06	CCL3,CD80,CD83,CD86,IL10,LILRB4	59 (11)	NA	Adipose - Subcutaneous	MacrophageSum
FOXM1	NA	transcription regulator	Activated	2.67	bias	1.58e-06	BIRC5,BUB1B,CCNB2,CDCA2,CDKN2A,KIF20A,MMP7,MMP9,NEK2,PLAUR	85 (9)	NA	Adipose - Subcutaneous	MacrophageSum
IL32	NA	cytokine		0.989	bias	1.71e-06	CCL3,CXCL1,IL10,IL1B,ITGAM,ITGB2,SPI1	64 (11)	NA	Adipose - Subcutaneous	MacrophageSum
GAPDH	NA	enzyme		0.655	bias	2.15e-06	CCL20,CCL3,CXCL1,FCER1G,IL10,OAS1,SPP1		NA	Adipose - Subcutaneous	MacrophageSum
RNASE1	NA	enzyme	Activated	2.433	bias	2.16e-06	CCL22,CCL3,CCL7,CXCL10,CXCL5,OSM		NA	Adipose - Subcutaneous	MacrophageSum
SP3	NA	transcription regulator		NA		2.28e-06	ALOX15B,ATF3,BIRC5,CCL20,CHI3L1,GDF15,IL10,ITGAD,KRT16,NCF2,PLAUR		NA	Adipose - Subcutaneous	MacrophageSum
PLAUR	2.681	transmembrane receptor	Activated	2.216	bias	3.01e-06	C5AR1,CTSB,ITGAM,MMP9,PLAUR		NA	Adipose - Subcutaneous	MacrophageSum
AREG	NA	growth factor	Activated	2.333		3.3e-06	BIRC5,CCNB2,HIST1H2BG,HJURP,IQGAP3,KIF20A,MKI67,MYBL2,RRM2		NA	Adipose - Subcutaneous	MacrophageSum
PI3K (family)	NA	group	Activated	2.656	bias	3.8e-06	BIRC5,CTSD,CXCL1,CXCL10,CXCR4,HAMP,HMOX1,IL10,IL1B,MMP12,MMP9	51 (10)	NA	Adipose - Subcutaneous	MacrophageSum
PURA	NA	transcription regulator		NA		4.64e-06	ITGAD,ITGAL,ITGAM,ITGAX		NA	Adipose - Subcutaneous	MacrophageSum
IL36G	NA	cytokine		1.976	bias	4.64e-06	CCL20,CD83,CXCL1,CXCL10	40 (7)	NA	Adipose - Subcutaneous	MacrophageSum
CD28	2.117	transmembrane receptor	Activated	2.915	bias	5.71e-06	CCL3,EGR2,HAMP,HAVCR2,IL10,IL1B,IL4I1,mir-146,RNF128,TFRC	25 (4)	NA	Adipose - Subcutaneous	MacrophageSum
S100A8	NA	other	Activated	2.176	bias	6.81e-06	CCL20,CD80,CXCL10,IL1B,SOCS3	73 (10)	NA	Adipose - Subcutaneous	MacrophageSum
NLRC4	2.678	other		NA		7.22e-06	IL18,IL1B,NLRC4		NA	Adipose - Subcutaneous	MacrophageSum
FOXO1	NA	transcription regulator	Activated	2.95	bias	7.82e-06	BIRC5,CCL20,CCNB2,CXCL10,DLGAP5,EGR2,MMP1,MMP9,NEK2,OVOL1	66 (5)	NA	Adipose - Subcutaneous	MacrophageSum
TLR3	NA	transmembrane receptor	Activated	2.425	bias	7.82e-06	CCL20,CCL3,CXCL10,HAMP,IL10,IL1B,IL27,LIPA,OAS1,OASL	75 (11)	NA	Adipose - Subcutaneous	MacrophageSum
Jnk	NA	group	Activated	3.112	bias	8.66e-06	BIRC5,CCL22,CCL3,CD83,CD86,GDF15,IL1B,MMP1,MMP12,MMP9	72 (13)	NA	Adipose - Subcutaneous	MacrophageSum
Fc gamma receptor	NA	group		0	bias	9.13e-06	CCL18,CCL19,CCL22,CCL3		NA	Adipose - Subcutaneous	MacrophageSum
CBX5	NA	transcription regulator	Inhibited	-3.317	bias	9.61e-06	BIRC5,C15orf48,CD68,CEMIP,CPA4,CXCL5,MMP7,OAS1,OLR1,SCG5,SLC7A7		NA	Adipose - Subcutaneous	MacrophageSum
LIN9	NA	other		1.432	bias	9.75e-06	BIRC5,CDKN2A,CEP55,DLGAP5,UBE2C		NA	Adipose - Subcutaneous	MacrophageSum
EHF	NA	transcription regulator	Activated	2.345	bias	1.14e-05	BLNK,CCL20,CDKN2A,CRABP2,EREG,HMOX1,IL1RN,PLAUR,VNN1		NA	Adipose - Subcutaneous	MacrophageSum
PTGS2	NA	enzyme	Activated	2.607	bias	1.16e-05	CXCL10,CXCL5,IL1B,ITGAL,MMP1,MMP9,MSR1,VNN1	49 (7)	NA	Adipose - Subcutaneous	MacrophageSum
ITGB2	3.625	transmembrane receptor		1.067	bias	1.62e-05	CCL3,CD86,ITGAL,RAC2		NA	Adipose - Subcutaneous	MacrophageSum
S100A9	NA	other		1.941	bias	1.62e-05	CXCL10,IL1B,MMP1,SOCS3	21 (4)	NA	Adipose - Subcutaneous	MacrophageSum
RIPK1	NA	kinase		1	bias	1.62e-05	BIRC5,CXCL1,HAMP,mir-146		NA	Adipose - Subcutaneous	MacrophageSum
STAT5A	NA	transcription regulator		NA		1.73e-05	C15orf48,CD68,CEMIP,CPA4,CXCL5,HAMP,MMP7,OAS1,OLR1,SCG5,SLC7A7		NA	Adipose - Subcutaneous	MacrophageSum
HNF1A-AS1	NA	other	Activated	2.236	bias	2.47e-05	BIRC5,CEP55,HJURP,NEK2,UBE2C		NA	Adipose - Subcutaneous	MacrophageSum
Iga	NA	complex		-1.067	bias	2.66e-05	CCL3,CD86,CXCL10,FCGR1A	41 (5)	NA	Adipose - Subcutaneous	MacrophageSum
CD3	NA	complex	Activated	2.805	bias	2.66e-05	CCL20,CCL22,CCL3,CD28,DUSP2,EGR2,IL10,IL4I1,RNF128,TFRC		NA	Adipose - Subcutaneous	MacrophageSum
TERT	NA	enzyme		0.973	bias	2.71e-05	ATF3,BIRC5,CDKN2A,EREG,IL1B,MMP1,MMP9	49 (8)	NA	Adipose - Subcutaneous	MacrophageSum
SP1	NA	transcription regulator		1.067	bias	2.73e-05	ALOX15B,ATF3,BIRC5,CCL20,CDKN2A,CHI3L1,CXCL10,GDF15,HMOX1,IL10,ITGAD,KRT16,LIPA,mir-146,NCF2,PLAUR,SPP1		NA	Adipose - Subcutaneous	MacrophageSum
TLR9	NA	transmembrane receptor		1.941	bias	2.82e-05	ATF3,CD300A,CD83,CD86,CXCL10,FCMR,IL10,IL4I1	62 (11)	NA	Adipose - Subcutaneous	MacrophageSum
IL1RL2	NA	transmembrane receptor		NA		2.85e-05	CCL20,CXCL1,CXCL10	40 (6)	NA	Adipose - Subcutaneous	MacrophageSum
STK40	NA	kinase		NA		2.85e-05	CXCL1,CXCL5,IL1B		NA	Adipose - Subcutaneous	MacrophageSum
IL36A	NA	cytokine		NA		2.85e-05	CCL20,CXCL1,CXCL10	40 (5)	NA	Adipose - Subcutaneous	MacrophageSum
FOSL1	NA	transcription regulator	Activated	2.19	bias	3.24e-05	CDKN2A,HAMP,MMP1,MMP9,PLAUR		NA	Adipose - Subcutaneous	MacrophageSum
IFNA2	NA	cytokine		1.641	bias	3.94e-05	BIRC5,CXCL10,IL10,KCNJ1,LILRB2,LILRB4,MMP9,OAS1,SOCS3	56 (9)	NA	Adipose - Subcutaneous	MacrophageSum
FCGR2A	2.048	transmembrane receptor		0.985	bias	4.11e-05	CCL18,CCL22,IL10,IL1B		NA	Adipose - Subcutaneous	MacrophageSum
CD3 group	NA	group	Activated	2.203	bias	5.13e-05	EGR2,HAVCR2,IL10,IL1B,mir-146,TFRC	44 (8)	NA	Adipose - Subcutaneous	MacrophageSum
IL6	NA	cytokine	Activated	2.304	bias	5.34e-05	BIRC5,CDKN2A,CXCL10,HAMP,IL1RN,ITGAM,LYZ,MMP7,MMP8,PCSK1,SOCS3	69 (9)	NA	Adipose - Subcutaneous	MacrophageSum
FOXL2	NA	transcription regulator	Activated	2.621	bias	5.39e-05	ATF3,BCL2A1,CCL20,CCL3,CDKN2A,CXCL2,CXCL3		NA	Adipose - Subcutaneous	MacrophageSum
IL1A	NA	cytokine	Activated	2.954	bias	5.69e-05	ATF3,CCL20,CXCL1,CXCL10,CXCL2,CXCL3,CXCL5,IL1B,MMP1	82 (12)	NA	Adipose - Subcutaneous	MacrophageSum
PAEP	NA	other		-1.982	bias	6.07e-05	CD83,CXCL1,CXCL16,CXCL5		NA	Adipose - Subcutaneous	MacrophageSum
GDF15	3.239	growth factor		NA		7.01e-05	GDF15,HAMP,PLAUR		NA	Adipose - Subcutaneous	MacrophageSum
HLA-G	NA	other		NA		7.01e-05	LILRB1,LILRB2,LILRB4		NA	Adipose - Subcutaneous	MacrophageSum
CTSB	2.527	peptidase		NA		7.01e-05	CTSB,IL1B,PLAUR		NA	Adipose - Subcutaneous	MacrophageSum
TNFRSF9	NA	transmembrane receptor		NA		7.01e-05	CD80,CD83,CD86		NA	Adipose - Subcutaneous	MacrophageSum
KRT14	NA	other		NA		7.12e-05	CXCL1,KRT16,MMP1,MMP19,MMP7,MMP9	9 (2)	NA	Adipose - Subcutaneous	MacrophageSum
JUNB	NA	transcription regulator		1.982	bias	0.000103	HMOX1,MMP1,MMP9,NCF2,PLAUR		NA	Adipose - Subcutaneous	MacrophageSum
RELB	NA	transcription regulator		NA		0.000103	CCL19,CCL20,CHI3L1,IL10,IL1B	48 (6)	NA	Adipose - Subcutaneous	MacrophageSum
Calcineurin protein(s)	NA	complex		0.061	bias	0.000119	CCL18,CCL3,CCL7,CXCL3		NA	Adipose - Subcutaneous	MacrophageSum
NGF	NA	growth factor	Activated	2	bias	0.000119	CD80,CD83,CD86,HAMP		NA	Adipose - Subcutaneous	MacrophageSum
SYK	NA	kinase		-0.29	bias	0.000121	CXCL10,CXCR4,FCER1G,FCMR,IL10,ITGAM,LY9,OAS1	72 (9)	NA	Adipose - Subcutaneous	MacrophageSum
ECSIT	NA	transcription regulator	Activated	2.177	bias	0.000125	CD83,HMOX1,IL1B,IL1RN,PLAUR		NA	Adipose - Subcutaneous	MacrophageSum
NFKB2	NA	transcription regulator		NA		0.000125	CCL19,CCL20,CXCR4,HAMP,MMP9	48 (7)	NA	Adipose - Subcutaneous	MacrophageSum
STAT1	NA	transcription regulator		1.616	bias	0.000133	CCL19,CTSS,CXCL10,FCER1G,IFI30,MMP9,OAS1,SLAMF8,SOCS3,TLR8		NA	Adipose - Subcutaneous	MacrophageSum
miR-31-5p (and other miRNAs w/seed GGCAAGA)	NA	mature microRNA		NA		0.000138	CXCL1,CXCL5,IL1B		NA	Adipose - Subcutaneous	MacrophageSum
APOH	NA	transporter		NA		0.000138	CD80,CD83,CD86	66 (10)	NA	Adipose - Subcutaneous	MacrophageSum
CBX7	NA	other		-1.982	bias	0.00016	CDKN2A,CTSS,GDF15,KYNU		NA	Adipose - Subcutaneous	MacrophageSum
TSLP	NA	cytokine		1.987	bias	0.00016	CD80,CD83,CD86,IL10	56 (11)	NA	Adipose - Subcutaneous	MacrophageSum
ADORA2A	NA	G-protein coupled receptor		0	bias	0.00016	CD28,CXCL10,HMOX1,IL10		NA	Adipose - Subcutaneous	MacrophageSum
ERK	NA	group	Activated	2.939	bias	0.000164	CXCL1,CXCL10,CXCL2,EREG,GDF15,IL10,ITGB2,MMP1,MMP9	64 (8)	NA	Adipose - Subcutaneous	MacrophageSum
TP53	NA	transcription regulator		-1.434		0.000172	ATF3,BIRC5,BUB1B,CCNB2,CDKN2A,CEP55,CTSD,CXCL1,DUSP2,GDF15,HMOX1,IL1B,IL1RN,mir-142,MMP9,NEK2,NLRC4,OAS1,PBK,PCLAF,PLAUR,PTPN6,RPS6KA1,RRM2,ST14,TFRC,TNFSF9,UBE2C	83 (6)	NA	Adipose - Subcutaneous	MacrophageSum
IL21	NA	cytokine		0.958	bias	0.000172	CD86,CXCL10,IL10,MKI67,MMP9,SOCS3,TYROBP	62 (10)	NA	Adipose - Subcutaneous	MacrophageSum
TGFB1	NA	growth factor		0.81	bias	0.000185	BIRC5,BUB1B,CCNB2,CD86,CHI3L1,CXCR4,HAMP,HMOX1,ITGB2,MAPK13,MKI67,MMP1,MMP12,MMP9,MYBL2,NEK2,PLAUR,SCG5	83 (15)	NA	Adipose - Subcutaneous	MacrophageSum
IL12 (complex)	NA	complex		1.423	bias	0.000193	CCL3,HAVCR2,IL10,ITGAL,ITGB2,MMP9	67 (9)	NA	Adipose - Subcutaneous	MacrophageSum
Ige	NA	complex		NA		0.00021	CCL3,CD80,CD86,DUSP2	30 (3)	NA	Adipose - Subcutaneous	MacrophageSum
EPO	NA	cytokine		1.98	bias	0.00021	GDF15,mir-146,SOCS3,TFRC		NA	Adipose - Subcutaneous	MacrophageSum
BCL6	NA	transcription regulator		-0.132		0.000211	ALCAM,BLNK,CCL3,CD72,CDKN2A,IL24,PTPRO		NA	Adipose - Subcutaneous	MacrophageSum
RNA polymerase II	NA	complex		NA		0.000225	BLNK,CCNB2,CXCL2,CXCR4,DLGAP5,GDF15,HCST,IL1RN,MMP9,MYBL2		NA	Adipose - Subcutaneous	MacrophageSum
NELFCD	NA	other		NA		0.000238	CCNB2,DLGAP5,MYBL2		NA	Adipose - Subcutaneous	MacrophageSum
U1 snRNP	NA	complex		NA		0.000238	CCL3,LY9,SLAMF7		NA	Adipose - Subcutaneous	MacrophageSum
OCLN	NA	other		NA		0.000238	MMP1,MMP7,MMP9		NA	Adipose - Subcutaneous	MacrophageSum
CSF1	NA	cytokine	Activated	2.219	bias	0.000254	ACP5,IL10,IL1B,MMP12,OSCAR		NA	Adipose - Subcutaneous	MacrophageSum
IL18	2.102	cytokine	Activated	2.576	bias	0.000257	CCL3,CXCL10,HAVCR2,IL10,IL1B,MMP1,MMP9	59 (12)	NA	Adipose - Subcutaneous	MacrophageSum
mir-146	2.944	microRNA		-1.982	bias	0.00027	CCL3,CCL7,CXCL10,IL1B	39 (4)	NA	Adipose - Subcutaneous	MacrophageSum
BACH1	NA	transcription regulator		0.555		0.00027	CXCR4,HMOX1,MMP1,SPP1		NA	Adipose - Subcutaneous	MacrophageSum
IL1	NA	group		1.98	bias	0.000342	IL10,MMP1,MMP7,MMP9	58 (11)	NA	Adipose - Subcutaneous	MacrophageSum
TLR8	2.227	transmembrane receptor		1.973	bias	0.000342	CD83,CD86,IL1B,IL27	63 (12)	NA	Adipose - Subcutaneous	MacrophageSum
CD14	NA	transmembrane receptor		1.987	bias	0.000342	CCL3,CXCL10,IL10,IL1B	71 (13)	NA	Adipose - Subcutaneous	MacrophageSum
Collagen Alpha1	NA	group		NA		0.000374	CCL18,IL1RN		NA	Adipose - Subcutaneous	MacrophageSum
LAMA3	NA	other		NA		0.000374	IL1B,MMP1	33 (5)	NA	Adipose - Subcutaneous	MacrophageSum
IL22RA2	NA	transmembrane receptor		NA		0.000374	HAMP,SOCS3	31 (4)	NA	Adipose - Subcutaneous	MacrophageSum
PAK6	NA	kinase		NA		0.000374	HAMP,MMP9		NA	Adipose - Subcutaneous	MacrophageSum
ZNF350	NA	transcription regulator		NA		0.000374	HMGA2,MMP9		NA	Adipose - Subcutaneous	MacrophageSum
CFP	NA	other		NA		0.000374	HAMP,ITGAM		NA	Adipose - Subcutaneous	MacrophageSum
CCR1	2.597	G-protein coupled receptor		NA		0.000374	CCR1,MMP9		NA	Adipose - Subcutaneous	MacrophageSum
CLEC2D	NA	transmembrane receptor		NA		0.000374	CD83,CXCR4		NA	Adipose - Subcutaneous	MacrophageSum
PRMT5	NA	enzyme		NA		0.000376	CDKN2A,CXCL10,PTPRO		NA	Adipose - Subcutaneous	MacrophageSum
NR4A2	NA	ligand-dependent nuclear receptor		NA		0.000376	CCL20,CD80,CD86		NA	Adipose - Subcutaneous	MacrophageSum
DPP4	NA	peptidase		NA		0.000376	EGR2,IL10,IL1RN		NA	Adipose - Subcutaneous	MacrophageSum
C5AR1	3.583	G-protein coupled receptor		NA		0.000376	IL1B,MMP1,MMP9		NA	Adipose - Subcutaneous	MacrophageSum
ITGAL	2.196	transmembrane receptor		NA		0.000376	CD86,ITGAL,ITGB2		NA	Adipose - Subcutaneous	MacrophageSum
NELFE	NA	other		NA		0.000376	CCNB2,DLGAP5,MYBL2	10 (2)	NA	Adipose - Subcutaneous	MacrophageSum
FANCC	NA	other		NA		0.000394	AQP9,ATP1B1,GDF15,IL1B,MMP7,OAS1		NA	Adipose - Subcutaneous	MacrophageSum
BTK	2.229	kinase		0.447	bias	0.000394	CD86,CXCL10,CXCR4,IL1B,IL4I1,ITGAX	58 (11)	NA	Adipose - Subcutaneous	MacrophageSum
MAFB	NA	transcription regulator		0.896	bias	0.000394	ALCAM,CD28,CXCL2,FCGBP,IL10,RETN		NA	Adipose - Subcutaneous	MacrophageSum
TNFRSF1A	NA	transmembrane receptor		1.997	bias	0.000427	CD83,CD86,CXCL1,IL1B	63 (13)	NA	Adipose - Subcutaneous	MacrophageSum
TCR	NA	complex		1.949	bias	0.000471	BCL2A1,CCL3,CD28,CTSB,CXCL10,CXCR4,CYTIP,IL10,LIPA,OAS1,OASL,P2RX7,SOCS3	94 (12)	NA	Adipose - Subcutaneous	MacrophageSum
RARA	NA	ligand-dependent nuclear receptor		1.664		0.000482	BIRC5,CD53,CD84,CENPM,CRABP2,CTSS,CXCL5,GDF15,NCAPH,PBK,RARRES1,SPP1		NA	Adipose - Subcutaneous	MacrophageSum
LDL	NA	complex	Activated	2.189	bias	0.000542	CD80,HSPA6,IL1B,OLR1,OSCAR,VNN1		NA	Adipose - Subcutaneous	MacrophageSum
ELF1	NA	transcription regulator		NA		0.000556	FCAR,FCER1G,NCF2		NA	Adipose - Subcutaneous	MacrophageSum
mir-204	NA	microRNA		NA		0.000556	CXCL1,CXCL2,IL1B		NA	Adipose - Subcutaneous	MacrophageSum
ETV1	NA	transcription regulator		NA		0.000556	MMP1,MMP7,PLAUR		NA	Adipose - Subcutaneous	MacrophageSum
NELFA	NA	other		NA		0.000556	CCNB2,DLGAP5,MYBL2		NA	Adipose - Subcutaneous	MacrophageSum
MAP2K1/2	NA	group	Activated	2.4	bias	0.000599	ATF3,CHI3L1,EGR2,IL10,IL1B,MMP9	33 (5)	NA	Adipose - Subcutaneous	MacrophageSum
Igm	NA	complex		NA		0.000612	BCL2A1,BIRC5,CCL3,CDKN2A,SAMSN1	25 (6)	NA	Adipose - Subcutaneous	MacrophageSum
IFN Beta	NA	group		NA		0.000612	CCL3,IL24,IL27,NLRP2,SLC16A6		NA	Adipose - Subcutaneous	MacrophageSum
NOTCH3	NA	transcription regulator		NA		0.000639	BIRC5,DLGAP5,MMP9,MSR1		NA	Adipose - Subcutaneous	MacrophageSum
JUND	NA	transcription regulator		NA		0.000639	HMOX1,MMP9,NCF2,PLAUR		NA	Adipose - Subcutaneous	MacrophageSum
PDGF BB	NA	complex	Activated	2.429	bias	0.000728	ATF3,EGR2,GPR183,IL1B,MMP12,RGS1,SOCS3		NA	Adipose - Subcutaneous	MacrophageSum
NR3C1	NA	ligand-dependent nuclear receptor		0.762	bias	0.000753	AIFM3,ATP1B1,BTK,CXCR4,GPR65,HSPA6,IL10,IL18,IL1B,IL24,ITGB2,NLRC4,NLRP3,OLR1,PPP1R14C,SPP1,TLR1,TNFSF9		NA	Adipose - Subcutaneous	MacrophageSum
IL33	NA	cytokine		0.775	bias	0.00077	CXCL10,IL1B,ITGAM,MSR1		NA	Adipose - Subcutaneous	MacrophageSum
NAMPT	NA	cytokine		1.991	bias	0.00077	CCL20,CXCL10,MMP1,MMP9	40 (5)	NA	Adipose - Subcutaneous	MacrophageSum
RAF1	NA	kinase		1.945	bias	0.00077	IL10,IL1B,MMP1,MMP9	50 (10)	NA	Adipose - Subcutaneous	MacrophageSum
KDM3A	NA	transcription regulator		NA		0.000783	GDF15,HMOX1,MMP9		NA	Adipose - Subcutaneous	MacrophageSum
IL1RAP	NA	transmembrane receptor		NA		0.000783	CCL20,CXCL1,CXCL10	41 (6)	NA	Adipose - Subcutaneous	MacrophageSum
IL17F	NA	cytokine		NA		0.000783	CXCL1,CXCL5,CXCR4	58 (8)	NA	Adipose - Subcutaneous	MacrophageSum
TFRC	3.262	transporter	Inhibited	-2.236	bias	0.000789	CD300A,ITGAM,ITGB2,MCEMP1,RGS1		NA	Adipose - Subcutaneous	MacrophageSum
Hdac	NA	group		-0.904	bias	0.00088	ATF3,BIRC5,IL1B,MT1H,PIK3R5,SPP1		NA	Adipose - Subcutaneous	MacrophageSum
ELAVL1	NA	other	Activated	2.213	bias	0.000916	ATF3,CD83,HMOX1,MYBL2,NEK2,PBK,SLC7A7	37 (5)	NA	Adipose - Subcutaneous	MacrophageSum
DDX58	NA	enzyme		1.944	bias	0.000917	CCL3,CXCL10,IL1B,SOCS3	54 (8)	NA	Adipose - Subcutaneous	MacrophageSum
HLX	NA	transcription regulator	Inhibited	-2	bias	0.000917	CDKN2A,CTSS,GDF15,KYNU		NA	Adipose - Subcutaneous	MacrophageSum
TLR7/8	NA	group	Activated	2.2	bias	0.001	BCL2A1,EREG,IL10,PLAUR,RGS1		NA	Adipose - Subcutaneous	MacrophageSum
NEUROG1	NA	transcription regulator		-1.633		0.00105	CEMIP,CXCL1,GREM1,LCP1,MMP9,SCG2		NA	Adipose - Subcutaneous	MacrophageSum
CDKN1A	NA	kinase		-1.328	bias	0.00105	BIRC5,CDKN2A,CTSB,MMP1,MMP9,PCLAF	70 (5)	NA	Adipose - Subcutaneous	MacrophageSum
EP300	NA	transcription regulator		NA		0.00106	BIRC5,EGR2,ITGB2,MKI67,MMP1,PLA2G7,UBE2C	37 (5)	NA	Adipose - Subcutaneous	MacrophageSum
TLR5	NA	transmembrane receptor		NA		0.00106	ATF3,CCL20,IL10		NA	Adipose - Subcutaneous	MacrophageSum
RHOA	NA	enzyme		NA		0.00106	CDKN2A,GDF15,IL1B		NA	Adipose - Subcutaneous	MacrophageSum
CDK19	NA	kinase		NA		0.00111	CXCL1,CXCL2		NA	Adipose - Subcutaneous	MacrophageSum
RBBP5	NA	transcription regulator		NA		0.00111	CDKN2A,CTSD		NA	Adipose - Subcutaneous	MacrophageSum
CBX1	NA	transcription regulator		NA		0.00111	BIRC5,CDKN2A		NA	Adipose - Subcutaneous	MacrophageSum
TOB1	NA	transcription regulator		NA		0.00111	HAMP,MKI67		NA	Adipose - Subcutaneous	MacrophageSum
IGHM	2.245	transmembrane receptor		NA		0.00111	CD22,SLAMF7		NA	Adipose - Subcutaneous	MacrophageSum
CDK6	NA	kinase		NA		0.00111	CDKN2A,IL10		NA	Adipose - Subcutaneous	MacrophageSum
IL17RA	NA	transmembrane receptor		NA		0.00111	CCL20,HAMP		NA	Adipose - Subcutaneous	MacrophageSum
VEGFA	NA	growth factor		1.376	bias	0.00112	CD83,CXCL10,CXCR4,MMP12,MMP9	57 (11)	NA	Adipose - Subcutaneous	MacrophageSum
WT1	NA	transcription regulator		0.378		0.00114	BTK,DEFA1 (includes others),EREG,HAMP,IL1B,MMP9,PLAUR,TYROBP		NA	Adipose - Subcutaneous	MacrophageSum
Pkc(s)	NA	group		1.026	bias	0.00115	ATF3,CTSB,IL1B,LIPA,MMP9,OVOL1	39 (7)	NA	Adipose - Subcutaneous	MacrophageSum
CDK4	NA	kinase		NA		0.00122	CDCA2,CDKN2A,CEP55,HJURP,KIF20A,mir-146,NCAPH,PCLAF,SCG5		NA	Adipose - Subcutaneous	MacrophageSum
MAP2K1	NA	kinase		1.28	bias	0.00126	ATF3,BCL2A1,CDKN2A,MMP1,MMP9	80 (9)	NA	Adipose - Subcutaneous	MacrophageSum
THRB	NA	ligand-dependent nuclear receptor		-1.98		0.00126	CCR1,CXCR4,MMP1,MMP7,MMP9		NA	Adipose - Subcutaneous	MacrophageSum
FAS	NA	transmembrane receptor	Activated	2.189		0.00126	BCL2A1,CXCL1,CXCL10,MMP1,MMP9	82 (13)	NA	Adipose - Subcutaneous	MacrophageSum
BSG	NA	transporter		1.962	bias	0.00127	IL18,MMP1,MMP9,PLAUR	34 (4)	NA	Adipose - Subcutaneous	MacrophageSum
MTOR	NA	kinase		1.3	bias	0.00131	CD86,CXCL1,CXCL2,HAMP,HSD17B2,IL1B,UBE2C	45 (7)	NA	Adipose - Subcutaneous	MacrophageSum
E2F3	NA	transcription regulator	Activated	2.121	bias	0.00136	CCL20,CXCL1,HIST1H2BG,MT1H,MYBL2,PCLAF,RRM2,UBE2C		NA	Adipose - Subcutaneous	MacrophageSum
CDKN2A	3.094	transcription regulator		-0.259	bias	0.00136	BIRC5,CAPG,CCL18,CDKN2A,mir-146,MMP1	60 (9)	NA	Adipose - Subcutaneous	MacrophageSum
HCAR2	NA	G-protein coupled receptor		NA		0.00139	IQGAP3,KIF20A,SLC37A2		NA	Adipose - Subcutaneous	MacrophageSum
TIFA	NA	other		NA		0.00139	CXCL10,CXCL3,HAMP		NA	Adipose - Subcutaneous	MacrophageSum
SRA1	NA	transcription regulator		NA		0.00139	CCL20,MMP1,MMP9		NA	Adipose - Subcutaneous	MacrophageSum
IL15	NA	cytokine	Activated	2.254	bias	0.00144	CCL3,FBP1,HAVCR2,HMOX1,IL10,SLC16A3,TFRC,TYROBP		NA	Adipose - Subcutaneous	MacrophageSum
CIP2A	NA	other		-0.896	bias	0.00148	GPR183,LAMA1,PLAUR,PRG4,SCIN,SLC16A3		NA	Adipose - Subcutaneous	MacrophageSum
POU2F2	NA	transcription regulator	Activated	2.186	bias	0.0016	CD22,DHRS9,GPR183,IL10,KCNN4,SPP1		NA	Adipose - Subcutaneous	MacrophageSum
SREBF1	NA	transcription regulator		1.237	bias	0.00161	ASPHD1,C5AR1,CXADR,HMOX1,IFI30,NCF2,RNASET2,TNNI2		NA	Adipose - Subcutaneous	MacrophageSum
ERBB2	NA	kinase	Activated	2.959	bias	0.00166	BIRC5,BUB1B,CCNB2,CDCA2,CDCP1,CXCL10,MAPK13,MKI67,MMP1,MYBL2,NEK2,PLAUR,RRM2,SCG5		NA	Adipose - Subcutaneous	MacrophageSum
PDLIM2	NA	other		-0.378		0.00171	CCL20,CEMIP,FBP1,KYNU,NR0B1,RNF128,SPOCD1		NA	Adipose - Subcutaneous	MacrophageSum
Interferon alpha	NA	group		1.908	bias	0.00178	ADA2,ATF3,CCL22,CXCL10,GNA15,IFNLR1,IL27,LGALS9,OAS1,PARVG,TLR1,TLR8	19 (2)	NA	Adipose - Subcutaneous	MacrophageSum
SAA	NA	group		NA		0.00179	IL10,IL1RN,MMP1	59 (7)	NA	Adipose - Subcutaneous	MacrophageSum
LCK	NA	kinase		NA		0.00179	ITGAL,ITGB2,MMP9	33 (4)	NA	Adipose - Subcutaneous	MacrophageSum
SOX4	NA	transcription regulator		NA		0.00179	BIRC5,HAMP,SPI1		NA	Adipose - Subcutaneous	MacrophageSum
TLR6	NA	transmembrane receptor		NA		0.00179	ATF3,HAMP,IL1B	37 (5)	NA	Adipose - Subcutaneous	MacrophageSum
IRAK1	NA	kinase		NA		0.00179	CXCL10,IL1B,IL27		NA	Adipose - Subcutaneous	MacrophageSum
KLF6	NA	transcription regulator		1.29	bias	0.00197	ATF3,CXCL2,MKI67,MMP9		NA	Adipose - Subcutaneous	MacrophageSum
CEBPD	NA	transcription regulator		NA		0.00197	HAMP,IL1B,ITGAM,TLR8		NA	Adipose - Subcutaneous	MacrophageSum
Mek	NA	group	Activated	2.592	bias	0.00201	BIRC5,CDCP1,CXCL10,EREG,GDF15,HMGA2,MMP9,OSM,SLC16A6	53 (9)	NA	Adipose - Subcutaneous	MacrophageSum
EZH2	NA	transcription regulator	Activated	2.556	bias	0.00215	C15orf48,C4BPB,CDKN2A,CEMIP,CXCL1,CXCL10,CXCL2,GDF15,IL24,MMP7		NA	Adipose - Subcutaneous	MacrophageSum
IL13RA2	NA	transmembrane receptor		NA		0.00219	MMP12,MMP9		NA	Adipose - Subcutaneous	MacrophageSum
mir-320	NA	microRNA		NA		0.00219	BIRC5,TFRC		NA	Adipose - Subcutaneous	MacrophageSum
miR-199a-5p (and other miRNAs w/seed CCAGUGU)	NA	mature microRNA		NA		0.00219	BIRC5,MMP1		NA	Adipose - Subcutaneous	MacrophageSum
ITGAM	2.311	transmembrane receptor		NA		0.00219	CCL3,IL1B	40 (5)	NA	Adipose - Subcutaneous	MacrophageSum
CD163	NA	transmembrane receptor		NA		0.00219	HMOX1,IL1B		NA	Adipose - Subcutaneous	MacrophageSum
ITGAX	4.732	transmembrane receptor		NA		0.00219	CCL3,IL1B		NA	Adipose - Subcutaneous	MacrophageSum
GRB10	NA	other		NA		0.00219	CCL22,MMP12		NA	Adipose - Subcutaneous	MacrophageSum
LTB4R	NA	G-protein coupled receptor		NA		0.00219	CXCL2,HAMP		NA	Adipose - Subcutaneous	MacrophageSum
NEU3	NA	enzyme		NA		0.00219	MMP1,MMP7		NA	Adipose - Subcutaneous	MacrophageSum
CITED2	NA	transcription regulator		NA		0.00219	CXCL1,MMP1		NA	Adipose - Subcutaneous	MacrophageSum
CCR2	NA	G-protein coupled receptor		NA		0.00219	CXCR4,ITGAL		NA	Adipose - Subcutaneous	MacrophageSum
MAP3K11	NA	kinase		NA		0.00219	BIRC5,MMP7		NA	Adipose - Subcutaneous	MacrophageSum
NOD2	NA	other		NA		0.00224	BCL2A1,IL10,IL1B	76 (12)	NA	Adipose - Subcutaneous	MacrophageSum
RORC	NA	ligand-dependent nuclear receptor		NA		0.00224	CD28,IL1B,IL4I1		NA	Adipose - Subcutaneous	MacrophageSum
CTNNB1	NA	transcription regulator		0.297	bias	0.00234	BIRC5,CCL3,CCL7,CDKN2A,HSD17B2,IL10,MMP1,MMP7,MMP9,SLC16A6	61 (11)	NA	Adipose - Subcutaneous	MacrophageSum
IFNL1	NA	cytokine	Activated	2.408	bias	0.00235	ATF3,CXCL10,IL10,OAS1,OASL,SLC15A3		NA	Adipose - Subcutaneous	MacrophageSum
IL5	NA	cytokine	Activated	2.236	bias	0.00252	ACP5,CCR1,EGR2,GK,ITGAD		NA	Adipose - Subcutaneous	MacrophageSum
MAVS	NA	other		NA		0.00276	CXCL10,IL1B,SOCS3	60 (11)	NA	Adipose - Subcutaneous	MacrophageSum
ITGB3	NA	transmembrane receptor		NA		0.00276	MMP1,MMP9,OSM	33 (4)	NA	Adipose - Subcutaneous	MacrophageSum
OSM	2.403	cytokine		NA		0.00289	HAMP,IL1B,OSM,SOCS3	32 (4)	NA	Adipose - Subcutaneous	MacrophageSum
TFAP2A	NA	transcription regulator		NA		0.00301	ALCAM,BIRC5,CXCL1,CXCL2,EREG		NA	Adipose - Subcutaneous	MacrophageSum
SIRT1	NA	transcription regulator		-1.091		0.00301	BIRC5,CDKN2A,HMOX1,MMP9,SOCS3	53 (7)	NA	Adipose - Subcutaneous	MacrophageSum
IFIH1	NA	enzyme		NA		0.00335	CCL3,CXCL10,IL1B		NA	Adipose - Subcutaneous	MacrophageSum
ESR1	NA	ligand-dependent nuclear receptor		1.483		0.00352	BIRC5,CCL20,CDKN2A,CENPM,CRABP2,CTSB,CTSD,CTSS,CXCL3,EREG,HAMP,MKI67,MMP1,NCAPH,PBK	70 (10)	NA	Adipose - Subcutaneous	MacrophageSum
MEF2	NA	group		NA		0.0036	IL10,IL1RN		NA	Adipose - Subcutaneous	MacrophageSum
IFN alpha/beta	NA	group		NA		0.0036	IL27,TLR1		NA	Adipose - Subcutaneous	MacrophageSum
c-Src	NA	group		NA		0.0036	HMOX1,OSM		NA	Adipose - Subcutaneous	MacrophageSum
IFNL2	NA	other		NA		0.0036	CCR5,CXCR4		NA	Adipose - Subcutaneous	MacrophageSum
PDGFRB	NA	kinase		NA		0.0036	HAMP,OSM		NA	Adipose - Subcutaneous	MacrophageSum
CCL3	3.337	cytokine		NA		0.0036	CCL3,ITGAM		NA	Adipose - Subcutaneous	MacrophageSum
FES	NA	kinase		NA		0.0036	ITGAM,ITGAX		NA	Adipose - Subcutaneous	MacrophageSum
YWHAZ	NA	enzyme		NA		0.0036	MMP1,MMP7	31 (5)	NA	Adipose - Subcutaneous	MacrophageSum
MERTK	NA	kinase		NA		0.0036	IL10,IL1B	42 (6)	NA	Adipose - Subcutaneous	MacrophageSum
mir-155	NA	microRNA		-1.982	bias	0.00364	CCL18,IL10,IL1B,SPI1		NA	Adipose - Subcutaneous	MacrophageSum
ADIPOQ	NA	other		-0.15		0.00364	CXCL10,IL10,MSR1,SOCS3	45 (7)	NA	Adipose - Subcutaneous	MacrophageSum
IL2	NA	cytokine		1.98	bias	0.00376	CARD9,CCL3,CD86,DUSP2,HCST,IL10,IL1B,IL24,OSM,PTPN7,SPP1	57 (10)	NA	Adipose - Subcutaneous	MacrophageSum
NUPR1	NA	transcription regulator		-0.229	bias	0.00385	ATF3,BUB1B,CCNB2,CD68,CDCA2,CKAP2L,CXADR,CXCL3,CXCL5,CXCR4,EREG,GDF15,GK,HJURP,KIF20A,MKI67,MMP12,SLC16A10,SLC16A6		NA	Adipose - Subcutaneous	MacrophageSum
KDM5B	NA	transcription regulator		-1.924	bias	0.00391	BUB1B,DLGAP5,GAL,MT1H,NCAPH,PBK,RNASET2		NA	Adipose - Subcutaneous	MacrophageSum
P2RX7	2.514	ion channel		NA		0.00401	CCL20,CXCL10,IL1B	52 (7)	NA	Adipose - Subcutaneous	MacrophageSum
MITF	NA	transcription regulator	Activated	2.39	bias	0.00458	ALCAM,BIRC7,CDKN2A,CENPM,CEP55,KIF20A,UBE2C		NA	Adipose - Subcutaneous	MacrophageSum
MED12	NA	transcription regulator		NA		0.00474	EREG,GDF15,SLC16A6		NA	Adipose - Subcutaneous	MacrophageSum
F2	NA	peptidase		NA		0.00474	MMP1,MMP9,OSM	43 (5)	NA	Adipose - Subcutaneous	MacrophageSum
ERK1/2	NA	group	Activated	2.774	bias	0.00485	CCL22,CCL3,CD86,CXCL3,CXCR4,IL1B,MMP1,VNN1	70 (9)	NA	Adipose - Subcutaneous	MacrophageSum
SOCS1	NA	other		-1.698	bias	0.00501	CXCL10,CXCL2,MMP12,OAS1	12 (2)	NA	Adipose - Subcutaneous	MacrophageSum
IFNB1	NA	cytokine		1.005	bias	0.00501	IL10,IL24,IL27,MMP9	41 (5)	NA	Adipose - Subcutaneous	MacrophageSum
FOXO3	NA	transcription regulator		1.103	bias	0.00526	BIRC5,CXCL10,EGR2,MMP9,OVOL1	60 (4)	NA	Adipose - Subcutaneous	MacrophageSum
ZMYND10	NA	other		NA		0.00533	MMP19,MMP9		NA	Adipose - Subcutaneous	MacrophageSum
SMAD1/5	NA	group		NA		0.00533	HAMP,PLAUR		NA	Adipose - Subcutaneous	MacrophageSum
ABL2	NA	kinase		NA		0.00533	CTSB,MMP1		NA	Adipose - Subcutaneous	MacrophageSum
ZNF148	NA	transcription regulator		NA		0.00533	CDKN2A,ITGAM		NA	Adipose - Subcutaneous	MacrophageSum
AXL	NA	kinase		NA		0.00533	MMP1,MMP9	48 (7)	NA	Adipose - Subcutaneous	MacrophageSum
PDE4B	NA	enzyme		NA		0.00533	CCL7,CXCL10		NA	Adipose - Subcutaneous	MacrophageSum
LTF	NA	peptidase		NA		0.00533	CD86,IL10	40 (5)	NA	Adipose - Subcutaneous	MacrophageSum
IL22RA1	NA	transmembrane receptor		NA		0.00533	CCL20,IL24		NA	Adipose - Subcutaneous	MacrophageSum
CD99	NA	other		NA		0.00533	MMP9,TUBB3	38 (4)	NA	Adipose - Subcutaneous	MacrophageSum
TNFSF15	2.474	cytokine		NA		0.00533	HAMP,MMP9		NA	Adipose - Subcutaneous	MacrophageSum
IGFBP2	NA	other	Activated	2	bias	0.00553	ARRB2,ESCO2,GDF15,NUP210		NA	Adipose - Subcutaneous	MacrophageSum
TCF7L2	NA	transcription regulator		NA		0.00553	BIRC5,MMP1,MMP7,SPP1	40 (6)	NA	Adipose - Subcutaneous	MacrophageSum
SOCS3	2.006	phosphatase		NA		0.00555	CXCL10,HAMP,OAS1	30 (5)	NA	Adipose - Subcutaneous	MacrophageSum
KIT	NA	transmembrane receptor		NA		0.00555	BIRC5,BIRC7,PTPN6		NA	Adipose - Subcutaneous	MacrophageSum
HRAS	NA	enzyme		NA		0.00565	BIRC5,CXCL10,HMOX1,IL1B,RRM2	80 (10)	NA	Adipose - Subcutaneous	MacrophageSum
IRF4	NA	transcription regulator		-1.195	bias	0.00607	CCL20,CXCL10,CXCL3,IL10,SPP1		NA	Adipose - Subcutaneous	MacrophageSum
SOX11	NA	transcription regulator		0.896	bias	0.00616	CD52,CD86,CXCR4,FCMR,LGALS9,TUBB3		NA	Adipose - Subcutaneous	MacrophageSum
BMP4	NA	growth factor	Activated	2.393	bias	0.00616	CDKN2A,DLX3,HAMP,LAMA1,LCP1,OVOL1		NA	Adipose - Subcutaneous	MacrophageSum
Ifn gamma	NA	complex		NA		0.00644	CXCL10,NLRP2,SOCS3	11 (2)	NA	Adipose - Subcutaneous	MacrophageSum
APP	NA	other		NA		0.00644	CCL20,IL1B,TUBB3	38 (4)	NA	Adipose - Subcutaneous	MacrophageSum
RAC1	NA	enzyme		NA		0.00644	ATF3,IL1B,MMP1	52 (10)	NA	Adipose - Subcutaneous	MacrophageSum
NOTCH1	NA	transcription regulator	Inhibited	-2		0.00697	CXCL1,HMOX1,IL18,ITGAM,MMP1		NA	Adipose - Subcutaneous	MacrophageSum
FGF2	NA	growth factor		NA		0.00731	BIRC5,CXCR4,MMP1,MMP9	73 (13)	NA	Adipose - Subcutaneous	MacrophageSum
Cbp/p300	NA	group		NA		0.00737	IL1B,UBE2C		NA	Adipose - Subcutaneous	MacrophageSum
ETS	NA	group		NA		0.00737	C3AR1,CHI3L1		NA	Adipose - Subcutaneous	MacrophageSum
HLA-DQ	NA	complex		NA		0.00737	IL10,IL1B	20 (4)	NA	Adipose - Subcutaneous	MacrophageSum
IL11	NA	cytokine		NA		0.00737	IL1B,MMP1		NA	Adipose - Subcutaneous	MacrophageSum
LILRB4	3.17	other		NA		0.00737	CXCL10,IL1B	33 (5)	NA	Adipose - Subcutaneous	MacrophageSum
mir-214	NA	microRNA		NA		0.00737	ALCAM,BIRC5		NA	Adipose - Subcutaneous	MacrophageSum
HAVCR2	2.963	other		NA		0.00737	CCR5,CXCR4		NA	Adipose - Subcutaneous	MacrophageSum
FPR2	NA	G-protein coupled receptor		NA		0.00737	CCR5,IL10		NA	Adipose - Subcutaneous	MacrophageSum
ADRB2	NA	G-protein coupled receptor		NA		0.00737	ATP1B1,IL10		NA	Adipose - Subcutaneous	MacrophageSum
AHI1	NA	other		NA		0.00741	IL1RN,IL4I1,LAPTM5		NA	Adipose - Subcutaneous	MacrophageSum
F2R	NA	G-protein coupled receptor		NA		0.00741	HAMP,HMGA2,MMP9	21 (3)	NA	Adipose - Subcutaneous	MacrophageSum
OGT	NA	enzyme		NA		0.00741	BIRC5,HAMP,NEK2		NA	Adipose - Subcutaneous	MacrophageSum
EBI3	NA	cytokine		NA		0.00741	CD80,CD86,IL10		NA	Adipose - Subcutaneous	MacrophageSum
CREB1	NA	transcription regulator		NA		0.00796	BIRC5,CCL3,IL10,MKI67,MYBL2		NA	Adipose - Subcutaneous	MacrophageSum
CXCL8	NA	cytokine		1.995	bias	0.00798	IL1B,ITGAM,ITGB2,MMP9		NA	Adipose - Subcutaneous	MacrophageSum
CDH1	NA	other		-1.067		0.00798	BIRC5,MMP1,MMP19,MMP9	51 (8)	NA	Adipose - Subcutaneous	MacrophageSum
THRA	NA	ligand-dependent nuclear receptor		NA		0.00845	HAMP,MMP7,SLC6A12		NA	Adipose - Subcutaneous	MacrophageSum
TNFSF10	NA	cytokine		NA		0.00845	BIRC5,IL1RN,ITGAM		NA	Adipose - Subcutaneous	MacrophageSum
TAB1	NA	enzyme		NA		0.00845	CCL20,CXCL10,IL1B	50 (8)	NA	Adipose - Subcutaneous	MacrophageSum
RABL6	NA	other		1.342	bias	0.00849	BUB1B,HMOX1,NEK2,PBK,UBE2C	45 (4)	NA	Adipose - Subcutaneous	MacrophageSum
PRKCA	NA	kinase		1.969	bias	0.00849	CTSB,CXCL10,MMP1,MMP9,OASL	59 (9)	NA	Adipose - Subcutaneous	MacrophageSum
EPAS1	NA	transcription regulator		NA		0.00852	ACP5,C1QA,CDCP1,CEMIP,HAMP,P2RY1		NA	Adipose - Subcutaneous	MacrophageSum
IRF3	NA	transcription regulator		NA		0.00869	CCL19,CCL3,CXCL10,MMP9		NA	Adipose - Subcutaneous	MacrophageSum
26s Proteasome	NA	complex	Inhibited	-2.414	bias	0.00897	ATP6V0D2,CD68,CTSB,CTSD,EREG,MMP12	28 (4)	NA	Adipose - Subcutaneous	MacrophageSum
MAP3K7	NA	kinase		0.943		0.00944	CCL20,CXCL10,IL1B,OASL	55 (8)	NA	Adipose - Subcutaneous	MacrophageSum
KLF5	NA	transcription regulator		NA		0.00958	BIRC5,CXCR4,MMP9		NA	Adipose - Subcutaneous	MacrophageSum
ATF2	NA	transcription regulator		NA		0.00958	ATF3,BCL2A1,IL10		NA	Adipose - Subcutaneous	MacrophageSum
BRCA1	NA	transcription regulator		NA		0.00962	BIRC5,CCNB2,CTSD,GDF15,HMGA2	46 (4)	NA	Adipose - Subcutaneous	MacrophageSum
ALOX15	NA	enzyme		NA		0.0097	HAMP,HMOX1	31 (4)	NA	Adipose - Subcutaneous	MacrophageSum
UGT2B17	NA	enzyme		NA		0.0097	KLK4,SLC16A6		NA	Adipose - Subcutaneous	MacrophageSum
PML	NA	transcription regulator		NA		0.0097	BIRC5,IL1B		NA	Adipose - Subcutaneous	MacrophageSum
IFI16	NA	transcription regulator		NA		0.0097	CCL20,CXCL10		NA	Adipose - Subcutaneous	MacrophageSum
ITGB4	NA	transmembrane receptor		NA		0.0097	EREG,MMP1		NA	Adipose - Subcutaneous	MacrophageSum
NLRP12	NA	other		NA		0.0097	CXCR4,IL1B	40 (5)	NA	Adipose - Subcutaneous	MacrophageSum
MAP2K3	NA	kinase		NA		0.0097	CXCL10,IL10	52 (8)	NA	Adipose - Subcutaneous	MacrophageSum
FCER1G	2.512	transmembrane receptor		NA		0.0097	IL1B,IL1RN		NA	Adipose - Subcutaneous	MacrophageSum
IRF5	NA	transcription regulator		NA		0.0097	CCL19,CXCL10		NA	Adipose - Subcutaneous	MacrophageSum
UGT2B15	NA	enzyme		NA		0.0097	KLK4,SLC16A6		NA	Adipose - Subcutaneous	MacrophageSum
Raf	NA	group		NA		0.0102	GDF15,HAMP,HMGA2,SLC16A6		NA	Adipose - Subcutaneous	MacrophageSum
RUNX1	NA	transcription regulator		NA		0.0102	CHI3L1,GNA15,SPI1,SPP1		NA	Adipose - Subcutaneous	MacrophageSum
Nr1h	NA	group		NA		0.0108	CCL3,CXCL1,IL1B		NA	Adipose - Subcutaneous	MacrophageSum
MYD88	NA	other		NA		0.0108	CXCL1,CXCL10,IL1B		NA	Adipose - Subcutaneous	MacrophageSum
BMP7	NA	growth factor		NA		0.0108	BIRC5,HAMP,IL1B		NA	Adipose - Subcutaneous	MacrophageSum
MMP1	2.997	peptidase		NA		0.0108	CDKN2A,MMP1,MMP9		NA	Adipose - Subcutaneous	MacrophageSum
HMGB1	NA	transcription regulator		NA		0.0108	CD80,CD83,CD86		NA	Adipose - Subcutaneous	MacrophageSum
PPRC1	NA	transcription regulator		1.964	bias	0.0111	CCL20,GDF15,GK,OSCAR		NA	Adipose - Subcutaneous	MacrophageSum
PPARG	NA	ligand-dependent nuclear receptor		-1.498		0.0115	ALOX15B,BIRC5,IL10,IL1B,MMP9		NA	Adipose - Subcutaneous	MacrophageSum
WWTR1	NA	transcription regulator		NA		0.0121	IL1B,ITGB2,RRM2		NA	Adipose - Subcutaneous	MacrophageSum
Cdk	NA	group		NA		0.0121	CXCL10,CXCL2,HASPIN		NA	Adipose - Subcutaneous	MacrophageSum
JAK1	NA	kinase		NA		0.0121	HAMP,IL10,SOCS3		NA	Adipose - Subcutaneous	MacrophageSum
IRF7	NA	transcription regulator		NA		0.0121	CCL19,CXCL10,OAS1		NA	Adipose - Subcutaneous	MacrophageSum
ELF3	NA	transcription regulator		NA		0.0123	CCL20,LYZ		NA	Adipose - Subcutaneous	MacrophageSum
HDL	NA	complex		NA		0.0123	ATF3,ITGB2		NA	Adipose - Subcutaneous	MacrophageSum
CLEC7A	2.07	transmembrane receptor		NA		0.0123	IL10,IL1B		NA	Adipose - Subcutaneous	MacrophageSum
FCGR2B	NA	transmembrane receptor		NA		0.0123	CCL3,CXCL10		NA	Adipose - Subcutaneous	MacrophageSum
LGALS8	NA	other		NA		0.0123	CXCL1,CXCL3		NA	Adipose - Subcutaneous	MacrophageSum
SUMO1	NA	enzyme		NA		0.0123	BIRC5,CXCL10		NA	Adipose - Subcutaneous	MacrophageSum
WNT7A	NA	cytokine		NA		0.0123	MMP1,MMP9		NA	Adipose - Subcutaneous	MacrophageSum
PTGER4	NA	G-protein coupled receptor		NA		0.0123	HAMP,OSM		NA	Adipose - Subcutaneous	MacrophageSum
PBX1	NA	transcription regulator		NA		0.0123	MMP9,NCF2		NA	Adipose - Subcutaneous	MacrophageSum
ANXA1	NA	enzyme		NA		0.0123	CXCR4,ITGB2		NA	Adipose - Subcutaneous	MacrophageSum
STAT2	NA	transcription regulator		NA		0.0135	CCL19,CXCL10,OAS1		NA	Adipose - Subcutaneous	MacrophageSum
F7	NA	peptidase		NA		0.0135	CXCL2,IL1B,PLAUR		NA	Adipose - Subcutaneous	MacrophageSum
SND1	NA	enzyme		NA		0.0135	EREG,KYNU,LAPTM5		NA	Adipose - Subcutaneous	MacrophageSum
CD44	NA	other		0.849	bias	0.0144	BIRC5,CRABP2,IL1B,ITGAX,MMP9		NA	Adipose - Subcutaneous	MacrophageSum
NFE2L2	NA	transcription regulator		NA		0.0148	HMOX1,IL10,IL1RN,NR0B1		NA	Adipose - Subcutaneous	MacrophageSum
FOXP3	NA	transcription regulator		NA		0.015	mir-146,MMP9,RGS1		NA	Adipose - Subcutaneous	MacrophageSum
YY1	NA	transcription regulator		NA		0.015	CDKN2A,HAMP,IL1B		NA	Adipose - Subcutaneous	MacrophageSum
Ctbp	NA	group		NA		0.0152	CDKN2A,PLAUR		NA	Adipose - Subcutaneous	MacrophageSum
hemoglobin	NA	complex		NA		0.0152	HMOX1,TFRC		NA	Adipose - Subcutaneous	MacrophageSum
ICAM1	NA	transmembrane receptor		NA		0.0152	CD86,ITGAL		NA	Adipose - Subcutaneous	MacrophageSum
CCAT1	NA	other		NA		0.0152	CDKN2A,HMGA2		NA	Adipose - Subcutaneous	MacrophageSum
let-7a-5p (and other miRNAs w/seed GAGGUAG)	NA	mature microRNA		NA		0.0152	BIRC5,HMGA2		NA	Adipose - Subcutaneous	MacrophageSum
MTA3	NA	transcription regulator		NA		0.0152	BLNK,CCL3		NA	Adipose - Subcutaneous	MacrophageSum
AIMP2	NA	other		NA		0.0152	CDKN2A,MKI67		NA	Adipose - Subcutaneous	MacrophageSum
IFNL4	NA	cytokine		NA		0.0152	CXCL10,OAS1		NA	Adipose - Subcutaneous	MacrophageSum
CDK8	NA	kinase		NA		0.0152	CXCL1,CXCL2		NA	Adipose - Subcutaneous	MacrophageSum
LIPG	2.399	enzyme		NA		0.0152	IL1B,MSR1		NA	Adipose - Subcutaneous	MacrophageSum
HDAC1	NA	transcription regulator		NA		0.0168	CCNB2,ITGAD,MMP9,RRM2,SPP1		NA	Adipose - Subcutaneous	MacrophageSum
IRF1	NA	transcription regulator		NA		0.0169	CCL19,CXCL10,IL27,SPI1		NA	Adipose - Subcutaneous	MacrophageSum
estrogen receptor	NA	group		-1.151		0.0173	CAPG,CD68,CXCL1,CXCR4,EREG,MMP1,MMP9,PLAUR,PLEK2		NA	Adipose - Subcutaneous	MacrophageSum
AR	NA	ligand-dependent nuclear receptor		-0.068	bias	0.0173	ALOX15B,BIRC5,BUB1B,CDKN2A,GDF15,NEK2,PBK,TUBB3,UBE2C		NA	Adipose - Subcutaneous	MacrophageSum
Lymphotoxin	NA	complex		NA		0.0183	IL1B,MMP1		NA	Adipose - Subcutaneous	MacrophageSum
TAP1	NA	transporter		NA		0.0183	IL1B,OAS1		NA	Adipose - Subcutaneous	MacrophageSum
RUNX3	NA	transcription regulator		NA		0.0183	IL1B,ITGAL		NA	Adipose - Subcutaneous	MacrophageSum
GDF2	NA	growth factor		NA		0.0183	CXCR4,HAMP		NA	Adipose - Subcutaneous	MacrophageSum
SH3KBP1	NA	other		NA		0.0183	BCL2A1,CD86		NA	Adipose - Subcutaneous	MacrophageSum
LPL	NA	enzyme		NA		0.0183	IL1B,MSR1		NA	Adipose - Subcutaneous	MacrophageSum
CD209	NA	other		NA		0.0183	CCL3,MMP9		NA	Adipose - Subcutaneous	MacrophageSum
IL25	NA	cytokine		NA		0.0183	CCL3,IL1B		NA	Adipose - Subcutaneous	MacrophageSum
IL37	NA	cytokine		NA		0.0183	CXCL10,IL1B		NA	Adipose - Subcutaneous	MacrophageSum
p38 Sapk	NA	group		NA		0.0194	CDKN2A		NA	Adipose - Subcutaneous	MacrophageSum
CXCL6	NA	cytokine		NA		0.0194	HAMP		NA	Adipose - Subcutaneous	MacrophageSum
GPR176	NA	G-protein coupled receptor		NA		0.0194	HAMP		NA	Adipose - Subcutaneous	MacrophageSum
C2CD5	NA	other		NA		0.0194	HAMP		NA	Adipose - Subcutaneous	MacrophageSum
SLC11A1	3.186	transporter		NA		0.0194	HAMP		NA	Adipose - Subcutaneous	MacrophageSum
IRAK1/4	NA	group		NA		0.0194	IL1B		NA	Adipose - Subcutaneous	MacrophageSum
Pdgf (complex)	NA	complex		NA		0.0194	MMP1		NA	Adipose - Subcutaneous	MacrophageSum
PLC	NA	group		NA		0.0194	CXCL10		NA	Adipose - Subcutaneous	MacrophageSum
JUN/JUNB/JUND	NA	group		NA		0.0194	HMOX1		NA	Adipose - Subcutaneous	MacrophageSum
MSL3	NA	transcription regulator		NA		0.0194	HAMP		NA	Adipose - Subcutaneous	MacrophageSum
AACS	NA	enzyme		NA		0.0194	HAMP		NA	Adipose - Subcutaneous	MacrophageSum
NEUROD4	NA	transcription regulator		NA		0.0194	HAMP		NA	Adipose - Subcutaneous	MacrophageSum
FGF22	NA	growth factor		NA		0.0194	HAMP		NA	Adipose - Subcutaneous	MacrophageSum
NPRL2	NA	kinase		NA		0.0194	HAMP		NA	Adipose - Subcutaneous	MacrophageSum
2019-12-01	NA	other		NA		0.0194	ATP1B1		NA	Adipose - Subcutaneous	MacrophageSum
TAS2R16	NA	G-protein coupled receptor		NA		0.0194	HAMP		NA	Adipose - Subcutaneous	MacrophageSum
GPR63	NA	G-protein coupled receptor		NA		0.0194	HAMP		NA	Adipose - Subcutaneous	MacrophageSum
CDC42BPB	NA	kinase		NA		0.0194	CTSB		NA	Adipose - Subcutaneous	MacrophageSum
LZTS2	NA	other		NA		0.0194	HAMP		NA	Adipose - Subcutaneous	MacrophageSum
FBXL17	NA	other		NA		0.0194	HMOX1		NA	Adipose - Subcutaneous	MacrophageSum
PRDM4	NA	transcription regulator		NA		0.0194	ITGB2		NA	Adipose - Subcutaneous	MacrophageSum
TRIP4	NA	transcription regulator		NA		0.0194	HAMP		NA	Adipose - Subcutaneous	MacrophageSum
PGLYRP3	NA	transmembrane receptor		NA		0.0194	HAMP		NA	Adipose - Subcutaneous	MacrophageSum
TTBK2	NA	kinase		NA		0.0194	HAMP		NA	Adipose - Subcutaneous	MacrophageSum
ADGRL2	NA	G-protein coupled receptor		NA		0.0194	HAMP		NA	Adipose - Subcutaneous	MacrophageSum
IFNL3	NA	cytokine		NA		0.0194	IFNLR1		NA	Adipose - Subcutaneous	MacrophageSum
OPN1LW	NA	G-protein coupled receptor		NA		0.0194	HAMP		NA	Adipose - Subcutaneous	MacrophageSum
TSSK3	NA	kinase		NA		0.0194	IL10		NA	Adipose - Subcutaneous	MacrophageSum
TEX14	NA	kinase		NA		0.0194	HAMP		NA	Adipose - Subcutaneous	MacrophageSum
CPNE4	NA	other		NA		0.0194	HAMP		NA	Adipose - Subcutaneous	MacrophageSum
GPR75	NA	G-protein coupled receptor		NA		0.0194	HAMP		NA	Adipose - Subcutaneous	MacrophageSum
IL10R	NA	group		NA		0.0194	SOCS3		NA	Adipose - Subcutaneous	MacrophageSum
TBL3	NA	peptidase		NA		0.0194	HAMP		NA	Adipose - Subcutaneous	MacrophageSum
PRKAG3	NA	other		NA		0.0194	HAMP		NA	Adipose - Subcutaneous	MacrophageSum
CPNE2	NA	other		NA		0.0194	HAMP		NA	Adipose - Subcutaneous	MacrophageSum
SCYL1	NA	kinase		NA		0.0194	HAMP		NA	Adipose - Subcutaneous	MacrophageSum
ADGRF1	NA	G-protein coupled receptor		NA		0.0194	HAMP		NA	Adipose - Subcutaneous	MacrophageSum
ABCC5	NA	transporter		NA		0.0194	HAMP		NA	Adipose - Subcutaneous	MacrophageSum
TMPRSS6	NA	peptidase		NA		0.0194	HAMP		NA	Adipose - Subcutaneous	MacrophageSum
LTN1	NA	enzyme		NA		0.0194	HAMP		NA	Adipose - Subcutaneous	MacrophageSum
HLA-DR	NA	complex		NA		0.0194	IL1B		NA	Adipose - Subcutaneous	MacrophageSum
GPR78	NA	G-protein coupled receptor		NA		0.0194	HAMP		NA	Adipose - Subcutaneous	MacrophageSum
P2RY10	NA	G-protein coupled receptor		NA		0.0194	HAMP		NA	Adipose - Subcutaneous	MacrophageSum
OPN5	NA	G-protein coupled receptor		NA		0.0194	HAMP		NA	Adipose - Subcutaneous	MacrophageSum
HOXC5	NA	transcription regulator		NA		0.0194	HAMP		NA	Adipose - Subcutaneous	MacrophageSum
CDH23	NA	transporter		NA		0.0194	HAMP		NA	Adipose - Subcutaneous	MacrophageSum
CSGALNACT1	NA	enzyme		NA		0.0194	IL10		NA	Adipose - Subcutaneous	MacrophageSum
MAPK4	NA	kinase		NA		0.0194	HAMP		NA	Adipose - Subcutaneous	MacrophageSum
PYGO1	NA	other		NA		0.0194	HAMP		NA	Adipose - Subcutaneous	MacrophageSum
WDR1	NA	other		NA		0.0194	IL18		NA	Adipose - Subcutaneous	MacrophageSum
SYT15	NA	transporter		NA		0.0194	HAMP		NA	Adipose - Subcutaneous	MacrophageSum
HOOK3	NA	other		NA		0.0194	MSR1		NA	Adipose - Subcutaneous	MacrophageSum
CHST11	NA	enzyme		NA		0.0194	MMP9		NA	Adipose - Subcutaneous	MacrophageSum
RASAL1	NA	other		NA		0.0194	HAMP		NA	Adipose - Subcutaneous	MacrophageSum
CDH12	NA	other		NA		0.0194	HAMP		NA	Adipose - Subcutaneous	MacrophageSum
CHMP1A	NA	peptidase		NA		0.0194	HAMP		NA	Adipose - Subcutaneous	MacrophageSum
SORCS3	NA	transporter		NA		0.0194	HAMP		NA	Adipose - Subcutaneous	MacrophageSum
ADAP1	NA	other		NA		0.0194	HAMP		NA	Adipose - Subcutaneous	MacrophageSum
HJV	NA	other		NA		0.0194	HAMP		NA	Adipose - Subcutaneous	MacrophageSum
TAS2R14	NA	G-protein coupled receptor		NA		0.0194	HAMP		NA	Adipose - Subcutaneous	MacrophageSum
ADGRL3	NA	G-protein coupled receptor		NA		0.0194	HAMP		NA	Adipose - Subcutaneous	MacrophageSum
SHOC2	NA	other		NA		0.0194	HAMP		NA	Adipose - Subcutaneous	MacrophageSum
DEFB126	NA	other		NA		0.0194	HAMP		NA	Adipose - Subcutaneous	MacrophageSum
CADPS2	NA	other		NA		0.0194	HAMP		NA	Adipose - Subcutaneous	MacrophageSum
PSG3	NA	other		NA		0.0194	HAMP		NA	Adipose - Subcutaneous	MacrophageSum
GPR85	NA	G-protein coupled receptor		NA		0.0194	HAMP		NA	Adipose - Subcutaneous	MacrophageSum
CAMKV	NA	kinase		NA		0.0194	HAMP		NA	Adipose - Subcutaneous	MacrophageSum
ZSCAN26	NA	transcription regulator		NA		0.0194	HAMP		NA	Adipose - Subcutaneous	MacrophageSum
FCMR	3.464	other		NA		0.0194	HAMP		NA	Adipose - Subcutaneous	MacrophageSum
APC (complex)	NA	complex		NA		0.0194	UBE2C		NA	Adipose - Subcutaneous	MacrophageSum
GPR68	NA	G-protein coupled receptor		NA		0.0194	HAMP		NA	Adipose - Subcutaneous	MacrophageSum
FGD4	NA	other		NA		0.0194	HAMP		NA	Adipose - Subcutaneous	MacrophageSum
SYT11	NA	transporter		NA		0.0194	IL10		NA	Adipose - Subcutaneous	MacrophageSum
TAF9	NA	transcription regulator		NA		0.0194	HAMP		NA	Adipose - Subcutaneous	MacrophageSum
IFT88	NA	other		NA		0.0194	HAMP		NA	Adipose - Subcutaneous	MacrophageSum
GRB2	NA	other		NA		0.0194	HAMP		NA	Adipose - Subcutaneous	MacrophageSum
CASP6	NA	peptidase		NA		0.0194	HAMP		NA	Adipose - Subcutaneous	MacrophageSum
TRIM27	NA	transcription regulator		NA		0.0194	HAMP		NA	Adipose - Subcutaneous	MacrophageSum
CSNK1D	NA	kinase		NA		0.0194	HAMP		NA	Adipose - Subcutaneous	MacrophageSum
ZNF354A	NA	transcription regulator		NA		0.0194	HAMP		NA	Adipose - Subcutaneous	MacrophageSum
TRO	NA	other		NA		0.0194	HAMP		NA	Adipose - Subcutaneous	MacrophageSum
PCNA	NA	enzyme		NA		0.0194	HAMP		NA	Adipose - Subcutaneous	MacrophageSum
TXK	NA	kinase		NA		0.0194	HAMP		NA	Adipose - Subcutaneous	MacrophageSum
HOXB8	NA	transcription regulator		NA		0.0194	HAMP		NA	Adipose - Subcutaneous	MacrophageSum
CARTPT	NA	other		NA		0.0194	HAMP		NA	Adipose - Subcutaneous	MacrophageSum
VIP	NA	other		NA		0.0194	HAMP		NA	Adipose - Subcutaneous	MacrophageSum
RIPK2	NA	kinase		NA		0.0194	HAMP		NA	Adipose - Subcutaneous	MacrophageSum
SIRT2	NA	transcription regulator		NA		0.0194	CDKN2A		NA	Adipose - Subcutaneous	MacrophageSum
INPP5A	NA	phosphatase		NA		0.0194	HAMP		NA	Adipose - Subcutaneous	MacrophageSum
CCL14	NA	cytokine		NA		0.0194	HAMP		NA	Adipose - Subcutaneous	MacrophageSum
WNT1	NA	cytokine		NA		0.0194	BIRC5		NA	Adipose - Subcutaneous	MacrophageSum
GRIA4	NA	ion channel		NA		0.0194	HAMP		NA	Adipose - Subcutaneous	MacrophageSum
BTF3	NA	transcription regulator		NA		0.0194	HAMP		NA	Adipose - Subcutaneous	MacrophageSum
NOP2	NA	other		NA		0.0194	HAMP		NA	Adipose - Subcutaneous	MacrophageSum
DOK5	NA	other		NA		0.0194	HAMP		NA	Adipose - Subcutaneous	MacrophageSum
CDC42EP5	NA	other		NA		0.0194	HAMP		NA	Adipose - Subcutaneous	MacrophageSum
NEUROG3	NA	transcription regulator		NA		0.0194	HAMP		NA	Adipose - Subcutaneous	MacrophageSum
GNG11	NA	other		NA		0.0194	HAMP		NA	Adipose - Subcutaneous	MacrophageSum
OPRK1	NA	G-protein coupled receptor		NA		0.0194	HAMP		NA	Adipose - Subcutaneous	MacrophageSum
PLEC	NA	other		NA		0.0194	CXCR4		NA	Adipose - Subcutaneous	MacrophageSum
FOXN1	NA	transcription regulator		NA		0.0194	HAMP		NA	Adipose - Subcutaneous	MacrophageSum
CAMKK1	NA	kinase		NA		0.0194	IL10		NA	Adipose - Subcutaneous	MacrophageSum
SMARCA5	NA	transcription regulator		NA		0.0194	HAMP		NA	Adipose - Subcutaneous	MacrophageSum
MSTN	NA	growth factor		NA		0.0194	HAMP		NA	Adipose - Subcutaneous	MacrophageSum
MS4A2	NA	transmembrane receptor		NA		0.0194	HAMP		NA	Adipose - Subcutaneous	MacrophageSum
CFHR5	NA	other		NA		0.0194	HAMP		NA	Adipose - Subcutaneous	MacrophageSum
HPRT1	NA	enzyme		NA		0.0194	P2RY1		NA	Adipose - Subcutaneous	MacrophageSum
LHB	NA	other		NA		0.0194	HAMP		NA	Adipose - Subcutaneous	MacrophageSum
CXCL10	2.372	cytokine		NA		0.0194	MMP9		NA	Adipose - Subcutaneous	MacrophageSum
CD55	NA	other		NA		0.0194	HAMP		NA	Adipose - Subcutaneous	MacrophageSum
MC4R	NA	G-protein coupled receptor		NA		0.0194	HAMP		NA	Adipose - Subcutaneous	MacrophageSum
LTBR	NA	transmembrane receptor		NA		0.0194	CCL20		NA	Adipose - Subcutaneous	MacrophageSum
MCF2	NA	other		NA		0.0194	HAMP		NA	Adipose - Subcutaneous	MacrophageSum
LRP2	NA	transporter		NA		0.0194	NLRP3		NA	Adipose - Subcutaneous	MacrophageSum
RNF112	NA	transcription regulator		NA		0.0194	HAMP		NA	Adipose - Subcutaneous	MacrophageSum
NCK2	NA	kinase		NA		0.0194	HAMP		NA	Adipose - Subcutaneous	MacrophageSum
ARIH2	NA	enzyme		NA		0.0194	IL1B		NA	Adipose - Subcutaneous	MacrophageSum
TEC	NA	kinase		NA		0.0194	HAMP		NA	Adipose - Subcutaneous	MacrophageSum
miR-302b-5p (and other miRNAs w/seed CUUUAAC)	NA	mature microRNA		NA		0.0194	BIRC5		NA	Adipose - Subcutaneous	MacrophageSum
miR-381-3p (and other miRNAs w/seed AUACAAG)	NA	mature microRNA		NA		0.0194	BIRC5		NA	Adipose - Subcutaneous	MacrophageSum
miR-181a-1-3p (and other miRNAs w/seed CCAUCGA)	NA	mature microRNA		NA		0.0194	BIRC5		NA	Adipose - Subcutaneous	MacrophageSum
miR-532-5p (and other miRNAs w/seed AUGCCUU)	NA	mature microRNA		NA		0.0194	NCF2		NA	Adipose - Subcutaneous	MacrophageSum
miR-186-5p (miRNAs w/seed AAAGAAU)	NA	mature microRNA		NA		0.0194	HMGA2		NA	Adipose - Subcutaneous	MacrophageSum
mir-186	NA	microRNA		NA		0.0194	HMGA2		NA	Adipose - Subcutaneous	MacrophageSum
ADCYAP1	NA	other		NA		0.0194	ITGAM		NA	Adipose - Subcutaneous	MacrophageSum
MLK	NA	group		NA		0.0194	MMP7		NA	Adipose - Subcutaneous	MacrophageSum
COTL1	NA	other		NA		0.0194	HAMP		NA	Adipose - Subcutaneous	MacrophageSum
AQUAPORIN	NA	group		NA		0.0194	IL1B		NA	Adipose - Subcutaneous	MacrophageSum
SYTL5	NA	other		NA		0.0194	HAMP		NA	Adipose - Subcutaneous	MacrophageSum
MED16	NA	transcription regulator		NA		0.0194	HAMP		NA	Adipose - Subcutaneous	MacrophageSum
DMBT1	NA	transmembrane receptor		NA		0.0194	HAMP		NA	Adipose - Subcutaneous	MacrophageSum
GTF2E2	NA	transcription regulator		NA		0.0194	HAMP		NA	Adipose - Subcutaneous	MacrophageSum
ADAR	NA	enzyme		NA		0.0194	SPI1		NA	Adipose - Subcutaneous	MacrophageSum
SYTL1	NA	enzyme		NA		0.0194	HAMP		NA	Adipose - Subcutaneous	MacrophageSum
CYSLTR1	NA	G-protein coupled receptor		NA		0.0194	HAMP		NA	Adipose - Subcutaneous	MacrophageSum
CHST1	NA	enzyme		NA		0.0194	HAMP		NA	Adipose - Subcutaneous	MacrophageSum
GSN	NA	other		NA		0.0194	HAMP		NA	Adipose - Subcutaneous	MacrophageSum
GBP1	NA	enzyme		NA		0.0194	MMP1		NA	Adipose - Subcutaneous	MacrophageSum
BUB1	NA	kinase		NA		0.0194	HAMP		NA	Adipose - Subcutaneous	MacrophageSum
HPN	NA	peptidase		NA		0.0194	SPINT1		NA	Adipose - Subcutaneous	MacrophageSum
CSRP1	NA	other		NA		0.0194	HAMP		NA	Adipose - Subcutaneous	MacrophageSum
MAFF	NA	transcription regulator		NA		0.0194	IL1RN		NA	Adipose - Subcutaneous	MacrophageSum
CX3CR1	NA	G-protein coupled receptor		NA		0.0194	HAMP		NA	Adipose - Subcutaneous	MacrophageSum
KALRN	NA	kinase		NA		0.0194	HAMP		NA	Adipose - Subcutaneous	MacrophageSum
ORM1	NA	other		NA		0.0194	HAMP		NA	Adipose - Subcutaneous	MacrophageSum
ZNF141	NA	transcription regulator		NA		0.0194	HAMP		NA	Adipose - Subcutaneous	MacrophageSum
ZNF274	NA	transcription regulator		NA		0.0194	HAMP		NA	Adipose - Subcutaneous	MacrophageSum
VEGFB	NA	growth factor		NA		0.0194	MMP12		NA	Adipose - Subcutaneous	MacrophageSum
ORM2	NA	other		NA		0.0194	HAMP		NA	Adipose - Subcutaneous	MacrophageSum
GRIK2	NA	ion channel		NA		0.0194	HAMP		NA	Adipose - Subcutaneous	MacrophageSum
ZBTB48	NA	transcription regulator		NA		0.0194	CDKN2A		NA	Adipose - Subcutaneous	MacrophageSum
HOXC8	NA	transcription regulator		NA		0.0194	HAMP		NA	Adipose - Subcutaneous	MacrophageSum
LGALS7/LGALS7B	NA	other		NA		0.0194	MMP9		NA	Adipose - Subcutaneous	MacrophageSum
GIPC2	NA	other		NA		0.0194	HAMP		NA	Adipose - Subcutaneous	MacrophageSum
EGR2	2.589	transcription regulator		NA		0.0194	IL10		NA	Adipose - Subcutaneous	MacrophageSum
VRK1	NA	kinase		NA		0.0194	HAMP		NA	Adipose - Subcutaneous	MacrophageSum
SSTR5	NA	G-protein coupled receptor		NA		0.0194	MKI67		NA	Adipose - Subcutaneous	MacrophageSum
MBP	NA	other		NA		0.0194	CD300A		NA	Adipose - Subcutaneous	MacrophageSum
PLCB3	NA	enzyme		NA		0.0194	HAMP		NA	Adipose - Subcutaneous	MacrophageSum
GRM1	NA	G-protein coupled receptor		NA		0.0194	HAMP		NA	Adipose - Subcutaneous	MacrophageSum
HOXB5	NA	transcription regulator		NA		0.0194	HAMP		NA	Adipose - Subcutaneous	MacrophageSum
CUBN	NA	transmembrane receptor		NA		0.0194	NLRP3		NA	Adipose - Subcutaneous	MacrophageSum
ADORA1	NA	G-protein coupled receptor		NA		0.0194	HAMP		NA	Adipose - Subcutaneous	MacrophageSum
ODC1	NA	enzyme		NA		0.0194	ITGAL		NA	Adipose - Subcutaneous	MacrophageSum
NT5E	NA	phosphatase		NA		0.0194	MKI67		NA	Adipose - Subcutaneous	MacrophageSum
BCR	NA	kinase		NA		0.0194	CCL20		NA	Adipose - Subcutaneous	MacrophageSum
MAP3K9	NA	kinase		NA		0.0194	HAMP		NA	Adipose - Subcutaneous	MacrophageSum
GNG7	NA	enzyme		NA		0.0194	HAMP		NA	Adipose - Subcutaneous	MacrophageSum
STK25	NA	kinase		NA		0.0194	HAMP		NA	Adipose - Subcutaneous	MacrophageSum
PIK3C3	NA	kinase		NA		0.0194	CDKN2A		NA	Adipose - Subcutaneous	MacrophageSum
KCNH2	NA	ion channel		NA		0.0194	HAMP		NA	Adipose - Subcutaneous	MacrophageSum
RASAL2	NA	other		NA		0.0194	HAMP		NA	Adipose - Subcutaneous	MacrophageSum
MGLL	NA	enzyme		NA		0.0194	HAMP		NA	Adipose - Subcutaneous	MacrophageSum
P2RY12	NA	G-protein coupled receptor		NA		0.0194	HAMP		NA	Adipose - Subcutaneous	MacrophageSum
FGB	NA	other		NA		0.0194	HAMP		NA	Adipose - Subcutaneous	MacrophageSum
GIPC1	NA	other		NA		0.0194	HAMP		NA	Adipose - Subcutaneous	MacrophageSum
PLA2G4B	NA	enzyme		NA		0.0194	HAMP		NA	Adipose - Subcutaneous	MacrophageSum
BMP2K	NA	kinase		NA		0.0194	HAMP		NA	Adipose - Subcutaneous	MacrophageSum
NMUR1	NA	G-protein coupled receptor		NA		0.0194	HAMP		NA	Adipose - Subcutaneous	MacrophageSum
SEMA6A	NA	transmembrane receptor		NA		0.0194	HAMP		NA	Adipose - Subcutaneous	MacrophageSum
SYT3	NA	transporter		NA		0.0194	HAMP		NA	Adipose - Subcutaneous	MacrophageSum
MAP4K3	NA	kinase		NA		0.0194	HAMP		NA	Adipose - Subcutaneous	MacrophageSum
OPN1SW	NA	G-protein coupled receptor		NA		0.0194	HAMP		NA	Adipose - Subcutaneous	MacrophageSum
OXTR	NA	G-protein coupled receptor		NA		0.0194	HAMP		NA	Adipose - Subcutaneous	MacrophageSum
RIPK3	NA	kinase		NA		0.0194	HAMP		NA	Adipose - Subcutaneous	MacrophageSum
NLRP3	2.007	other		NA		0.0194	IL1B		NA	Adipose - Subcutaneous	MacrophageSum
MED24	NA	transcription regulator		NA		0.0194	HAMP		NA	Adipose - Subcutaneous	MacrophageSum
PIK3R3	NA	kinase		NA		0.0194	HAMP		NA	Adipose - Subcutaneous	MacrophageSum
HOXD3	NA	transcription regulator		NA		0.0194	HAMP		NA	Adipose - Subcutaneous	MacrophageSum
RASA4	NA	other		NA		0.0194	HAMP		NA	Adipose - Subcutaneous	MacrophageSum
ZNF132	NA	transcription regulator		NA		0.0194	HAMP		NA	Adipose - Subcutaneous	MacrophageSum
CHGA	NA	other		NA		0.0194	BIRC5		NA	Adipose - Subcutaneous	MacrophageSum
GNG4	NA	enzyme		NA		0.0194	HAMP		NA	Adipose - Subcutaneous	MacrophageSum
GPS1	NA	other		NA		0.0194	HAMP		NA	Adipose - Subcutaneous	MacrophageSum
GPR6	NA	G-protein coupled receptor		NA		0.0194	HAMP		NA	Adipose - Subcutaneous	MacrophageSum
PKHD1	NA	other		NA		0.0194	HAMP		NA	Adipose - Subcutaneous	MacrophageSum
ARNTL2	NA	transcription regulator		NA		0.0194	HAMP		NA	Adipose - Subcutaneous	MacrophageSum
PLAGL2	NA	transcription regulator		NA		0.0194	NCF2		NA	Adipose - Subcutaneous	MacrophageSum
DOCK5	NA	other		NA		0.0194	HAMP		NA	Adipose - Subcutaneous	MacrophageSum
TNIP1	NA	other		NA		0.0194	HAMP		NA	Adipose - Subcutaneous	MacrophageSum
CNKSR1	NA	other		NA		0.0194	HAMP		NA	Adipose - Subcutaneous	MacrophageSum
NUCKS1	NA	kinase		NA		0.0194	HAMP		NA	Adipose - Subcutaneous	MacrophageSum
SUPT6H	NA	transcription regulator		NA		0.0194	HAMP		NA	Adipose - Subcutaneous	MacrophageSum
GCDH	NA	enzyme		NA		0.0194	HAMP		NA	Adipose - Subcutaneous	MacrophageSum
UTS2R	NA	G-protein coupled receptor		NA		0.0194	HAMP		NA	Adipose - Subcutaneous	MacrophageSum
PLAT	NA	peptidase		NA		0.0194	MMP9		NA	Adipose - Subcutaneous	MacrophageSum
AIM2	NA	other		NA		0.0194	IL1B		NA	Adipose - Subcutaneous	MacrophageSum
SCTR	NA	G-protein coupled receptor		NA		0.0194	HAMP		NA	Adipose - Subcutaneous	MacrophageSum
SYT10	NA	transporter		NA		0.0194	HAMP		NA	Adipose - Subcutaneous	MacrophageSum
PIK3R4	NA	kinase		NA		0.0194	HAMP		NA	Adipose - Subcutaneous	MacrophageSum
EPHA4	NA	kinase		NA		0.0194	HAMP		NA	Adipose - Subcutaneous	MacrophageSum
CNR1	NA	G-protein coupled receptor		NA		0.0194	BIRC5		NA	Adipose - Subcutaneous	MacrophageSum
RAP1A	NA	enzyme		NA		0.0194	MMP7		NA	Adipose - Subcutaneous	MacrophageSum
NPY5R	NA	G-protein coupled receptor		NA		0.0194	HAMP		NA	Adipose - Subcutaneous	MacrophageSum
STK35	NA	kinase		NA		0.0194	CDKN2A		NA	Adipose - Subcutaneous	MacrophageSum
CCR6	NA	G-protein coupled receptor		NA		0.0194	HAMP		NA	Adipose - Subcutaneous	MacrophageSum
PES1	NA	other		NA		0.0194	HMOX1		NA	Adipose - Subcutaneous	MacrophageSum
TAGLN	NA	other		NA		0.0194	MMP9		NA	Adipose - Subcutaneous	MacrophageSum
CDA	NA	enzyme		NA		0.0194	HAMP		NA	Adipose - Subcutaneous	MacrophageSum
CD247	NA	transmembrane receptor		NA		0.0194	HAMP		NA	Adipose - Subcutaneous	MacrophageSum
RBBP8	NA	enzyme		NA		0.0194	HMGA2		NA	Adipose - Subcutaneous	MacrophageSum
SOSTDC1	NA	growth factor		NA		0.0194	HAMP		NA	Adipose - Subcutaneous	MacrophageSum
SAG	NA	other		NA		0.0194	HAMP		NA	Adipose - Subcutaneous	MacrophageSum
GPX4	NA	enzyme		NA		0.0194	MMP1		NA	Adipose - Subcutaneous	MacrophageSum
BAMBI	NA	other		NA		0.0194	CPXM1		NA	Adipose - Subcutaneous	MacrophageSum
S1PR5	NA	G-protein coupled receptor		NA		0.0194	HAMP		NA	Adipose - Subcutaneous	MacrophageSum
IL5RA	NA	transmembrane receptor		NA		0.0194	HAMP		NA	Adipose - Subcutaneous	MacrophageSum
PLCL1	NA	enzyme		NA		0.0194	HAMP		NA	Adipose - Subcutaneous	MacrophageSum
C8A	NA	other		NA		0.0194	HAMP		NA	Adipose - Subcutaneous	MacrophageSum
MAPK6	NA	kinase		NA		0.0194	HAMP		NA	Adipose - Subcutaneous	MacrophageSum
CDON	NA	other		NA		0.0194	HAMP		NA	Adipose - Subcutaneous	MacrophageSum
TRIP12	NA	enzyme		NA		0.0194	CDKN2A		NA	Adipose - Subcutaneous	MacrophageSum
TLK2	NA	kinase		NA		0.0194	HAMP		NA	Adipose - Subcutaneous	MacrophageSum
TESK1	NA	kinase		NA		0.0194	HAMP		NA	Adipose - Subcutaneous	MacrophageSum
TFR2	NA	transporter		NA		0.0194	GDF15		NA	Adipose - Subcutaneous	MacrophageSum
CAMK2A	NA	kinase		NA		0.0194	HAMP		NA	Adipose - Subcutaneous	MacrophageSum
TIPIN	NA	other		NA		0.0194	HAVCR1		NA	Adipose - Subcutaneous	MacrophageSum
BRMS1	NA	transcription regulator		NA		0.0194	CXCR4		NA	Adipose - Subcutaneous	MacrophageSum
BMP8B	NA	growth factor		NA		0.0194	HAMP		NA	Adipose - Subcutaneous	MacrophageSum
CDC42	NA	enzyme		NA		0.0194	ATF3		NA	Adipose - Subcutaneous	MacrophageSum
IRS4	NA	other		NA		0.0194	HAMP		NA	Adipose - Subcutaneous	MacrophageSum
PAX1	NA	transcription regulator		NA		0.0194	HAMP		NA	Adipose - Subcutaneous	MacrophageSum
NPY4R/NPY4R2	NA	G-protein coupled receptor		NA		0.0194	HAMP		NA	Adipose - Subcutaneous	MacrophageSum
NLRP1	NA	other		NA		0.0194	IL1B		NA	Adipose - Subcutaneous	MacrophageSum
TNNT3	NA	other		NA		0.0194	HAMP		NA	Adipose - Subcutaneous	MacrophageSum
PKN3	NA	kinase		NA		0.0194	HAMP		NA	Adipose - Subcutaneous	MacrophageSum
HECW1	NA	enzyme		NA		0.0194	HAMP		NA	Adipose - Subcutaneous	MacrophageSum
RASA1	NA	transporter		NA		0.0194	HAMP		NA	Adipose - Subcutaneous	MacrophageSum
NRTN	NA	growth factor		NA		0.0194	HAMP		NA	Adipose - Subcutaneous	MacrophageSum
ENPP2	NA	enzyme		NA		0.0194	HAMP		NA	Adipose - Subcutaneous	MacrophageSum
PRKCH	NA	kinase		NA		0.0194	HAMP		NA	Adipose - Subcutaneous	MacrophageSum
GABRA6	NA	ion channel		NA		0.0194	HAMP		NA	Adipose - Subcutaneous	MacrophageSum
EGFR	NA	kinase		0.899	bias	0.0194	CDCP1,CDKN2A,CHI3L1,MMP1,MYBL2,PLAUR		NA	Adipose - Subcutaneous	MacrophageSum
PELP1	NA	other		NA		0.0194	CXCL1,HSD17B2,IL1B,KYNU,LCP1,ZNF804A		NA	Adipose - Subcutaneous	MacrophageSum
Gsk3	NA	group		NA		0.0199	GDF15,IL10,IL1B		NA	Adipose - Subcutaneous	MacrophageSum
ATF3	2.078	transcription regulator		NA		0.0199	ATF3,NEK2,SLC11A1		NA	Adipose - Subcutaneous	MacrophageSum
MAPK14	NA	kinase		NA		0.0199	CDKN2A,GREM1,IL10		NA	Adipose - Subcutaneous	MacrophageSum
Nfat (family)	NA	group		NA		0.0217	EGR2,IL10		NA	Adipose - Subcutaneous	MacrophageSum
BCOR	NA	transcription regulator		NA		0.0217	CD37,LSP1		NA	Adipose - Subcutaneous	MacrophageSum
mir-9	NA	microRNA		NA		0.0217	CDKN2A,CXCR4		NA	Adipose - Subcutaneous	MacrophageSum
TRIM28	NA	transcription regulator		NA		0.0217	CXCL10,HAMP		NA	Adipose - Subcutaneous	MacrophageSum
mir-154	NA	microRNA		NA		0.0217	BIRC5,HMOX1		NA	Adipose - Subcutaneous	MacrophageSum
RPS6KB1	NA	kinase		NA		0.0217	HAMP,IL10		NA	Adipose - Subcutaneous	MacrophageSum
SCD	NA	enzyme		NA		0.0217	ATF3,CXCL3		NA	Adipose - Subcutaneous	MacrophageSum
ATR	NA	kinase		NA		0.0217	HAMP,RRM2		NA	Adipose - Subcutaneous	MacrophageSum
WAS	NA	other		NA		0.0217	IL1B,TLR1		NA	Adipose - Subcutaneous	MacrophageSum
EIF4E	NA	translation regulator		NA		0.0217	BIRC5,UBE2C		NA	Adipose - Subcutaneous	MacrophageSum
ILK	NA	kinase		NA		0.0217	HAMP,IL1B		NA	Adipose - Subcutaneous	MacrophageSum
JAK3	NA	kinase		NA		0.0217	IL10,SOCS3		NA	Adipose - Subcutaneous	MacrophageSum
MAPK1	NA	kinase		0.684		0.0244	BIRC5,CD84,CTSB,MAPK13,MKI67,MYBL2,OAS1,OASL		NA	Adipose - Subcutaneous	MacrophageSum
PRL	NA	cytokine	Activated	2.197	bias	0.0247	CCL20,CTSB,CTSD,CXCL10,OAS1		NA	Adipose - Subcutaneous	MacrophageSum
MDGA2	NA	other		NA		0.0254	BCL2A1,CDKN2A		NA	Adipose - Subcutaneous	MacrophageSum
FGFR3	NA	kinase		NA		0.0254	CCL3,CDKN2A		NA	Adipose - Subcutaneous	MacrophageSum
MYBL2	2.485	transcription regulator		NA		0.0254	BIRC5,UBE2C		NA	Adipose - Subcutaneous	MacrophageSum
CAPN3	NA	peptidase		NA		0.0254	HMOX1,NCF2		NA	Adipose - Subcutaneous	MacrophageSum
TRAF6	NA	enzyme		NA		0.0254	IL10,IL1B		NA	Adipose - Subcutaneous	MacrophageSum
BIRC2	NA	enzyme		NA		0.0254	BIRC7,CXCL1		NA	Adipose - Subcutaneous	MacrophageSum
ABL1	NA	kinase		NA		0.0254	CTSB,MMP1		NA	Adipose - Subcutaneous	MacrophageSum
OLR1	7.931	transmembrane receptor		NA		0.0254	HAMP,MMP1		NA	Adipose - Subcutaneous	MacrophageSum
STAT6	NA	transcription regulator		NA		0.0256	CCL7,HAMP,IL1RN		NA	Adipose - Subcutaneous	MacrophageSum
HIF1A	NA	transcription regulator		1.709	bias	0.0267	CDCP1,CEMIP,CXCR4,HAMP,IL1B,ITGB2,MMP7,MMP9,TFRC		NA	Adipose - Subcutaneous	MacrophageSum
IL23	NA	complex		NA		0.0292	CCL20,IL10		NA	Adipose - Subcutaneous	MacrophageSum
CEBPE	NA	transcription regulator		NA		0.0292	ITGAM,RNASE2		NA	Adipose - Subcutaneous	MacrophageSum
EZR	NA	other		NA		0.0292	ATF3,MMP9		NA	Adipose - Subcutaneous	MacrophageSum
TRAF3	NA	enzyme		NA		0.0292	CXCL10,IL1B		NA	Adipose - Subcutaneous	MacrophageSum
KDM5A	NA	transcription regulator		NA		0.0292	DUSP2,HMOX1		NA	Adipose - Subcutaneous	MacrophageSum
FGFR2	NA	kinase		NA		0.0292	IL10,SPP1		NA	Adipose - Subcutaneous	MacrophageSum
TLR1	2.186	transmembrane receptor		NA		0.0292	HAMP,IL1B		NA	Adipose - Subcutaneous	MacrophageSum
PDCD4	NA	other		NA		0.0292	IL1B,PLAUR		NA	Adipose - Subcutaneous	MacrophageSum
MIF	NA	cytokine		NA		0.0292	IL1B,MMP1		NA	Adipose - Subcutaneous	MacrophageSum
HDAC3	NA	transcription regulator		NA		0.0299	CDKN2A,CXCL10,MMP9		NA	Adipose - Subcutaneous	MacrophageSum
GATA1	NA	transcription regulator		NA		0.0299	BIRC5,mir-146,RNASE2		NA	Adipose - Subcutaneous	MacrophageSum
MUC1	NA	other		NA		0.0299	CD83,CD86,IL10		NA	Adipose - Subcutaneous	MacrophageSum
IGF1	NA	growth factor		0	bias	0.0305	BCL2A1,BIRC5,PLAUR,TUBB3		NA	Adipose - Subcutaneous	MacrophageSum
RB1	NA	transcription regulator		NA		0.0319	BIRC5,CDKN2A,MYBL2,PCLAF,RRM2		NA	Adipose - Subcutaneous	MacrophageSum
KLF4	NA	transcription regulator		NA		0.0321	ALCAM,BUB1B,ITGAD		NA	Adipose - Subcutaneous	MacrophageSum
CUX1	NA	transcription regulator		NA		0.0321	CXCL1,CXCL10,ITGB2		NA	Adipose - Subcutaneous	MacrophageSum
Akt	NA	group	Activated	2.186	bias	0.0333	BCL2A1,BIRC5,CXCR4,MMP12,MMP9		NA	Adipose - Subcutaneous	MacrophageSum
DNA-methyltransferase	NA	group		NA		0.0333	CDKN2A,MMP1		NA	Adipose - Subcutaneous	MacrophageSum
PNN	NA	other		NA		0.0333	GDF15,MMP7		NA	Adipose - Subcutaneous	MacrophageSum
IRF9	NA	transcription regulator		NA		0.0333	CCL19,CXCL10		NA	Adipose - Subcutaneous	MacrophageSum
USF1	NA	transcription regulator		NA		0.0345	CHI3L1,HAMP,SPP1		NA	Adipose - Subcutaneous	MacrophageSum
YAP1	NA	transcription regulator		NA		0.0355	BIRC5,IL1B,NEK2,RRM2		NA	Adipose - Subcutaneous	MacrophageSum
BRD4	NA	kinase		1.091	bias	0.0361	CCR1,CXCL2,CXCR4,HMOX1,RRM2,SLC16A6		NA	Adipose - Subcutaneous	MacrophageSum
HOTAIR	NA	other		NA		0.0376	GDF15,OAS1		NA	Adipose - Subcutaneous	MacrophageSum
NCOR1	NA	transcription regulator		NA		0.0376	IL1B,MMP9		NA	Adipose - Subcutaneous	MacrophageSum
LEF1	NA	transcription regulator		NA		0.0376	BIRC5,CXCR4		NA	Adipose - Subcutaneous	MacrophageSum
AGER	NA	transmembrane receptor		NA		0.0376	CXCL2,IL10		NA	Adipose - Subcutaneous	MacrophageSum
PTAFR	NA	G-protein coupled receptor		NA		0.0376	BIRC5,MMP9		NA	Adipose - Subcutaneous	MacrophageSum
C3	NA	peptidase		NA		0.0376	C3AR1,IL10		NA	Adipose - Subcutaneous	MacrophageSum
BCL11B	NA	transcription regulator		NA		0.0376	CCL3,NCEH1		NA	Adipose - Subcutaneous	MacrophageSum
Alpha 1 antitrypsin	NA	group		NA		0.0384	CTSB		NA	Adipose - Subcutaneous	MacrophageSum
CD300LF	3.391	other		NA		0.0384	MMP9		NA	Adipose - Subcutaneous	MacrophageSum
PYGO2	NA	other		NA		0.0384	HAMP		NA	Adipose - Subcutaneous	MacrophageSum
Ikb	NA	group		NA		0.0384	MMP1		NA	Adipose - Subcutaneous	MacrophageSum
lipoxygenase	NA	group		NA		0.0384	IL10		NA	Adipose - Subcutaneous	MacrophageSum
Rbp	NA	group		NA		0.0384	SOCS3		NA	Adipose - Subcutaneous	MacrophageSum
CDKN2B-AS1	NA	other		NA		0.0384	CDKN2A		NA	Adipose - Subcutaneous	MacrophageSum
RAB7B	NA	peptidase		NA		0.0384	CTSD		NA	Adipose - Subcutaneous	MacrophageSum
FBXO3	NA	enzyme		NA		0.0384	NLRP3		NA	Adipose - Subcutaneous	MacrophageSum
Integrin alpha V beta 3	NA	complex		NA		0.0384	MMP1		NA	Adipose - Subcutaneous	MacrophageSum
POPDC2	NA	other		NA		0.0384	IL1B		NA	Adipose - Subcutaneous	MacrophageSum
BTBD7	NA	other		NA		0.0384	MMP9		NA	Adipose - Subcutaneous	MacrophageSum
STAB1	NA	transporter		NA		0.0384	IL10		NA	Adipose - Subcutaneous	MacrophageSum
ZFP91	NA	transcription regulator		NA		0.0384	CCL19		NA	Adipose - Subcutaneous	MacrophageSum
IFNA17	NA	cytokine		NA		0.0384	CD86		NA	Adipose - Subcutaneous	MacrophageSum
VENTX	NA	transcription regulator		NA		0.0384	CDKN2A		NA	Adipose - Subcutaneous	MacrophageSum
ZNF366	NA	transcription regulator		NA		0.0384	IL10		NA	Adipose - Subcutaneous	MacrophageSum
Ap1 gamma	NA	group		NA		0.0384	CD28		NA	Adipose - Subcutaneous	MacrophageSum
Sfk	NA	group		NA		0.0384	CDCP1		NA	Adipose - Subcutaneous	MacrophageSum
GLRX3	NA	enzyme		NA		0.0384	TFRC		NA	Adipose - Subcutaneous	MacrophageSum
ASCL2	NA	transcription regulator		NA		0.0384	CTSD		NA	Adipose - Subcutaneous	MacrophageSum
DAPK1	NA	kinase		NA		0.0384	IL1B		NA	Adipose - Subcutaneous	MacrophageSum
WNT2	NA	cytokine		NA		0.0384	BIRC5		NA	Adipose - Subcutaneous	MacrophageSum
HRH2	NA	G-protein coupled receptor		NA		0.0384	IL10		NA	Adipose - Subcutaneous	MacrophageSum
CCL17	NA	cytokine		NA		0.0384	HAMP		NA	Adipose - Subcutaneous	MacrophageSum
DAPK3	NA	kinase		NA		0.0384	BIRC5		NA	Adipose - Subcutaneous	MacrophageSum
CST3	NA	other		NA		0.0384	HAMP		NA	Adipose - Subcutaneous	MacrophageSum
CDH2	NA	other		NA		0.0384	MMP9		NA	Adipose - Subcutaneous	MacrophageSum
MC2R	NA	G-protein coupled receptor		NA		0.0384	HAMP		NA	Adipose - Subcutaneous	MacrophageSum
CALU	NA	other		NA		0.0384	GDF15		NA	Adipose - Subcutaneous	MacrophageSum
SP100	NA	transcription regulator		NA		0.0384	MMP1		NA	Adipose - Subcutaneous	MacrophageSum
NPY	NA	other		NA		0.0384	IL10		NA	Adipose - Subcutaneous	MacrophageSum
BMPER	NA	other		NA		0.0384	HAMP		NA	Adipose - Subcutaneous	MacrophageSum
miR-511-5p (miRNAs w/seed UGUCUUU)	NA	mature microRNA		NA		0.0384	CD80		NA	Adipose - Subcutaneous	MacrophageSum
miR-292-3p (and other miRNAs w/seed AGUGCCG)	NA	mature microRNA		NA		0.0384	BIRC5		NA	Adipose - Subcutaneous	MacrophageSum
miR-483-5p (miRNAs w/seed AGACGGG)	NA	mature microRNA		NA		0.0384	ALCAM		NA	Adipose - Subcutaneous	MacrophageSum
mir-346	NA	microRNA		NA		0.0384	BTK		NA	Adipose - Subcutaneous	MacrophageSum
miR-125b-2-3p (and other miRNAs w/seed CAAGUCA)	NA	mature microRNA		NA		0.0384	MMP9		NA	Adipose - Subcutaneous	MacrophageSum
mir-663	NA	microRNA		NA		0.0384	CXCR4		NA	Adipose - Subcutaneous	MacrophageSum
P2RY11	NA	G-protein coupled receptor		NA		0.0384	HAMP		NA	Adipose - Subcutaneous	MacrophageSum
PRSS2	NA	peptidase		NA		0.0384	MMP8		NA	Adipose - Subcutaneous	MacrophageSum
BTG3	NA	other		NA		0.0384	CDKN2A		NA	Adipose - Subcutaneous	MacrophageSum
NUBP1	NA	other		NA		0.0384	TFRC		NA	Adipose - Subcutaneous	MacrophageSum
HBP1	NA	transcription regulator		NA		0.0384	CTSB		NA	Adipose - Subcutaneous	MacrophageSum
SNX17	NA	transporter		NA		0.0384	ITGAL		NA	Adipose - Subcutaneous	MacrophageSum
RHOH	NA	enzyme		NA		0.0384	ITGB2		NA	Adipose - Subcutaneous	MacrophageSum
TFCP2	NA	transcription regulator		NA		0.0384	MMP9		NA	Adipose - Subcutaneous	MacrophageSum
CARD8	NA	other		NA		0.0384	BCL2A1		NA	Adipose - Subcutaneous	MacrophageSum
RPL15	NA	other		NA		0.0384	HMGA2		NA	Adipose - Subcutaneous	MacrophageSum
MAPKAPK5	NA	kinase		NA		0.0384	HAMP		NA	Adipose - Subcutaneous	MacrophageSum
FSTL1	NA	other		NA		0.0384	NLRP3		NA	Adipose - Subcutaneous	MacrophageSum
IL17RB	NA	transmembrane receptor		NA		0.0384	HAMP		NA	Adipose - Subcutaneous	MacrophageSum
NTN1	NA	other		NA		0.0384	CTSB		NA	Adipose - Subcutaneous	MacrophageSum
CBX8	NA	other		NA		0.0384	CDKN2A		NA	Adipose - Subcutaneous	MacrophageSum
DEAF1	NA	transcription regulator		NA		0.0384	HAMP		NA	Adipose - Subcutaneous	MacrophageSum
SIPA1	NA	other		NA		0.0384	MMP9		NA	Adipose - Subcutaneous	MacrophageSum
IAPP	NA	other		NA		0.0384	HAMP		NA	Adipose - Subcutaneous	MacrophageSum
NOX3	NA	enzyme		NA		0.0384	HAVCR1		NA	Adipose - Subcutaneous	MacrophageSum
IFNA8	NA	cytokine		NA		0.0384	HAMP		NA	Adipose - Subcutaneous	MacrophageSum
PEBP1	NA	other		NA		0.0384	CCL20		NA	Adipose - Subcutaneous	MacrophageSum
ZNF335	NA	transcription regulator		NA		0.0384	HAMP		NA	Adipose - Subcutaneous	MacrophageSum
RNF41	NA	enzyme		NA		0.0384	HAMP		NA	Adipose - Subcutaneous	MacrophageSum
PTGS1	NA	enzyme		NA		0.0384	MMP9		NA	Adipose - Subcutaneous	MacrophageSum
FASTK	NA	kinase		NA		0.0384	HAMP		NA	Adipose - Subcutaneous	MacrophageSum
HOXB7	NA	transcription regulator		NA		0.0384	HAMP		NA	Adipose - Subcutaneous	MacrophageSum
DEFB4A/DEFB4B	NA	other		NA		0.0384	IL18		NA	Adipose - Subcutaneous	MacrophageSum
ADGRV1	NA	G-protein coupled receptor		NA		0.0384	HAMP		NA	Adipose - Subcutaneous	MacrophageSum
PTPRT	NA	phosphatase		NA		0.0384	SOCS3		NA	Adipose - Subcutaneous	MacrophageSum
BMPR1B	NA	kinase		NA		0.0384	HAMP		NA	Adipose - Subcutaneous	MacrophageSum
HOXC6	NA	transcription regulator		NA		0.0384	HAMP		NA	Adipose - Subcutaneous	MacrophageSum
SENP1	NA	peptidase		NA		0.0384	MMP9		NA	Adipose - Subcutaneous	MacrophageSum
LSINCT5	NA	other		NA		0.0384	IL1B		NA	Adipose - Subcutaneous	MacrophageSum
ELOA	NA	transcription regulator		NA		0.0384	ATF3		NA	Adipose - Subcutaneous	MacrophageSum
CDC20	NA	other		NA		0.0384	UBE2C		NA	Adipose - Subcutaneous	MacrophageSum
HP	NA	peptidase		NA		0.0384	HMOX1		NA	Adipose - Subcutaneous	MacrophageSum
CDC27	NA	other		NA		0.0384	UBE2C		NA	Adipose - Subcutaneous	MacrophageSum
MBD4	NA	enzyme		NA		0.0384	CDKN2A		NA	Adipose - Subcutaneous	MacrophageSum
FTH1	NA	enzyme		NA		0.0384	TFRC		NA	Adipose - Subcutaneous	MacrophageSum
IL1RL1	NA	transmembrane receptor		NA		0.0384	CXCL10		NA	Adipose - Subcutaneous	MacrophageSum
BRD2	NA	kinase		NA		0.0384	HMOX1		NA	Adipose - Subcutaneous	MacrophageSum
EDA	NA	cytokine		NA		0.0384	MKI67		NA	Adipose - Subcutaneous	MacrophageSum
IFNA16	NA	cytokine		NA		0.0384	HAMP		NA	Adipose - Subcutaneous	MacrophageSum
LINC01410	NA	other		NA		0.0384	NCF2		NA	Adipose - Subcutaneous	MacrophageSum
FTL	NA	enzyme		NA		0.0384	TFRC		NA	Adipose - Subcutaneous	MacrophageSum
NR1H4	NA	ligand-dependent nuclear receptor		NA		0.0394	CDKN2A,HK3,IL1B		NA	Adipose - Subcutaneous	MacrophageSum
CREBBP	NA	transcription regulator		NA		0.0394	BIRC5,CXCL10,HAMP		NA	Adipose - Subcutaneous	MacrophageSum
HNF1A	NA	transcription regulator		NA		0.0398	HAVCR1,HSD17B2,KIF20A,LIPA,TFRC,VNN3		NA	Adipose - Subcutaneous	MacrophageSum
LGALS1	NA	other		NA		0.042	IL1B,MMP1		NA	Adipose - Subcutaneous	MacrophageSum
mir-30	NA	microRNA		NA		0.042	CDKN2A,MYBL2		NA	Adipose - Subcutaneous	MacrophageSum
PAK1	NA	kinase		NA		0.042	CDKN2A,MMP9		NA	Adipose - Subcutaneous	MacrophageSum
Ap1	NA	complex		NA		0.0447	C3AR1,MMP1,MMP9		NA	Adipose - Subcutaneous	MacrophageSum
EFNA5	NA	kinase		NA		0.0447	CRABP2,KRT16,UBE2C		NA	Adipose - Subcutaneous	MacrophageSum
MET	NA	kinase		NA		0.0447	CXCL1,HMOX1,IL1B		NA	Adipose - Subcutaneous	MacrophageSum
USP7	NA	peptidase		NA		0.0467	CDKN2A,GK		NA	Adipose - Subcutaneous	MacrophageSum
NCR2	NA	transmembrane receptor		NA		0.0467	CCL20,TYROBP		NA	Adipose - Subcutaneous	MacrophageSum
PI3K (complex)	NA	complex		NA		0.0469	CCL3,DAPP1,IL1B,TREM1		NA	Adipose - Subcutaneous	MacrophageSum
EFNA4	NA	kinase		NA		0.0475	CRABP2,KRT16,UBE2C		NA	Adipose - Subcutaneous	MacrophageSum
EFNA3	NA	kinase		NA		0.0475	CRABP2,KRT16,UBE2C		NA	Adipose - Subcutaneous	MacrophageSum
HGF	NA	growth factor		0.958	bias	0.0483	MMP1,MMP8,MMP9,PLAUR,ST14		NA	Adipose - Subcutaneous	MacrophageSum
IL16	NA	cytokine	NA	NA	NA	0.000889	CMA1	NA	NA	Adipose - Subcutaneous	Mast cells
MZF1	NA	transcription regulator	NA	NA	NA	0.00355	MS4A2	NA	NA	Adipose - Subcutaneous	Mast cells
CRP	NA	other	NA	NA	NA	0.00533	FCER1A	NA	NA	Adipose - Subcutaneous	Mast cells
GATA2	NA	transcription regulator	NA	NA	NA	0.0115	MS4A2	NA	NA	Adipose - Subcutaneous	Mast cells
KITLG	NA	growth factor	NA	NA	NA	0.0133	MS4A2	NA	NA	Adipose - Subcutaneous	Mast cells
IL3	NA	cytokine	NA	NA	NA	0.015	MS4A2	NA	NA	Adipose - Subcutaneous	Mast cells
RUNX1	NA	transcription regulator	NA	NA	NA	0.0194	CTSG	NA	NA	Adipose - Subcutaneous	Mast cells
IL5	NA	cytokine	NA	NA	NA	0.0216	MS4A2	NA	NA	Adipose - Subcutaneous	Mast cells
SPI1	NA	transcription regulator	NA	NA	NA	0.044	FCER1A	NA	NA	Adipose - Subcutaneous	Mast cells
IL17A	NA	cytokine	Activated	3.491	bias	7.22e-20	BCL2A1,CCL20,CSF3,CXCL1,CXCL3,CXCL5,CXCL8,IL1B,IL6,LCN2,PTGS2,S100A9,SELE	29 (12)	NA	Adipose - Subcutaneous	Monocytes
IL1A	NA	cytokine	Activated	3.358	bias	6e-16	CCL20,CXCL1,CXCL3,CXCL5,CXCL8,IL1B,IL6,LCN2,PTGS2,S100A12,S100A9,SERPINA1	26 (14)	NA	Adipose - Subcutaneous	Monocytes
IL1B	2.362	cytokine	Activated	3.597	bias	2.02e-14	BCL2A1,CCL20,CSF3,CXCL1,CXCL3,CXCL5,CXCL8,CXCR1,FPR2,HAS1,IL1B,IL6,MMP8,PTGS2,SELE	25 (11)	NA	Adipose - Subcutaneous	Monocytes
NFKBIZ	NA	transcription regulator	Activated	2.553	bias	2.67e-14	CCL20,CSF3,CXCL8,IL6,LCN2,S100A8,S100A9		NA	Adipose - Subcutaneous	Monocytes
TNF	NA	cytokine	Activated	3.732	bias	1.22e-13	BCL2A1,CCL18,CCL20,CSF3,CXCL1,CXCL3,CXCL5,CXCL8,HAS1,IL1B,IL6,LCN2,MMP8,PTGS2,RNASE2,S100A8,S100A9,SELE	30 (13)	NA	Adipose - Subcutaneous	Monocytes
JUN	NA	transcription regulator	Activated	2.613	bias	2.23e-13	CCL20,CXCL1,CXCL5,CXCL8,CYP19A1,EREG,IL1B,IL6,LGR5,OSM,PADI4,PTGS2	21 (9)	NA	Adipose - Subcutaneous	Monocytes
HMGB2	NA	transcription regulator		NA		2.45e-13	CCL20,CSF3,CXCL1,CXCL5,CXCL8,IL1B,IL6		NA	Adipose - Subcutaneous	Monocytes
TREM1	2.509	transmembrane receptor		1.942	bias	1.52e-12	CCL18,CCL20,CXCL1,CXCL3,CXCL5,CXCL8,HAS1,IL1B,IL6,LIF,PTGS2,TNFSF14	30 (14)	NA	Adipose - Subcutaneous	Monocytes
miR-155-5p (miRNAs w/seed UAAUGCU)	NA	mature microRNA	Inhibited	-2.6	bias	1.51e-11	CCL18,CCL20,CXCL1,CXCL3,CXCL8,IL1B,IL6		NA	Adipose - Subcutaneous	Monocytes
JAG2	NA	growth factor		-1.937	bias	1.94e-11	CCL20,CXCL1,CXCL3,CXCL5,CXCR1,IL1B,IL6		NA	Adipose - Subcutaneous	Monocytes
ERK	NA	group	Activated	2.732	bias	1.58e-10	CXCL1,CXCL8,EREG,HAS1,IL6,LCN2,LIF,PTGS2,S100A12	24 (14)	NA	Adipose - Subcutaneous	Monocytes
STK40	NA	kinase		-1.994	bias	1.84e-10	CXCL1,CXCL5,CXCL8,IL1B		NA	Adipose - Subcutaneous	Monocytes
Nr1h	NA	group	Inhibited	-2.39	bias	2.93e-10	CSF3,CXCL1,CXCL8,IL1B,IL6,PTGS2	7 (2)	NA	Adipose - Subcutaneous	Monocytes
MYD88	NA	other	Activated	2.396	bias	2.93e-10	CSF3,CXCL1,CXCL8,IL1B,IL6,SELE	28 (12)	NA	Adipose - Subcutaneous	Monocytes
IL10	NA	cytokine		0.463		4.64e-10	BCL2A1,CCL18,CR1,CXCL8,FCGR1A,FCGR3A/FCGR3B,IL1B,IL6	21 (5)	NA	Adipose - Subcutaneous	Monocytes
PLA2G4A	NA	enzyme		1.969	bias	9.16e-10	CXCL8,IL1B,IL6,PTGS2		NA	Adipose - Subcutaneous	Monocytes
RELA	NA	transcription regulator	Activated	2.89	bias	1.12e-09	CCL19,CCL20,CXCL1,CXCL3,CXCL5,CXCL8,CYP19A1,IL1B,IL6,PTGS2	28 (11)	NA	Adipose - Subcutaneous	Monocytes
S100A8	3.495	other		1.973	bias	1.91e-09	CCL20,CXCL8,IL1B,IL6,S100A8	24 (11)	NA	Adipose - Subcutaneous	Monocytes
OSCAR	NA	other	Activated	2.449	bias	2.35e-09	CCL20,CXCL1,CXCL3,CXCL5,CXCL8,TNFSF14	28 (8)	NA	Adipose - Subcutaneous	Monocytes
miR-31-5p (and other miRNAs w/seed GGCAAGA)	NA	mature microRNA		-1.998	bias	2.74e-09	CXCL1,CXCL5,CXCL8,IL1B		NA	Adipose - Subcutaneous	Monocytes
CSF3	2.611	cytokine	Activated	2.219	bias	5.39e-09	CD177,FPR1,IL6,MPO,PROK2		NA	Adipose - Subcutaneous	Monocytes
IFNG	NA	cytokine	Activated	2.186	bias	6.01e-09	BCL2A1,CCL18,CXCL1,CXCL8,FCGR1A,FCGR1B,FPR2,IL1B,IL6,PTGS2,RARRES1,SELE	33 (14)	NA	Adipose - Subcutaneous	Monocytes
TCIM	NA	other		1.964	bias	6.38e-09	CXCL1,CXCL8,IL6,PTGS2	16 (5)	NA	Adipose - Subcutaneous	Monocytes
PI3K (complex)	NA	complex	Activated	2.39	bias	7.89e-09	CXCL8,HAS1,IL1B,IL6,LCN2,PTGS2,TREM1	25 (17)	NA	Adipose - Subcutaneous	Monocytes
TNFSF14	2.032	cytokine	Activated	2.234	bias	9.7e-09	CCL20,CXCL1,CXCL3,CXCL5,IL6	17 (5)	NA	Adipose - Subcutaneous	Monocytes
HMOX1	NA	enzyme		-1.722	bias	1.08e-08	CXCL1,CXCL3,CXCL5,CXCL8,IL1B,IL6	21 (10)	NA	Adipose - Subcutaneous	Monocytes
LGALS8	NA	other	Activated	2	bias	2.28e-08	CXCL1,CXCL3,CXCL8,IL6	16 (8)	NA	Adipose - Subcutaneous	Monocytes
mir-204	NA	microRNA		1.987	bias	2.28e-08	CXCL1,CXCL8,IL1B,IL6		NA	Adipose - Subcutaneous	Monocytes
S100A9	3.038	other		NA		2.28e-08	CXCL8,IL1B,IL6,S100A9		NA	Adipose - Subcutaneous	Monocytes
NFkB (complex)	NA	complex	Activated	2.935	bias	2.38e-08	ADGRE1,BCL2A1,CCL20,CXCL1,CXCL3,CXCL8,IL1B,IL6,LCN2,PTGS2	29 (11)	NA	Adipose - Subcutaneous	Monocytes
CEBPA	NA	transcription regulator		1.664	bias	2.54e-08	BCL2A1,CXCL8,FCAR,GAL,GPR84,MPO,PTGS2,S100A9		NA	Adipose - Subcutaneous	Monocytes
Collagen type II	NA	complex	Activated	2.236	bias	2.63e-08	CCL20,CXCL1,CXCL3,CXCL5,TNFSF14		NA	Adipose - Subcutaneous	Monocytes
PRKCD	NA	kinase	Activated	2.747	bias	2.7e-08	APOBEC3A,BCL2A1,CCL20,CXCL8,IL1B,IL6,LIF,LIPG	21 (9)	NA	Adipose - Subcutaneous	Monocytes
Fcer1	NA	complex	Activated	2.198	bias	3.28e-08	CCL18,CXCL3,CXCL8,IL1B,IL6	29 (13)	NA	Adipose - Subcutaneous	Monocytes
RELB	NA	transcription regulator		NA		3.28e-08	CCL19,CCL20,IL1B,IL6,PTGS2	20 (7)	NA	Adipose - Subcutaneous	Monocytes
CAMP	NA	other	Activated	2.383	bias	3.62e-08	CCL20,CXCL1,CXCL8,FPR2,IL1B,IL6	28 (15)	NA	Adipose - Subcutaneous	Monocytes
IL26	NA	cytokine		NA		5.09e-08	CXCL8,IL1B,IL6		NA	Adipose - Subcutaneous	Monocytes
TSC22D1	NA	transcription regulator		NA		5.09e-08	CXCL8,IL1B,IL6		NA	Adipose - Subcutaneous	Monocytes
SP1	NA	transcription regulator		NA		7.65e-08	ALAS2,CCL20,CXCL8,CYP19A1,FPR2,HAS1,HBB,PADI4,PTGS2,TNFSF14		NA	Adipose - Subcutaneous	Monocytes
IL36B	NA	cytokine		1.993	bias	8.89e-08	CCL20,CXCL1,CXCL8,IL6	17 (5)	NA	Adipose - Subcutaneous	Monocytes
IL32	NA	cytokine		1.375	bias	1.03e-07	CXCL1,CXCL8,IL1B,IL6,PTGS2	24 (14)	NA	Adipose - Subcutaneous	Monocytes
IL27	NA	cytokine		0.105	bias	1.19e-07	ADGRE1,CCL20,CR1,CXCL8,IL1B,IL6	17 (9)	NA	Adipose - Subcutaneous	Monocytes
P38 MAPK	NA	group	Activated	2.578	bias	1.2e-07	CXCL1,CXCL8,CYP19A1,IL1B,IL6,PTGS2,S100A12,SELE	21 (12)	NA	Adipose - Subcutaneous	Monocytes
mir-155	NA	microRNA		0.555	bias	1.43e-07	CCL18,CSF3,IL1B,IL6,PTGS2	21 (6)	NA	Adipose - Subcutaneous	Monocytes
Calcineurin protein(s)	NA	complex		-0.192	bias	1.79e-07	CCL18,CXCL3,CXCL8,PTGS2		NA	Adipose - Subcutaneous	Monocytes
IL1RL2	NA	transmembrane receptor		NA		2.03e-07	CCL20,CXCL1,CXCL8	17 (6)	NA	Adipose - Subcutaneous	Monocytes
PLCE1	NA	enzyme		NA		2.03e-07	CCL20,CXCL8,PTGS2	16 (5)	NA	Adipose - Subcutaneous	Monocytes
IL1R2	NA	transmembrane receptor		NA		2.03e-07	CCL20,CXCL8,IL6	16 (5)	NA	Adipose - Subcutaneous	Monocytes
LPAR2	NA	G-protein coupled receptor		NA		2.03e-07	CXCL8,IL6,PTGS2		NA	Adipose - Subcutaneous	Monocytes
IL36A	NA	cytokine		NA		2.03e-07	CCL20,CXCL1,CXCL8	17 (5)	NA	Adipose - Subcutaneous	Monocytes
Immunoglobulin	NA	complex		0.447	bias	2.6e-07	CXCR1,FCGR1A,FCGR3A/FCGR3B,IL1B,IL6		NA	Adipose - Subcutaneous	Monocytes
FOS	NA	transcription regulator		NA		2.71e-07	CCL20,CSF3,CXCL8,EREG,MMP8,PTGS2		NA	Adipose - Subcutaneous	Monocytes
IL13	NA	cytokine		-1.48	bias	4.66e-07	CCL18,CCL20,CXCL1,CXCL5,CXCL8,IL1B,NFE2,SLC16A6		NA	Adipose - Subcutaneous	Monocytes
TPR	NA	other		NA		5.06e-07	CXCL8,IL1B,IL6		NA	Adipose - Subcutaneous	Monocytes
IL18RAP	NA	transmembrane receptor		NA		5.06e-07	CXCL8,IL6,PTGS2	14 (7)	NA	Adipose - Subcutaneous	Monocytes
CD14	NA	transmembrane receptor		1.981	bias	5.4e-07	IL1B,IL6,PTGS2,SELE	26 (9)	NA	Adipose - Subcutaneous	Monocytes
F2	NA	peptidase		1.944	bias	5.4e-07	CXCL8,IL6,OSM,PTGS2	22 (15)	NA	Adipose - Subcutaneous	Monocytes
NFKBIA	NA	transcription regulator		NA		6.82e-07	CXCL8,IL1B,IL6,PTGS2	20 (8)	NA	Adipose - Subcutaneous	Monocytes
TLR7	NA	transmembrane receptor	Activated	2.388	bias	7.94e-07	CCL20,CXCL1,CXCL3,CXCL8,IL1B,IL6	30 (11)	NA	Adipose - Subcutaneous	Monocytes
APP	NA	other		1.953	bias	8.51e-07	CCL20,IL1B,IL6,PTGS2	20 (9)	NA	Adipose - Subcutaneous	Monocytes
C5	NA	cytokine		1.987	bias	8.51e-07	CXCL8,IL1B,IL6,SELE	29 (10)	NA	Adipose - Subcutaneous	Monocytes
CEBPB	NA	transcription regulator		NA		8.51e-07	CXCL8,FCAR,HP,IL1B,IL6,PTGS2	14 (5)	NA	Adipose - Subcutaneous	Monocytes
TGM2	NA	enzyme	Activated	2.828	bias	9.06e-07	AQP9,BCL2A1,CXCL8,IL1B,LILRA5,MMP8,PADI4,S100A8		NA	Adipose - Subcutaneous	Monocytes
BIRC3	NA	enzyme		NA		1.01e-06	CXCL1,CXCL8,IL6	20 (9)	NA	Adipose - Subcutaneous	Monocytes
SIRT6	NA	enzyme		NA		1.01e-06	CXCL8,IL6,PTGS2	4 (2)	NA	Adipose - Subcutaneous	Monocytes
XIAP	NA	enzyme		NA		1.01e-06	CXCL1,CXCL8,IL6	20 (8)	NA	Adipose - Subcutaneous	Monocytes
CD40LG	NA	cytokine		1.72	bias	1.27e-06	CCL18,CCL20,CXCL8,IL1B,IL6,PTGS2	28 (12)	NA	Adipose - Subcutaneous	Monocytes
TAB1	NA	enzyme		-1.982	bias	1.28e-06	CCL20,CXCL8,IL1B,IL6	20 (10)	NA	Adipose - Subcutaneous	Monocytes
FOXL2	NA	transcription regulator	Activated	2.224	bias	1.34e-06	BCL2A1,CCL20,CXCL3,LIF,PTGS2		NA	Adipose - Subcutaneous	Monocytes
DDX58	NA	enzyme		1.057	bias	1.54e-06	CXCL8,IL1B,IL6,PTGS2	22 (9)	NA	Adipose - Subcutaneous	Monocytes
PIN1	NA	enzyme		1.969		1.54e-06	BCL2A1,CXCL8,IL6,PTGS2	18 (9)	NA	Adipose - Subcutaneous	Monocytes
PF4	NA	cytokine		1.969	bias	1.54e-06	CXCL3,CXCL8,IL1B,IL6	26 (15)	NA	Adipose - Subcutaneous	Monocytes
NFKB1	NA	transcription regulator	Activated	2.124	bias	1.63e-06	CCL19,CCL20,CXCL8,IL1B,IL6,PTGS2	20 (8)	NA	Adipose - Subcutaneous	Monocytes
Cbp/p300	NA	group		NA		1.76e-06	HP,IL1B,PTGS2		NA	Adipose - Subcutaneous	Monocytes
IL11	NA	cytokine		NA		1.76e-06	CXCL8,IL1B,IL6	12 (5)	NA	Adipose - Subcutaneous	Monocytes
IL36G	NA	cytokine		NA		1.76e-06	CCL20,CXCL1,CXCL8	17 (7)	NA	Adipose - Subcutaneous	Monocytes
PTGS2	2.001	enzyme		1.988	bias	2.15e-06	CXCL5,CXCL8,IL1B,IL6,PTGS2	21 (10)	NA	Adipose - Subcutaneous	Monocytes
ECSIT	NA	transcription regulator		1.941	bias	2.58e-06	CXCL8,IL1B,IL6,PTGS2	20 (9)	NA	Adipose - Subcutaneous	Monocytes
Fc gamma receptor	NA	group		NA		2.81e-06	CCL18,CCL19,CXCL8		NA	Adipose - Subcutaneous	Monocytes
LPAR1	NA	G-protein coupled receptor		NA		2.81e-06	CXCL8,IL6,PTGS2	8 (3)	NA	Adipose - Subcutaneous	Monocytes
NLRP12	NA	other		NA		2.81e-06	CXCL8,IL1B,IL6	17 (5)	NA	Adipose - Subcutaneous	Monocytes
FCER1G	NA	transmembrane receptor		NA		2.81e-06	CXCL8,IL1B,IL6		NA	Adipose - Subcutaneous	Monocytes
RNASE2	2.979	enzyme		1.966	bias	3.02e-06	CXCL5,IL6,OSM,PPBP		NA	Adipose - Subcutaneous	Monocytes
IL4	NA	cytokine		1.423	bias	3.42e-06	CCL18,CCL20,CXCL8,IL1B,IL6,OSM	25 (11)	NA	Adipose - Subcutaneous	Monocytes
PELP1	NA	other		NA		3.42e-06	CSF3,CXCL1,CXCL8,IL1B,PTGS2,S100A9		NA	Adipose - Subcutaneous	Monocytes
CEBPD	NA	transcription regulator		NA		3.51e-06	CXCL8,CYP19A1,IL1B,IL6	13 (4)	NA	Adipose - Subcutaneous	Monocytes
CSF2	NA	cytokine	Activated	2.411	bias	4.01e-06	CCL18,CXCL8,IL1B,IL6,NFE2,PTGS2	25 (15)	NA	Adipose - Subcutaneous	Monocytes
EZH2	NA	transcription regulator	Activated	2.48	bias	4.09e-06	CSF3,CXCL1,CXCL8,IL6,LCN2,PTGS2,SERPINA1	13 (4)	NA	Adipose - Subcutaneous	Monocytes
FAT1	NA	other		NA		4.21e-06	IL1B,IL6,PTGS2	18 (5)	NA	Adipose - Subcutaneous	Monocytes
PTGER4	NA	G-protein coupled receptor		NA		4.21e-06	CXCL8,CYP19A1,OSM	14 (5)	NA	Adipose - Subcutaneous	Monocytes
RIPK1	NA	kinase		NA		4.21e-06	CXCL1,CXCL8,IL6	20 (8)	NA	Adipose - Subcutaneous	Monocytes
PDPK1	NA	kinase		NA		4.21e-06	CXCL8,IL1B,IL6	16 (12)	NA	Adipose - Subcutaneous	Monocytes
OSM	2.427	cytokine		NA		5.35e-06	IL1B,IL6,OSM,SERPINA1	8 (3)	NA	Adipose - Subcutaneous	Monocytes
IL1RAP	NA	transmembrane receptor		NA		6e-06	CCL20,CXCL1,CXCL8	17 (5)	NA	Adipose - Subcutaneous	Monocytes
IL17F	NA	cytokine		NA		6e-06	CXCL1,CXCL5,CXCL8	16 (5)	NA	Adipose - Subcutaneous	Monocytes
IKBKB	NA	kinase		1.963	bias	6.92e-06	CXCL8,IL1B,IL6,SELE	14 (7)	NA	Adipose - Subcutaneous	Monocytes
EHF	NA	transcription regulator		1.342	bias	8.05e-06	CCL20,EREG,S100A12,S100A8,S100A9		NA	Adipose - Subcutaneous	Monocytes
TAP1	NA	transporter		NA		8.22e-06	CXCL8,IL1B,IL6	20 (10)	NA	Adipose - Subcutaneous	Monocytes
TLR5	NA	transmembrane receptor		NA		8.22e-06	CCL20,CXCL8,IL6	17 (5)	NA	Adipose - Subcutaneous	Monocytes
FCGR2A	NA	transmembrane receptor		NA		8.22e-06	CCL18,IL1B,IL6		NA	Adipose - Subcutaneous	Monocytes
IL25	NA	cytokine		NA		8.22e-06	CXCL8,IL1B,IL6	21 (11)	NA	Adipose - Subcutaneous	Monocytes
PLG	NA	peptidase		NA		8.22e-06	IL1B,IL6,PTGS2	20 (15)	NA	Adipose - Subcutaneous	Monocytes
IL37	NA	cytokine		NA		8.22e-06	CSF3,IL1B,IL6		NA	Adipose - Subcutaneous	Monocytes
HDAC3	NA	transcription regulator		NA		8.81e-06	CXCL8,HP,IL6,PTGS2	11 (3)	NA	Adipose - Subcutaneous	Monocytes
TIFA	NA	other		NA		1.09e-05	CXCL3,CXCL8,IL6	17 (5)	NA	Adipose - Subcutaneous	Monocytes
FASN	NA	enzyme		NA		1.09e-05	CXCL8,IL6,PTGS2	17 (7)	NA	Adipose - Subcutaneous	Monocytes
TLR4	NA	transmembrane receptor	Activated	2.149	bias	1.34e-05	CCL20,CXCL8,IL1B,IL6,PTGS2	20 (10)	NA	Adipose - Subcutaneous	Monocytes
DAPK1	NA	kinase		NA		1.39e-05	CXCL8,IL1B		NA	Adipose - Subcutaneous	Monocytes
GNA14	NA	enzyme		NA		1.39e-05	CXCL8,IL6	12 (5)	NA	Adipose - Subcutaneous	Monocytes
GATAD2B	NA	transcription regulator		NA		1.39e-05	CXCL8,PTGS2		NA	Adipose - Subcutaneous	Monocytes
PEBP1	NA	other		NA		1.39e-05	CCL20,IL6		NA	Adipose - Subcutaneous	Monocytes
MMP8	2.012	peptidase		NA		1.39e-05	CXCL8,IL6		NA	Adipose - Subcutaneous	Monocytes
GPR32	NA	G-protein coupled receptor		NA		1.39e-05	CXCL8,IL6	17 (7)	NA	Adipose - Subcutaneous	Monocytes
TMEM9B	NA	other		NA		1.39e-05	CXCL8,IL6		NA	Adipose - Subcutaneous	Monocytes
MVP	NA	other		NA		1.39e-05	CXCL8,IL6	14 (9)	NA	Adipose - Subcutaneous	Monocytes
COL17A1	NA	other		NA		1.39e-05	CXCL8,IL6		NA	Adipose - Subcutaneous	Monocytes
Pde4	NA	group		NA		1.42e-05	CXCL5,IL6,PPBP		NA	Adipose - Subcutaneous	Monocytes
IRAK4	NA	kinase		NA		1.42e-05	CXCL8,IL1B,IL6	19 (12)	NA	Adipose - Subcutaneous	Monocytes
TRAF6	NA	enzyme		NA		1.42e-05	CXCL8,IL1B,IL6	21 (15)	NA	Adipose - Subcutaneous	Monocytes
BIRC2	NA	enzyme		NA		1.42e-05	CXCL1,CXCL8,IL6	17 (10)	NA	Adipose - Subcutaneous	Monocytes
TLR6	NA	transmembrane receptor		NA		1.42e-05	CXCL8,IL1B,IL6	22 (10)	NA	Adipose - Subcutaneous	Monocytes
CXCL8	2.195	cytokine		1.312	bias	1.67e-05	CXCL8,HAS1,IL1B,PTGS2	17 (11)	NA	Adipose - Subcutaneous	Monocytes
CCL5	NA	cytokine	Activated	2	bias	1.67e-05	CXCL8,IL1B,IL6,OLR1	14 (7)	NA	Adipose - Subcutaneous	Monocytes
Mek	NA	group	Activated	2.423	bias	1.7e-05	CXCL8,EREG,IL6,OSM,PTGS2,SLC16A6	23 (13)	NA	Adipose - Subcutaneous	Monocytes
HIF1A	NA	transcription regulator	Activated	2.58	bias	1.78e-05	CXCL8,CXCR1,CYP19A1,HP,IL1B,IL6,PTGS2	16 (6)	NA	Adipose - Subcutaneous	Monocytes
TGFA	NA	growth factor		NA		1.8e-05	CXCL8,IL6,PTGS2	18 (10)	NA	Adipose - Subcutaneous	Monocytes
NOD2	NA	other		NA		1.8e-05	BCL2A1,CXCL8,IL1B	17 (5)	NA	Adipose - Subcutaneous	Monocytes
TLR1	NA	transmembrane receptor		NA		1.8e-05	CXCL8,IL1B,IL6	24 (15)	NA	Adipose - Subcutaneous	Monocytes
PDCD4	NA	other		NA		1.8e-05	IL1B,IL6,PTGS2	18 (5)	NA	Adipose - Subcutaneous	Monocytes
FAS	NA	transmembrane receptor		1.979		1.85e-05	BCL2A1,CXCL1,CXCL8,IL6	27 (16)	NA	Adipose - Subcutaneous	Monocytes
MAP3K7	NA	kinase		0.265		2.03e-05	CCL20,CXCL8,IL1B,IL6	21 (10)	NA	Adipose - Subcutaneous	Monocytes
Jnk	NA	group		1.997	bias	2.12e-05	CXCL8,IL1B,IL6,PTGS2,S100A12	23 (14)	NA	Adipose - Subcutaneous	Monocytes
ATG7	NA	enzyme		NA		2.24e-05	CXCL8,IL1B,IL6	12 (6)	NA	Adipose - Subcutaneous	Monocytes
PPRC1	NA	transcription regulator		1.961	bias	2.44e-05	CCL20,CXCL8,LCN2,PTGS2		NA	Adipose - Subcutaneous	Monocytes
Akt	NA	group		1.972	bias	2.49e-05	BCL2A1,CXCL8,IL6,LCN2,PTGS2	22 (13)	NA	Adipose - Subcutaneous	Monocytes
TERT	NA	enzyme		NA		2.66e-05	CXCL8,EREG,IL1B,IL6	15 (9)	NA	Adipose - Subcutaneous	Monocytes
NCOR1	NA	transcription regulator		NA		2.75e-05	HP,IL1B,PTGS2		NA	Adipose - Subcutaneous	Monocytes
PTAFR	NA	G-protein coupled receptor		NA		2.75e-05	CXCL8,IL6,PTGS2	26 (15)	NA	Adipose - Subcutaneous	Monocytes
CD40	NA	transmembrane receptor		1.991	bias	2.91e-05	BCL2A1,CXCL8,IGHG3,IL1B,IL6	16 (11)	NA	Adipose - Subcutaneous	Monocytes
IKBKE	NA	kinase		NA		3.33e-05	CXCL8,IL6,PTGS2	26 (16)	NA	Adipose - Subcutaneous	Monocytes
mir-146	NA	microRNA		NA		3.33e-05	CXCL8,IL1B,IL6	16 (5)	NA	Adipose - Subcutaneous	Monocytes
P2RX7	NA	ion channel		NA		3.33e-05	CCL20,IL1B,IL6		NA	Adipose - Subcutaneous	Monocytes
PI3K (family)	NA	group		1.791	bias	3.73e-05	CXCL1,CXCL8,IL1B,IL6,PTGS2	20 (15)	NA	Adipose - Subcutaneous	Monocytes
IL1	NA	group		NA		3.99e-05	CXCL8,IL6,PTGS2	25 (16)	NA	Adipose - Subcutaneous	Monocytes
TLR8	NA	transmembrane receptor		NA		3.99e-05	CXCL8,IL1B,IL6	21 (14)	NA	Adipose - Subcutaneous	Monocytes
MED12	NA	transcription regulator		NA		3.99e-05	EREG,LIF,SLC16A6		NA	Adipose - Subcutaneous	Monocytes
NCR2	NA	transmembrane receptor		NA		3.99e-05	CCL20,PTGS2,TNFSF14		NA	Adipose - Subcutaneous	Monocytes
FFAR4	NA	G-protein coupled receptor		NA		4.17e-05	CXCL8,PTGS2		NA	Adipose - Subcutaneous	Monocytes
CDK19	NA	kinase		NA		4.17e-05	CXCL1,CXCL8		NA	Adipose - Subcutaneous	Monocytes
THBD	NA	transmembrane receptor		NA		4.17e-05	IL1B,IL6	16 (10)	NA	Adipose - Subcutaneous	Monocytes
HS6ST1	NA	enzyme		NA		4.17e-05	CXCL8,IL6		NA	Adipose - Subcutaneous	Monocytes
LPAR3	NA	G-protein coupled receptor		NA		4.17e-05	CXCL8,IL6		NA	Adipose - Subcutaneous	Monocytes
HS6ST2	NA	enzyme		NA		4.17e-05	CXCL8,IL6		NA	Adipose - Subcutaneous	Monocytes
WNT5A	NA	cytokine		NA		4.73e-05	CXCL1,CXCL8,IL6	14 (7)	NA	Adipose - Subcutaneous	Monocytes
TNFRSF1A	NA	transmembrane receptor		NA		4.73e-05	CXCL1,CXCL8,IL1B	24 (14)	NA	Adipose - Subcutaneous	Monocytes
LY6E	NA	other		NA		5.54e-05	CXCL8,IL1B,IL6		NA	Adipose - Subcutaneous	Monocytes
RNASE1	NA	enzyme		NA		6.45e-05	CXCL5,IL6,OSM		NA	Adipose - Subcutaneous	Monocytes
IL33	NA	cytokine		NA		7.45e-05	CXCL8,IL1B,IL6	24 (14)	NA	Adipose - Subcutaneous	Monocytes
NAMPT	NA	cytokine		NA		7.45e-05	CCL20,CXCL8,IL6	17 (5)	NA	Adipose - Subcutaneous	Monocytes
Pkc(s)	NA	group		NA		8.15e-05	CXCL8,IL1B,IL6,PTGS2	19 (14)	NA	Adipose - Subcutaneous	Monocytes
SYK/ZAP	NA	group		NA		8.31e-05	IL6,PTGS2	13 (7)	NA	Adipose - Subcutaneous	Monocytes
Fibrinogen	NA	complex		NA		8.31e-05	CXCL1,CXCL8		NA	Adipose - Subcutaneous	Monocytes
cAMP-Gef	NA	group		NA		8.31e-05	CXCL5,PPBP		NA	Adipose - Subcutaneous	Monocytes
TNIP3	NA	other		NA		8.31e-05	CXCL8,IL6	13 (6)	NA	Adipose - Subcutaneous	Monocytes
SCAVENGER receptor CLASS A	NA	group		NA		8.31e-05	CXCL8,IL6		NA	Adipose - Subcutaneous	Monocytes
CASP1	NA	peptidase		NA		8.31e-05	IL1B,IL6	13 (5)	NA	Adipose - Subcutaneous	Monocytes
SMPD2	NA	enzyme		NA		8.31e-05	IL1B,IL6	13 (7)	NA	Adipose - Subcutaneous	Monocytes
PSMB8	NA	peptidase		NA		8.31e-05	IL6,PTGS2	9 (4)	NA	Adipose - Subcutaneous	Monocytes
CDK5R1	NA	kinase		NA		8.31e-05	CXCL8,IL6		NA	Adipose - Subcutaneous	Monocytes
PYCARD	NA	transcription regulator		NA		8.31e-05	CXCL8,IL1B		NA	Adipose - Subcutaneous	Monocytes
ITGAM	NA	transmembrane receptor		NA		8.31e-05	CXCL8,IL1B	12 (5)	NA	Adipose - Subcutaneous	Monocytes
P2RY2	NA	G-protein coupled receptor		NA		8.31e-05	CXCL8,PTGS2	18 (10)	NA	Adipose - Subcutaneous	Monocytes
MAPKAPK2	NA	kinase		NA		8.31e-05	CXCL8,IL6		NA	Adipose - Subcutaneous	Monocytes
COPA	NA	transporter		NA		8.31e-05	IL1B,IL6		NA	Adipose - Subcutaneous	Monocytes
CD163	NA	transmembrane receptor		NA		8.31e-05	IL1B,IL6		NA	Adipose - Subcutaneous	Monocytes
MAP3K8	NA	kinase		NA		8.31e-05	CXCL8,IL1B	16 (10)	NA	Adipose - Subcutaneous	Monocytes
ITGAX	NA	transmembrane receptor		NA		8.31e-05	CXCL8,IL1B		NA	Adipose - Subcutaneous	Monocytes
IL18R1	NA	transmembrane receptor		NA		8.31e-05	IL1B,IL6		NA	Adipose - Subcutaneous	Monocytes
PLA2G2A	NA	enzyme		NA		8.31e-05	CXCL8,IL6		NA	Adipose - Subcutaneous	Monocytes
DACH1	NA	transcription regulator		NA		8.31e-05	CXCL8,IL6		NA	Adipose - Subcutaneous	Monocytes
CD47	NA	transmembrane receptor		NA		8.31e-05	IL1B,IL6	13 (5)	NA	Adipose - Subcutaneous	Monocytes
CITED2	NA	transcription regulator		NA		8.31e-05	CXCL1,CXCL8		NA	Adipose - Subcutaneous	Monocytes
GNA15	NA	enzyme		NA		8.31e-05	CXCL8,IL6	12 (5)	NA	Adipose - Subcutaneous	Monocytes
NOTCH1	NA	transcription regulator		-1.067		8.69e-05	CXCL1,CXCL8,IL6,SELE	11 (3)	NA	Adipose - Subcutaneous	Monocytes
STAT3	NA	transcription regulator		1.836	bias	8.75e-05	CXCL8,HP,IL1B,IL6,LIF,PTGS2	22 (12)	NA	Adipose - Subcutaneous	Monocytes
BMP7	NA	growth factor		NA		9.74e-05	CXCL8,IL1B,IL6	21 (11)	NA	Adipose - Subcutaneous	Monocytes
YAP1	NA	transcription regulator		-1	bias	9.84e-05	CXCL8,IL1B,IL6,PTGS2	4 (2)	NA	Adipose - Subcutaneous	Monocytes
IL18	NA	cytokine		1.969	bias	0.000105	CXCL8,IL1B,IL6,PTGS2	26 (16)	NA	Adipose - Subcutaneous	Monocytes
WWTR1	NA	transcription regulator		NA		0.00011	CXCL8,IL1B,IL6		NA	Adipose - Subcutaneous	Monocytes
SRC	NA	kinase		NA		0.00011	CSF3,CXCL8,IL6	15 (6)	NA	Adipose - Subcutaneous	Monocytes
NR3C1	NA	ligand-dependent nuclear receptor		-1.025	bias	0.000116	CXCL8,CYP19A1,IL1B,IL6,OLR1,PTGS2,SELE,TNFSF14	19 (7)	NA	Adipose - Subcutaneous	Monocytes
F7	NA	peptidase		NA		0.000124	CXCL8,IL1B,LIF		NA	Adipose - Subcutaneous	Monocytes
NFKB2	NA	transcription regulator		NA		0.000124	CCL19,CCL20,PTGS2	16 (6)	NA	Adipose - Subcutaneous	Monocytes
TLR2	NA	transmembrane receptor		1.985	bias	0.000125	CXCL8,IL1B,IL6,PTGS2	24 (16)	NA	Adipose - Subcutaneous	Monocytes
Tnf receptor	NA	group		NA		0.000138	CCL20,CXCL8		NA	Adipose - Subcutaneous	Monocytes
Aldose Reductase	NA	group		NA		0.000138	CXCL8,IL6	17 (8)	NA	Adipose - Subcutaneous	Monocytes
2019-03-03	NA	other		NA		0.000138	CXCL1,CXCL8		NA	Adipose - Subcutaneous	Monocytes
BUD23	NA	enzyme		NA		0.000138	CXCL8,IL6		NA	Adipose - Subcutaneous	Monocytes
Cebp	NA	complex		NA		0.000138	CXCL8,IL6		NA	Adipose - Subcutaneous	Monocytes
VCAN	NA	other		NA		0.000138	IL1B,IL6		NA	Adipose - Subcutaneous	Monocytes
TNFRSF13C	NA	transmembrane receptor		NA		0.000138	BCL2A1,CXCL8		NA	Adipose - Subcutaneous	Monocytes
IL1R1	NA	transmembrane receptor		NA		0.000138	CXCL8,IL1B	16 (8)	NA	Adipose - Subcutaneous	Monocytes
MERTK	NA	kinase		NA		0.000138	IL1B,IL6		NA	Adipose - Subcutaneous	Monocytes
ADORA2B	NA	G-protein coupled receptor		NA		0.000138	CXCL8,IL6	12 (5)	NA	Adipose - Subcutaneous	Monocytes
MAPK7	NA	kinase		NA		0.000138	CXCL8,IL6		NA	Adipose - Subcutaneous	Monocytes
IRAK2	NA	kinase		NA		0.000138	CXCL8,IL1B		NA	Adipose - Subcutaneous	Monocytes
MAML1	NA	transcription regulator		NA		0.000138	CXCL8,IL1B	13 (6)	NA	Adipose - Subcutaneous	Monocytes
PLAA	NA	other		NA		0.000138	IL6,PTGS2	15 (5)	NA	Adipose - Subcutaneous	Monocytes
S100A7	NA	other		NA		0.000138	CXCL1,CXCL8		NA	Adipose - Subcutaneous	Monocytes
S100A6	NA	transporter		NA		0.00014	CCL20,CXCL8,SELE		NA	Adipose - Subcutaneous	Monocytes
IL6	2.796	cytokine		1.994	bias	0.00014	HP,IL6,MMP8,PTGS2,SERPINA1	15 (6)	NA	Adipose - Subcutaneous	Monocytes
PPARG	NA	ligand-dependent nuclear receptor		0.781		0.00014	CXCL8,CYP19A1,IL1B,PTGS2	20 (8)	NA	Adipose - Subcutaneous	Monocytes
ERK1/2	NA	group	Activated	2.2	bias	0.000155	CXCL3,CXCL8,IL1B,IL6,PTGS2	18 (10)	NA	Adipose - Subcutaneous	Monocytes
CHUK	NA	kinase		NA		0.000156	CXCL8,IL1B,IL6	20 (11)	NA	Adipose - Subcutaneous	Monocytes
SELPLG	NA	other		NA		0.000173	BCL2A1,CXCL8,IL1B		NA	Adipose - Subcutaneous	Monocytes
IL2	NA	cytokine		NA		0.000175	CXCL8,IL1B,LIF,OSM,PROK2,TNFSF14		NA	Adipose - Subcutaneous	Monocytes
PDGF BB	NA	complex		NA		0.000202	CXCL8,IL1B,IL6,LIF	23 (13)	NA	Adipose - Subcutaneous	Monocytes
HDAC1	NA	transcription regulator		NA		0.000202	CXCL8,IL6,LCN2,PTGS2	19 (9)	NA	Adipose - Subcutaneous	Monocytes
Fcgr2	NA	group		NA		0.000207	IL6,S100A12		NA	Adipose - Subcutaneous	Monocytes
B4GALT6	NA	enzyme		NA		0.000207	IL6,PTGS2		NA	Adipose - Subcutaneous	Monocytes
TIRAP	NA	other		NA		0.000207	CXCL8,IL6	13 (7)	NA	Adipose - Subcutaneous	Monocytes
TNFRSF18	NA	transmembrane receptor		NA		0.000207	CXCL8,IL6		NA	Adipose - Subcutaneous	Monocytes
PRTN3	NA	peptidase		NA		0.000207	CXCL8,IL6	13 (10)	NA	Adipose - Subcutaneous	Monocytes
TAC1	NA	other		NA		0.000207	IL1B,IL6		NA	Adipose - Subcutaneous	Monocytes
TNFRSF12A	NA	transmembrane receptor		NA		0.000207	CXCL8,IL6		NA	Adipose - Subcutaneous	Monocytes
FKBP5	NA	enzyme		NA		0.000207	CXCL8,IL6	15 (5)	NA	Adipose - Subcutaneous	Monocytes
THBS1	NA	other		NA		0.000207	IL1B,IL6		NA	Adipose - Subcutaneous	Monocytes
IL22RA1	NA	transmembrane receptor		NA		0.000207	CCL20,CXCL8		NA	Adipose - Subcutaneous	Monocytes
Hsp27	NA	group		NA		0.000234	CXCL8,IL6,PTGS2	23 (17)	NA	Adipose - Subcutaneous	Monocytes
ADIPOQ	NA	other		NA		0.000256	CYP19A1,IL6,PTGS2	21 (13)	NA	Adipose - Subcutaneous	Monocytes
REL	NA	transcription regulator		NA		0.00028	BCL2A1,CXCL8,IL6		NA	Adipose - Subcutaneous	Monocytes
TP73-AS1	NA	other		NA		0.000289	IL1B,IL6	10 (3)	NA	Adipose - Subcutaneous	Monocytes
HLA-DQ	NA	complex		NA		0.000289	IL1B,IL6	13 (7)	NA	Adipose - Subcutaneous	Monocytes
PELI1	NA	enzyme		NA		0.000289	IL1B,IL6	13 (6)	NA	Adipose - Subcutaneous	Monocytes
OSMR	NA	transmembrane receptor		NA		0.000289	IL6,SERPINA1		NA	Adipose - Subcutaneous	Monocytes
LILRB4	NA	other		NA		0.000289	IL1B,IL6	14 (8)	NA	Adipose - Subcutaneous	Monocytes
EDN1	NA	cytokine		NA		0.000289	EREG,PTGS2		NA	Adipose - Subcutaneous	Monocytes
FPR2	2.88	G-protein coupled receptor		NA		0.000289	CXCL8,IL6	21 (13)	NA	Adipose - Subcutaneous	Monocytes
MTOR	NA	kinase	Activated	2	bias	0.000296	CXCL1,CXCL8,IL1B,IL6	23 (14)	NA	Adipose - Subcutaneous	Monocytes
PKM	NA	kinase		NA		0.000306	CYP19A1,IL1B,IL6	14 (6)	NA	Adipose - Subcutaneous	Monocytes
GATA1	NA	transcription regulator		NA		0.000306	ALAS2,HBB,RNASE2		NA	Adipose - Subcutaneous	Monocytes
HNF4A	NA	transcription regulator		NA		0.000309	CXCL8,EREG,IL6,SERPINA1		NA	Adipose - Subcutaneous	Monocytes
ESR1	NA	ligand-dependent nuclear receptor		-1.292		0.000337	CCL20,CXCL3,CXCL8,CYP19A1,EREG,IL6,PTGS2	20 (11)	NA	Adipose - Subcutaneous	Monocytes
TLR3	NA	transmembrane receptor		1.953	bias	0.000337	CCL20,CXCL8,IL1B,IL6	21 (13)	NA	Adipose - Subcutaneous	Monocytes
AHR	NA	ligand-dependent nuclear receptor		NA		0.000361	IL1B,IL6,PTGS2	20 (9)	NA	Adipose - Subcutaneous	Monocytes
TRIM38	NA	other		NA		0.000384	CXCL8,IL6	17 (8)	NA	Adipose - Subcutaneous	Monocytes
PADI2	NA	enzyme		NA		0.000384	CXCL8,IL6		NA	Adipose - Subcutaneous	Monocytes
ADAM17	NA	peptidase		NA		0.000384	CXCL8,CXCR1		NA	Adipose - Subcutaneous	Monocytes
SAA1	NA	transporter		NA		0.000384	CXCL8,IL1B	21 (13)	NA	Adipose - Subcutaneous	Monocytes
NR4A2	NA	ligand-dependent nuclear receptor		NA		0.000384	CCL20,CYP19A1		NA	Adipose - Subcutaneous	Monocytes
RETN	2.67	other		NA		0.000384	IL6,RETN		NA	Adipose - Subcutaneous	Monocytes
ACVRL1	NA	kinase		NA		0.000384	CXCL8,SELE		NA	Adipose - Subcutaneous	Monocytes
LEPR	NA	transmembrane receptor		NA		0.000384	IL6,LIF		NA	Adipose - Subcutaneous	Monocytes
NR1H4	NA	ligand-dependent nuclear receptor		NA		0.000422	IL1B,IL6,PTGS2	4 (2)	NA	Adipose - Subcutaneous	Monocytes
SP3	NA	transcription regulator		NA		0.000452	CCL20,PADI4,PTGS2,TNFSF14		NA	Adipose - Subcutaneous	Monocytes
TLR7/8	NA	group		NA		0.000455	BCL2A1,EREG,PTGS2		NA	Adipose - Subcutaneous	Monocytes
Ap1	NA	complex		NA		0.00049	CXCL8,IL6,PADI4		NA	Adipose - Subcutaneous	Monocytes
MET	NA	kinase		NA		0.00049	CXCL1,CXCL8,IL1B	20 (11)	NA	Adipose - Subcutaneous	Monocytes
BMPR2	NA	kinase		NA		0.000493	CXCL8,SELE		NA	Adipose - Subcutaneous	Monocytes
CLEC7A	NA	transmembrane receptor		NA		0.000493	IL1B,IL6	13 (6)	NA	Adipose - Subcutaneous	Monocytes
TNFSF12	NA	cytokine		NA		0.000493	CXCL8,IL6	13 (7)	NA	Adipose - Subcutaneous	Monocytes
F3	NA	transmembrane receptor		NA		0.000493	CXCL8,SELE		NA	Adipose - Subcutaneous	Monocytes
PTGER2	NA	G-protein coupled receptor		NA		0.000493	CXCL8,CYP19A1	14 (5)	NA	Adipose - Subcutaneous	Monocytes
ST6GAL1	NA	enzyme		NA		0.000493	CXCL8,IL6	14 (7)	NA	Adipose - Subcutaneous	Monocytes
IRF3	NA	transcription regulator		NA		0.000526	CCL19,CXCL8,IL6		NA	Adipose - Subcutaneous	Monocytes
CTNNB1	NA	transcription regulator		1.982	bias	0.000528	CSF3,CXCL8,LIF,SERPINA1,SLC16A6		NA	Adipose - Subcutaneous	Monocytes
HGF	NA	growth factor		NA		0.000591	CXCL8,MMP8,PTGS2,S100A9		NA	Adipose - Subcutaneous	Monocytes
Hsp70	NA	group		NA		0.000614	CXCL8,IL6	14 (6)	NA	Adipose - Subcutaneous	Monocytes
LILRA2	NA	other		NA		0.000614	CXCL8,IL6		NA	Adipose - Subcutaneous	Monocytes
Iga	NA	complex		NA		0.000614	CXCL8,FCGR1A		NA	Adipose - Subcutaneous	Monocytes
TNFAIP3	NA	enzyme		NA		0.000614	CXCL8,IL1B	14 (8)	NA	Adipose - Subcutaneous	Monocytes
CDK8	NA	kinase		NA		0.000614	CXCL1,CXCL8		NA	Adipose - Subcutaneous	Monocytes
LIPG	3.652	enzyme		NA		0.000614	IL1B,IL6		NA	Adipose - Subcutaneous	Monocytes
HSPD1	NA	enzyme		NA		0.000614	IL6,SELE		NA	Adipose - Subcutaneous	Monocytes
Lymphotoxin	NA	complex		NA		0.000749	IL1B,IL6		NA	Adipose - Subcutaneous	Monocytes
GDF2	NA	growth factor		NA		0.000749	CXCL8,SELE		NA	Adipose - Subcutaneous	Monocytes
LPL	NA	enzyme		NA		0.000749	IL1B,IL6		NA	Adipose - Subcutaneous	Monocytes
F2RL1	NA	G-protein coupled receptor		NA		0.000749	CXCL8,IL6	16 (11)	NA	Adipose - Subcutaneous	Monocytes
NOS2	NA	enzyme		NA		0.000749	IL6,S100A8		NA	Adipose - Subcutaneous	Monocytes
ACTN4	NA	transcription regulator		NA		0.000749	CXCL8,IL1B		NA	Adipose - Subcutaneous	Monocytes
EGFR	NA	kinase		1.966	bias	0.000759	CXCL8,IL6,LCN2,PTGS2	26 (14)	NA	Adipose - Subcutaneous	Monocytes
KRAS	NA	enzyme		NA		0.000829	CXCL8,EREG,IL1B		NA	Adipose - Subcutaneous	Monocytes
RARA	NA	ligand-dependent nuclear receptor		NA		0.000878	CSF3,CXCL5,CXCL8,CYP19A1,RARRES1		NA	Adipose - Subcutaneous	Monocytes
FANCC	NA	other		NA		0.000879	AQP9,IL1B,PTGS2		NA	Adipose - Subcutaneous	Monocytes
BTK	NA	kinase		NA		0.000879	CXCL8,IL1B,IL6	20 (11)	NA	Adipose - Subcutaneous	Monocytes
MAFB	NA	transcription regulator		NA		0.000879	ADGRE1,FPR1,RETN		NA	Adipose - Subcutaneous	Monocytes
mir-373	NA	microRNA		NA		0.000897	CXCL8,IL6		NA	Adipose - Subcutaneous	Monocytes
SCD	NA	enzyme		NA		0.000897	CXCL3,CXCL8		NA	Adipose - Subcutaneous	Monocytes
PAEP	NA	other		NA		0.000897	CXCL1,CXCL5		NA	Adipose - Subcutaneous	Monocytes
ILK	NA	kinase		NA		0.000897	IL1B,IL6	21 (12)	NA	Adipose - Subcutaneous	Monocytes
IRF1	NA	transcription regulator		NA		0.000932	CCL19,CXCL8,FPR2		NA	Adipose - Subcutaneous	Monocytes
PTEN	NA	phosphatase		NA		0.000986	CXCL8,IL6,PTGS2	23 (16)	NA	Adipose - Subcutaneous	Monocytes
YBX1	NA	transcription regulator		NA		0.000986	HBB,OSM,PTGS2		NA	Adipose - Subcutaneous	Monocytes
LDL	NA	complex		NA		0.00104	CXCL8,IL1B,OLR1		NA	Adipose - Subcutaneous	Monocytes
MDGA2	NA	other		NA		0.00106	BCL2A1,IL6		NA	Adipose - Subcutaneous	Monocytes
TBK1	NA	kinase		NA		0.00106	CXCL8,IL6	13 (7)	NA	Adipose - Subcutaneous	Monocytes
PGF	NA	growth factor		NA		0.00123	CXCL8,IL1B	14 (9)	NA	Adipose - Subcutaneous	Monocytes
PSMD10	NA	transcription regulator		NA		0.00123	CXCL1,CXCL8		NA	Adipose - Subcutaneous	Monocytes
RORC	NA	ligand-dependent nuclear receptor		NA		0.00123	IL1B,IL6		NA	Adipose - Subcutaneous	Monocytes
MIF	NA	cytokine		NA		0.00123	CXCL8,IL1B	23 (15)	NA	Adipose - Subcutaneous	Monocytes
Hdac	NA	group		NA		0.00135	CXCL8,IL1B,IL6	11 (4)	NA	Adipose - Subcutaneous	Monocytes
MAVS	NA	other		NA		0.00142	CXCL8,IL1B	13 (5)	NA	Adipose - Subcutaneous	Monocytes
TSLP	NA	cytokine		NA		0.00142	CXCL8,IL6	21 (13)	NA	Adipose - Subcutaneous	Monocytes
TRAF2	NA	enzyme		NA		0.00142	CXCL8,IL6	22 (13)	NA	Adipose - Subcutaneous	Monocytes
mir-515	NA	microRNA		NA		0.00142	CXCL8,IL6		NA	Adipose - Subcutaneous	Monocytes
FGFR1	NA	kinase		NA		0.00142	IL6,PTGS2	21 (13)	NA	Adipose - Subcutaneous	Monocytes
IRF9	NA	transcription regulator		NA		0.00142	CCL19,IL6		NA	Adipose - Subcutaneous	Monocytes
SREBF2	NA	transcription regulator		NA		0.00142	CXCL1,CXCL8		NA	Adipose - Subcutaneous	Monocytes
HRAS	NA	enzyme		NA		0.00142	CXCL8,IL1B,IL6	19 (13)	NA	Adipose - Subcutaneous	Monocytes
NEUROG1	NA	transcription regulator		NA		0.00149	CXCL1,IL6,LGR5		NA	Adipose - Subcutaneous	Monocytes
Tgf beta	NA	group		NA		0.00161	IL1B,IL6		NA	Adipose - Subcutaneous	Monocytes
PPP2R5C	NA	other		NA		0.00161	BCL2A1,CXCL8		NA	Adipose - Subcutaneous	Monocytes
IFIH1	NA	enzyme		NA		0.00161	IL1B,IL6		NA	Adipose - Subcutaneous	Monocytes
CLU	NA	other		NA		0.00161	CXCL8,IL6	6 (4)	NA	Adipose - Subcutaneous	Monocytes
ADORA3	NA	G-protein coupled receptor		NA		0.00161	CXCL3,CXCL8	13 (7)	NA	Adipose - Subcutaneous	Monocytes
CDKN2A	NA	transcription regulator		NA		0.00172	CCL18,IL6,PTGS2		NA	Adipose - Subcutaneous	Monocytes
BCR (complex)	NA	complex		NA		0.00197	BCL2A1,IL6,PTGS2	21 (8)	NA	Adipose - Subcutaneous	Monocytes
SPHK1	NA	kinase		NA		0.00205	CXCL8,PTGS2	23 (15)	NA	Adipose - Subcutaneous	Monocytes
TGFB1	NA	growth factor		1.539	bias	0.00206	CXCL8,CXCR1,HAS1,IL6,PTGS2,SERPINA1	20 (11)	NA	Adipose - Subcutaneous	Monocytes
PGR	NA	ligand-dependent nuclear receptor		-1.207	bias	0.00207	CYP19A1,GAL,PTGS2,S100A8		NA	Adipose - Subcutaneous	Monocytes
Histone h3	NA	group		NA		0.00218	CXCL8,CYP19A1,IL1B,IL6,PTGS2	17 (9)	NA	Adipose - Subcutaneous	Monocytes
CXCR4	NA	G-protein coupled receptor		NA		0.00228	CXCL8,IL6	23 (13)	NA	Adipose - Subcutaneous	Monocytes
NR3C2	NA	ligand-dependent nuclear receptor		NA		0.00228	CXCL8,PTGS2		NA	Adipose - Subcutaneous	Monocytes
EGF	NA	growth factor		NA		0.00252	CXCL8,IL6,PTGS2	23 (17)	NA	Adipose - Subcutaneous	Monocytes
TSC22D3	NA	transcription regulator		NA		0.00253	CXCL8,IL6	21 (11)	NA	Adipose - Subcutaneous	Monocytes
FOSL1	NA	transcription regulator		NA		0.00253	CXCL8,IL6	3 (2)	NA	Adipose - Subcutaneous	Monocytes
KAT5	NA	transcription regulator		NA		0.00262	CXCL8,EREG,IL6		NA	Adipose - Subcutaneous	Monocytes
IL1RN	NA	cytokine		NA		0.00262	CCL20,IL6,RARRES1		NA	Adipose - Subcutaneous	Monocytes
IRF2	NA	transcription regulator		NA		0.00273	CXCL5,LCN2,RARRES1		NA	Adipose - Subcutaneous	Monocytes
CD44	NA	other		NA		0.00273	IL1B,IL6,SERPINA1	7 (3)	NA	Adipose - Subcutaneous	Monocytes
Mapk	NA	group		NA		0.00279	CXCL1,IL1B		NA	Adipose - Subcutaneous	Monocytes
Tlr	NA	group		NA		0.00279	CXCL8,IL6		NA	Adipose - Subcutaneous	Monocytes
NCOR2	NA	transcription regulator		NA		0.00279	CXCL8,PTGS2		NA	Adipose - Subcutaneous	Monocytes
F2R	NA	G-protein coupled receptor		NA		0.00279	CXCL8,SELE		NA	Adipose - Subcutaneous	Monocytes
GFI1	NA	transcription regulator		NA		0.00279	CXCL8,SERPINA1		NA	Adipose - Subcutaneous	Monocytes
JAK	NA	group		NA		0.00306	IL6,PTGS2	12 (5)	NA	Adipose - Subcutaneous	Monocytes
RAF1	NA	kinase		NA		0.00306	IL1B,IL6	22 (14)	NA	Adipose - Subcutaneous	Monocytes
NR5A2	NA	ligand-dependent nuclear receptor		NA		0.00306	CYP19A1,HP		NA	Adipose - Subcutaneous	Monocytes
CDK9	NA	kinase		NA		0.00335	CXCL8,IL6		NA	Adipose - Subcutaneous	Monocytes
CCL2	NA	cytokine		NA		0.00335	CXCL8,IL6	13 (7)	NA	Adipose - Subcutaneous	Monocytes
SERPINA1	2.558	other		NA		0.00364	CXCL8,IL6	16 (10)	NA	Adipose - Subcutaneous	Monocytes
mir-15	NA	microRNA		NA		0.00364	IL1B,IL6		NA	Adipose - Subcutaneous	Monocytes
HMGB1	NA	transcription regulator		NA		0.00364	CXCL8,IL6	21 (14)	NA	Adipose - Subcutaneous	Monocytes
DICER1	NA	enzyme		NA		0.00365	CXCL8,LIPG,SERPINA1		NA	Adipose - Subcutaneous	Monocytes
EP300	NA	transcription regulator		NA		0.00365	CXCL8,CYP19A1,PTGS2	20 (12)	NA	Adipose - Subcutaneous	Monocytes
HP1	NA	group		NA		0.00376	PTGS2		NA	Adipose - Subcutaneous	Monocytes
Rsk	NA	group		NA		0.00376	CXCL8		NA	Adipose - Subcutaneous	Monocytes
PI3K p85	NA	group		NA		0.00376	IL6		NA	Adipose - Subcutaneous	Monocytes
Plc beta	NA	group		NA		0.00376	IL6		NA	Adipose - Subcutaneous	Monocytes
P110	NA	group		NA		0.00376	IL6		NA	Adipose - Subcutaneous	Monocytes
IRAK1/4	NA	group		NA		0.00376	IL1B		NA	Adipose - Subcutaneous	Monocytes
LPAR5	NA	G-protein coupled receptor		NA		0.00376	PTGS2		NA	Adipose - Subcutaneous	Monocytes
VRK2	NA	kinase		NA		0.00376	PTGS2		NA	Adipose - Subcutaneous	Monocytes
HLA-DR	NA	complex		NA		0.00376	IL1B		NA	Adipose - Subcutaneous	Monocytes
DUOX1	NA	enzyme		NA		0.00376	CXCL8		NA	Adipose - Subcutaneous	Monocytes
RPS6KA	NA	group		NA		0.00376	CXCL8		NA	Adipose - Subcutaneous	Monocytes
AHSA1	NA	other		NA		0.00376	CYP19A1		NA	Adipose - Subcutaneous	Monocytes
AFAP1L2	NA	other		NA		0.00376	CXCL8		NA	Adipose - Subcutaneous	Monocytes
C/EBP	NA	group		NA		0.00376	PTGS2		NA	Adipose - Subcutaneous	Monocytes
Mucin	NA	group		NA		0.00376	PTGS2		NA	Adipose - Subcutaneous	Monocytes
HLTF	NA	transcription regulator		NA		0.00376	HBB		NA	Adipose - Subcutaneous	Monocytes
CBFB	NA	transcription regulator		NA		0.00376	NFE2		NA	Adipose - Subcutaneous	Monocytes
HPGD	NA	enzyme		NA		0.00376	CYP19A1		NA	Adipose - Subcutaneous	Monocytes
RCAN1	NA	transcription regulator		NA		0.00376	CXCL8		NA	Adipose - Subcutaneous	Monocytes
KSR2	NA	kinase		NA		0.00376	CXCL8		NA	Adipose - Subcutaneous	Monocytes
LTBR	NA	transmembrane receptor		NA		0.00376	CCL20		NA	Adipose - Subcutaneous	Monocytes
PGRMC1	NA	transmembrane receptor		NA		0.00376	LCN2		NA	Adipose - Subcutaneous	Monocytes
DUSP4	NA	phosphatase		NA		0.00376	IL6		NA	Adipose - Subcutaneous	Monocytes
ARIH2	NA	enzyme		NA		0.00376	IL1B		NA	Adipose - Subcutaneous	Monocytes
CD83	NA	transmembrane receptor		NA		0.00376	PTGS2		NA	Adipose - Subcutaneous	Monocytes
AQUAPORIN	NA	group		NA		0.00376	IL1B		NA	Adipose - Subcutaneous	Monocytes
LGALS3BP	NA	transmembrane receptor		NA		0.00376	IL6		NA	Adipose - Subcutaneous	Monocytes
SIGLEC7	NA	transmembrane receptor		NA		0.00376	PTGS2		NA	Adipose - Subcutaneous	Monocytes
SIGLEC9	NA	other		NA		0.00376	PTGS2		NA	Adipose - Subcutaneous	Monocytes
TNPO2	NA	transporter		NA		0.00376	CXCL8		NA	Adipose - Subcutaneous	Monocytes
ADIPOR2	NA	transmembrane receptor		NA		0.00376	PTGS2		NA	Adipose - Subcutaneous	Monocytes
TAF12	NA	transcription regulator		NA		0.00376	SELE		NA	Adipose - Subcutaneous	Monocytes
TPSD1	NA	peptidase		NA		0.00376	CXCL8		NA	Adipose - Subcutaneous	Monocytes
BCR	NA	kinase		NA		0.00376	CCL20		NA	Adipose - Subcutaneous	Monocytes
PRDX1	NA	enzyme		NA		0.00376	PTGS2		NA	Adipose - Subcutaneous	Monocytes
FCER1A	NA	transmembrane receptor		NA		0.00376	IL6		NA	Adipose - Subcutaneous	Monocytes
ACSL4	NA	enzyme		NA		0.00376	PTGS2		NA	Adipose - Subcutaneous	Monocytes
LUC7L3	NA	other		NA		0.00376	PTGS2		NA	Adipose - Subcutaneous	Monocytes
NLRP3	NA	other		NA		0.00376	IL1B		NA	Adipose - Subcutaneous	Monocytes
BMX	NA	kinase		NA		0.00376	CXCL8		NA	Adipose - Subcutaneous	Monocytes
MAP3K10	NA	kinase		NA		0.00376	CXCL8		NA	Adipose - Subcutaneous	Monocytes
AIM2	NA	other		NA		0.00376	IL1B		NA	Adipose - Subcutaneous	Monocytes
PELI2	NA	enzyme		NA		0.00376	CXCL8		NA	Adipose - Subcutaneous	Monocytes
ARHGDIB	NA	enzyme		NA		0.00376	PTGS2		NA	Adipose - Subcutaneous	Monocytes
PRC1	NA	other		NA		0.00376	PTGS2		NA	Adipose - Subcutaneous	Monocytes
CYP2C9	NA	enzyme		NA		0.00376	HBA1/HBA2		NA	Adipose - Subcutaneous	Monocytes
NLRP1	NA	other		NA		0.00376	IL1B		NA	Adipose - Subcutaneous	Monocytes
GBA	NA	enzyme		NA		0.00376	IL6		NA	Adipose - Subcutaneous	Monocytes
SCGB1A1	NA	cytokine		NA		0.00376	PTGS2		NA	Adipose - Subcutaneous	Monocytes
MUC2	NA	other		NA		0.00376	CXCL8		NA	Adipose - Subcutaneous	Monocytes
Cdk	NA	group		NA		0.00395	CXCL8,IL6		NA	Adipose - Subcutaneous	Monocytes
ANXA2	NA	other		NA		0.00395	IL6,PTGS2	23 (13)	NA	Adipose - Subcutaneous	Monocytes
CD28	NA	transmembrane receptor		NA		0.00403	CXCL8,IL1B,PTGS2	26 (17)	NA	Adipose - Subcutaneous	Monocytes
NFAT5	NA	transcription regulator		NA		0.00427	EREG,LCN2		NA	Adipose - Subcutaneous	Monocytes
SND1	NA	enzyme		NA		0.00427	EREG,PTGS2		NA	Adipose - Subcutaneous	Monocytes
FOXO1	NA	transcription regulator		NA		0.00444	CCL20,CXCL8,IL6		NA	Adipose - Subcutaneous	Monocytes
DUSP1	NA	phosphatase		NA		0.0046	CXCL8,PTGS2	18 (8)	NA	Adipose - Subcutaneous	Monocytes
MAPK8	NA	kinase		NA		0.00494	CYP19A1,PTGS2		NA	Adipose - Subcutaneous	Monocytes
Gsk3	NA	group		NA		0.00566	CXCL8,IL1B	16 (12)	NA	Adipose - Subcutaneous	Monocytes
CSF1	NA	cytokine		NA		0.00566	IL1B,IL6	14 (7)	NA	Adipose - Subcutaneous	Monocytes
CG	NA	complex		NA		0.00617	CXCL8,EREG,PTGS2		NA	Adipose - Subcutaneous	Monocytes
ITGB1	NA	transmembrane receptor		NA		0.00642	CXCL8,PTGS2	23 (17)	NA	Adipose - Subcutaneous	Monocytes
MAP3K14	NA	kinase		NA		0.00642	CXCL8,IL6	15 (7)	NA	Adipose - Subcutaneous	Monocytes
GAPDH	NA	enzyme		NA		0.00642	CCL20,CXCL1		NA	Adipose - Subcutaneous	Monocytes
CD3	NA	complex		NA		0.00652	CCL20,CXCL8,PTGS2	21 (10)	NA	Adipose - Subcutaneous	Monocytes
PRKCE	NA	kinase		NA		0.00682	IL6,PTGS2	21 (15)	NA	Adipose - Subcutaneous	Monocytes
HDAC2	NA	transcription regulator		NA		0.00682	CXCL8,PTGS2	11 (4)	NA	Adipose - Subcutaneous	Monocytes
estrogen receptor	NA	group		NA		0.00707	CXCL1,CXCL8,EREG,IL6	21 (7)	NA	Adipose - Subcutaneous	Monocytes
IL3	NA	cytokine		NA		0.00723	IL1B,IL6	13 (9)	NA	Adipose - Subcutaneous	Monocytes
ATM	NA	kinase		NA		0.00723	CXCL8,IL6	15 (10)	NA	Adipose - Subcutaneous	Monocytes
Steroid 5 alpha-Reductase	NA	group		NA		0.0075	PTGS2		NA	Adipose - Subcutaneous	Monocytes
CD300LF	NA	other		NA		0.0075	CXCL8		NA	Adipose - Subcutaneous	Monocytes
NIK	NA	group		NA		0.0075	IL6		NA	Adipose - Subcutaneous	Monocytes
SLC16A3	NA	transporter		NA		0.0075	IL6		NA	Adipose - Subcutaneous	Monocytes
POPDC2	NA	other		NA		0.0075	IL1B		NA	Adipose - Subcutaneous	Monocytes
PIP5K1A	NA	kinase		NA		0.0075	CXCL8		NA	Adipose - Subcutaneous	Monocytes
ZFP91	NA	transcription regulator		NA		0.0075	CCL19		NA	Adipose - Subcutaneous	Monocytes
TRIL	NA	other		NA		0.0075	IL6		NA	Adipose - Subcutaneous	Monocytes
SENP5	NA	peptidase		NA		0.0075	CXCL8		NA	Adipose - Subcutaneous	Monocytes
NLRP11	NA	other		NA		0.0075	CXCL8		NA	Adipose - Subcutaneous	Monocytes
CYSLTR2	NA	G-protein coupled receptor		NA		0.0075	CXCL8		NA	Adipose - Subcutaneous	Monocytes
Ferritin	NA	complex		NA		0.0075	HBB		NA	Adipose - Subcutaneous	Monocytes
Collagen Alpha1	NA	group		NA		0.0075	CCL18		NA	Adipose - Subcutaneous	Monocytes
CABIN1	NA	other		NA		0.0075	IL6		NA	Adipose - Subcutaneous	Monocytes
BCL11A	NA	transcription regulator		NA		0.0075	HBB		NA	Adipose - Subcutaneous	Monocytes
MAPK11	NA	kinase		NA		0.0075	PTGS2		NA	Adipose - Subcutaneous	Monocytes
MALT1	NA	peptidase		NA		0.0075	IL6		NA	Adipose - Subcutaneous	Monocytes
TANK	NA	other		NA		0.0075	CXCL8		NA	Adipose - Subcutaneous	Monocytes
NPY	NA	other		NA		0.0075	IL6		NA	Adipose - Subcutaneous	Monocytes
LAMA3	NA	other		NA		0.0075	IL1B		NA	Adipose - Subcutaneous	Monocytes
LOC102724788/PRODH	NA	enzyme		NA		0.0075	PTGS2		NA	Adipose - Subcutaneous	Monocytes
BGN	NA	other		NA		0.0075	CXCL8		NA	Adipose - Subcutaneous	Monocytes
CCL21	NA	cytokine		NA		0.0075	CXCL8		NA	Adipose - Subcutaneous	Monocytes
PRSS2	NA	peptidase		NA		0.0075	MMP8		NA	Adipose - Subcutaneous	Monocytes
HBP1	NA	transcription regulator		NA		0.0075	PTGS2		NA	Adipose - Subcutaneous	Monocytes
UGDH	NA	enzyme		NA		0.0075	HAS1		NA	Adipose - Subcutaneous	Monocytes
CARD8	NA	other		NA		0.0075	BCL2A1		NA	Adipose - Subcutaneous	Monocytes
ING4	NA	transcription regulator		NA		0.0075	IL6		NA	Adipose - Subcutaneous	Monocytes
TBXA2R	NA	G-protein coupled receptor		NA		0.0075	PTGS2		NA	Adipose - Subcutaneous	Monocytes
S1PR2	NA	G-protein coupled receptor		NA		0.0075	PTGS2		NA	Adipose - Subcutaneous	Monocytes
PROK1	NA	growth factor		NA		0.0075	CXCL8		NA	Adipose - Subcutaneous	Monocytes
ATF7	NA	transcription regulator		NA		0.0075	SELE		NA	Adipose - Subcutaneous	Monocytes
TACR1	NA	G-protein coupled receptor		NA		0.0075	PTGS2		NA	Adipose - Subcutaneous	Monocytes
SENP6	NA	peptidase		NA		0.0075	CXCL8		NA	Adipose - Subcutaneous	Monocytes
GNA13	NA	enzyme		NA		0.0075	CXCL8		NA	Adipose - Subcutaneous	Monocytes
ADGRV1	NA	G-protein coupled receptor		NA		0.0075	HBA1/HBA2		NA	Adipose - Subcutaneous	Monocytes
NOX1	NA	enzyme		NA		0.0075	CXCL8		NA	Adipose - Subcutaneous	Monocytes
LSINCT5	NA	other		NA		0.0075	IL1B		NA	Adipose - Subcutaneous	Monocytes
ENTPD1	NA	enzyme		NA		0.0075	CXCL8		NA	Adipose - Subcutaneous	Monocytes
BCL10	NA	transcription regulator		NA		0.0075	CXCL8		NA	Adipose - Subcutaneous	Monocytes
WRN	NA	enzyme		NA		0.0075	CXCL8		NA	Adipose - Subcutaneous	Monocytes
EDNRA	NA	transmembrane receptor		NA		0.0075	PTGS2		NA	Adipose - Subcutaneous	Monocytes
USP21	NA	peptidase		NA		0.0075	IL6		NA	Adipose - Subcutaneous	Monocytes
IL1RL1	NA	transmembrane receptor		NA		0.0075	CXCL8		NA	Adipose - Subcutaneous	Monocytes
CASP10	NA	peptidase		NA		0.0075	IL6		NA	Adipose - Subcutaneous	Monocytes
HBB	2.204	transporter		NA		0.0075	CXCL8		NA	Adipose - Subcutaneous	Monocytes
NKRF	NA	transcription regulator		NA		0.0075	CXCL8		NA	Adipose - Subcutaneous	Monocytes
SH3GLB2	NA	other		NA		0.0075	PTGS2		NA	Adipose - Subcutaneous	Monocytes
TNFRSF10B	NA	transmembrane receptor		NA		0.0075	CXCL8		NA	Adipose - Subcutaneous	Monocytes
TBL1XR1	NA	transcription regulator		NA		0.0075	HP		NA	Adipose - Subcutaneous	Monocytes
HNRNPAB	NA	enzyme		NA		0.0075	HBB		NA	Adipose - Subcutaneous	Monocytes
MUC1	NA	other		NA		0.00765	CXCL8,IL6	16 (8)	NA	Adipose - Subcutaneous	Monocytes
Lh	NA	complex		1.989		0.00795	CYP19A1,EREG,IL6,PTGS2		NA	Adipose - Subcutaneous	Monocytes
Igm	NA	complex		NA		0.00808	BCL2A1,CXCL8	14 (6)	NA	Adipose - Subcutaneous	Monocytes
IFN Beta	NA	group		NA		0.00808	IL6,SLC16A6		NA	Adipose - Subcutaneous	Monocytes
SNAI1	NA	transcription regulator		NA		0.00808	CYP19A1,PTGS2		NA	Adipose - Subcutaneous	Monocytes
CBX5	NA	transcription regulator		NA		0.00824	CXCL5,LCN2,OLR1		NA	Adipose - Subcutaneous	Monocytes
E2F3	NA	transcription regulator		NA		0.00824	CCL20,CXCL1,S100A8		NA	Adipose - Subcutaneous	Monocytes
KRT14	NA	other		NA		0.00852	CXCL1,CXCL8	4 (2)	NA	Adipose - Subcutaneous	Monocytes
GSK3B	NA	kinase		NA		0.00897	CXCL8,IL6	18 (15)	NA	Adipose - Subcutaneous	Monocytes
CREBBP	NA	transcription regulator		NA		0.00943	CXCL8,PTGS2		NA	Adipose - Subcutaneous	Monocytes
STAT5A	NA	transcription regulator		NA		0.00975	CXCL5,LCN2,OLR1		NA	Adipose - Subcutaneous	Monocytes
PDCD1	NA	phosphatase		NA		0.0099	CXCL8,IL6	14 (6)	NA	Adipose - Subcutaneous	Monocytes
NUPR1	NA	transcription regulator	Activated	2.449	bias	0.0107	CXCL3,CXCL5,CXCL8,EREG,LIF,SLC16A6		NA	Adipose - Subcutaneous	Monocytes
mir-8	NA	microRNA		NA		0.0109	IL1B,IL6		NA	Adipose - Subcutaneous	Monocytes
TP63	NA	transcription regulator		NA		0.011	CXCL8,IL1B,IL6,S100A8		NA	Adipose - Subcutaneous	Monocytes
Sphk	NA	group		NA		0.0112	IL6		NA	Adipose - Subcutaneous	Monocytes
Cpla2	NA	group		NA		0.0112	PTGS2		NA	Adipose - Subcutaneous	Monocytes
CHIA	NA	enzyme		NA		0.0112	CXCL8		NA	Adipose - Subcutaneous	Monocytes
CC2D1A	NA	transcription regulator		NA		0.0112	IL6		NA	Adipose - Subcutaneous	Monocytes
NOX5	NA	ion channel		NA		0.0112	PTGS2		NA	Adipose - Subcutaneous	Monocytes
DGKH	NA	kinase		NA		0.0112	CXCL8		NA	Adipose - Subcutaneous	Monocytes
P2RY6	NA	G-protein coupled receptor		NA		0.0112	CXCL8		NA	Adipose - Subcutaneous	Monocytes
EGLN2	NA	enzyme		NA		0.0112	CXCL8		NA	Adipose - Subcutaneous	Monocytes
EIF4G2	NA	translation regulator		NA		0.0112	PTGS2		NA	Adipose - Subcutaneous	Monocytes
FLII	NA	other		NA		0.0112	CXCL8		NA	Adipose - Subcutaneous	Monocytes
GCA	NA	other		NA		0.0112	IL6		NA	Adipose - Subcutaneous	Monocytes
HNRNPC	NA	other		NA		0.0112	HBB		NA	Adipose - Subcutaneous	Monocytes
MAP3K3	NA	kinase		NA		0.0112	CXCL8		NA	Adipose - Subcutaneous	Monocytes
RBM8A	NA	other		NA		0.0112	IL6		NA	Adipose - Subcutaneous	Monocytes
TLE1	NA	transcription regulator		NA		0.0112	BCL2A1		NA	Adipose - Subcutaneous	Monocytes
HSPB3	NA	other		NA		0.0112	CXCL8		NA	Adipose - Subcutaneous	Monocytes
TNFRSF25	NA	transmembrane receptor		NA		0.0112	CXCL8		NA	Adipose - Subcutaneous	Monocytes
VAV1	NA	transcription regulator		NA		0.0112	PTGS2		NA	Adipose - Subcutaneous	Monocytes
KCNMA1	NA	ion channel		NA		0.0112	CXCL8		NA	Adipose - Subcutaneous	Monocytes
STIM1	NA	ion channel		NA		0.0112	IL6		NA	Adipose - Subcutaneous	Monocytes
LPA	NA	other		NA		0.0112	CXCL8		NA	Adipose - Subcutaneous	Monocytes
HSPB6	NA	other		NA		0.0112	CXCL8		NA	Adipose - Subcutaneous	Monocytes
CKS1B	NA	kinase		NA		0.0112	CXCL8		NA	Adipose - Subcutaneous	Monocytes
NLRC4	NA	other		NA		0.0112	IL1B		NA	Adipose - Subcutaneous	Monocytes
CD3E	NA	transmembrane receptor		NA		0.0112	PTGS2		NA	Adipose - Subcutaneous	Monocytes
DNAJA3	NA	other		NA		0.0112	CXCL8		NA	Adipose - Subcutaneous	Monocytes
CCNT1	NA	transcription regulator		NA		0.0112	CXCL8		NA	Adipose - Subcutaneous	Monocytes
HSPB8	NA	kinase		NA		0.0112	CXCL8		NA	Adipose - Subcutaneous	Monocytes
UBE2D1	NA	enzyme		NA		0.0112	PTGS2		NA	Adipose - Subcutaneous	Monocytes
FABP5	NA	transporter		NA		0.0112	CXCL8		NA	Adipose - Subcutaneous	Monocytes
ITGA3	NA	other		NA		0.0112	PTGS2		NA	Adipose - Subcutaneous	Monocytes
ABCA1	NA	transporter		NA		0.0112	IL6		NA	Adipose - Subcutaneous	Monocytes
IL17RA	NA	transmembrane receptor		NA		0.0112	CCL20		NA	Adipose - Subcutaneous	Monocytes
RECQL	NA	enzyme		NA		0.0112	HBB		NA	Adipose - Subcutaneous	Monocytes
IL15RA	NA	transmembrane receptor		NA		0.0112	IL6		NA	Adipose - Subcutaneous	Monocytes
FASLG	NA	cytokine		NA		0.0112	IL6		NA	Adipose - Subcutaneous	Monocytes
CD300C	NA	transmembrane receptor		NA		0.0112	CXCL8		NA	Adipose - Subcutaneous	Monocytes
SMAD6	NA	transcription regulator		NA		0.0112	IL6		NA	Adipose - Subcutaneous	Monocytes
RUNX1	NA	transcription regulator		NA		0.0119	MPO,NFE2		NA	Adipose - Subcutaneous	Monocytes
HNF1A	NA	transcription regulator		NA		0.0127	ASGR2,SERPINA1,VNN3		NA	Adipose - Subcutaneous	Monocytes
RNA polymerase II	NA	complex		NA		0.013	CXCL8,HBB,PTGS2		NA	Adipose - Subcutaneous	Monocytes
miR-146a-5p (and other miRNAs w/seed GAGAACU)	NA	mature microRNA		NA		0.0135	CXCL8,S100A12		NA	Adipose - Subcutaneous	Monocytes
EGR1	NA	transcription regulator		NA		0.0135	CXCL8,EREG		NA	Adipose - Subcutaneous	Monocytes
LGALS3	NA	other		NA		0.014	IL6,SELE		NA	Adipose - Subcutaneous	Monocytes
NFkB (family)	NA	group		NA		0.0149	PTGS2		NA	Adipose - Subcutaneous	Monocytes
EGOT	NA	other		NA		0.0149	RNASE2		NA	Adipose - Subcutaneous	Monocytes
LTB4R2	NA	G-protein coupled receptor		NA		0.0149	CXCL8		NA	Adipose - Subcutaneous	Monocytes
XRN2	NA	enzyme		NA		0.0149	CXCL8		NA	Adipose - Subcutaneous	Monocytes
RECQL4	NA	enzyme		NA		0.0149	HBB		NA	Adipose - Subcutaneous	Monocytes
MAPK13	NA	kinase		NA		0.0149	IL6		NA	Adipose - Subcutaneous	Monocytes
FANCA	NA	other		NA		0.0149	IL1B		NA	Adipose - Subcutaneous	Monocytes
MEFV	NA	other		NA		0.0149	CXCL8		NA	Adipose - Subcutaneous	Monocytes
BMP15	NA	growth factor		NA		0.0149	PTGS2		NA	Adipose - Subcutaneous	Monocytes
miR-30c-5p (and other miRNAs w/seed GUAAACA)	NA	mature microRNA		NA		0.0149	IL6		NA	Adipose - Subcutaneous	Monocytes
miR-199a-3p (and other miRNAs w/seed CAGUAGU)	NA	mature microRNA		NA		0.0149	PTGS2		NA	Adipose - Subcutaneous	Monocytes
GDF9	NA	growth factor		NA		0.0149	PTGS2		NA	Adipose - Subcutaneous	Monocytes
TIAL1	NA	transcription regulator		NA		0.0149	HBB		NA	Adipose - Subcutaneous	Monocytes
CD74	NA	transmembrane receptor		NA		0.0149	CXCL8		NA	Adipose - Subcutaneous	Monocytes
CD69	NA	transmembrane receptor		NA		0.0149	S100A9		NA	Adipose - Subcutaneous	Monocytes
HOXA9	NA	transcription regulator		NA		0.0149	SELE		NA	Adipose - Subcutaneous	Monocytes
ADIPOR1	NA	transmembrane receptor		NA		0.0149	IL6		NA	Adipose - Subcutaneous	Monocytes
LTB4R	NA	G-protein coupled receptor		NA		0.0149	CXCL8		NA	Adipose - Subcutaneous	Monocytes
RTKN	NA	other		NA		0.0149	BCL2A1		NA	Adipose - Subcutaneous	Monocytes
VEGFD	NA	growth factor		NA		0.0149	PTGS2		NA	Adipose - Subcutaneous	Monocytes
PTGER1	NA	G-protein coupled receptor		NA		0.0149	CXCL8		NA	Adipose - Subcutaneous	Monocytes
PRKD1	NA	kinase		NA		0.0149	PTGS2		NA	Adipose - Subcutaneous	Monocytes
PARK7	NA	enzyme		NA		0.0149	CXCL8		NA	Adipose - Subcutaneous	Monocytes
BST2	NA	other		NA		0.0149	IL6		NA	Adipose - Subcutaneous	Monocytes
MAP3K11	NA	kinase		NA		0.0149	CXCL8		NA	Adipose - Subcutaneous	Monocytes
Complement	NA	complex		NA		0.0149	CSF3		NA	Adipose - Subcutaneous	Monocytes
TFAP2A	NA	transcription regulator		NA		0.0158	CXCL1,EREG		NA	Adipose - Subcutaneous	Monocytes
SAFB	NA	other		NA		0.0158	CXCL8,S100A8		NA	Adipose - Subcutaneous	Monocytes
IgG	NA	complex		NA		0.0164	IL1B,IL6,PTGS2		NA	Adipose - Subcutaneous	Monocytes
JINK1/2	NA	group		NA		0.0186	IL6		NA	Adipose - Subcutaneous	Monocytes
c-Src	NA	group		NA		0.0186	OSM		NA	Adipose - Subcutaneous	Monocytes
C1q	NA	complex		NA		0.0186	CXCL8		NA	Adipose - Subcutaneous	Monocytes
IKK (complex)	NA	complex		NA		0.0186	CXCL8		NA	Adipose - Subcutaneous	Monocytes
LILRA4	NA	other		NA		0.0186	IL6		NA	Adipose - Subcutaneous	Monocytes
NLRX1	NA	other		NA		0.0186	IL6		NA	Adipose - Subcutaneous	Monocytes
ZC3HAV1	NA	other		NA		0.0186	IL6		NA	Adipose - Subcutaneous	Monocytes
TMEM173	NA	other		NA		0.0186	IL6		NA	Adipose - Subcutaneous	Monocytes
ZC3H12A	NA	enzyme		NA		0.0186	IL6		NA	Adipose - Subcutaneous	Monocytes
RSF1	NA	transcription regulator		NA		0.0186	PTGS2		NA	Adipose - Subcutaneous	Monocytes
PDGFRB	NA	kinase		NA		0.0186	OSM		NA	Adipose - Subcutaneous	Monocytes
HSPB2	NA	other		NA		0.0186	CXCL8		NA	Adipose - Subcutaneous	Monocytes
ANG	NA	enzyme		NA		0.0186	IL6		NA	Adipose - Subcutaneous	Monocytes
ALB	NA	transporter		NA		0.0186	CXCL8		NA	Adipose - Subcutaneous	Monocytes
CCL3	NA	cytokine		NA		0.0186	SELE		NA	Adipose - Subcutaneous	Monocytes
LHCGR	NA	G-protein coupled receptor		NA		0.0186	PTGS2		NA	Adipose - Subcutaneous	Monocytes
PROK2	2.7	other		NA		0.0186	IL1B		NA	Adipose - Subcutaneous	Monocytes
miR-24-3p (and other miRNAs w/seed GGCUCAG)	NA	mature microRNA		NA		0.0186	IL6		NA	Adipose - Subcutaneous	Monocytes
HOXB9	NA	transcription regulator		NA		0.0186	CXCL8		NA	Adipose - Subcutaneous	Monocytes
MTA2	NA	transcription regulator		NA		0.0186	HBB		NA	Adipose - Subcutaneous	Monocytes
NRAS	NA	enzyme		NA		0.0186	IL6		NA	Adipose - Subcutaneous	Monocytes
GMFG	NA	growth factor		NA		0.0186	IL6		NA	Adipose - Subcutaneous	Monocytes
CTSB	NA	peptidase		NA		0.0186	IL1B		NA	Adipose - Subcutaneous	Monocytes
OTUD7B	NA	peptidase		NA		0.0186	CXCL8		NA	Adipose - Subcutaneous	Monocytes
PSMD4	NA	other		NA		0.0186	MARCO		NA	Adipose - Subcutaneous	Monocytes
ORC2	NA	other		NA		0.0186	HBB		NA	Adipose - Subcutaneous	Monocytes
SMPD1	NA	enzyme		NA		0.0186	IL6		NA	Adipose - Subcutaneous	Monocytes
mir-24	NA	microRNA		NA		0.0186	IL6		NA	Adipose - Subcutaneous	Monocytes
HNRNPD	NA	transcription regulator		NA		0.0186	HBB		NA	Adipose - Subcutaneous	Monocytes
CD36	NA	transmembrane receptor		NA		0.0186	IL1B		NA	Adipose - Subcutaneous	Monocytes
FSH	NA	complex		1.985		0.0188	CYP19A1,EREG,IL6,PTGS2		NA	Adipose - Subcutaneous	Monocytes
CXCL12	NA	cytokine		NA		0.0188	CXCL8,IL6		NA	Adipose - Subcutaneous	Monocytes
FOXO3	NA	transcription regulator		NA		0.0201	CXCL8,IL6		NA	Adipose - Subcutaneous	Monocytes
EIF2AK2	NA	kinase		NA		0.0201	CXCL8,IL6		NA	Adipose - Subcutaneous	Monocytes
Creb	NA	group		NA		0.0214	CYP19A1,PTGS2		NA	Adipose - Subcutaneous	Monocytes
Histone h4	NA	group		NA		0.0214	CXCL8,PTGS2		NA	Adipose - Subcutaneous	Monocytes
IRF4	NA	transcription regulator		NA		0.0214	CCL20,CXCL3		NA	Adipose - Subcutaneous	Monocytes
HIC1	NA	transcription regulator		NA		0.0214	LCN2,LIF		NA	Adipose - Subcutaneous	Monocytes
IGF1	NA	growth factor		NA		0.0221	BCL2A1,CXCL8		NA	Adipose - Subcutaneous	Monocytes
Rar	NA	group		NA		0.0223	CSF3		NA	Adipose - Subcutaneous	Monocytes
VIPAS39	NA	other		NA		0.0223	PPBP		NA	Adipose - Subcutaneous	Monocytes
AMER1	NA	other		NA		0.0223	LGR5		NA	Adipose - Subcutaneous	Monocytes
S100A10	NA	other		NA		0.0223	IL6		NA	Adipose - Subcutaneous	Monocytes
NOD1	NA	other		NA		0.0223	CXCL8		NA	Adipose - Subcutaneous	Monocytes
ITGA5	NA	transmembrane receptor		NA		0.0223	IL1B		NA	Adipose - Subcutaneous	Monocytes
ZFP36	NA	transcription regulator		NA		0.0223	PTGS2		NA	Adipose - Subcutaneous	Monocytes
ACVR2A	NA	kinase		NA		0.0223	SELE		NA	Adipose - Subcutaneous	Monocytes
mir-296	NA	microRNA		NA		0.0223	IL1B		NA	Adipose - Subcutaneous	Monocytes
mir-145	NA	microRNA		NA		0.0223	IL6		NA	Adipose - Subcutaneous	Monocytes
F10	NA	peptidase		NA		0.0223	SELE		NA	Adipose - Subcutaneous	Monocytes
NFE2	2.33	transcription regulator		NA		0.0223	HBB		NA	Adipose - Subcutaneous	Monocytes
HAS2	NA	enzyme		NA		0.0223	HAS1		NA	Adipose - Subcutaneous	Monocytes
FCER2	NA	transmembrane receptor		NA		0.0223	CXCL8		NA	Adipose - Subcutaneous	Monocytes
DHX9	NA	enzyme		NA		0.0223	IL6		NA	Adipose - Subcutaneous	Monocytes
PHB	NA	transcription regulator		NA		0.0223	CXCL8		NA	Adipose - Subcutaneous	Monocytes
S1PR1	NA	G-protein coupled receptor		NA		0.0223	PTGS2		NA	Adipose - Subcutaneous	Monocytes
S1PR3	NA	G-protein coupled receptor		NA		0.0223	PTGS2		NA	Adipose - Subcutaneous	Monocytes
TNFSF15	NA	cytokine		NA		0.0223	CXCL8		NA	Adipose - Subcutaneous	Monocytes
Hif	NA	complex		NA		0.0223	CXCL8		NA	Adipose - Subcutaneous	Monocytes
TLR9	NA	transmembrane receptor		NA		0.0235	CXCL8,IL6		NA	Adipose - Subcutaneous	Monocytes
ERBB2	NA	kinase		1.97	bias	0.0237	CXCL8,IL6,LCN2,PTGS2		NA	Adipose - Subcutaneous	Monocytes
CREB1	NA	transcription regulator		NA		0.0242	CXCL8,PTGS2		NA	Adipose - Subcutaneous	Monocytes
COL18A1	NA	other		NA		0.0256	IL6,PTGS2		NA	Adipose - Subcutaneous	Monocytes
SENP7	NA	peptidase		NA		0.026	CXCL8		NA	Adipose - Subcutaneous	Monocytes
ORAI1	NA	ion channel		NA		0.026	IL6		NA	Adipose - Subcutaneous	Monocytes
IRS1	NA	enzyme		NA		0.026	IL6		NA	Adipose - Subcutaneous	Monocytes
LAIR1	NA	transmembrane receptor		NA		0.026	IL6		NA	Adipose - Subcutaneous	Monocytes
miR-542-3p (miRNAs w/seed GUGACAG)	NA	mature microRNA		NA		0.026	PTGS2		NA	Adipose - Subcutaneous	Monocytes
mir-214	NA	microRNA		NA		0.026	PTGS2		NA	Adipose - Subcutaneous	Monocytes
ITGA9	NA	other		NA		0.026	IL6		NA	Adipose - Subcutaneous	Monocytes
PIAS3	NA	transcription regulator		NA		0.026	HP		NA	Adipose - Subcutaneous	Monocytes
ERBB3	NA	kinase		NA		0.026	PTGS2		NA	Adipose - Subcutaneous	Monocytes
TRAF4	NA	other		NA		0.026	IL6		NA	Adipose - Subcutaneous	Monocytes
PTH	NA	other		NA		0.026	IL6		NA	Adipose - Subcutaneous	Monocytes
ADRB2	NA	G-protein coupled receptor		NA		0.026	IL6		NA	Adipose - Subcutaneous	Monocytes
SMO	NA	G-protein coupled receptor		NA		0.026	HBB		NA	Adipose - Subcutaneous	Monocytes
DEK	NA	transcription regulator		NA		0.026	CXCL8		NA	Adipose - Subcutaneous	Monocytes
BRCA1	NA	transcription regulator		NA		0.0263	CYP19A1,HBB		NA	Adipose - Subcutaneous	Monocytes
IFNL1	NA	cytokine		NA		0.0285	CXCL8,IL6		NA	Adipose - Subcutaneous	Monocytes
Vegf	NA	group		NA		0.0297	CXCL8		NA	Adipose - Subcutaneous	Monocytes
RNF20	NA	enzyme		NA		0.0297	HBA1/HBA2		NA	Adipose - Subcutaneous	Monocytes
TET2	NA	enzyme		NA		0.0297	IL6		NA	Adipose - Subcutaneous	Monocytes
COL1A1	NA	other		NA		0.0297	SELE		NA	Adipose - Subcutaneous	Monocytes
C1QBP	NA	transcription regulator		NA		0.0297	CXCL8		NA	Adipose - Subcutaneous	Monocytes
ACVR1	NA	kinase		NA		0.0297	SELE		NA	Adipose - Subcutaneous	Monocytes
EED	NA	transcription regulator		NA		0.0297	PTGS2		NA	Adipose - Subcutaneous	Monocytes
HCK	NA	kinase		NA		0.0297	IL6		NA	Adipose - Subcutaneous	Monocytes
IGHE	NA	other		NA		0.0297	IL6		NA	Adipose - Subcutaneous	Monocytes
CD274	NA	enzyme		NA		0.0297	IL6		NA	Adipose - Subcutaneous	Monocytes
ALOX15	NA	enzyme		NA		0.0297	IL6		NA	Adipose - Subcutaneous	Monocytes
UGT2B17	NA	enzyme		NA		0.0297	SLC16A6		NA	Adipose - Subcutaneous	Monocytes
PML	NA	transcription regulator		NA		0.0297	IL1B		NA	Adipose - Subcutaneous	Monocytes
IFI16	NA	transcription regulator		NA		0.0297	CCL20		NA	Adipose - Subcutaneous	Monocytes
GPS2	NA	transcription regulator		NA		0.0297	HP		NA	Adipose - Subcutaneous	Monocytes
ITGB4	NA	transmembrane receptor		NA		0.0297	EREG		NA	Adipose - Subcutaneous	Monocytes
AIF1	NA	other		NA		0.0297	IL6		NA	Adipose - Subcutaneous	Monocytes
BCL3	NA	transcription regulator		NA		0.0297	CXCL8		NA	Adipose - Subcutaneous	Monocytes
NFATC1	NA	transcription regulator		NA		0.0297	PTGS2		NA	Adipose - Subcutaneous	Monocytes
C5AR1	NA	G-protein coupled receptor		NA		0.0297	IL1B		NA	Adipose - Subcutaneous	Monocytes
TNC	NA	other		NA		0.0297	LGR5		NA	Adipose - Subcutaneous	Monocytes
TNFSF9	NA	cytokine		NA		0.0297	CXCL8		NA	Adipose - Subcutaneous	Monocytes
SMAD5	NA	transcription regulator		NA		0.0297	SELE		NA	Adipose - Subcutaneous	Monocytes
HSF2	NA	transcription regulator		NA		0.0297	IL1B		NA	Adipose - Subcutaneous	Monocytes
IRF5	NA	transcription regulator		NA		0.0297	CCL19		NA	Adipose - Subcutaneous	Monocytes
UGT2B15	NA	enzyme		NA		0.0297	SLC16A6		NA	Adipose - Subcutaneous	Monocytes
NELFE	NA	other		NA		0.0297	CXCL8		NA	Adipose - Subcutaneous	Monocytes
MAPK1	NA	kinase		NA		0.0303	HBA1/HBA2,HBB,PTGS2		NA	Adipose - Subcutaneous	Monocytes
ELF3	NA	transcription regulator		NA		0.0333	CCL20		NA	Adipose - Subcutaneous	Monocytes
HDL	NA	complex		NA		0.0333	CXCL8		NA	Adipose - Subcutaneous	Monocytes
SUMO1	NA	enzyme		NA		0.0333	IL6		NA	Adipose - Subcutaneous	Monocytes
ELF1	NA	transcription regulator		NA		0.0333	FCAR		NA	Adipose - Subcutaneous	Monocytes
miR-218-5p (and other miRNAs w/seed UGUGCUU)	NA	mature microRNA		NA		0.0333	FCGR3A/FCGR3B		NA	Adipose - Subcutaneous	Monocytes
UBE3A	NA	enzyme		NA		0.0333	IL1B		NA	Adipose - Subcutaneous	Monocytes
TIA1	NA	other		NA		0.0333	HBB		NA	Adipose - Subcutaneous	Monocytes
IDO1	NA	enzyme		NA		0.0333	IL6		NA	Adipose - Subcutaneous	Monocytes
SPARC	NA	other		NA		0.0333	IL6		NA	Adipose - Subcutaneous	Monocytes
VCP	NA	enzyme		NA		0.0333	CXCL8		NA	Adipose - Subcutaneous	Monocytes
ELANE	NA	peptidase		NA		0.0333	CXCL8		NA	Adipose - Subcutaneous	Monocytes
SUV39H1	NA	enzyme		NA		0.0333	NFE2		NA	Adipose - Subcutaneous	Monocytes
RCOR1	NA	transcription regulator		NA		0.0333	PTGS2		NA	Adipose - Subcutaneous	Monocytes
PIK3CD	NA	kinase		NA		0.0333	CXCL8		NA	Adipose - Subcutaneous	Monocytes
SYK	NA	kinase		NA		0.034	CXCL8,IL6		NA	Adipose - Subcutaneous	Monocytes
TCF	NA	group		NA		0.0356	LGR5,SERPINA1		NA	Adipose - Subcutaneous	Monocytes
RAS	NA	group		NA		0.0369	CXCL8		NA	Adipose - Subcutaneous	Monocytes
hemoglobin	NA	complex		NA		0.0369	CXCL8		NA	Adipose - Subcutaneous	Monocytes
NR0B1	NA	ligand-dependent nuclear receptor		NA		0.0369	CYP19A1		NA	Adipose - Subcutaneous	Monocytes
TFAP4	NA	transcription regulator		NA		0.0369	LGR5		NA	Adipose - Subcutaneous	Monocytes
CASP8	NA	peptidase		NA		0.0369	IL6		NA	Adipose - Subcutaneous	Monocytes
PRKCI	NA	kinase		NA		0.0369	PTGS2		NA	Adipose - Subcutaneous	Monocytes
ITGA6	NA	transmembrane receptor		NA		0.0369	LGR5		NA	Adipose - Subcutaneous	Monocytes
MED13	NA	transcription regulator		NA		0.0369	LIF		NA	Adipose - Subcutaneous	Monocytes
MED13L	NA	other		NA		0.0369	LIF		NA	Adipose - Subcutaneous	Monocytes
ADAM15	NA	peptidase		NA		0.0369	IL6		NA	Adipose - Subcutaneous	Monocytes
CHD4	NA	enzyme		NA		0.0369	HBB		NA	Adipose - Subcutaneous	Monocytes
HIST2H3C	NA	other		NA		0.0369	HBB		NA	Adipose - Subcutaneous	Monocytes
C9orf72	NA	other		NA		0.0406	CXCL8		NA	Adipose - Subcutaneous	Monocytes
Focal adhesion kinase	NA	group		NA		0.0406	IL6		NA	Adipose - Subcutaneous	Monocytes
RUNX3	NA	transcription regulator		NA		0.0406	IL1B		NA	Adipose - Subcutaneous	Monocytes
RORA	NA	ligand-dependent nuclear receptor		NA		0.0406	CYP19A1		NA	Adipose - Subcutaneous	Monocytes
FLI1	NA	transcription regulator		NA		0.0406	FCAR		NA	Adipose - Subcutaneous	Monocytes
SH3KBP1	NA	other		NA		0.0406	BCL2A1		NA	Adipose - Subcutaneous	Monocytes
CD209	NA	other		NA		0.0406	PTGS2		NA	Adipose - Subcutaneous	Monocytes
NFIX	NA	transcription regulator		NA		0.0406	CXCL8		NA	Adipose - Subcutaneous	Monocytes
GPI	NA	enzyme		NA		0.0406	CXCL8		NA	Adipose - Subcutaneous	Monocytes
DDX17	NA	enzyme		NA		0.0406	LCN2		NA	Adipose - Subcutaneous	Monocytes
KAT2B	NA	transcription regulator		NA		0.0406	PTGS2		NA	Adipose - Subcutaneous	Monocytes
MAPK3	NA	kinase		NA		0.0406	PTGS2		NA	Adipose - Subcutaneous	Monocytes
RHOA	NA	enzyme		NA		0.0406	IL1B		NA	Adipose - Subcutaneous	Monocytes
TP53	NA	transcription regulator		-0.117		0.0433	CXCL1,CXCL8,CYP19A1,IL1B,IL6,LIF		NA	Adipose - Subcutaneous	Monocytes
Rxr	NA	group		NA		0.0442	CSF3		NA	Adipose - Subcutaneous	Monocytes
Nfat (family)	NA	group		NA		0.0442	PTGS2		NA	Adipose - Subcutaneous	Monocytes
SRA1	NA	transcription regulator		NA		0.0442	CCL20		NA	Adipose - Subcutaneous	Monocytes
NFATC3	NA	transcription regulator		NA		0.0442	PTGS2		NA	Adipose - Subcutaneous	Monocytes
TRIM28	NA	transcription regulator		NA		0.0442	IL6		NA	Adipose - Subcutaneous	Monocytes
TICAM1	NA	other		NA		0.0442	CXCL8		NA	Adipose - Subcutaneous	Monocytes
IKBKG	NA	kinase		NA		0.0442	CXCL8		NA	Adipose - Subcutaneous	Monocytes
WAS	NA	other		NA		0.0442	IL1B		NA	Adipose - Subcutaneous	Monocytes
HDAC4	NA	transcription regulator		NA		0.0442	PTGS2		NA	Adipose - Subcutaneous	Monocytes
SGK1	NA	kinase		NA		0.0442	IL6		NA	Adipose - Subcutaneous	Monocytes
CRP	NA	other		NA		0.0442	S100A12		NA	Adipose - Subcutaneous	Monocytes
JAK3	NA	kinase		NA		0.0442	IL6		NA	Adipose - Subcutaneous	Monocytes
PDLIM2	NA	other		NA		0.0442	CCL20,CXCL8		NA	Adipose - Subcutaneous	Monocytes
SATB1	NA	transcription regulator		NA		0.046	HBB,PTGS2		NA	Adipose - Subcutaneous	Monocytes
26s Proteasome	NA	complex		NA		0.0469	CXCL8,EREG		NA	Adipose - Subcutaneous	Monocytes
CRTC2	NA	other		NA		0.0478	CYP19A1		NA	Adipose - Subcutaneous	Monocytes
SMAD1	NA	transcription regulator		NA		0.0478	SELE		NA	Adipose - Subcutaneous	Monocytes
TRPM2	NA	ion channel		NA		0.0478	CXCL8		NA	Adipose - Subcutaneous	Monocytes
CAPN3	NA	peptidase		NA		0.0478	PTGS2		NA	Adipose - Subcutaneous	Monocytes
APOA1	NA	transporter		NA		0.0478	IL1B		NA	Adipose - Subcutaneous	Monocytes
FOSL2	NA	transcription regulator		NA		0.0478	CXCL8		NA	Adipose - Subcutaneous	Monocytes
IRAK1	NA	kinase		NA		0.0478	IL1B		NA	Adipose - Subcutaneous	Monocytes
BAG1	NA	other		NA		0.0478	PTGS2		NA	Adipose - Subcutaneous	Monocytes
lipopolysaccharide	NA	chemical drug	Activated	5.553	bias	2.54e-27	NA	73 (14)	NA	Adipose - Subcutaneous	Myeloid_Sum
IFNG	NA	cytokine	Activated	4.384	bias	1.39e-24	NA	68 (17)	NA	Adipose - Subcutaneous	Myeloid_Sum
fluticasone propionate	NA	chemical drug		-0.832		3.43e-24	NA	39 (5)	NA	Adipose - Subcutaneous	Myeloid_Sum
TCL1A	NA	transcription regulator		NA		9.09e-24	NA	59 (7)	NA	Adipose - Subcutaneous	Myeloid_Sum
IL4	NA	cytokine	Activated	3.031	bias	2.19e-23	NA	76 (15)	NA	Adipose - Subcutaneous	Myeloid_Sum
TNF	NA	cytokine	Activated	4.182	bias	1.66e-20	NA	67 (17)	NA	Adipose - Subcutaneous	Myeloid_Sum
IL10	NA	cytokine		0.731		1.96e-19	NA	66 (18)	NA	Adipose - Subcutaneous	Myeloid_Sum
IL13	NA	cytokine	Activated	2.267	bias	2.54e-16	NA	49 (17)	NA	Adipose - Subcutaneous	Myeloid_Sum
Immunoglobulin	NA	complex		-0.958		5.91e-16	NA	67 (20)	NA	Adipose - Subcutaneous	Myeloid_Sum
IL6	NA	cytokine	Activated	3.322	bias	9.98e-16	NA	53 (17)	NA	Adipose - Subcutaneous	Myeloid_Sum
CSF2	NA	cytokine	Activated	3.774	bias	1.65e-15	NA	68 (20)	NA	Adipose - Subcutaneous	Myeloid_Sum
dexamethasone	NA	chemical drug		-1.181		1.58e-14	NA	62 (21)	NA	Adipose - Subcutaneous	Myeloid_Sum
tetradecanoylphorbol acetate	NA	chemical drug	Activated	4.649	bias	1.59e-14	NA	69 (17)	NA	Adipose - Subcutaneous	Myeloid_Sum
TGFB1	NA	growth factor		0.451	bias	2.26e-14	NA	68 (14)	NA	Adipose - Subcutaneous	Myeloid_Sum
Collagen type II	NA	complex		1.667		3.11e-14	NA	55 (12)	NA	Adipose - Subcutaneous	Myeloid_Sum
peptidoglycan	NA	chemical - endogenous non-mammalian	Activated	3.135	bias	3.35e-14	NA	60 (16)	NA	Adipose - Subcutaneous	Myeloid_Sum
5-O-mycolyl-beta-araf-(1->2)-5-O-mycolyl-alpha-araf-(1->1')-glycerol	NA	chemical - endogenous non-mammalian	Activated	3.464	bias	3.37e-14	NA	54 (12)	NA	Adipose - Subcutaneous	Myeloid_Sum
PD98059	NA	chemical - kinase inhibitor	Inhibited	-3.53	bias	3.57e-14	NA	57 (17)	NA	Adipose - Subcutaneous	Myeloid_Sum
TGM2	NA	enzyme	Activated	3.837	bias	9.55e-14	NA	41 (12)	NA	Adipose - Subcutaneous	Myeloid_Sum
JAG2	NA	growth factor	Inhibited	-2.345	bias	5.41e-13	NA		NA	Adipose - Subcutaneous	Myeloid_Sum
IL1B	2.343	cytokine	Activated	4.164	bias	8.05e-13	NA	55 (18)	NA	Adipose - Subcutaneous	Myeloid_Sum
resiquimod	NA	chemical drug	Activated	2.314	bias	1.18e-12	NA	51 (17)	NA	Adipose - Subcutaneous	Myeloid_Sum
SPI1	NA	transcription regulator	Activated	3.371	bias	1.25e-12	NA	56 (7)	NA	Adipose - Subcutaneous	Myeloid_Sum
cholesterol	NA	chemical - endogenous mammalian	Activated	3.669	bias	1.84e-12	NA	52 (16)	NA	Adipose - Subcutaneous	Myeloid_Sum
APOE	NA	transporter	Inhibited	-3.249	bias	2.55e-12	NA	66 (17)	NA	Adipose - Subcutaneous	Myeloid_Sum
C5	NA	cytokine	Activated	2.775	bias	3.42e-12	NA	45 (17)	NA	Adipose - Subcutaneous	Myeloid_Sum
TREM1	NA	transmembrane receptor	Activated	2.653	bias	3.74e-12	NA	59 (15)	NA	Adipose - Subcutaneous	Myeloid_Sum
SB203580	NA	chemical - kinase inhibitor	Inhibited	-4.132	bias	6.06e-12	NA	53 (17)	NA	Adipose - Subcutaneous	Myeloid_Sum
STAT3	NA	transcription regulator	Activated	2.605	bias	6.98e-12	NA	55 (20)	NA	Adipose - Subcutaneous	Myeloid_Sum
CAMP	NA	other	Activated	3.011	bias	7.67e-12	NA	50 (18)	NA	Adipose - Subcutaneous	Myeloid_Sum
HRG	NA	other	Activated	2.646	bias	8.31e-12	NA		NA	Adipose - Subcutaneous	Myeloid_Sum
OSCAR	NA	other	Activated	2.121	bias	9.35e-12	NA	54 (11)	NA	Adipose - Subcutaneous	Myeloid_Sum
tretinoin	NA	chemical - endogenous mammalian	Activated	4.318	bias	1.19e-11	NA	73 (19)	NA	Adipose - Subcutaneous	Myeloid_Sum
prostaglandin E2	NA	chemical - endogenous mammalian		1.546	bias	1.45e-11	NA	56 (14)	NA	Adipose - Subcutaneous	Myeloid_Sum
MYD88	NA	other	Activated	3.754	bias	1.84e-11	NA	55 (18)	NA	Adipose - Subcutaneous	Myeloid_Sum
poly rI:rC-RNA	NA	biologic drug	Activated	3.886	bias	2.15e-11	NA	43 (15)	NA	Adipose - Subcutaneous	Myeloid_Sum
Interferon alpha	NA	group	Activated	2.794	bias	3.36e-11	NA	52 (17)	NA	Adipose - Subcutaneous	Myeloid_Sum
NFAT5	NA	transcription regulator	Activated	2.975	bias	7.28e-11	NA	24 (7)	NA	Adipose - Subcutaneous	Myeloid_Sum
JUN	NA	transcription regulator	Activated	3.363	bias	9.08e-11	NA	57 (16)	NA	Adipose - Subcutaneous	Myeloid_Sum
lipid A	NA	chemical toxicant	Activated	2.789	bias	1.06e-10	NA	45 (17)	NA	Adipose - Subcutaneous	Myeloid_Sum
lipoteichoic acid	NA	chemical - endogenous non-mammalian	Activated	2.263	bias	1.26e-10	NA	52 (17)	NA	Adipose - Subcutaneous	Myeloid_Sum
STAT6	NA	transcription regulator		1.113		1.28e-10	NA	63 (19)	NA	Adipose - Subcutaneous	Myeloid_Sum
CSF1	NA	cytokine	Activated	2.895	bias	1.93e-10	NA	58 (21)	NA	Adipose - Subcutaneous	Myeloid_Sum
filgrastim	NA	biologic drug		-0.645		2.61e-10	NA		NA	Adipose - Subcutaneous	Myeloid_Sum
KRT17	NA	other	Activated	2.646	bias	2.69e-10	NA		NA	Adipose - Subcutaneous	Myeloid_Sum
CARD9	NA	other	Activated	2.611	bias	3.42e-10	NA	55 (17)	NA	Adipose - Subcutaneous	Myeloid_Sum
CCR2	NA	G-protein coupled receptor		1.917	bias	5.7e-10	NA	66 (18)	NA	Adipose - Subcutaneous	Myeloid_Sum
BTK	NA	kinase		0.655		7.39e-10	NA	47 (19)	NA	Adipose - Subcutaneous	Myeloid_Sum
17-alpha-ethinylestradiol	NA	chemical drug		0	bias	8.18e-10	NA	63 (10)	NA	Adipose - Subcutaneous	Myeloid_Sum
IgG	NA	complex		-0.21	bias	9.31e-10	NA	52 (17)	NA	Adipose - Subcutaneous	Myeloid_Sum
ST8SIA1	NA	enzyme	Inhibited	-2.415		1.12e-09	NA		NA	Adipose - Subcutaneous	Myeloid_Sum
TYROBP	2.128	transmembrane receptor	Activated	2.408	bias	1.54e-09	NA	59 (11)	NA	Adipose - Subcutaneous	Myeloid_Sum
LDL	NA	complex	Activated	2.658	bias	1.6e-09	NA	43 (17)	NA	Adipose - Subcutaneous	Myeloid_Sum
FAS	NA	transmembrane receptor		1.776		1.88e-09	NA	54 (20)	NA	Adipose - Subcutaneous	Myeloid_Sum
laminaran	NA	chemical drug	Activated	2.646	bias	2.2e-09	NA		NA	Adipose - Subcutaneous	Myeloid_Sum
LDLR	NA	transporter		NA		2.24e-09	NA	46 (9)	NA	Adipose - Subcutaneous	Myeloid_Sum
CD40	NA	transmembrane receptor	Activated	2.028	bias	3.05e-09	NA	59 (20)	NA	Adipose - Subcutaneous	Myeloid_Sum
CSF3	NA	cytokine	Activated	3.252	bias	3.14e-09	NA	52 (17)	NA	Adipose - Subcutaneous	Myeloid_Sum
NFKB1	NA	transcription regulator	Activated	2.597	bias	3.3e-09	NA	58 (17)	NA	Adipose - Subcutaneous	Myeloid_Sum
genistein	NA	chemical drug		1.132	bias	4.65e-09	NA	49 (18)	NA	Adipose - Subcutaneous	Myeloid_Sum
RXRB	NA	ligand-dependent nuclear receptor		NA		5.2e-09	NA	9 (2)	NA	Adipose - Subcutaneous	Myeloid_Sum
B4GALNT1	NA	enzyme	Inhibited	-2.2	bias	5.3e-09	NA		NA	Adipose - Subcutaneous	Myeloid_Sum
CpG oligonucleotide	NA	chemical drug	Activated	3.096	bias	6.55e-09	NA	45 (18)	NA	Adipose - Subcutaneous	Myeloid_Sum
N-formyl-Met-Leu-Phe	NA	chemical reagent		0.933	bias	6.97e-09	NA	42 (12)	NA	Adipose - Subcutaneous	Myeloid_Sum
pyrrolidine dithiocarbamate	NA	chemical reagent	Inhibited	-2.776	bias	7.31e-09	NA	41 (15)	NA	Adipose - Subcutaneous	Myeloid_Sum
hemozoin	NA	chemical - endogenous non-mammalian	Activated	2.366	bias	9.49e-09	NA	52 (16)	NA	Adipose - Subcutaneous	Myeloid_Sum
UM101	NA	chemical - kinase inhibitor	Inhibited	-2.425	bias	9.49e-09	NA	37 (7)	NA	Adipose - Subcutaneous	Myeloid_Sum
cardiotoxin	NA	chemical - other	Activated	3.162	bias	9.68e-09	NA		NA	Adipose - Subcutaneous	Myeloid_Sum
TLR7	2.293	transmembrane receptor	Activated	3.095	bias	1.03e-08	NA	60 (18)	NA	Adipose - Subcutaneous	Myeloid_Sum
DUSP1	NA	phosphatase		-1.951		1.18e-08	NA	42 (16)	NA	Adipose - Subcutaneous	Myeloid_Sum
ERK1/2	NA	group	Activated	3.058	bias	1.23e-08	NA	49 (18)	NA	Adipose - Subcutaneous	Myeloid_Sum
Pam3-Cys-Ser-Lys4	NA	chemical reagent		1.6	bias	1.32e-08	NA	46 (15)	NA	Adipose - Subcutaneous	Myeloid_Sum
TNFSF14	NA	cytokine	Activated	2.228	bias	1.46e-08	NA	44 (17)	NA	Adipose - Subcutaneous	Myeloid_Sum
P38 MAPK	NA	group	Activated	3.515	bias	1.56e-08	NA	47 (19)	NA	Adipose - Subcutaneous	Myeloid_Sum
cholecalciferol	NA	chemical - endogenous mammalian		1.121	bias	1.6e-08	NA		NA	Adipose - Subcutaneous	Myeloid_Sum
FCGR1A	2.714	transmembrane receptor		NA		1.78e-08	NA	46 (15)	NA	Adipose - Subcutaneous	Myeloid_Sum
CORT	NA	other	Inhibited	-2.425	bias	1.79e-08	NA		NA	Adipose - Subcutaneous	Myeloid_Sum
TNFSF11	NA	cytokine	Activated	2.981	bias	2.31e-08	NA	47 (16)	NA	Adipose - Subcutaneous	Myeloid_Sum
CD40LG	NA	cytokine		1.186	bias	3.4e-08	NA	70 (16)	NA	Adipose - Subcutaneous	Myeloid_Sum
IL17R	NA	complex	Activated	2.197	bias	3.46e-08	NA	40 (16)	NA	Adipose - Subcutaneous	Myeloid_Sum
NR1H3	NA	ligand-dependent nuclear receptor	Inhibited	-2.2		3.85e-08	NA	50 (11)	NA	Adipose - Subcutaneous	Myeloid_Sum
C5AR1	2.135	G-protein coupled receptor	Activated	2.608	bias	3.9e-08	NA	57 (18)	NA	Adipose - Subcutaneous	Myeloid_Sum
RNASE2	2.04	enzyme		1.782	bias	4.48e-08	NA	33 (11)	NA	Adipose - Subcutaneous	Myeloid_Sum
E. coli B4 lipopolysaccharide	NA	chemical toxicant	Activated	3.203	bias	4.56e-08	NA	53 (18)	NA	Adipose - Subcutaneous	Myeloid_Sum
IL1	NA	group	Activated	3.5	bias	4.87e-08	NA	42 (16)	NA	Adipose - Subcutaneous	Myeloid_Sum
Fcer1	NA	complex	Activated	2.637	bias	4.9e-08	NA	55 (16)	NA	Adipose - Subcutaneous	Myeloid_Sum
N-acetyl-L-cysteine	NA	chemical drug	Inhibited	-3.243	bias	5.05e-08	NA	36 (19)	NA	Adipose - Subcutaneous	Myeloid_Sum
ADORA2B	NA	G-protein coupled receptor		0.447	bias	5.3e-08	NA	50 (19)	NA	Adipose - Subcutaneous	Myeloid_Sum
SERPINE2	NA	other	Inhibited	-2.412	bias	6.24e-08	NA	43 (16)	NA	Adipose - Subcutaneous	Myeloid_Sum
NFkB (complex)	NA	complex	Activated	3.525	bias	6.29e-08	NA	56 (19)	NA	Adipose - Subcutaneous	Myeloid_Sum
ATP-gamma-S	NA	chemical reagent		NA		7.56e-08	NA	60 (15)	NA	Adipose - Subcutaneous	Myeloid_Sum
RNASE1	NA	enzyme	Activated	2.219	bias	8.1e-08	NA		NA	Adipose - Subcutaneous	Myeloid_Sum
PLAU	NA	peptidase		1.985	bias	8.39e-08	NA	56 (15)	NA	Adipose - Subcutaneous	Myeloid_Sum
NR5A2	NA	ligand-dependent nuclear receptor		-1.51	bias	9.69e-08	NA	38 (13)	NA	Adipose - Subcutaneous	Myeloid_Sum
SFTPD	NA	other		-0.488	bias	1.04e-07	NA	41 (13)	NA	Adipose - Subcutaneous	Myeloid_Sum
TNFSF12	NA	cytokine	Activated	2.572	bias	1.04e-07	NA	40 (15)	NA	Adipose - Subcutaneous	Myeloid_Sum
bleomycin	NA	chemical drug	Activated	2.939	bias	1.05e-07	NA	50 (18)	NA	Adipose - Subcutaneous	Myeloid_Sum
PTGER4	NA	G-protein coupled receptor		0		1.36e-07	NA	57 (16)	NA	Adipose - Subcutaneous	Myeloid_Sum
E. coli lipopolysaccharide	NA	chemical - endogenous non-mammalian		1.722	bias	1.38e-07	NA	48 (17)	NA	Adipose - Subcutaneous	Myeloid_Sum
TLR4	NA	transmembrane receptor	Activated	2.904	bias	1.54e-07	NA	47 (18)	NA	Adipose - Subcutaneous	Myeloid_Sum
CEBPA	NA	transcription regulator	Activated	3.088	bias	1.58e-07	NA		NA	Adipose - Subcutaneous	Myeloid_Sum
STK40	NA	kinase		NA		1.74e-07	NA		NA	Adipose - Subcutaneous	Myeloid_Sum
Hbb-b2	NA	other	Activated	2.449	bias	1.74e-07	NA		NA	Adipose - Subcutaneous	Myeloid_Sum
E. coli B5 lipopolysaccharide	NA	chemical - endogenous non-mammalian	Activated	3.251	bias	1.81e-07	NA	62 (17)	NA	Adipose - Subcutaneous	Myeloid_Sum
IL6R	NA	transmembrane receptor	Activated	2.433	bias	1.83e-07	NA	44 (17)	NA	Adipose - Subcutaneous	Myeloid_Sum
CD44	NA	other	Activated	2.351	bias	2e-07	NA	57 (15)	NA	Adipose - Subcutaneous	Myeloid_Sum
CCL5	NA	cytokine		1.307	bias	2.19e-07	NA	43 (14)	NA	Adipose - Subcutaneous	Myeloid_Sum
WWTR1	NA	transcription regulator		-0.555	bias	2.26e-07	NA		NA	Adipose - Subcutaneous	Myeloid_Sum
CHUK	NA	kinase	Activated	2.753	bias	2.39e-07	NA	40 (17)	NA	Adipose - Subcutaneous	Myeloid_Sum
JUND	NA	transcription regulator		NA		2.61e-07	NA	28 (8)	NA	Adipose - Subcutaneous	Myeloid_Sum
CXCL8	NA	cytokine	Activated	2.551	bias	2.84e-07	NA	45 (17)	NA	Adipose - Subcutaneous	Myeloid_Sum
SMARCA4	NA	transcription regulator	Activated	2.263	bias	2.91e-07	NA		NA	Adipose - Subcutaneous	Myeloid_Sum
Salmonella enterica serotype abortus equi lipopolysaccharide	NA	chemical toxicant	Activated	2.97	bias	3.54e-07	NA	54 (12)	NA	Adipose - Subcutaneous	Myeloid_Sum
APP	NA	other	Activated	3.126	bias	3.61e-07	NA	54 (17)	NA	Adipose - Subcutaneous	Myeloid_Sum
ELN	NA	other		NA		3.9e-07	NA	44 (16)	NA	Adipose - Subcutaneous	Myeloid_Sum
LCN2	NA	transporter		0.12	bias	3.96e-07	NA	38 (16)	NA	Adipose - Subcutaneous	Myeloid_Sum
IKBKB	NA	kinase	Activated	3.23	bias	4.21e-07	NA	43 (16)	NA	Adipose - Subcutaneous	Myeloid_Sum
TLR2	NA	transmembrane receptor	Activated	2.361	bias	4.53e-07	NA	41 (15)	NA	Adipose - Subcutaneous	Myeloid_Sum
TET2	NA	enzyme	Activated	2.828	bias	4.55e-07	NA		NA	Adipose - Subcutaneous	Myeloid_Sum
HMOX1	NA	enzyme		-1.799		4.55e-07	NA	43 (19)	NA	Adipose - Subcutaneous	Myeloid_Sum
calcitriol	NA	chemical drug		1.243		4.6e-07	NA	47 (17)	NA	Adipose - Subcutaneous	Myeloid_Sum
MOG	NA	other		1.406	bias	5.17e-07	NA	69 (19)	NA	Adipose - Subcutaneous	Myeloid_Sum
PI3K (complex)	NA	complex	Activated	2.777	bias	6.14e-07	NA	44 (18)	NA	Adipose - Subcutaneous	Myeloid_Sum
IL1A	NA	cytokine	Activated	3.103	bias	6.17e-07	NA	41 (18)	NA	Adipose - Subcutaneous	Myeloid_Sum
MAPKAPK2	NA	kinase		1.746	bias	6.41e-07	NA	53 (20)	NA	Adipose - Subcutaneous	Myeloid_Sum
IL32	NA	cytokine	Activated	2.194	bias	6.41e-07	NA	60 (19)	NA	Adipose - Subcutaneous	Myeloid_Sum
SPP1	2.885	cytokine	Activated	2.917	bias	7.25e-07	NA	51 (19)	NA	Adipose - Subcutaneous	Myeloid_Sum
picryl chloride	NA	chemical toxicant		1.976	bias	7.83e-07	NA		NA	Adipose - Subcutaneous	Myeloid_Sum
NFKBIA	NA	transcription regulator		0.553	bias	7.88e-07	NA	43 (14)	NA	Adipose - Subcutaneous	Myeloid_Sum
emodin	NA	chemical drug		-1.982	bias	7.89e-07	NA	50 (21)	NA	Adipose - Subcutaneous	Myeloid_Sum
Ifnar	NA	group		1.185	bias	7.89e-07	NA	43 (15)	NA	Adipose - Subcutaneous	Myeloid_Sum
trinitrobenzenesulfonic acid	NA	chemical reagent	Activated	2.573	bias	7.89e-07	NA	61 (11)	NA	Adipose - Subcutaneous	Myeloid_Sum
ERK	NA	group	Activated	2.597	bias	8.37e-07	NA	61 (18)	NA	Adipose - Subcutaneous	Myeloid_Sum
thapsigargin	NA	chemical toxicant	Activated	2.396	bias	8.68e-07	NA	42 (16)	NA	Adipose - Subcutaneous	Myeloid_Sum
IL17A	NA	cytokine	Activated	3.068	bias	8.69e-07	NA	46 (19)	NA	Adipose - Subcutaneous	Myeloid_Sum
IL17RA	NA	transmembrane receptor		1.992	bias	8.97e-07	NA	47 (15)	NA	Adipose - Subcutaneous	Myeloid_Sum
NOS2	NA	enzyme	Activated	2.264		9.48e-07	NA	48 (14)	NA	Adipose - Subcutaneous	Myeloid_Sum
cycloheximide	NA	chemical reagent		0.683		9.61e-07	NA	48 (18)	NA	Adipose - Subcutaneous	Myeloid_Sum
N-acetylmuramyl-L-alanyl-D-isoglutamine	NA	chemical - endogenous non-mammalian	Activated	2.372	bias	9.64e-07	NA	50 (19)	NA	Adipose - Subcutaneous	Myeloid_Sum
N-nitro-L-arginine methyl ester	NA	chemical drug		0.059		9.77e-07	NA	41 (19)	NA	Adipose - Subcutaneous	Myeloid_Sum
LY294002	NA	chemical - kinase inhibitor	Inhibited	-3.125	bias	9.79e-07	NA	45 (17)	NA	Adipose - Subcutaneous	Myeloid_Sum
bee venom	NA	chemical - endogenous non-mammalian		1.981	bias	1.05e-06	NA		NA	Adipose - Subcutaneous	Myeloid_Sum
CEBPD	NA	transcription regulator		1.091	bias	1.05e-06	NA		NA	Adipose - Subcutaneous	Myeloid_Sum
camptothecin	NA	chemical drug		1.461	bias	1.06e-06	NA	46 (17)	NA	Adipose - Subcutaneous	Myeloid_Sum
monophosphoryl lipid A	NA	chemical drug		1.997	bias	1.06e-06	NA	45 (18)	NA	Adipose - Subcutaneous	Myeloid_Sum
IFN Beta	NA	group		0.458	bias	1.12e-06	NA	45 (16)	NA	Adipose - Subcutaneous	Myeloid_Sum
N-cor	NA	group		NA		1.37e-06	NA	40 (14)	NA	Adipose - Subcutaneous	Myeloid_Sum
Tnf (family)	NA	group	Activated	2.254	bias	1.53e-06	NA	46 (17)	NA	Adipose - Subcutaneous	Myeloid_Sum
XDH	NA	enzyme		0.625		1.62e-06	NA	40 (18)	NA	Adipose - Subcutaneous	Myeloid_Sum
ALOX5	NA	enzyme		-0.6		1.62e-06	NA		NA	Adipose - Subcutaneous	Myeloid_Sum
ELANE	NA	peptidase		1.506	bias	1.62e-06	NA	53 (16)	NA	Adipose - Subcutaneous	Myeloid_Sum
MAP3K8	NA	kinase	Activated	2.18		1.69e-06	NA	48 (17)	NA	Adipose - Subcutaneous	Myeloid_Sum
rosiglitazone	NA	chemical drug		0.598	bias	1.76e-06	NA	49 (19)	NA	Adipose - Subcutaneous	Myeloid_Sum
LBP	NA	transporter		NA		1.84e-06	NA	51 (20)	NA	Adipose - Subcutaneous	Myeloid_Sum
LAMA5	NA	other		1.951	bias	1.84e-06	NA		NA	Adipose - Subcutaneous	Myeloid_Sum
C5	NA	other		1.98	bias	1.84e-06	NA	36 (6)	NA	Adipose - Subcutaneous	Myeloid_Sum
cytokine	NA	group	Activated	2.607	bias	1.87e-06	NA	43 (17)	NA	Adipose - Subcutaneous	Myeloid_Sum
GLI2	NA	transcription regulator		NA		1.9e-06	NA	51 (9)	NA	Adipose - Subcutaneous	Myeloid_Sum
Ige	NA	complex		1.935	bias	1.95e-06	NA	62 (16)	NA	Adipose - Subcutaneous	Myeloid_Sum
Bay 11-7082	NA	chemical - kinase inhibitor	Inhibited	-2.416	bias	2.01e-06	NA	45 (17)	NA	Adipose - Subcutaneous	Myeloid_Sum
TNIP1	NA	other		-1.342	bias	2.12e-06	NA	27 (6)	NA	Adipose - Subcutaneous	Myeloid_Sum
helenalin	NA	chemical - endogenous non-mammalian		-1.964	bias	2.35e-06	NA	29 (7)	NA	Adipose - Subcutaneous	Myeloid_Sum
simvastatin	NA	chemical drug	Inhibited	-2.917		2.54e-06	NA	40 (16)	NA	Adipose - Subcutaneous	Myeloid_Sum
losartan potassium	NA	chemical drug	Inhibited	-2.058	bias	2.58e-06	NA	47 (20)	NA	Adipose - Subcutaneous	Myeloid_Sum
TNFRSF1A	NA	transmembrane receptor		0.558		2.61e-06	NA	39 (16)	NA	Adipose - Subcutaneous	Myeloid_Sum
RNF31	NA	enzyme		-1.342	bias	2.8e-06	NA	41 (13)	NA	Adipose - Subcutaneous	Myeloid_Sum
hyaluronic acid	NA	chemical - endogenous mammalian	Activated	2.069	bias	2.9e-06	NA	46 (20)	NA	Adipose - Subcutaneous	Myeloid_Sum
mir-21	NA	microRNA		-1.897	bias	3e-06	NA	43 (7)	NA	Adipose - Subcutaneous	Myeloid_Sum
CCR5	2.393	G-protein coupled receptor		1.597	bias	3.09e-06	NA	39 (15)	NA	Adipose - Subcutaneous	Myeloid_Sum
HIF1A	NA	transcription regulator		1.704	bias	3.5e-06	NA	44 (11)	NA	Adipose - Subcutaneous	Myeloid_Sum
doxycycline	NA	chemical drug		-0.785		3.55e-06	NA	47 (10)	NA	Adipose - Subcutaneous	Myeloid_Sum
PTGS2	NA	enzyme	Activated	2.032	bias	3.59e-06	NA	53 (18)	NA	Adipose - Subcutaneous	Myeloid_Sum
bucladesine	NA	chemical toxicant		0.648	bias	3.6e-06	NA	43 (16)	NA	Adipose - Subcutaneous	Myeloid_Sum
MSR1	2.118	transmembrane receptor		0.152		3.7e-06	NA	48 (20)	NA	Adipose - Subcutaneous	Myeloid_Sum
BID	NA	other	Activated	2	bias	3.7e-06	NA		NA	Adipose - Subcutaneous	Myeloid_Sum
STAT5A	NA	transcription regulator		NA		3.85e-06	NA		NA	Adipose - Subcutaneous	Myeloid_Sum
RELA	NA	transcription regulator	Activated	2.801	bias	4.14e-06	NA	48 (20)	NA	Adipose - Subcutaneous	Myeloid_Sum
pioglitazone	NA	chemical drug		-0.73		4.28e-06	NA	47 (16)	NA	Adipose - Subcutaneous	Myeloid_Sum
salmonella minnesota R595 lipopolysaccharides	NA	chemical - endogenous non-mammalian	Activated	2.575	bias	4.32e-06	NA	46 (18)	NA	Adipose - Subcutaneous	Myeloid_Sum
IRAK4	NA	kinase	Activated	2.166	bias	4.46e-06	NA	42 (18)	NA	Adipose - Subcutaneous	Myeloid_Sum
IFNB1	NA	cytokine		-0.226	bias	4.48e-06	NA	47 (15)	NA	Adipose - Subcutaneous	Myeloid_Sum
Fibrinogen	NA	complex		1	bias	4.55e-06	NA	44 (13)	NA	Adipose - Subcutaneous	Myeloid_Sum
ADORA3	NA	G-protein coupled receptor	Activated	2	bias	4.55e-06	NA	32 (11)	NA	Adipose - Subcutaneous	Myeloid_Sum
IL37	NA	cytokine		-1.958	bias	4.55e-06	NA	38 (16)	NA	Adipose - Subcutaneous	Myeloid_Sum
STAT1	NA	transcription regulator		1.436	bias	4.82e-06	NA	39 (12)	NA	Adipose - Subcutaneous	Myeloid_Sum
ITGB2	2.154	transmembrane receptor		-1		4.9e-06	NA	40 (16)	NA	Adipose - Subcutaneous	Myeloid_Sum
PROC	NA	peptidase		-1.348	bias	4.9e-06	NA	46 (19)	NA	Adipose - Subcutaneous	Myeloid_Sum
Pam3-Cys	NA	chemical toxicant	Activated	2.095	bias	4.9e-06	NA	39 (15)	NA	Adipose - Subcutaneous	Myeloid_Sum
SP600125	NA	chemical - kinase inhibitor	Inhibited	-2.351	bias	5.05e-06	NA	52 (18)	NA	Adipose - Subcutaneous	Myeloid_Sum
CpG ODN 1826	NA	chemical reagent	Activated	2.2	bias	5.16e-06	NA	45 (18)	NA	Adipose - Subcutaneous	Myeloid_Sum
CXCL6	NA	cytokine		NA		5.33e-06	NA	21 (7)	NA	Adipose - Subcutaneous	Myeloid_Sum
IL21	NA	cytokine		0.541	bias	5.52e-06	NA	53 (19)	NA	Adipose - Subcutaneous	Myeloid_Sum
GADD45A	NA	other		-1.98		5.53e-06	NA	49 (16)	NA	Adipose - Subcutaneous	Myeloid_Sum
Hsp70	NA	group		0.325		6.07e-06	NA	41 (20)	NA	Adipose - Subcutaneous	Myeloid_Sum
PRKD1	NA	kinase	Activated	2.208	bias	6.07e-06	NA	47 (20)	NA	Adipose - Subcutaneous	Myeloid_Sum
SPIB	NA	transcription regulator	Activated	2.449	bias	6.38e-06	NA		NA	Adipose - Subcutaneous	Myeloid_Sum
IL18	NA	cytokine		1.932	bias	6.5e-06	NA	53 (19)	NA	Adipose - Subcutaneous	Myeloid_Sum
LEP	NA	growth factor	Activated	2.417	bias	6.54e-06	NA	57 (19)	NA	Adipose - Subcutaneous	Myeloid_Sum
IL1RN	3.274	cytokine	Inhibited	-2.559	bias	6.6e-06	NA	43 (17)	NA	Adipose - Subcutaneous	Myeloid_Sum
NADPH oxidase	NA	complex		1.982	bias	6.67e-06	NA	39 (13)	NA	Adipose - Subcutaneous	Myeloid_Sum
ilomastat	NA	chemical drug		NA		6.67e-06	NA	47 (21)	NA	Adipose - Subcutaneous	Myeloid_Sum
TLR9	NA	transmembrane receptor	Activated	2.899	bias	7.13e-06	NA	48 (16)	NA	Adipose - Subcutaneous	Myeloid_Sum
CCN1	NA	other		0.744	bias	7.31e-06	NA	47 (18)	NA	Adipose - Subcutaneous	Myeloid_Sum
IL36B	NA	cytokine		NA		7.97e-06	NA	32 (11)	NA	Adipose - Subcutaneous	Myeloid_Sum
SB 290157	NA	chemical reagent	Inhibited	-2	bias	7.97e-06	NA	44 (14)	NA	Adipose - Subcutaneous	Myeloid_Sum
mir-223	NA	microRNA		1.727		8.06e-06	NA		NA	Adipose - Subcutaneous	Myeloid_Sum
IL2	NA	cytokine	Activated	2.043	bias	8.21e-06	NA	53 (19)	NA	Adipose - Subcutaneous	Myeloid_Sum
AGT	NA	growth factor	Activated	3.385	bias	8.33e-06	NA	46 (18)	NA	Adipose - Subcutaneous	Myeloid_Sum
Cyp4a14	NA	enzyme		NA		8.49e-06	NA		NA	Adipose - Subcutaneous	Myeloid_Sum
PPT1	NA	enzyme		NA		8.49e-06	NA		NA	Adipose - Subcutaneous	Myeloid_Sum
ADGRF5	NA	G-protein coupled receptor		NA		8.49e-06	NA	30 (11)	NA	Adipose - Subcutaneous	Myeloid_Sum
PRKCD	NA	kinase	Activated	2.226	bias	9.28e-06	NA	45 (20)	NA	Adipose - Subcutaneous	Myeloid_Sum
OSM	2.033	cytokine	Activated	2.052	bias	9.39e-06	NA	49 (23)	NA	Adipose - Subcutaneous	Myeloid_Sum
SOCS3	NA	phosphatase		0.483	bias	9.51e-06	NA	50 (14)	NA	Adipose - Subcutaneous	Myeloid_Sum
CEBPE	NA	transcription regulator		1.729	bias	9.95e-06	NA		NA	Adipose - Subcutaneous	Myeloid_Sum
SOCS1	NA	other	Inhibited	-2.407	bias	1.03e-05	NA	46 (19)	NA	Adipose - Subcutaneous	Myeloid_Sum
IKBKG	NA	kinase		1.387	bias	1.03e-05	NA	37 (15)	NA	Adipose - Subcutaneous	Myeloid_Sum
erlotinib	NA	chemical drug		1.408	bias	1.08e-05	NA	47 (17)	NA	Adipose - Subcutaneous	Myeloid_Sum
RGS10	NA	other		NA		1.09e-05	NA	43 (10)	NA	Adipose - Subcutaneous	Myeloid_Sum
NFKBIB	NA	transcription regulator		0	bias	1.09e-05	NA	41 (14)	NA	Adipose - Subcutaneous	Myeloid_Sum
PLK2	NA	kinase		0	bias	1.11e-05	NA		NA	Adipose - Subcutaneous	Myeloid_Sum
dextran sulfate	NA	chemical drug		-0.021	bias	1.12e-05	NA	53 (19)	NA	Adipose - Subcutaneous	Myeloid_Sum
Hbb-b1	NA	transporter	Activated	2.449	bias	1.15e-05	NA		NA	Adipose - Subcutaneous	Myeloid_Sum
TLR3	NA	transmembrane receptor	Activated	2.754	bias	1.19e-05	NA	42 (15)	NA	Adipose - Subcutaneous	Myeloid_Sum
TRG	NA	other		NA		1.27e-05	NA		NA	Adipose - Subcutaneous	Myeloid_Sum
cyclic guanosine monophosphate-adenosine monophosphate	NA	chemical - endogenous non-mammalian		NA		1.27e-05	NA	34 (7)	NA	Adipose - Subcutaneous	Myeloid_Sum
RPTOR	NA	other		-0.022	bias	1.3e-05	NA	30 (6)	NA	Adipose - Subcutaneous	Myeloid_Sum
CCR1	2.383	G-protein coupled receptor		0.218	bias	1.3e-05	NA		NA	Adipose - Subcutaneous	Myeloid_Sum
PLK4	NA	kinase		0	bias	1.3e-05	NA		NA	Adipose - Subcutaneous	Myeloid_Sum
ozone	NA	chemical toxicant		1.959	bias	1.3e-05	NA	35 (14)	NA	Adipose - Subcutaneous	Myeloid_Sum
CpG ODN 1668	NA	chemical reagent		1.954	bias	1.31e-05	NA	44 (16)	NA	Adipose - Subcutaneous	Myeloid_Sum
NFATC2	NA	transcription regulator		0.391	bias	1.4e-05	NA	62 (18)	NA	Adipose - Subcutaneous	Myeloid_Sum
IL27	NA	cytokine		1.469	bias	1.48e-05	NA	51 (19)	NA	Adipose - Subcutaneous	Myeloid_Sum
CX3CR1	NA	G-protein coupled receptor		-1.067		1.51e-05	NA	30 (6)	NA	Adipose - Subcutaneous	Myeloid_Sum
TRADD	NA	other	Activated	2	bias	1.51e-05	NA	47 (16)	NA	Adipose - Subcutaneous	Myeloid_Sum
ADA	NA	enzyme		-1.96	bias	1.51e-05	NA	24 (5)	NA	Adipose - Subcutaneous	Myeloid_Sum
CD47	NA	transmembrane receptor		NA		1.51e-05	NA		NA	Adipose - Subcutaneous	Myeloid_Sum
JAK inhibitor I	NA	chemical - kinase inhibitor		-1	bias	1.51e-05	NA	43 (15)	NA	Adipose - Subcutaneous	Myeloid_Sum
MALP-2s	NA	chemical reagent		1.964	bias	1.51e-05	NA	43 (16)	NA	Adipose - Subcutaneous	Myeloid_Sum
Ifn gamma	NA	complex		1.751	bias	1.55e-05	NA	42 (14)	NA	Adipose - Subcutaneous	Myeloid_Sum
lysophosphatidic acid	NA	chemical - other	Activated	2.388	bias	1.65e-05	NA	44 (17)	NA	Adipose - Subcutaneous	Myeloid_Sum
IL3	NA	cytokine	Activated	2.183	bias	1.72e-05	NA	49 (10)	NA	Adipose - Subcutaneous	Myeloid_Sum
FCGR2A	NA	transmembrane receptor		0.147	bias	1.74e-05	NA	42 (7)	NA	Adipose - Subcutaneous	Myeloid_Sum
RIPK1	NA	kinase		1.969	bias	1.74e-05	NA	41 (18)	NA	Adipose - Subcutaneous	Myeloid_Sum
IL12 (complex)	NA	complex		1.768	bias	1.79e-05	NA	50 (19)	NA	Adipose - Subcutaneous	Myeloid_Sum
ITGA4	NA	transmembrane receptor		NA		1.8e-05	NA	20 (5)	NA	Adipose - Subcutaneous	Myeloid_Sum
PDE4B	NA	enzyme		NA		1.8e-05	NA		NA	Adipose - Subcutaneous	Myeloid_Sum
HOXB7	NA	transcription regulator		NA		1.8e-05	NA	31 (7)	NA	Adipose - Subcutaneous	Myeloid_Sum
PTGES	NA	enzyme		NA		1.84e-05	NA	34 (8)	NA	Adipose - Subcutaneous	Myeloid_Sum
KIT	NA	transmembrane receptor		NA		1.84e-05	NA		NA	Adipose - Subcutaneous	Myeloid_Sum
CEBPB	NA	transcription regulator		1.54	bias	1.96e-05	NA	55 (22)	NA	Adipose - Subcutaneous	Myeloid_Sum
sunitinib	NA	chemical drug		-1.477	bias	1.99e-05	NA	44 (12)	NA	Adipose - Subcutaneous	Myeloid_Sum
IL1R1	NA	transmembrane receptor		1.732	bias	1.99e-05	NA	44 (16)	NA	Adipose - Subcutaneous	Myeloid_Sum
CUX1	NA	transcription regulator		-1.96		1.99e-05	NA	31 (7)	NA	Adipose - Subcutaneous	Myeloid_Sum
etanercept	NA	biologic drug		-1.982	bias	2e-05	NA	31 (9)	NA	Adipose - Subcutaneous	Myeloid_Sum
INSIG1	NA	other	Inhibited	-2.449	bias	2.06e-05	NA		NA	Adipose - Subcutaneous	Myeloid_Sum
aspirin	NA	chemical drug		-1.083	bias	2.06e-05	NA	43 (21)	NA	Adipose - Subcutaneous	Myeloid_Sum
NFE2L2	NA	transcription regulator		-1.587	bias	2.14e-05	NA	49 (16)	NA	Adipose - Subcutaneous	Myeloid_Sum
TIRAP	NA	other		0.975	bias	2.29e-05	NA	41 (15)	NA	Adipose - Subcutaneous	Myeloid_Sum
clodronic acid	NA	chemical drug		0.594	bias	2.29e-05	NA	40 (10)	NA	Adipose - Subcutaneous	Myeloid_Sum
TNNI3	NA	transporter		NA		2.47e-05	NA		NA	Adipose - Subcutaneous	Myeloid_Sum
TNFSF13B	NA	cytokine		NA		2.52e-05	NA	48 (20)	NA	Adipose - Subcutaneous	Myeloid_Sum
Sn50 peptide	NA	chemical toxicant	Inhibited	-2.195	bias	2.52e-05	NA	41 (17)	NA	Adipose - Subcutaneous	Myeloid_Sum
Mapk	NA	group		1.982	bias	2.56e-05	NA	37 (15)	NA	Adipose - Subcutaneous	Myeloid_Sum
VIP	NA	other		-0.64		2.7e-05	NA	44 (20)	NA	Adipose - Subcutaneous	Myeloid_Sum
tributyrin	NA	chemical drug	Activated	2.219	bias	2.72e-05	NA		NA	Adipose - Subcutaneous	Myeloid_Sum
IL15	NA	cytokine		0.788	bias	2.76e-05	NA	61 (12)	NA	Adipose - Subcutaneous	Myeloid_Sum
PAK6	NA	kinase		NA		2.91e-05	NA		NA	Adipose - Subcutaneous	Myeloid_Sum
CYBB	2.16	enzyme	Activated	2	bias	2.96e-05	NA	39 (16)	NA	Adipose - Subcutaneous	Myeloid_Sum
KEAP1	NA	transcription regulator		1.964		2.96e-05	NA	36 (10)	NA	Adipose - Subcutaneous	Myeloid_Sum
IL36A	NA	cytokine		1.994	bias	2.96e-05	NA	32 (11)	NA	Adipose - Subcutaneous	Myeloid_Sum
ATP	NA	chemical - endogenous mammalian		0.822	bias	3e-05	NA	42 (16)	NA	Adipose - Subcutaneous	Myeloid_Sum
azithromycin	NA	chemical drug		NA		3.28e-05	NA	49 (18)	NA	Adipose - Subcutaneous	Myeloid_Sum
LECT2	NA	other		NA		3.28e-05	NA	42 (7)	NA	Adipose - Subcutaneous	Myeloid_Sum
SR 144528	NA	chemical reagent		NA		3.28e-05	NA	42 (7)	NA	Adipose - Subcutaneous	Myeloid_Sum
butyric acid	NA	chemical - endogenous mammalian		0.852		3.31e-05	NA	51 (22)	NA	Adipose - Subcutaneous	Myeloid_Sum
PI3K (family)	NA	group		1.61	bias	3.32e-05	NA	47 (21)	NA	Adipose - Subcutaneous	Myeloid_Sum
CHRNA7	NA	transmembrane receptor		-1.964	bias	3.34e-05	NA	43 (14)	NA	Adipose - Subcutaneous	Myeloid_Sum
TYK2	NA	kinase		NA		3.34e-05	NA	36 (7)	NA	Adipose - Subcutaneous	Myeloid_Sum
EWSR1	NA	other	Activated	2	bias	3.34e-05	NA		NA	Adipose - Subcutaneous	Myeloid_Sum
palmitic acid	NA	chemical - endogenous mammalian	Activated	2.188	bias	3.45e-05	NA	42 (17)	NA	Adipose - Subcutaneous	Myeloid_Sum
RXRA	NA	ligand-dependent nuclear receptor	Inhibited	-2.646		3.5e-05	NA	10 (2)	NA	Adipose - Subcutaneous	Myeloid_Sum
TRAF6	NA	enzyme	Activated	2.213	bias	3.64e-05	NA	40 (18)	NA	Adipose - Subcutaneous	Myeloid_Sum
PRDM1	NA	transcription regulator		-1.387		3.67e-05	NA	30 (5)	NA	Adipose - Subcutaneous	Myeloid_Sum
IL17F	NA	cytokine		1.95	bias	3.75e-05	NA	52 (16)	NA	Adipose - Subcutaneous	Myeloid_Sum
RIPK2	NA	kinase	Activated	2.188	bias	3.9e-05	NA	44 (15)	NA	Adipose - Subcutaneous	Myeloid_Sum
troglitazone	NA	chemical drug	Inhibited	-2.476		4.13e-05	NA	46 (16)	NA	Adipose - Subcutaneous	Myeloid_Sum
SAA1	NA	transporter		1.96	bias	4.2e-05	NA	44 (19)	NA	Adipose - Subcutaneous	Myeloid_Sum
MIF	NA	cytokine	Activated	2.377	bias	4.24e-05	NA	50 (16)	NA	Adipose - Subcutaneous	Myeloid_Sum
TIFA	NA	other		NA		4.25e-05	NA	21 (7)	NA	Adipose - Subcutaneous	Myeloid_Sum
Collagen Alpha1	NA	group		NA		4.25e-05	NA	43 (6)	NA	Adipose - Subcutaneous	Myeloid_Sum
CTSG	NA	peptidase		NA		4.25e-05	NA	14 (3)	NA	Adipose - Subcutaneous	Myeloid_Sum
NLRC4	NA	other		NA		4.25e-05	NA	48 (20)	NA	Adipose - Subcutaneous	Myeloid_Sum
2'3'-cyclic guanosine monophosphate-adenosine monophosphate	NA	chemical - endogenous mammalian		NA		4.25e-05	NA	41 (13)	NA	Adipose - Subcutaneous	Myeloid_Sum
cyclomaltodextrin	NA	chemical drug		NA		4.25e-05	NA	21 (4)	NA	Adipose - Subcutaneous	Myeloid_Sum
IL27RA	NA	transmembrane receptor		-1.98	bias	4.69e-05	NA	52 (16)	NA	Adipose - Subcutaneous	Myeloid_Sum
GW3965	NA	chemical reagent		-1.675		4.89e-05	NA	45 (10)	NA	Adipose - Subcutaneous	Myeloid_Sum
beta-estradiol	NA	chemical - endogenous mammalian		-0.049	bias	5e-05	NA	49 (19)	NA	Adipose - Subcutaneous	Myeloid_Sum
NOD2	NA	other		1.989	bias	5.1e-05	NA	37 (15)	NA	Adipose - Subcutaneous	Myeloid_Sum
Alpha catenin	NA	group	Inhibited	-2.433	bias	5.12e-05	NA		NA	Adipose - Subcutaneous	Myeloid_Sum
TLR5	NA	transmembrane receptor		NA		5.22e-05	NA	48 (15)	NA	Adipose - Subcutaneous	Myeloid_Sum
N(2)-(gamma-D-glutamyl)-meso-2,2'-diaminopimelic acid	NA	chemical reagent		NA		5.39e-05	NA	29 (7)	NA	Adipose - Subcutaneous	Myeloid_Sum
MVP	NA	other		NA		5.39e-05	NA	31 (7)	NA	Adipose - Subcutaneous	Myeloid_Sum
biochanin A	NA	chemical toxicant		NA		5.39e-05	NA		NA	Adipose - Subcutaneous	Myeloid_Sum
methotrexate	NA	chemical drug		-1.914		5.57e-05	NA	27 (7)	NA	Adipose - Subcutaneous	Myeloid_Sum
TNFRSF9	NA	transmembrane receptor		0.152		5.8e-05	NA	46 (18)	NA	Adipose - Subcutaneous	Myeloid_Sum
pristane	NA	chemical toxicant		NA		5.8e-05	NA	39 (7)	NA	Adipose - Subcutaneous	Myeloid_Sum
SP1	NA	transcription regulator		1.969	bias	6.15e-05	NA	42 (13)	NA	Adipose - Subcutaneous	Myeloid_Sum
INSR	NA	kinase		NA		6.22e-05	NA	39 (17)	NA	Adipose - Subcutaneous	Myeloid_Sum
PLAUR	NA	transmembrane receptor		1.969	bias	6.41e-05	NA	50 (17)	NA	Adipose - Subcutaneous	Myeloid_Sum
Sb202190	NA	chemical - kinase inhibitor		-0.896	bias	6.43e-05	NA	55 (20)	NA	Adipose - Subcutaneous	Myeloid_Sum
amphotericin B	NA	chemical drug		NA		6.71e-05	NA	29 (7)	NA	Adipose - Subcutaneous	Myeloid_Sum
nystatin	NA	chemical drug		NA		6.71e-05	NA	49 (21)	NA	Adipose - Subcutaneous	Myeloid_Sum
CD209	2.311	other		NA		6.71e-05	NA	42 (7)	NA	Adipose - Subcutaneous	Myeloid_Sum
isopentenyl diphosphate	NA	chemical - endogenous mammalian		NA		6.71e-05	NA	22 (3)	NA	Adipose - Subcutaneous	Myeloid_Sum
IRF2	NA	transcription regulator		1.547	bias	6.71e-05	NA		NA	Adipose - Subcutaneous	Myeloid_Sum
ionomycin	NA	chemical reagent		1.97	bias	6.75e-05	NA	42 (23)	NA	Adipose - Subcutaneous	Myeloid_Sum
enterotoxin B	NA	biologic drug	Activated	2.164	bias	6.99e-05	NA		NA	Adipose - Subcutaneous	Myeloid_Sum
NFKB2	NA	transcription regulator		1.412	bias	6.99e-05	NA	47 (14)	NA	Adipose - Subcutaneous	Myeloid_Sum
DYSF	NA	other		NA		6.99e-05	NA		NA	Adipose - Subcutaneous	Myeloid_Sum
conjugated linoleic acid	NA	chemical drug		-0.254		7.08e-05	NA	39 (10)	NA	Adipose - Subcutaneous	Myeloid_Sum
RETNLB	NA	other	Activated	2.236	bias	7.42e-05	NA	38 (11)	NA	Adipose - Subcutaneous	Myeloid_Sum
EGR1	NA	transcription regulator	Activated	2.4	bias	7.47e-05	NA	43 (18)	NA	Adipose - Subcutaneous	Myeloid_Sum
nicotine	NA	chemical drug		-1.266	bias	7.72e-05	NA	50 (20)	NA	Adipose - Subcutaneous	Myeloid_Sum
BCL3	NA	transcription regulator		-1.91		7.79e-05	NA	31 (12)	NA	Adipose - Subcutaneous	Myeloid_Sum
TGIF1	NA	transcription regulator		NA		8.22e-05	NA	30 (9)	NA	Adipose - Subcutaneous	Myeloid_Sum
CXCL2	NA	cytokine		NA		8.22e-05	NA	43 (19)	NA	Adipose - Subcutaneous	Myeloid_Sum
VIPR1	NA	G-protein coupled receptor		NA		8.22e-05	NA	45 (18)	NA	Adipose - Subcutaneous	Myeloid_Sum
101.10 peptide	NA	chemical reagent		NA		8.22e-05	NA	40 (13)	NA	Adipose - Subcutaneous	Myeloid_Sum
FFAR3	NA	G-protein coupled receptor	Activated	2.219		8.35e-05	NA		NA	Adipose - Subcutaneous	Myeloid_Sum
PIK3CG	NA	kinase		1.934	bias	8.55e-05	NA	28 (7)	NA	Adipose - Subcutaneous	Myeloid_Sum
COL3A1	NA	other		NA		8.68e-05	NA		NA	Adipose - Subcutaneous	Myeloid_Sum
LYZ	2.127	enzyme		NA		8.68e-05	NA		NA	Adipose - Subcutaneous	Myeloid_Sum
CARD8	NA	other		NA		8.68e-05	NA		NA	Adipose - Subcutaneous	Myeloid_Sum
TRAF2	NA	enzyme		0.447		8.85e-05	NA	38 (14)	NA	Adipose - Subcutaneous	Myeloid_Sum
HMGB1	NA	transcription regulator	Activated	2.161	bias	9.37e-05	NA	44 (16)	NA	Adipose - Subcutaneous	Myeloid_Sum
mycophenolic acid	NA	chemical drug		1.342	bias	9.91e-05	NA	29 (8)	NA	Adipose - Subcutaneous	Myeloid_Sum
Fcgr3	NA	group		NA		9.95e-05	NA		NA	Adipose - Subcutaneous	Myeloid_Sum
Iga	NA	complex		NA		9.95e-05	NA	49 (17)	NA	Adipose - Subcutaneous	Myeloid_Sum
fontolizumab	NA	biologic drug		NA		9.95e-05	NA		NA	Adipose - Subcutaneous	Myeloid_Sum
batimastat	NA	chemical - protease inhibitor		NA		9.95e-05	NA	21 (7)	NA	Adipose - Subcutaneous	Myeloid_Sum
clenbuterol	NA	chemical drug		NA		9.95e-05	NA		NA	Adipose - Subcutaneous	Myeloid_Sum
IFNGR1	NA	transmembrane receptor		NA		0.000102	NA	48 (18)	NA	Adipose - Subcutaneous	Myeloid_Sum
mir-146	NA	microRNA		-1	bias	0.000102	NA	51 (19)	NA	Adipose - Subcutaneous	Myeloid_Sum
GPX1	NA	enzyme		-1.98	bias	0.000102	NA	41 (15)	NA	Adipose - Subcutaneous	Myeloid_Sum
acetovanillone	NA	chemical drug		-1.982	bias	0.000102	NA	33 (8)	NA	Adipose - Subcutaneous	Myeloid_Sum
NPC1	NA	transporter		NA		0.000105	NA	22 (4)	NA	Adipose - Subcutaneous	Myeloid_Sum
homocysteine	NA	chemical - endogenous mammalian	Activated	2.213	bias	0.000105	NA	48 (17)	NA	Adipose - Subcutaneous	Myeloid_Sum
F2	NA	peptidase	Activated	2.74	bias	0.000107	NA	44 (16)	NA	Adipose - Subcutaneous	Myeloid_Sum
CCL2	NA	cytokine		1.452	bias	0.000111	NA	48 (17)	NA	Adipose - Subcutaneous	Myeloid_Sum
IRF3	NA	transcription regulator		1.287	bias	0.000113	NA	47 (16)	NA	Adipose - Subcutaneous	Myeloid_Sum
IRF8	NA	transcription regulator		1.781	bias	0.000115	NA	63 (17)	NA	Adipose - Subcutaneous	Myeloid_Sum
NLRP3	NA	other		1.685		0.000117	NA	48 (19)	NA	Adipose - Subcutaneous	Myeloid_Sum
ADORA1	NA	G-protein coupled receptor		NA		0.000119	NA	30 (4)	NA	Adipose - Subcutaneous	Myeloid_Sum
CXCL3	2.214	cytokine		NA		0.000119	NA	46 (16)	NA	Adipose - Subcutaneous	Myeloid_Sum
CCR6	NA	G-protein coupled receptor		NA		0.000119	NA		NA	Adipose - Subcutaneous	Myeloid_Sum
propionic acid	NA	chemical - endogenous mammalian		NA		0.000119	NA		NA	Adipose - Subcutaneous	Myeloid_Sum
ICAM1	NA	transmembrane receptor		NA		0.000122	NA	49 (21)	NA	Adipose - Subcutaneous	Myeloid_Sum
OLR1	3.704	transmembrane receptor		1.718	bias	0.000122	NA	32 (11)	NA	Adipose - Subcutaneous	Myeloid_Sum
U0126	NA	chemical - kinase inhibitor	Inhibited	-3.176	bias	0.000123	NA	43 (19)	NA	Adipose - Subcutaneous	Myeloid_Sum
ZFP36	NA	transcription regulator		NA		0.000123	NA	48 (14)	NA	Adipose - Subcutaneous	Myeloid_Sum
TRAF3	NA	enzyme		-1.206		0.000123	NA	48 (14)	NA	Adipose - Subcutaneous	Myeloid_Sum
ZBTB16	NA	transcription regulator		-1.732		0.000129	NA	20 (3)	NA	Adipose - Subcutaneous	Myeloid_Sum
forskolin	NA	chemical toxicant		1.744	bias	0.00013	NA	54 (20)	NA	Adipose - Subcutaneous	Myeloid_Sum
FOXO1	NA	transcription regulator		1.8	bias	0.000132	NA	29 (7)	NA	Adipose - Subcutaneous	Myeloid_Sum
lysophosphatidylinositol	NA	chemical - endogenous mammalian	Activated	2	bias	0.000132	NA	31 (7)	NA	Adipose - Subcutaneous	Myeloid_Sum
atorvastatin	NA	chemical drug		-1.941		0.000136	NA	59 (18)	NA	Adipose - Subcutaneous	Myeloid_Sum
progesterone	NA	chemical - endogenous mammalian		0.688		0.000138	NA	52 (23)	NA	Adipose - Subcutaneous	Myeloid_Sum
artesunic acid	NA	chemical drug		NA		0.000141	NA	32 (7)	NA	Adipose - Subcutaneous	Myeloid_Sum
PTPN6	NA	phosphatase	Inhibited	-2	bias	0.000143	NA	46 (17)	NA	Adipose - Subcutaneous	Myeloid_Sum
CD36	NA	transmembrane receptor	Activated	2.186	bias	0.000144	NA	54 (20)	NA	Adipose - Subcutaneous	Myeloid_Sum
CpG ODN 2006	NA	chemical reagent		1.279	bias	0.000144	NA	50 (16)	NA	Adipose - Subcutaneous	Myeloid_Sum
FN1	NA	enzyme	Activated	2.597	bias	0.000149	NA	41 (18)	NA	Adipose - Subcutaneous	Myeloid_Sum
salicylic acid	NA	chemical drug		-1.698	bias	0.000155	NA	42 (16)	NA	Adipose - Subcutaneous	Myeloid_Sum
Histone h4	NA	group		NA		0.000156	NA	48 (13)	NA	Adipose - Subcutaneous	Myeloid_Sum
okadaic acid	NA	chemical toxicant		1.513	bias	0.00016	NA	44 (20)	NA	Adipose - Subcutaneous	Myeloid_Sum
TLR1	NA	transmembrane receptor		NA		0.000165	NA	35 (10)	NA	Adipose - Subcutaneous	Myeloid_Sum
LGALS9	NA	other		NA		0.000165	NA		NA	Adipose - Subcutaneous	Myeloid_Sum
S-(2,3-bispalmitoyloxypropyl)-cysteine-GDPKHPKSF	NA	chemical reagent		NA		0.000165	NA	35 (13)	NA	Adipose - Subcutaneous	Myeloid_Sum
creatine	NA	chemical - endogenous mammalian		NA		0.000165	NA		NA	Adipose - Subcutaneous	Myeloid_Sum
HDAC3	NA	transcription regulator		NA		0.000168	NA	53 (19)	NA	Adipose - Subcutaneous	Myeloid_Sum
IFNAR1	NA	transmembrane receptor		1.179	bias	0.000168	NA	48 (15)	NA	Adipose - Subcutaneous	Myeloid_Sum
repertaxin	NA	chemical drug		NA		0.000173	NA		NA	Adipose - Subcutaneous	Myeloid_Sum
LY75	NA	transmembrane receptor		NA		0.000173	NA		NA	Adipose - Subcutaneous	Myeloid_Sum
ORM1	NA	other		NA		0.000173	NA		NA	Adipose - Subcutaneous	Myeloid_Sum
P2RX4	NA	ion channel		NA		0.000173	NA		NA	Adipose - Subcutaneous	Myeloid_Sum
Tgf beta	NA	group		-1.413	bias	0.000184	NA	46 (18)	NA	Adipose - Subcutaneous	Myeloid_Sum
resolvin E1	NA	chemical - endogenous mammalian		NA		0.000191	NA	35 (8)	NA	Adipose - Subcutaneous	Myeloid_Sum
ABT-737	NA	chemical drug		NA		0.000191	NA	33 (12)	NA	Adipose - Subcutaneous	Myeloid_Sum
Lymphotoxin	NA	complex		NA		0.000191	NA	36 (11)	NA	Adipose - Subcutaneous	Myeloid_Sum
CpG ODN 2395	NA	chemical reagent		NA		0.000191	NA	22 (4)	NA	Adipose - Subcutaneous	Myeloid_Sum
miR-31-5p (and other miRNAs w/seed GGCAAGA)	NA	mature microRNA		NA		0.000191	NA		NA	Adipose - Subcutaneous	Myeloid_Sum
GNAI3	NA	enzyme		NA		0.000191	NA	31 (7)	NA	Adipose - Subcutaneous	Myeloid_Sum
SOCS6	NA	other		NA		0.000191	NA		NA	Adipose - Subcutaneous	Myeloid_Sum
IDO1	NA	enzyme		NA		0.000191	NA		NA	Adipose - Subcutaneous	Myeloid_Sum
TBK1	NA	kinase		0.447	bias	0.000194	NA	44 (17)	NA	Adipose - Subcutaneous	Myeloid_Sum
SOD2	NA	enzyme		NA		0.000203	NA	34 (14)	NA	Adipose - Subcutaneous	Myeloid_Sum
CASP8	NA	peptidase		-1.006	bias	0.000209	NA	47 (21)	NA	Adipose - Subcutaneous	Myeloid_Sum
IL4R	NA	transmembrane receptor		0.762		0.000209	NA	42 (7)	NA	Adipose - Subcutaneous	Myeloid_Sum
glucocorticoid	NA	chemical drug		-1.542		0.000211	NA	59 (20)	NA	Adipose - Subcutaneous	Myeloid_Sum
IKK (complex)	NA	complex		NA		0.000221	NA	44 (17)	NA	Adipose - Subcutaneous	Myeloid_Sum
IRF4	NA	transcription regulator		-0.506	bias	0.000223	NA	52 (18)	NA	Adipose - Subcutaneous	Myeloid_Sum
platelet activating factor	NA	chemical - endogenous mammalian		1.978	bias	0.000225	NA	30 (7)	NA	Adipose - Subcutaneous	Myeloid_Sum
NR1H2	NA	ligand-dependent nuclear receptor	Inhibited	-2.213		0.000234	NA	51 (15)	NA	Adipose - Subcutaneous	Myeloid_Sum
IFNA1/IFNA13	NA	cytokine		1.238	bias	0.000241	NA	50 (17)	NA	Adipose - Subcutaneous	Myeloid_Sum
F2R	NA	G-protein coupled receptor		1.067	bias	0.000245	NA	50 (21)	NA	Adipose - Subcutaneous	Myeloid_Sum
Mek	NA	group	Activated	2.599	bias	0.000246	NA	49 (20)	NA	Adipose - Subcutaneous	Myeloid_Sum
Ap1	NA	complex		1.114	bias	0.000246	NA	40 (10)	NA	Adipose - Subcutaneous	Myeloid_Sum
epigallocatechin-gallate	NA	chemical drug	Inhibited	-2.618	bias	0.000253	NA	40 (17)	NA	Adipose - Subcutaneous	Myeloid_Sum
NfkB-RelA	NA	complex		NA		0.000253	NA		NA	Adipose - Subcutaneous	Myeloid_Sum
resolvin D2	NA	chemical - endogenous mammalian		NA		0.000253	NA		NA	Adipose - Subcutaneous	Myeloid_Sum
NFATC1	NA	transcription regulator		NA		0.000256	NA	47 (7)	NA	Adipose - Subcutaneous	Myeloid_Sum
NCOR2	NA	transcription regulator		NA		0.000258	NA	10 (2)	NA	Adipose - Subcutaneous	Myeloid_Sum
paclitaxel	NA	chemical drug		1.64	bias	0.000259	NA	49 (20)	NA	Adipose - Subcutaneous	Myeloid_Sum
ethanol	NA	chemical - endogenous mammalian		1.597	bias	0.00026	NA	45 (14)	NA	Adipose - Subcutaneous	Myeloid_Sum
miR-155-5p (miRNAs w/seed UAAUGCU)	NA	mature microRNA	Inhibited	-2.4	bias	0.000272	NA		NA	Adipose - Subcutaneous	Myeloid_Sum
CD14	NA	transmembrane receptor		1.961	bias	0.000276	NA	49 (18)	NA	Adipose - Subcutaneous	Myeloid_Sum
POU2AF1	NA	transcription regulator		NA		0.000276	NA	36 (7)	NA	Adipose - Subcutaneous	Myeloid_Sum
CCL11	NA	cytokine		1.702	bias	0.000276	NA	51 (16)	NA	Adipose - Subcutaneous	Myeloid_Sum
8-epi-prostaglandin F2alpha	NA	chemical - endogenous mammalian		NA		0.000287	NA	27 (5)	NA	Adipose - Subcutaneous	Myeloid_Sum
beta-glucan	NA	chemical drug		NA		0.000287	NA		NA	Adipose - Subcutaneous	Myeloid_Sum
SLC39A8	NA	transporter		NA		0.000287	NA	2 (3)	NA	Adipose - Subcutaneous	Myeloid_Sum
TNFAIP8	NA	other		NA		0.000287	NA		NA	Adipose - Subcutaneous	Myeloid_Sum
CP 96345	NA	chemical drug		NA		0.000287	NA		NA	Adipose - Subcutaneous	Myeloid_Sum
Relaxin	NA	group		NA		0.000288	NA		NA	Adipose - Subcutaneous	Myeloid_Sum
ITGA1	NA	other		NA		0.000288	NA	48 (22)	NA	Adipose - Subcutaneous	Myeloid_Sum
oxazolone	NA	chemical reagent		NA		0.000288	NA	41 (7)	NA	Adipose - Subcutaneous	Myeloid_Sum
Ni2+	NA	chemical reagent		NA		0.000288	NA	39 (11)	NA	Adipose - Subcutaneous	Myeloid_Sum
HSP90B1	NA	other		NA		0.000295	NA	43 (12)	NA	Adipose - Subcutaneous	Myeloid_Sum
IL12B	NA	cytokine		1.205	bias	0.000295	NA	51 (16)	NA	Adipose - Subcutaneous	Myeloid_Sum
WT1	NA	transcription regulator		0.831		0.000296	NA	12 (3)	NA	Adipose - Subcutaneous	Myeloid_Sum
diphenyleneiodonium	NA	chemical reagent		-1.96	bias	0.000315	NA	46 (17)	NA	Adipose - Subcutaneous	Myeloid_Sum
S100A9	NA	other		1.767	bias	0.00032	NA	41 (16)	NA	Adipose - Subcutaneous	Myeloid_Sum
2-(4-acetoxyphenyl)-2-chloro-N-methylethylamine	NA	chemical reagent		NA		0.000326	NA	43 (11)	NA	Adipose - Subcutaneous	Myeloid_Sum
plumbagin	NA	chemical toxicant		NA		0.000326	NA	44 (19)	NA	Adipose - Subcutaneous	Myeloid_Sum
[truncated: 90,803 more rows]

## Sheet: IPA-Regulators-Filtered
Supplementary Data 8B. Upstream regulator analysis on filtered gene sets for Hot and Cold clusters for 123 Tissue-Cell Pairs.
Upstream.Regulator	Expr.Log.Ratio	Molecule.Type	Predicted.Activation.State	Activation.z.score	Flags	p.value.of.overlap	Target.Molecules.in.Dataset	Mechanistic.Network	Tissue	CellType
CD40	NA	transmembrane receptor	NA	NA	NA	2.06e-06	IGHG1,IGHG2,IGHG3,IGHG4	NA	Adipose - Subcutaneous	Lymph_Sum
IL21	NA	cytokine	NA	NA	NA	5.97e-05	IGHG1,IGHG2,IGHG3	NA	Adipose - Subcutaneous	Lymph_Sum
IL4	NA	cytokine	NA	1.945	NA	0.000729	IGHG1,IGHG2,IGHG3,IGHG4	NA	Adipose - Subcutaneous	Lymph_Sum
LCTL	NA	enzyme	NA	NA	NA	0.000913	KLB	NA	Adipose - Subcutaneous	Lymph_Sum
LEP	NA	growth factor	NA	NA	NA	0.000958	GAL,KLB,SIM1	NA	Adipose - Subcutaneous	Lymph_Sum
intralipid	NA	chemical drug	NA	NA	NA	0.00365	GAL	NA	Adipose - Subcutaneous	Lymph_Sum
chlorpyrifos	NA	chemical toxicant	NA	NA	NA	0.00365	GAL	NA	Adipose - Subcutaneous	Lymph_Sum
lacto-N-fucopentaose III	NA	chemical - endogenous mammalian	NA	NA	NA	0.00365	IGHG1	NA	Adipose - Subcutaneous	Lymph_Sum
MSH2	NA	enzyme	NA	NA	NA	0.0041	IGHG1	NA	Adipose - Subcutaneous	Lymph_Sum
SEMA4D	NA	transmembrane receptor	NA	NA	NA	0.00456	IGHG1	NA	Adipose - Subcutaneous	Lymph_Sum
TNFSF8	NA	cytokine	NA	NA	NA	0.00501	IGHG3	NA	Adipose - Subcutaneous	Lymph_Sum
terbutaline	NA	chemical drug	NA	NA	NA	0.00501	IGHG1	NA	Adipose - Subcutaneous	Lymph_Sum
picryl chloride	NA	chemical toxicant	NA	NA	NA	0.00637	IGHG1	NA	Adipose - Subcutaneous	Lymph_Sum
CR2	NA	transmembrane receptor	NA	NA	NA	0.00728	IGHG1	NA	Adipose - Subcutaneous	Lymph_Sum
rituximab	NA	biologic drug	NA	NA	NA	0.00864	IGHG1	NA	Adipose - Subcutaneous	Lymph_Sum
IL21R	NA	transmembrane receptor	NA	NA	NA	0.00864	IGHG1	NA	Adipose - Subcutaneous	Lymph_Sum
EPOR	NA	transmembrane receptor	NA	NA	NA	0.00955	IGHG1	NA	Adipose - Subcutaneous	Lymph_Sum
SIX5	NA	transcription regulator	NA	NA	NA	0.0109	SIM1	NA	Adipose - Subcutaneous	Lymph_Sum
hemocyanin	NA	biologic drug	NA	NA	NA	0.0114	IGHG1	NA	Adipose - Subcutaneous	Lymph_Sum
TICAM2	NA	other	NA	NA	NA	0.0123	IGHG1	NA	Adipose - Subcutaneous	Lymph_Sum
P2RY14	NA	G-protein coupled receptor	NA	NA	NA	0.0127	GAL	NA	Adipose - Subcutaneous	Lymph_Sum
CD40LG	NA	cytokine	NA	NA	NA	0.0135	IGHG1,IGHG3	NA	Adipose - Subcutaneous	Lymph_Sum
NPY	NA	other	NA	NA	NA	0.0145	GAL	NA	Adipose - Subcutaneous	Lymph_Sum
2,4-dinitrophenol-ovalbumin conjugate	NA	chemical reagent	NA	NA	NA	0.0145	IGHG1	NA	Adipose - Subcutaneous	Lymph_Sum
NR1D1	NA	ligand-dependent nuclear receptor	NA	NA	NA	0.0172	KLB	NA	Adipose - Subcutaneous	Lymph_Sum
INPP5D	NA	phosphatase	NA	NA	NA	0.0177	IGHG1	NA	Adipose - Subcutaneous	Lymph_Sum
TNFSF13	NA	cytokine	NA	NA	NA	0.0177	IGHG1	NA	Adipose - Subcutaneous	Lymph_Sum
KCNK9	NA	ion channel	NA	NA	NA	0.0186	GAL	NA	Adipose - Subcutaneous	Lymph_Sum
ALB	NA	transporter	NA	NA	NA	0.0199	IGHG1	NA	Adipose - Subcutaneous	Lymph_Sum
FGF21	NA	growth factor	NA	NA	NA	0.0213	KLB	NA	Adipose - Subcutaneous	Lymph_Sum
BIRC5	NA	other	NA	NA	NA	0.0253	IGHG1	NA	Adipose - Subcutaneous	Lymph_Sum
MSC	NA	transcription regulator	NA	NA	NA	0.0257	FCRL5	NA	Adipose - Subcutaneous	Lymph_Sum
POU2AF1	NA	transcription regulator	NA	NA	NA	0.0262	IGHG1	NA	Adipose - Subcutaneous	Lymph_Sum
ZEB1	NA	transcription regulator	NA	NA	NA	0.0293	MAL2	NA	Adipose - Subcutaneous	Lymph_Sum
NR5A1	NA	ligand-dependent nuclear receptor	NA	NA	NA	0.0302	GAL	NA	Adipose - Subcutaneous	Lymph_Sum
C3	NA	peptidase	NA	NA	NA	0.0311	IGHG1	NA	Adipose - Subcutaneous	Lymph_Sum
RELB	NA	transcription regulator	NA	NA	NA	0.0337	IGHG1	NA	Adipose - Subcutaneous	Lymph_Sum
IL6R	NA	transmembrane receptor	NA	NA	NA	0.0346	GAL	NA	Adipose - Subcutaneous	Lymph_Sum
R5020	NA	chemical reagent	NA	NA	NA	0.0359	GAL	NA	Adipose - Subcutaneous	Lymph_Sum
ISL1	NA	transcription regulator	NA	NA	NA	0.039	GAL	NA	Adipose - Subcutaneous	Lymph_Sum
IKBKE	NA	kinase	NA	NA	NA	0.0395	FCRL5	NA	Adipose - Subcutaneous	Lymph_Sum
ZFHX3	NA	transcription regulator	NA	NA	NA	0.0403	SIM1	NA	Adipose - Subcutaneous	Lymph_Sum
daidzein	NA	chemical drug	NA	NA	NA	0.043	MAL2	NA	Adipose - Subcutaneous	Lymph_Sum
LHX1	NA	transcription regulator	NA	NA	NA	0.0465	SIM1	NA	Adipose - Subcutaneous	Lymph_Sum
VIP	NA	other	NA	NA	NA	0.0482	IGHG1	NA	Adipose - Subcutaneous	Lymph_Sum
POU4F1	NA	transcription regulator	NA	NA	NA	0.0491	GAL	NA	Adipose - Subcutaneous	Lymph_Sum
SB-431542	NA	chemical reagent	NA	NA	NA	0.05	GAL	NA	Adipose - Subcutaneous	Lymph_Sum
IFNG	NA	cytokine	Activated	5.093	bias	5.69e-17	ADA2,ATF3,ATP1B1,BLNK,BUB1B,C1QC,C2,CCL3,CD83,CDKN2A,CENPM,CTSB,CTSD,CTSS,CTSV,CXADR,CXCL1,CXCL16,CXCL2,CXCR4,FBP1,FCGR1A,FCGR2A,FCGR3A/FCGR3B,GDF15,HMOX1,IFI30,IL18,IL1RN,IL27,IL4I1,ITGAM,ITGB2,KMO,LGALS9,MFSD2A,mir-146,MMP1,MT1H,OAS1,OASL,P2RY1,PARVG,PCSK1,PLAUR,RAC2,RARRES1,SCG5,SLC16A3,SPI1,SPP1,ST18,THEMIS2,TLR1,TNFSF15,TUBB3	94 (17)	Adipose - Subcutaneous	MacrophageSum
IL13	NA	cytokine		0.215	bias	4.01e-13	ADAM8,ATF3,CCL3,CTSB,CTSS,CTSV,CXCL1,CXCL2,CXCR4,FCGR1A,FCGR2A,HMOX1,IL18,IL1RN,JAKMIP2,KRT16,LIPA,MATK,MMP1,SLA,SLC16A6,SLC7A7,SPINT1,SPP1,ST14,TLR1	100 (18)	Adipose - Subcutaneous	MacrophageSum
lipopolysaccharide	NA	chemical drug	Activated	5.502	bias	3.2e-11	APOC1,ATF3,C1QC,CCL3,CCNB2,CD300LF,CD83,CEMIP,CTSB,CTSV,CXADR,CXCL1,CXCL16,CXCL2,CXCR4,CYTIP,EREG,GK,GNA15,GPR84,HMOX1,IL18,IL1RN,IL24,IL27,IL4I1,ITGAM,ITGB2,KCNAB2,KCNN4,KMO,LGALS9,LIPA,LIPG,LYZ,mir-146,MMP1,MMP7,NLRP2,OAS1,OASL,OLR1,OSCAR,PLAUR,PTPRO,SLAMF7,SLC16A3,SPI1,SPP1,ST18,STXBP2,TIMD4,TLR1,TNFSF15,TNFSF9	102 (17)	Adipose - Subcutaneous	MacrophageSum
CSF2	NA	cytokine	Activated	3.972	bias	4.12e-11	ADAM8,BIRC5,BUB1B,CCL3,CD83,CDCA2,CXCL1,CXCL2,CXCR4,FCGR1A,GDF15,GK,IFNLR1,IL1RN,IL24,ITGAM,LCP1,MFSD2A,MMP1,SCIMP,SKA3,SLAMF7,SPI1,SPP1,TLR1,TNFSF15	88 (17)	Adipose - Subcutaneous	MacrophageSum
tetradecanoylphorbol acetate	NA	chemical drug	Activated	4.384	bias	8.76e-11	ADAM8,ATF3,BIRC5,CAPG,CCL3,CDKN2A,CEMIP,CTSB,CTSD,CTSV,CXCL2,CXCR4,FCGBP,FCGR1A,GAL,GDF15,HAVCR1,HMGA2,HSD17B2,IL18,IL1RN,IL24,IL4I1,ITGAD,ITGAM,ITGB2,KCNN4,LIPA,LIPG,LYZ,mir-146,MMP1,MMP7,OAS1,OLR1,PLAUR,PTPRO,SLC28A3,SPN,SPP1,TLR1	111 (20)	Adipose - Subcutaneous	MacrophageSum
SPI1	2.509	transcription regulator	Activated	2.062	bias	1.56e-10	BLNK,C1QC,CCL3,CCNB2,CTSS,GPR84,IL18,IL1RN,IL24,ITGAM,ITGB2,LYZ,mir-142,MMP1,MT1H,OASL,OSCAR,SPI1,SPP1	95 (19)	Adipose - Subcutaneous	MacrophageSum
poly rI:rC-RNA	NA	biologic drug	Activated	4.627	bias	3.4e-10	ATF3,BIRC5,C2,CCL3,CD83,CXCL1,CXCL2,CXCR4,FCGR1A,GDF15,GPR84,IL18,IL27,IL4I1,IQGAP2,ITGAM,KMO,LGALS9,LIPG,LYZ,MMP1,OAS1,OASL,OLR1,PLAUR,TLR1	96 (20)	Adipose - Subcutaneous	MacrophageSum
TREM1	NA	transmembrane receptor	Activated	3.023	bias	7.21e-10	ATF3,ATP1B1,CCL3,CD83,CXCL1,CXCL2,CXCR4,GREM1,HTRA4,MMP1,NRIP3,OASL,SCG5,SLAMF7,SPP1,TNFSF15	102 (18)	Adipose - Subcutaneous	MacrophageSum
tretinoin	NA	chemical - endogenous mammalian	Activated	4.367	bias	6.95e-09	BIRC5,CCL3,CDKN2A,CRABP2,CTSB,CTSD,CTSS,CXCL1,CXCL2,CXCR4,CYP2S1,DEFA1 (includes others),DHRS9,FFAR3,GDF15,GM2A,GREM1,HES2,HMOX1,IL24,IL4I1,ITGAM,ITGB2,JAML,KRT16,LGALS9,LIPA,LSP1,mir-146,MMP1,MMP7,NLRC4,OAS1,OASL,OSCAR,PLAUR,PRAM1,RARRES1,RASGRF1,SLA,SLAMF7,SLC17A9,SPI1,SPP1,TUBB3	90 (17)	Adipose - Subcutaneous	MacrophageSum
SMARCA4	NA	transcription regulator	Activated	3.758	bias	8.6e-09	BIRC5,BIRC7,CDKN2A,CTSB,CTSS,CXCR4,DHRS9,EREG,FBP1,FCGR2A,HCST,HMGA2,IFI30,MMP1,MMP7,MT1H,NRIP3,PLAUR,PPP1R14C,RAC2,SCG5,SLAMF9,SPOCD1,SPP1,TM4SF19,TNNI2	94 (14)	Adipose - Subcutaneous	MacrophageSum
CSF3	NA	cytokine	Activated	2.875	bias	1.05e-08	BIRC5,CAPG,CCL3,CD300LF,CTSD,CXCL2,CXCR4,FCGR1A,HMOX1,IL1RN,ITGAM,ITGB2,LYZ,SPI1	80 (16)	Adipose - Subcutaneous	MacrophageSum
resiquimod	NA	chemical drug	Activated	2.057	bias	1.61e-08	ATF3,CD83,CXCL1,CXCL2,FCGR1A,FCGR2A,GDF15,GM2A,GPR84,IL18,IL27,SPI1,SPP1,TNFSF15	81 (17)	Adipose - Subcutaneous	MacrophageSum
IL1B	NA	cytokine	Activated	4.238	bias	1.86e-08	ADAM8,ATF3,CCL3,CD83,CTSB,CTSS,CXCL1,CXCL2,CXCR4,CYTIP,FERMT3,GDF15,GM2A,HMOX1,IL18,IL1RN,IL24,IL27,IL4I1,ITGAM,LCP1,LGALS9,mir-146,MMP1,MMP7,OLR1,PCSK1,RAC2,SPP1,ST18,STMN2,TNFSF15	79 (16)	Adipose - Subcutaneous	MacrophageSum
NR1H3	NA	ligand-dependent nuclear receptor		-1.342		3.17e-08	ATF3,BIRC5,BUB1B,CCNB2,CXCL16,CXCL2,CYTIP,DHRS9,FBP1,FCGR1A,IL1RN,LSP1,LYZ,SLC16A10,TLR1	48 (4)	Adipose - Subcutaneous	MacrophageSum
HRG	NA	other	Activated	2.449	bias	5.82e-08	C1QC,CD83,CXCR4,FCGR1A,FCGR3A/FCGR3B,SPP1		Adipose - Subcutaneous	MacrophageSum
dexamethasone	NA	chemical drug	Inhibited	-2.161		7.28e-08	ARRB2,ATF3,ATP1B1,BIRC5,CARD9,CCL3,CD83,CDKN2A,CPA4,CRABP2,CTSB,CTSD,CTSV,CXADR,CXCL1,CXCL2,CXCR4,CYP2S1,DEFA1 (includes others),DHRS9,EREG,FBP1,GAL,GDF15,GPR84,HCST,HMOX1,IL18,IL1RN,ITGAM,LAMA1,LAPTM5,LSP1,mir-146,MMP1,MT1H,NLRC4,NR0B1,OASL,OLR1,PCSK1,PLAUR,PPP1R14C,RARRES1,RNF128,SCG2,SKA3,SLA,SPI1,SPOCD1,SPP1	98 (19)	Adipose - Subcutaneous	MacrophageSum
TGFB1	NA	growth factor	Activated	3.621	bias	1.05e-07	BIRC5,BUB1B,C1QC,C2,C4BPB,CCL3,CCNB2,CD83,CDKN2A,CEMIP,CPXM1,CTSB,CTSD,CTSS,CXADR,CXCL1,CXCL2,CXCR4,DOCK2,EREG,FCGR1A,FCGR3A/FCGR3B,GAL,GDF15,GREM1,HCST,HMGA2,HMOX1,IFI30,IL18,IL1RN,ITGAM,ITGB2,mir-146,MMP1,MMP7,OLR1,OVOL1,P2RY1,PLAUR,PLEK2,SCG5,SLC16A3,SPI1,SPP1,TUBB3	98 (17)	Adipose - Subcutaneous	MacrophageSum
IL18	2.102	cytokine	Activated	2.264	bias	1.19e-07	ADA2,ATF3,CCL3,CD83,CXCL16,DEFA1 (includes others),FCGR3A/FCGR3B,GNA15,HAVCR2,IL18,ITGAM,MMP1,SPP1	98 (19)	Adipose - Subcutaneous	MacrophageSum
genistein	NA	chemical drug	Activated	2.203	bias	1.2e-07	ATP6V0D2,BIRC5,BIRC7,CCNB2,CTSB,CTSD,CTSV,CXCL2,EREG,FERMT3,GDF15,GM2A,HCST,HMOX1,ITGB2,LAPTM5,LIPA,MMP1,SPP1	82 (18)	Adipose - Subcutaneous	MacrophageSum
C5	NA	cytokine	Activated	2.645	bias	1.35e-07	ATF3,CCL3,CXCL1,CXCL2,FCGR1A,FCGR2A,GDF15,IL27,ITGAM,ITGB2,MMP1	85 (16)	Adipose - Subcutaneous	MacrophageSum
CSF1	NA	cytokine	Activated	2.389	bias	1.54e-07	BIRC5,CCL3,CXCL2,FCGR2A,FCGR3A/FCGR3B,FERMT3,GDF15,IL18,ITGAM,OSCAR,SIRPB1,SLC16A3,SPI1,TLR1	98 (17)	Adipose - Subcutaneous	MacrophageSum
IL6	NA	cytokine	Activated	3.927	bias	1.72e-07	ATF3,BIRC5,BUB1B,CCNB2,CD83,CDKN2A,CXCL1,CXCL2,CXCR4,CYTIP,EREG,FCGR1A,GAL,GREM1,HMOX1,IL1RN,ITGAM,LYZ,mir-142,MMP1,MMP7,PCLAF,PCSK1,SLC7A7,SPI1,SPP1,TLR1	76 (16)	Adipose - Subcutaneous	MacrophageSum
PD98059	NA	chemical - kinase inhibitor	Inhibited	-4.254	bias	3.77e-07	ATF3,BIRC5,CCL3,CD83,CDKN2A,CTSB,CXCL1,CXCL2,CXCR4,EREG,HMGA2,HMOX1,IL1RN,IL24,ITGAM,ITGB2,LIPG,MMP1,MMP7,NR0B1,PLAUR,SPP1	86 (16)	Adipose - Subcutaneous	MacrophageSum
JUN	NA	transcription regulator	Activated	3.395	bias	3.79e-07	ATF3,CDKN2A,CXCL1,CXCL16,EREG,HMOX1,IL24,IL27,ITGAD,ITGAM,KRT16,mir-146,MMP1,MMP7,PCSK1,PLAUR,PTPRO,RASGRF1,SPP1,TNFSF15	99 (22)	Adipose - Subcutaneous	MacrophageSum
peptidoglycan	NA	chemical - endogenous non-mammalian	Activated	3.081	bias	4.37e-07	CCL3,CXCL1,CXCL16,CXCL2,CXCR4,HMOX1,IL18,IL1RN,ITGB2,MMP1	77 (15)	Adipose - Subcutaneous	MacrophageSum
fluticasone propionate	NA	chemical drug		-0.632		5.33e-07	CD83,CXCL1,CXCL2,GAL,IL1RN,MMP7,OLR1,RARRES1,SLA,SLC16A6,SPP1,TM4SF19		Adipose - Subcutaneous	MacrophageSum
TCL1A	NA	transcription regulator		NA		6.23e-07	C1QC,CTSB,CTSD,CTSS,GDF15,HMOX1,ITGAM,ITGB2,PTPRO	67 (7)	Adipose - Subcutaneous	MacrophageSum
FCGR1A	2.377	transmembrane receptor		NA		6.24e-07	FCGR1A,IL1RN,ITGAM,ITGB2,LSP1	57 (11)	Adipose - Subcutaneous	MacrophageSum
hemozoin	NA	chemical - endogenous non-mammalian	Activated	2.382	bias	6.56e-07	CCL3,CD83,CXCL1,CXCL2,CXCR4,HMOX1	83 (17)	Adipose - Subcutaneous	MacrophageSum
IFN Beta	NA	group	Activated	2.19	bias	6.57e-07	ATF3,CCL3,CD83,CXCL1,IL1RN,IL24,IL27,NLRP2,OAS1,OASL,SLC16A6	81 (19)	Adipose - Subcutaneous	MacrophageSum
IL4	NA	cytokine	Activated	2.672	bias	7.15e-07	BIRC5,CAPG,CCL3,CD300LF,CD83,CXCL1,CXCL16,CXCL2,CXCR4,FCGR2A,FCGR3A/FCGR3B,GNA15,IFI30,IFNLR1,IL18,IL1RN,IL24,IL4I1,ITGB2,KCNAB2,KMO,LIPG,LSP1,MATK,MMP1,OASL,SIRPB1,SLAMF7,SPP1,ST14	83 (15)	Adipose - Subcutaneous	MacrophageSum
Immunoglobulin	NA	complex		0.089		7.4e-07	BIRC5,CAPG,CCL3,CD83,CXCL1,CXCL2,CXCR4,FBP1,FCGR1A,FCGR2A,FCGR3A/FCGR3B,HMOX1,IFI30,IL18,IL1RN,IL24,MMP1,RNF128,SPI1,SPP1,TNFSF15	99 (19)	Adipose - Subcutaneous	MacrophageSum
IL10	NA	cytokine		-0.019		7.73e-07	CCL3,CD83,CTSB,CTSS,CXCL2,CXCR4,FCGR1A,FCGR2A,FCGR3A/FCGR3B,HMOX1,IL18,IL1RN,IL24,IL27,ITGAM,MMP1,RARRES1	93 (18)	Adipose - Subcutaneous	MacrophageSum
NFkB (complex)	NA	complex	Activated	3.227	bias	8.11e-07	ATF3,BIRC5,CCL3,CCNB2,CD83,CXCL1,CXCL2,CXCR4,FCGR1A,GDF15,HMOX1,IL18,IL1RN,IL24,IL27,ITGAM,LSP1,mir-146,MMP1,OLR1,SLC16A3,SPP1,ST18	102 (18)	Adipose - Subcutaneous	MacrophageSum
IgG	NA	complex		0.492	bias	8.13e-07	ATP1B1,CCL3,CRABP2,FCGR1A,FCGR2A,IL1RN,ITGAM,KRT16,PLAUR,SLAMF7,SPINT1,ST14,TNFSF15	62 (11)	Adipose - Subcutaneous	MacrophageSum
STAT3	NA	transcription regulator	Activated	3.2	bias	9.44e-07	BIRC5,CD83,CDKN2A,CTSB,CXCL2,CXCR4,FCGR1A,HAVCR1,HMOX1,IFI30,IL1RN,ITGAM,ITGB2,LYZ,MMP1,MMP7,NR0B1,OAS1,OASL,PCSK1,PLAUR,SPI1	101 (21)	Adipose - Subcutaneous	MacrophageSum
PI3K (complex)	NA	complex	Activated	3.223	bias	1.11e-06	ATF3,BIRC5,CCL3,CTSD,CXCR4,DAPP1,HMOX1,IL1RN,ITGAM,ITGB2,LSP1,MMP1,SPI1,SPP1,TUBB3	82 (17)	Adipose - Subcutaneous	MacrophageSum
HRAS	NA	enzyme	Activated	2.937	bias	1.11e-06	BIRC5,BPIFB4,C1QC,CAPG,CDKN2A,CRABP2,CTSB,CTSS,CTSV,CXCL1,HMOX1,IFI30,IL24,IQGAP2,ITGAM,KRT16,LIPG,LSP1,LYZ,MMP1,PLAUR,SPP1,ST18	103 (21)	Adipose - Subcutaneous	MacrophageSum
CD40	NA	transmembrane receptor	Activated	2.644	bias	1.23e-06	BIRC5,CCL3,CD83,DAPP1,IL18,IL1RN,IL24,IL27,IL4I1,ITGAM,ITGB2,RASGRF1,SLAMF7	91 (17)	Adipose - Subcutaneous	MacrophageSum
Pam3-Cys-Ser-Lys4	NA	chemical reagent	Activated	2.92	bias	1.27e-06	CARD9,CD83,CXCL2,FCGR2A,IL18,IL27,MMP1,SLC16A3,SPI1,TLR1,TNFSF15	86 (19)	Adipose - Subcutaneous	MacrophageSum
imiquimod	NA	chemical drug	Activated	2.204	bias	1.3e-06	CCL3,CDKN2A,CXCL2,HMOX1,IL18,IL1RN,ITGB2,OAS1,OASL	75 (16)	Adipose - Subcutaneous	MacrophageSum
TGM2	NA	enzyme	Activated	3.426	bias	1.5e-06	CCL3,DEFA1 (includes others),FFAR3,GM2A,ITGAM,JAML,LGALS9,LSP1,NLRC4,OAS1,OASL,SLAMF7,SPP1		Adipose - Subcutaneous	MacrophageSum
WNT5A	NA	cytokine		0.157		1.63e-06	CXCL1,CXCL2,CXCR4,EREG,GREM1,LCP1,MMP1,MMP7,SPP1,TLR1	89 (19)	Adipose - Subcutaneous	MacrophageSum
IL1RN	5.402	cytokine	Inhibited	-3.066	bias	1.75e-06	ATF3,CTSS,CXCL1,LGALS9,MMP1,OAS1,OASL,RARRES1,SPP1,THEMIS2	88 (18)	Adipose - Subcutaneous	MacrophageSum
OSCAR	2.885	other	Activated	2.449	bias	1.77e-06	CD83,CXCL1,CXCL2,IL1RN,ITGAM,MMP7	85 (15)	Adipose - Subcutaneous	MacrophageSum
LY294002	NA	chemical - kinase inhibitor	Inhibited	-3.743	bias	1.83e-06	ATF3,BIRC5,BUB1B,CD83,CDKN2A,CXCL1,CXCL16,CXCL2,EREG,GDF15,GK,HAVCR2,HMOX1,IL1RN,ITGAM,SCG2,SLA,SPN,SPP1,SULT1C2	77 (13)	Adipose - Subcutaneous	MacrophageSum
prostaglandin E2	NA	chemical - endogenous mammalian		0.554	bias	2.31e-06	ATF3,BIRC5,CCL3,CD83,CXCL1,CXCR4,CYTIP,EREG,HMOX1,IL1RN,IL27,IL4I1,ITGAM,MMP1,SPP1	80 (16)	Adipose - Subcutaneous	MacrophageSum
beta-estradiol	NA	chemical - endogenous mammalian		1.902	bias	2.89e-06	ARRB2,ATF3,ATP1B1,BCAT1,BIRC5,BLNK,CCNB2,CENPM,CPXM1,CRABP2,CTSB,CTSD,CXADR,CXCL1,CXCL2,CXCR4,DHRS9,EREG,FCGR2A,GAL,GK,GM2A,GREM1,HCST,HMGA2,HMOX1,HSD17B2,IFI30,IL18,IL24,ITGB2,KRT16,LAPTM5,LYZ,MMP1,MMP7,NR0B1,NRIP3,OAS1,PLAUR,RASGRF1,SCG2,SCG5,SLA,SPN,SULT1C2	111 (20)	Adipose - Subcutaneous	MacrophageSum
Salmonella enterica serotype abortus equi lipopolysaccharide	NA	chemical toxicant	Activated	3.302	bias	2.97e-06	ATP1B1,CCL3,CXCL1,CXCL2,EREG,IL18,MMP1,OASL,SLAMF7,TNFSF15,TNFSF9	62 (7)	Adipose - Subcutaneous	MacrophageSum
ATP	NA	chemical - endogenous mammalian		1.276	bias	4.01e-06	BIRC5,CD83,CXCL2,CXCR4,IL1RN,IL27,ITGAM,MMP1,TUBB3	73 (16)	Adipose - Subcutaneous	MacrophageSum
APOE	NA	transporter	Inhibited	-2.764	bias	4.24e-06	ATF3,C1QC,C2,CTSB,CTSD,CTSS,CTSV,FCGR1A,HMOX1,IL1RN,ITGAM,LAMA1,LIPA,LIPG,SPP1	107 (21)	Adipose - Subcutaneous	MacrophageSum
SB203580	NA	chemical - kinase inhibitor	Inhibited	-3.316	bias	4.38e-06	ATF3,BIRC5,CCL3,CD83,CDKN2A,CXCL1,EREG,GK,HMOX1,IL18,IL1RN,ITGAM,MMP1,OLR1,PLAUR,SPP1,TMEM52B,TNFSF9	73 (15)	Adipose - Subcutaneous	MacrophageSum
Ige	NA	complex	Activated	2.891	bias	4.73e-06	ADAM8,BCAT1,BIRC5,CCL3,CXADR,CXCL16,CXCL2,FCGR1A,GDF15,HAVCR2,HMOX1,RPS6KA1,SCIMP,SLC37A2,SPP1	81 (17)	Adipose - Subcutaneous	MacrophageSum
BTK	NA	kinase		0.6		5.77e-06	ATP6V0D2,CDKN2A,CXCR4,HMOX1,IL18,IL27,IL4I1,SPI1,SPN	86 (16)	Adipose - Subcutaneous	MacrophageSum
KRAS	NA	enzyme		0.113		5.79e-06	ATF3,ATP1B1,BIRC5,CDKN2A,CXADR,EREG,FCGR2A,HMOX1,IL24,IQGAP2,ITGAM,ITGB2,KCNN4,KRT16,LIPG,LYZ,MMP7,NR0B1,OAS1,SPI1,SPP1	99 (19)	Adipose - Subcutaneous	MacrophageSum
SP1	NA	transcription regulator	Activated	3.428	bias	6.09e-06	ATF3,BIRC5,CDKN2A,CRABP2,CTSD,CXCR4,DLX3,EREG,GDF15,HMOX1,ITGAD,ITGAM,KRT16,LAMA1,LIPA,mir-146,MMP1,PLAUR,SPN,SPP1	106 (25)	Adipose - Subcutaneous	MacrophageSum
HIF1A	NA	transcription regulator	Activated	2.552	bias	6.13e-06	BIRC5,CDCP1,CDKN2A,CEMIP,CTSD,CXCL2,CXCR4,CYP2S1,DNAJC5B,EREG,HMOX1,ITGB2,MMP1,MMP7,PLAUR,SCG2,SLC16A3	83 (17)	Adipose - Subcutaneous	MacrophageSum
CBX5	NA	transcription regulator	Inhibited	-3	bias	6.64e-06	BIRC5,C15orf48,CEMIP,CPA4,MMP7,OAS1,OLR1,SCG5,SLC7A7		Adipose - Subcutaneous	MacrophageSum
TNF	NA	cytokine	Activated	6.109	bias	6.96e-06	ADAM8,ATF3,BIRC5,BIRC7,BUB1B,CCL3,CD83,CDKN2A,CTSB,CTSS,CXCL1,CXCL16,CXCL2,CXCR4,CYTIP,EREG,GDF15,GM2A,GNA15,GPR84,HMOX1,IL18,IL1RN,IL24,IL27,IL4I1,ITGAM,ITGB2,KMO,LGALS9,MFSD2A,mir-146,MMP1,MMP7,OAS1,OASL,OLR1,PLAUR,SPP1,TMEM52B,TNFSF15,TNFSF9	92 (17)	Adipose - Subcutaneous	MacrophageSum
SELPLG	NA	other	Activated	2.449	bias	7.4e-06	CCL3,CXCL2,CXCR4,HAVCR2,ITGAM,PLAUR	92 (10)	Adipose - Subcutaneous	MacrophageSum
RELA	NA	transcription regulator	Activated	2.036	bias	7.82e-06	BIRC5,CCL3,CDKN2A,CTSB,CXCL1,CXCL2,CXCR4,GDF15,HMOX1,IL1RN,IL27,mir-146,MMP1,MMP7,OLR1,SPI1,TUBB3	81 (17)	Adipose - Subcutaneous	MacrophageSum
IL15	NA	cytokine		1.587	bias	9.34e-06	CCL3,CD83,CXCL2,CXCR4,DEFA1 (includes others),FBP1,FCGR3A/FCGR3B,HAVCR2,HCST,HMOX1,IL24,LSP1,MT1H,RAC2,SLC16A3,SPN,TNNI2	86 (18)	Adipose - Subcutaneous	MacrophageSum
EHF	NA	transcription regulator		1.294	bias	9.71e-06	BLNK,CDKN2A,CRABP2,EREG,HMOX1,IL1RN,MMP1,PLAUR	34 (4)	Adipose - Subcutaneous	MacrophageSum
MYD88	NA	other	Activated	3.478	bias	1.01e-05	CD83,CXCL1,CXCL2,GDF15,HMOX1,IL18,IL1RN,IL27,MMP7,OASL,OLR1,SLC16A3,SPP1	103 (17)	Adipose - Subcutaneous	MacrophageSum
CCR1	NA	G-protein coupled receptor		1.342	bias	1.04e-05	ATP6V0D2,CTSS,CTSV,ITGAM,SPP1		Adipose - Subcutaneous	MacrophageSum
nicotine	NA	chemical drug		1.429	bias	1.06e-05	ATP6V0D2,BIRC5,CCL3,CHRNA1,HMOX1,ITGAM,MMP7,PLAUR,SCG2,SPP1,TNFSF9	100 (18)	Adipose - Subcutaneous	MacrophageSum
10E,12Z-octadecadienoic acid	NA	chemical - endogenous mammalian	Activated	3.104		1.14e-05	ADAM8,ATF3,ATP6V0D2,BIRC5,CAMK2B,GDF15,IL1RN,RASGRF1,ST18,TM4SF19	61 (11)	Adipose - Subcutaneous	MacrophageSum
RNA polymerase II	NA	complex		NA		1.22e-05	BLNK,CCNB2,CD83,CDKN2A,CXCL2,CXCR4,GDF15,HCST,IL1RN,KCNAB2,OASL,SPI1,SPP1		Adipose - Subcutaneous	MacrophageSum
CAMP	NA	other		1.894	bias	1.65e-05	CCL3,CD83,CXCL1,CXCR4,IL18,IL1RN,ITGAM,ITGB2	87 (17)	Adipose - Subcutaneous	MacrophageSum
RNF31	NA	enzyme		-0.816	bias	1.77e-05	CXCL1,CXCL16,CXCL2,CXCR4,IL18,IL1RN,IL24	88 (14)	Adipose - Subcutaneous	MacrophageSum
Nfat (family)	NA	group	Activated	2.138	bias	1.9e-05	ATF3,CCL3,DHRS9,HAVCR2,OSCAR,RNF128,SPOCD1,TUBB3		Adipose - Subcutaneous	MacrophageSum
aspirin	NA	chemical drug		-1.698	bias	2.69e-05	BIRC5,CCL3,CXCL1,CXCR4,GDF15,IL18,MMP1,OLR1	100 (17)	Adipose - Subcutaneous	MacrophageSum
IRF8	NA	transcription regulator		1.944	bias	2.79e-05	ATF3,CD83,CTSS,CXCL16,IL18,IL27,ITGAM,LSP1,OAS1	90 (17)	Adipose - Subcutaneous	MacrophageSum
MYB	NA	transcription regulator		-0.396	bias	2.88e-05	BIRC5,BLNK,C15orf48,CAMK2B,CXCL16,CXCL2,CXCR4,METTL7B,MMP1,SPP1	60 (10)	Adipose - Subcutaneous	MacrophageSum
JUND	NA	transcription regulator		NA		2.95e-05	CDKN2A,CXCL16,HMOX1,MMP1,MMP7,PLAUR,SPP1	95 (18)	Adipose - Subcutaneous	MacrophageSum
LDLR	NA	transporter		NA		3.02e-05	BIRC5,BUB1B,CCNB2,CYTIP,DHRS9,FCGR1A,IL1RN,LSP1,LYZ,SPP1,TLR1		Adipose - Subcutaneous	MacrophageSum
Cyp2c23	NA	enzyme		0.865	bias	3.09e-05	CCNB2,ITGAM,MS4A7,TIMD4		Adipose - Subcutaneous	MacrophageSum
TLR7	NA	transmembrane receptor	Activated	2.938	bias	3.15e-05	ATF3,CCL3,CD83,CPA4,CXCL1,CXCL2,GPR84,IL27,IL4I1,TMEM150B,VMO1	84 (19)	Adipose - Subcutaneous	MacrophageSum
SP600125	NA	chemical - kinase inhibitor	Inhibited	-2.347	bias	3.17e-05	ATF3,CCL3,CD83,CXCL1,CXCL16,CXCL2,HMOX1,IL27,LAMA1,LAPTM5,MMP1,SLC16A6,SPP1	78 (17)	Adipose - Subcutaneous	MacrophageSum
doxorubicin	NA	chemical drug		1.407	bias	3.3e-05	ATF3,BIRC5,BUB1B,CCNB2,CDCP1,CDKN2A,CTSB,CTSD,CXCL1,CXCL2,GDF15,HMOX1,NLRC4,PCLAF,RAC2,SPP1	94 (18)	Adipose - Subcutaneous	MacrophageSum
LDL	NA	complex	Activated	2.368	bias	3.35e-05	ATF3,CAMK2B,CCL3,CDKN2A,CXCL2,FCGR1A,HMOX1,IL1RN,mir-146,MMP1,OLR1,OSCAR	67 (15)	Adipose - Subcutaneous	MacrophageSum
resolvin D1	NA	chemical - endogenous mammalian		0.44	bias	3.38e-05	CXCL2,CXCR4,HMOX1,mir-142,mir-146	91 (16)	Adipose - Subcutaneous	MacrophageSum
ELF4	NA	transcription regulator		1.095	bias	3.38e-05	CDKN2A,CXCL2,DLX3,LYZ,SPP1		Adipose - Subcutaneous	MacrophageSum
NR3C1	NA	ligand-dependent nuclear receptor		0.342		3.39e-05	AIFM3,ARRB2,ATP1B1,CD83,CRABP2,CXCL2,CXCR4,IL18,IL24,ITGB2,MFSD2A,MMP1,NLRC4,NR0B1,OASL,OLR1,PPP1R14C,SCG2,SPP1,TLR1,TNFSF9	121 (19)	Adipose - Subcutaneous	MacrophageSum
ETS1	NA	transcription regulator	Activated	2.927	bias	3.43e-05	CDKN2A,FCGR2A,HCST,HMOX1,IL24,ITGB2,mir-146,MMP1,MMP7,SPI1,SPP1	70 (13)	Adipose - Subcutaneous	MacrophageSum
filgrastim	NA	biologic drug		-1.635		3.58e-05	ATF3,CARD9,CCL3,CD83,CXCL1,CXCR4,DEFA1 (includes others),DHRS9,FBP1,GPR84,ITGAM,NLRC4,OASL,PLAUR,RARRES1,SPP1		Adipose - Subcutaneous	MacrophageSum
CpG oligonucleotide	NA	chemical drug	Activated	2.63	bias	3.67e-05	BIRC5,BIRC7,C2,CD83,CXCL2,GPR84,IL18,mir-146,OLR1	99 (18)	Adipose - Subcutaneous	MacrophageSum
KIT	NA	transmembrane receptor		NA		3.73e-05	BIRC5,BIRC7,CXCR4,HMOX1,IL27,ITGAM,ITGB2,SPP1	84 (16)	Adipose - Subcutaneous	MacrophageSum
IL32	NA	cytokine		0.398	bias	3.87e-05	CCL3,CXCL1,ITGAM,ITGB2,OSCAR,SPI1	87 (15)	Adipose - Subcutaneous	MacrophageSum
GAPDH	NA	enzyme		-0.277	bias	3.91e-05	C2,CCL3,CXCL1,OAS1,SPP1		Adipose - Subcutaneous	MacrophageSum
15-deoxy-delta-12,14 -PGJ 2	NA	chemical - endogenous mammalian		-0.356	bias	4.01e-05	BIRC5,CCL3,CTSB,CTSD,CXCL2,GDF15,HMOX1,ITGAM,MMP1,SPP1	105 (17)	Adipose - Subcutaneous	MacrophageSum
APP	NA	other	Activated	3.015	bias	4.73e-05	ARL11,ATP1B1,CCL3,CRABP2,CTSB,CTSD,CTSV,CXCL1,CXCL2,CXCR4,FCGR1A,FCGR2A,GDF15,HAVCR2,HMOX1,IL18,IL27,IL4I1,ITGAM,MMP1,OLR1,SCG5,STMN2,TNFSF15,TUBB3	87 (16)	Adipose - Subcutaneous	MacrophageSum
cardiotoxin	NA	chemical - other	Activated	2.449	bias	4.78e-05	BIRC5,CTSV,CXCR4,GM2A,IL18,IL1RN,ITGB2,SPP1,STXBP2		Adipose - Subcutaneous	MacrophageSum
Interferon alpha	NA	group	Activated	3.102	bias	4.79e-05	ADA2,ATF3,CCL3,CD83,CXCL1,CXCL2,FCGR1A,GNA15,IFNLR1,IL1RN,IL27,ITGAM,LGALS9,OAS1,PARVG,TLR1	86 (17)	Adipose - Subcutaneous	MacrophageSum
TNFSF11	NA	cytokine		1.224	bias	4.83e-05	ATP6V0D2,CD300LF,CD83,FERMT3,HMOX1,IL1RN,ITGAM,MMP1,OSCAR,PLAUR,SLC7A7,SPP1	78 (17)	Adipose - Subcutaneous	MacrophageSum
BACH1	NA	transcription regulator		0.428	bias	4.94e-05	CXCR4,HMOX1,MMP1,SPP1		Adipose - Subcutaneous	MacrophageSum
PRKCD	NA	kinase	Activated	3.148	bias	5.26e-05	BIRC5,CDKN2A,CEMIP,CTSB,CXCL16,GDF15,IL1RN,ITGAM,LIPG,OAS1	105 (18)	Adipose - Subcutaneous	MacrophageSum
ESR1	NA	ligand-dependent nuclear receptor		1.133		5.48e-05	ATF3,ATP1B1,BCAT1,BIRC5,BUB1B,CAMK2B,CD83,CDKN2A,CENPM,CRABP2,CTSB,CTSD,CTSS,CXADR,CXCL1,EREG,GAL,GDF15,GM2A,GREM1,HMGA2,LAPTM5,MMP1,NUP210,OLR1,PLAUR,SCIN,SLC16A3,SPINT1,SPP1,SULT1C2,TNFSF9	117 (20)	Adipose - Subcutaneous	MacrophageSum
TYROBP	NA	transmembrane receptor		NA		6.26e-05	CCL3,CD83,IL18,ITGAM,SIRPB1,SPP1	86 (16)	Adipose - Subcutaneous	MacrophageSum
FLT3LG	NA	cytokine	Activated	2.183	bias	6.26e-05	BIRC5,CD83,CXCL2,ITGAM,SPI1,SPN	72 (14)	Adipose - Subcutaneous	MacrophageSum
cholesterol	NA	chemical - endogenous mammalian	Activated	2.058	bias	6.74e-05	ATF3,C15orf48,C1QC,CXCL2,IL1RN,ITGAM,LAPTM5,LYZ,MMP1,SLC28A3,TM4SF19	77 (18)	Adipose - Subcutaneous	MacrophageSum
bleomycin	NA	chemical drug	Activated	2.571	bias	6.83e-05	CAMK2B,CTSD,CTSS,CXCL1,CXCL2,CXCR4,IL18,IL27,LAMA1,SPP1	93 (17)	Adipose - Subcutaneous	MacrophageSum
calcitriol	NA	chemical drug		0.7		7.07e-05	BCAT1,BIRC5,BUB1B,C15orf48,CENPM,CXCL1,CXCL2,HSD17B2,IL18,IL1RN,ITGAM,MMP1,OSCAR,PCLAF,RARRES1,SLC7A7,SPP1,SULT1C2	94 (19)	Adipose - Subcutaneous	MacrophageSum
SAV1	NA	other		NA		7.5e-05	BIRC5,CDKN2A,CXCL2,SPP1	55 (7)	Adipose - Subcutaneous	MacrophageSum
miR-31-5p (and other miRNAs w/seed GGCAAGA)	NA	mature microRNA		-1.996	bias	7.5e-05	CDKN2A,CXCL1,DLX3,KRT16		Adipose - Subcutaneous	MacrophageSum
Cdc42	NA	enzyme		1	bias	7.58e-05	CTSB,CTSD,CTSS,CTSV,SPI1		Adipose - Subcutaneous	MacrophageSum
TP53	NA	transcription regulator		0.583		7.59e-05	ADAM8,ARRB2,ATF3,BCAT1,BIRC5,BUB1B,C1QC,C2,CAMK2B,CCNB2,CDKN2A,CTSB,CTSD,CXCL1,DHRS9,GDF15,HMOX1,IFI30,IL1RN,IL4I1,KCNN4,LSP1,LYZ,mir-142,MMP1,NFAM1,NLRC4,OAS1,PCLAF,PIK3R5,PLAUR,PTPRO,RAC2,RPS6KA1,SPN,SPP1,ST14,TLR1,TNFSF9,TUBB3	88 (15)	Adipose - Subcutaneous	MacrophageSum
IL1A	NA	cytokine	Activated	2.671	bias	8.13e-05	ATF3,CCL3,CD83,CXCL1,CXCL2,HMOX1,IL18,IL1RN,LGALS9,MMP1,SPP1	71 (14)	Adipose - Subcutaneous	MacrophageSum
cycloheximide	NA	chemical reagent		0.216		8.43e-05	CXCL1,CXCL2,CXCR4,HMGA2,HMOX1,IL1RN,IL24,ITGAM,MMP1,MMP7,NR0B1,OLR1,PLAUR,SPP1	85 (16)	Adipose - Subcutaneous	MacrophageSum
IKBKB	NA	kinase		1.588	bias	8.68e-05	ATF3,CCL3,CTSB,CXCL1,CXCL16,CXCL2,CXCR4,EREG,GM2A,HMOX1,IL1RN,MMP1	87 (15)	Adipose - Subcutaneous	MacrophageSum
HDAC3	NA	transcription regulator		NA		8.91e-05	CCNB2,CDKN2A,CXCL2,HMOX1,LGALS9,SPP1,TNNI2	88 (11)	Adipose - Subcutaneous	MacrophageSum
LEF1	NA	transcription regulator		1.086	bias	8.92e-05	BIRC5,CDKN2A,CXCR4,MMP7,NR0B1,SPP1	84 (11)	Adipose - Subcutaneous	MacrophageSum
indomethacin	NA	chemical drug		1.039	bias	9.08e-05	ADAM8,BIRC5,CTSD,CXCR4,FCGR2A,GDF15,HMOX1,ITGAM,MMP1,PLAUR,SPP1	95 (20)	Adipose - Subcutaneous	MacrophageSum
ATP-gamma-S	NA	chemical reagent		NA		9.71e-05	CCL3,CD83,CXCL2,CXCR4,EREG,TLR1	84 (17)	Adipose - Subcutaneous	MacrophageSum
U0126	NA	chemical - kinase inhibitor	Inhibited	-3.253	bias	9.77e-05	ATF3,BIRC5,CCL3,CXCL1,CXCL2,EREG,GDF15,HMOX1,IL24,KCNN4,MMP1,NR0B1,PLAUR,RAC2,RPS6KA1,SCG5,SPP1	82 (16)	Adipose - Subcutaneous	MacrophageSum
TCF3	NA	transcription regulator		0.822	bias	0.0001	ATF3,BIRC5,BLNK,CCNB2,CDKN2A,CTSV,ESCO2,GM2A,HCST,KCNN4,SCIN,SLAMF7,SLC22A16		Adipose - Subcutaneous	MacrophageSum
CDK19	NA	kinase		-1.195	bias	0.000102	ATF3,CDKN2A,CTSD,CXCL1,CXCL2,HMOX1,TNFSF9		Adipose - Subcutaneous	MacrophageSum
Pro-inflammatory Cytokine	NA	group		1.964	bias	0.000106	HMOX1,LGALS9,LIPG,mir-146,OLR1,SPINT1		Adipose - Subcutaneous	MacrophageSum
RUNX1T1	NA	transcription regulator		NA		0.000106	CCL3,CDKN2A,SPI1		Adipose - Subcutaneous	MacrophageSum
AKT1	NA	kinase	Activated	2.414	bias	0.000113	BIRC5,C1QC,CTSV,CXCL2,CXCR4,DLX3,GDF15,HAVCR2,HMOX1,LAMA1,LIPA,SPP1	91 (21)	Adipose - Subcutaneous	MacrophageSum
EP300	NA	transcription regulator	Activated	2.393	bias	0.000119	BIRC5,CAMK2B,CAPG,CDKN2A,CRABP2,CXCR4,GM2A,HMOX1,ITGB2,KMO,KRT16,MMP1,MMP7,OLR1,RPS6KA1	108 (21)	Adipose - Subcutaneous	MacrophageSum
methyl methanesulfonate	NA	chemical toxicant	Activated	2.173	bias	0.000121	ATF3,CDKN2A,CTSD,ST14,TNFSF9	54 (7)	Adipose - Subcutaneous	MacrophageSum
FN1	NA	enzyme	Activated	3.099	bias	0.000121	BCAT1,BIRC5,CD83,CTSD,CXCL1,CXCL2,ITGAM,MMP1,PLAUR,SPP1	102 (16)	Adipose - Subcutaneous	MacrophageSum
GPR34	NA	G-protein coupled receptor		NA		0.000122	ITGAM,ITGB2	51 (7)	Adipose - Subcutaneous	MacrophageSum
CLEC2D	NA	transmembrane receptor		NA		0.000122	CD83,CXCR4		Adipose - Subcutaneous	MacrophageSum
JUNB	NA	transcription regulator	Activated	2.195	bias	0.000125	ATF3,CDKN2A,CXCL16,CXCL2,HMOX1,MMP1,PLAUR,RASGRF1	66 (13)	Adipose - Subcutaneous	MacrophageSum
ETV1	NA	transcription regulator		NA		0.00013	CXCR4,MMP1,MMP7,PLAUR		Adipose - Subcutaneous	MacrophageSum
simvastatin	NA	chemical drug		-1.683		0.000141	BIRC5,CCL3,CXCL2,HMOX1,IL18,IL27,ITGB2,MMP1,OLR1,SPP1	79 (17)	Adipose - Subcutaneous	MacrophageSum
ETS2	NA	transcription regulator		1.734	bias	0.000145	CDKN2A,HMOX1,LYZ,mir-142,MMP1,SPP1	87 (12)	Adipose - Subcutaneous	MacrophageSum
FOXM1	NA	transcription regulator		1.945	bias	0.000145	BIRC5,BUB1B,CCNB2,CDCA2,CDKN2A,IL1RN,MMP7,PLAUR	85 (16)	Adipose - Subcutaneous	MacrophageSum
VEGFA	NA	growth factor	Activated	2.195	bias	0.000149	BIRC5,CD83,CDKN2A,CTSB,CTSS,CTSV,CXCL2,CXCR4,HAVCR2,HMOX1,MMP1,TLR1	76 (17)	Adipose - Subcutaneous	MacrophageSum
CD40LG	NA	cytokine	Activated	2.394	bias	0.000153	ATF3,CCL3,CD83,CXCL1,CXCL2,CXCR4,CYTIP,DAPP1,IL24,IL27,ITGAM,MT1H,PLAUR,TNFSF9	82 (18)	Adipose - Subcutaneous	MacrophageSum
TERT	NA	enzyme		0.781		0.000153	ATF3,BIRC5,CDKN2A,EREG,IQGAP2,LIPG,MMP1,SPP1	69 (13)	Adipose - Subcutaneous	MacrophageSum
E. coli lipopolysaccharide	NA	chemical - endogenous non-mammalian	Activated	2.41	bias	0.000157	CCL3,CD83,CXCL1,CXCL2,IL18,IL27	79 (22)	Adipose - Subcutaneous	MacrophageSum
CEBPA	NA	transcription regulator		1.359	bias	0.00016	CCL3,CCNB2,CRABP2,CXCR4,DLX3,FCGR1A,GAL,GPR84,HMOX1,IL1RN,ITGAM,OLR1,OVOL1,SPI1,SPP1	90 (12)	Adipose - Subcutaneous	MacrophageSum
paclitaxel	NA	chemical drug	Activated	2.082	bias	0.000164	ATF3,BIRC5,CXCL1,CXCL2,EREG,GDF15,KCNN4,LCP1,PLAUR,RAC2,RPS6KA1,SCG5	91 (21)	Adipose - Subcutaneous	MacrophageSum
dextran sulfate	NA	chemical drug		0.653	bias	0.000164	ADAM8,BIRC5,BUB1B,CD83,CDCA2,CXCL2,HMOX1,IL18,LCP1,SKA3,ST14	79 (17)	Adipose - Subcutaneous	MacrophageSum
OLR1	7.931	transmembrane receptor		1.982	bias	0.000166	ITGAM,MMP1,OLR1,OSCAR,SPP1	70 (15)	Adipose - Subcutaneous	MacrophageSum
PTGER2	NA	G-protein coupled receptor	Activated	2.63	bias	0.000167	BUB1B,CCNB2,CKAP2L,CXCR4,KIF18B,SPP1,TROAP	55 (7)	Adipose - Subcutaneous	MacrophageSum
caffeic acid phenethyl ester	NA	chemical drug		-1.347	bias	0.000167	BIRC5,CD83,CDKN2A,CTSB,HMOX1,IL27,OLR1	74 (17)	Adipose - Subcutaneous	MacrophageSum
NOD2	NA	other		0.996	bias	0.000169	CCL3,CXCL2,GPR84,IL18,IL27,ITGAM	74 (14)	Adipose - Subcutaneous	MacrophageSum
PIK3CG	NA	kinase		-0.378		0.000177	ATP6V0D2,C2,CXCR4,FCGR3A/FCGR3B,HMOX1,OSCAR,TLR1	26 (4)	Adipose - Subcutaneous	MacrophageSum
MST1	NA	growth factor		-1	bias	0.000179	BIRC5,IL18,IL1RN,SPP1		Adipose - Subcutaneous	MacrophageSum
TLR3	NA	transmembrane receptor	Activated	2.912	bias	0.000181	ATF3,CCL3,CXCL2,HMOX1,IL1RN,IL27,LIPA,LIPG,MMP1,OAS1,OASL	68 (15)	Adipose - Subcutaneous	MacrophageSum
isotretinoin	NA	biologic drug	Activated	2.4	bias	0.000182	CRABP2,MMP1,OAS1,OLR1,RARRES1,SPN		Adipose - Subcutaneous	MacrophageSum
S100A8	NA	other		0.788	bias	0.000183	ATF3,CXCL2,FCGR2A,HMOX1,ITGAM,MMP1,MRO,OLR1,PTPRO	78 (18)	Adipose - Subcutaneous	MacrophageSum
N-formyl-Met-Leu-Phe	NA	chemical reagent		1.078	bias	0.000183	CAPG,FCGR1A,ITGAM,ITGB2,RAC2	28 (3)	Adipose - Subcutaneous	MacrophageSum
HDAC1	NA	transcription regulator		-1.982		0.0002	ATF3,CCNB2,CDKN2A,IL24,ITGAD,mir-146,OSCAR,SLC12A5,SPP1,TNNI2,TUBB3	75 (12)	Adipose - Subcutaneous	MacrophageSum
F2	NA	peptidase	Activated	3.132	bias	0.000207	CXCL1,CXCR4,DHRS9,EREG,GREM1,HMOX1,MMP1,PLAUR,RAC2,SPOCD1,TUBB3	87 (16)	Adipose - Subcutaneous	MacrophageSum
CTSB	2.527	peptidase		1.131	bias	0.000209	CTSB,CTSV,CXCL2,PLAUR	64 (11)	Adipose - Subcutaneous	MacrophageSum
ECSIT	NA	transcription regulator	Activated	2	bias	0.000209	CD83,HMOX1,IL1RN,PLAUR	60 (12)	Adipose - Subcutaneous	MacrophageSum
IRF1	NA	transcription regulator	Activated	2.051	bias	0.000234	ADAM8,CTSS,CXCL16,CXCL2,IL18,IL27,OAS1,OASL,SPI1	77 (13)	Adipose - Subcutaneous	MacrophageSum
IL7	NA	cytokine		1.988	bias	0.000236	BLNK,CCL3,CXCL1,CXCL2,CXCR4,HAVCR2,HCST,IL24	91 (17)	Adipose - Subcutaneous	MacrophageSum
EGF	NA	growth factor	Activated	3.246	bias	0.000245	ATF3,BIRC5,CDKN2A,CTSD,CXCL2,CXCR4,EREG,HMOX1,ITGAM,KRT16,MMP1,PLAUR,RPS6KA1,SCG2,SPI1,SPP1	89 (21)	Adipose - Subcutaneous	MacrophageSum
IL2	NA	cytokine	Activated	2.123	bias	0.000249	ADAM8,CAPG,CARD9,CCL3,CD83,CXCR4,CYTIP,FCGR3A/FCGR3B,GDF15,HAVCR2,HCST,IL18,IL24,JAML,LAPTM5,RNF128,SPP1,TNFSF9	86 (17)	Adipose - Subcutaneous	MacrophageSum
EGR1	NA	transcription regulator	Activated	2.778	bias	0.000254	ATF3,CXCL2,EREG,GDF15,HMOX1,ITGAM,LYZ,SLC12A5,SPP1	111 (19)	Adipose - Subcutaneous	MacrophageSum
RET	NA	kinase		1.934	bias	0.000263	CTSB,CTSV,CXCR4,MMP1,MMP7,PLAUR,STMN2	91 (21)	Adipose - Subcutaneous	MacrophageSum
buthionine sulfoximine	NA	chemical drug		NA		0.000272	CXCR4,HMOX1,MMP1	63 (13)	Adipose - Subcutaneous	MacrophageSum
MAPK14	NA	kinase		1.783	bias	0.000274	CD83,CDKN2A,EREG,GREM1,HMOX1,IL18,IL27,MMP1,PLAUR	96 (17)	Adipose - Subcutaneous	MacrophageSum
MAP3K8	NA	kinase		0.563		0.000283	CXCL2,HTRA4,IL18,IL4I1,NFAM1,P2RY1,RASGRF1,SLA		Adipose - Subcutaneous	MacrophageSum
CEBPB	NA	transcription regulator	Activated	2.784	bias	0.000284	BLNK,CCL3,CCNB2,CXCL2,CXCR4,DLX3,IL1RN,IL24,mir-146,MMP1,PLAUR,RAC2,SPP1,TUBB3	78 (15)	Adipose - Subcutaneous	MacrophageSum
P38 MAPK	NA	group	Activated	3.018	bias	0.000287	ATF3,BIRC5,CD83,CDKN2A,CXCL1,CXCL2,CXCR4,HMOX1,IL1RN,ITGAM,ITGB2,MMP1,PLAUR	92 (18)	Adipose - Subcutaneous	MacrophageSum
CEBPE	NA	transcription regulator		1.954	bias	0.000294	CTSV,IL18,IL1RN,ITGAM,LYZ		Adipose - Subcutaneous	MacrophageSum
PTPRJ	NA	phosphatase		1.342	bias	0.000294	CXCL2,IL18,OASL,PLAUR,SLA	27 (3)	Adipose - Subcutaneous	MacrophageSum
DUSP1	NA	phosphatase	Inhibited	-2.588		0.000309	CXCL1,CXCL2,GDF15,IL1RN,MMP1,OLR1,PLAUR	76 (15)	Adipose - Subcutaneous	MacrophageSum
S-nitroso-N-acetyl-DL-penicillamine	NA	chemical reagent		-0.106		0.000318	BIRC5,HMOX1,IL18,SPP1	100 (21)	Adipose - Subcutaneous	MacrophageSum
E. coli B4 lipopolysaccharide	NA	chemical toxicant	Activated	3.065	bias	0.000339	CD83,CXCL2,FCGR1A,HMOX1,IL1RN,IL27,KLHL6,KMO,LCP1,PLAUR,SLAMF9	83 (18)	Adipose - Subcutaneous	MacrophageSum
oblimersen	NA	biologic drug	Activated	2.236	bias	0.00035	ATF3,IL24,OAS1,OASL,SCG5		Adipose - Subcutaneous	MacrophageSum
NLRC4	2.678	other		NA		0.000351	CXCL2,IL18,NLRC4		Adipose - Subcutaneous	MacrophageSum
KT5823	NA	chemical - kinase inhibitor		NA		0.000351	ITGAM,PLAUR,SLC12A5		Adipose - Subcutaneous	MacrophageSum
5-O-mycolyl-beta-araf-(1->2)-5-O-mycolyl-alpha-araf-(1->1')-glycerol	NA	chemical - endogenous non-mammalian	Activated	2.449	bias	0.000361	ATF3,CD83,CXCL1,CXCL2,MMP1,SLAMF7	76 (13)	Adipose - Subcutaneous	MacrophageSum
histamine	NA	chemical - endogenous mammalian	Activated	2.213	bias	0.000361	BIRC5,CCL3,CXCL2,CXCR4,GDF15,IL18	95 (18)	Adipose - Subcutaneous	MacrophageSum
CCL25	NA	cytokine		NA		0.000362	BIRC7,MMP1		Adipose - Subcutaneous	MacrophageSum
senexin B	NA	chemical reagent		NA		0.000362	CXCL1,CXCL2		Adipose - Subcutaneous	MacrophageSum
deferoxamine	NA	chemical drug	Activated	2.251	bias	0.000371	CDKN2A,GDF15,HMOX1,ITGAM,ITGB2,MCEMP1,MMP1,PLAUR,SPP1	66 (15)	Adipose - Subcutaneous	MacrophageSum
IL5	NA	cytokine	Activated	2.718	bias	0.000382	ATP1B1,CCL3,CXCR4,GK,IFI30,ITGAD,ITGAM,KCNAB2,SLC16A3,SPN,TLR1	59 (7)	Adipose - Subcutaneous	MacrophageSum
IRF4	NA	transcription regulator		-1.195	bias	0.000383	CDKN2A,CTSS,CXCR4,IL1RN,mir-142,OAS1,PLAUR,SPP1	66 (9)	Adipose - Subcutaneous	MacrophageSum
TLR4	NA	transmembrane receptor	Activated	2.721	bias	0.000397	ATF3,CCL3,CXCL2,EREG,HMOX1,IL18,IL27,ITGAM,mir-146,MMP1,OASL,SLA,SPP1	93 (19)	Adipose - Subcutaneous	MacrophageSum
Alpha catenin	NA	group	Inhibited	-2.607	bias	0.0004	ADAM8,CTSB,CTSV,CXCL2,EREG,ITGAM,LYZ		Adipose - Subcutaneous	MacrophageSum
Tgf beta	NA	group		-0.583	bias	0.000416	CCL3,CDKN2A,CXCL2,CXCR4,GREM1,HMOX1,IL1RN,KRT16,MMP1,MMP7,SPP1	95 (17)	Adipose - Subcutaneous	MacrophageSum
AREG	NA	growth factor	Activated	2.433	bias	0.000435	BIRC5,CCNB2,CXCR4,EREG,IQGAP3,MMP1	94 (20)	Adipose - Subcutaneous	MacrophageSum
GNAQ	NA	enzyme		NA		0.000441	ATF3,CTSV,IL1RN,OAS1,OLR1,PLAUR,STMN2	84 (11)	Adipose - Subcutaneous	MacrophageSum
PTPRE	NA	phosphatase		NA		0.000443	CXCL2,IL18,SLA	51 (7)	Adipose - Subcutaneous	MacrophageSum
CSF3R	NA	transmembrane receptor		NA		0.000443	FCGR1A,ITGAM,LYZ	65 (10)	Adipose - Subcutaneous	MacrophageSum
KEAP1	NA	transcription regulator		0.762		0.000462	ATP6V0D2,HMOX1,IL18,OSCAR	17 (3)	Adipose - Subcutaneous	MacrophageSum
forskolin	NA	chemical toxicant	Activated	2.585	bias	0.000471	ATF3,ATP1B1,BIRC5,BIRC7,CCNB2,CDKN2A,CHRNA1,CTSV,CXCL1,CXCL2,CXCR4,EREG,GAL,GK,HMOX1,MFSD2A,PCSK1,SCG2,SPP1	74 (18)	Adipose - Subcutaneous	MacrophageSum
IL17A	NA	cytokine	Activated	2.615	bias	0.000489	BIRC5,CD83,CXCL1,CXCL2,CXCR4,EREG,IL1RN,IL24,IL27,MMP1	74 (14)	Adipose - Subcutaneous	MacrophageSum
DICER1	NA	enzyme		0.272		0.000508	CDKN2A,CXCR4,FCGR2A,IL27,LCP1,LIPG,mir-142,mir-146,OAS1,SPI1,SPN		Adipose - Subcutaneous	MacrophageSum
Sb202190	NA	chemical - kinase inhibitor		-0.939	bias	0.00051	BIRC5,CCL3,HMOX1,IL18,IL27,MMP1,SPI1	83 (17)	Adipose - Subcutaneous	MacrophageSum
SELP	NA	transmembrane receptor	Activated	2	bias	0.000519	CCL3,CXCL2,CXCR4,PLAUR	116 (21)	Adipose - Subcutaneous	MacrophageSum
RIPK1	NA	kinase		1.109	bias	0.000519	BIRC5,CXCL1,CXCL2,mir-146	74 (14)	Adipose - Subcutaneous	MacrophageSum
PAK1	NA	kinase		NA		0.000519	CDKN2A,CTSD,ITGAM,ITGB2	78 (11)	Adipose - Subcutaneous	MacrophageSum
phorbol esters	NA	chemical - other	Activated	2.236	bias	0.00052	ITGAD,ITGAM,MMP1,PTPRO,SCG2,STMN2	62 (10)	Adipose - Subcutaneous	MacrophageSum
ursolic acid	NA	chemical drug		NA		0.000526	ATF3,CXCR4,GDF15,MMP1,OLR1	77 (18)	Adipose - Subcutaneous	MacrophageSum
BMP4	NA	growth factor	Activated	2.937	bias	0.000531	CDKN2A,DLX3,GREM1,HMGA2,LAMA1,LCP1,OVOL1,SPI1,SPINT1	38 (6)	Adipose - Subcutaneous	MacrophageSum
PURA	NA	transcription regulator		NA		0.000549	ITGAD,ITGAM,SPN		Adipose - Subcutaneous	MacrophageSum
Hdac	NA	group		-0.843		0.000554	ATF3,BIRC5,CRABP2,CXCR4,mir-146,MT1H,PIK3R5,SPP1	68 (9)	Adipose - Subcutaneous	MacrophageSum
C5AR1	NA	G-protein coupled receptor		1.179	bias	0.000567	CXCL2,FCGR1A,FCGR2A,IL27,MMP1	69 (15)	Adipose - Subcutaneous	MacrophageSum
USP22	NA	peptidase	Activated	2	bias	0.000581	FCGR2A,ITGAM,ITGB2,SPI1		Adipose - Subcutaneous	MacrophageSum
IL17F	NA	cytokine		1.925	bias	0.000581	CXCL1,CXCL2,CXCR4,MMP1	80 (15)	Adipose - Subcutaneous	MacrophageSum
MAPK1	NA	kinase		1.201		0.000625	ATF3,ATP1B1,BIRC5,CRABP2,CTSB,DLX3,HMOX1,IL1RN,MMP1,OAS1,OASL,SPP1	90 (23)	Adipose - Subcutaneous	MacrophageSum
decitabine	NA	chemical drug	Activated	3.047	bias	0.000626	BCAT1,CDKN2A,CRABP2,CXCR4,GDF15,HMGA2,IGSF9,KRT16,mir-146,MMP1,MMP7,NR0B1,OAS1,PTPRO,RARRES1,SPI1,SPP1,ST14,STMN2,TUBB3	101 (20)	Adipose - Subcutaneous	MacrophageSum
CHUK	NA	kinase		1.97	bias	0.00063	ATF3,CTSB,CXCL2,EREG,GM2A,HMOX1,IL1RN,OVOL1,SPP1	83 (15)	Adipose - Subcutaneous	MacrophageSum
CD28	NA	transmembrane receptor	Activated	2.741	bias	0.00064	C2,CCL3,CXCL2,CXCR4,HAVCR2,IL27,IL4I1,LCP1,LSP1,mir-146,RNF128,SLC16A3	93 (15)	Adipose - Subcutaneous	MacrophageSum
8-bromoguanosine 3',5'-cyclic monophosphate	NA	chemical - kinase inhibitor		0.784	bias	0.000648	HMOX1,ITGAM,PLAUR,SLC12A5	60 (10)	Adipose - Subcutaneous	MacrophageSum
ETV4	NA	transcription regulator		1.123	bias	0.000648	CDKN2A,CXCR4,MMP7,SPP1	59 (7)	Adipose - Subcutaneous	MacrophageSum
RPTOR	NA	other		1.561	bias	0.000654	ATP6V0D2,BIRC5,FCGR1A,ITGAM,OSCAR,SPI1	67 (11)	Adipose - Subcutaneous	MacrophageSum
Fcer1	NA	complex		1.569	bias	0.000659	CCL3,CD83,IL1RN,KMO,TNFSF9	85 (13)	Adipose - Subcutaneous	MacrophageSum
Hif1	NA	complex		1.98	bias	0.000659	BIRC5,CD83,CXCR4,HMOX1,SLC16A3		Adipose - Subcutaneous	MacrophageSum
Gm12602	NA	other		NA		0.00067	CPA4,DHRS9,IL24		Adipose - Subcutaneous	MacrophageSum
SMARCB1	NA	transcription regulator	Activated	2.75	bias	0.000673	ATP1B1,CDKN2A,CXCR4,FBP1,FCGR1A,FCGR2A,MMP1,OAS1	58 (5)	Adipose - Subcutaneous	MacrophageSum
SP3	NA	transcription regulator		1.981	bias	0.000696	ATF3,BIRC5,DLX3,EREG,GDF15,ITGAD,KRT16,LAMA1,PLAUR	35 (4)	Adipose - Subcutaneous	MacrophageSum
diethylstilbestrol	NA	chemical drug	Activated	2.429	bias	0.000704	BCAT1,CCNB2,CD83,CPXM1,CRABP2,EREG,GAL,GREM1,IQGAP3,LSP1,MOXD1	77 (7)	Adipose - Subcutaneous	MacrophageSum
Sn50 peptide	NA	chemical toxicant	Inhibited	-2.219	bias	0.000708	BIRC5,CXCL2,HMOX1,LIPG,MMP7	80 (17)	Adipose - Subcutaneous	MacrophageSum
RBBP5	NA	transcription regulator		NA		0.000719	CDKN2A,CTSD		Adipose - Subcutaneous	MacrophageSum
3,6-bis(1-methyl-4-vinylpyridium)carbazole diiodide	NA	chemical reagent		NA		0.000719	BIRC5,MMP7	47 (7)	Adipose - Subcutaneous	MacrophageSum
3,6-bis(4-methyl-2-vinylpyrazinium)carbazole	NA	chemical reagent		NA		0.000719	BIRC5,MMP7	47 (7)	Adipose - Subcutaneous	MacrophageSum
NDRG1	NA	kinase		0.775		0.000721	ATF3,CXCL1,CXCL2,MMP1	47 (7)	Adipose - Subcutaneous	MacrophageSum
ELANE	NA	peptidase		-0.254	bias	0.000721	CTSB,CXCL2,HMOX1,MMP7	81 (17)	Adipose - Subcutaneous	MacrophageSum
AGT	NA	growth factor	Activated	2.904	bias	0.000739	ATF3,ATP1B1,CDKN2A,CRABP2,CTSS,CXCL2,EREG,FCGR1A,HMOX1,IL18,MMP1,OLR1,SPP1,TUBB3	94 (20)	Adipose - Subcutaneous	MacrophageSum
IL10RA	NA	transmembrane receptor		-1.554		0.000742	CD300LF,CYP2S1,IL1RN,ITGAM,OLR1,PARVG,SCIN,SIRPB1,SLC16A3,SULT1C2,TNFSF15		Adipose - Subcutaneous	MacrophageSum
tributyrin	NA	chemical drug	Activated	2.219	bias	0.00076	ATF3,CXCR4,DAPP1,IL24,OLR1		Adipose - Subcutaneous	MacrophageSum
NEUROG1	NA	transcription regulator		-1.342		0.00076	CEMIP,CXCL1,GREM1,LCP1,SCG2		Adipose - Subcutaneous	MacrophageSum
BCR (complex)	NA	complex	Activated	2.2	bias	0.000769	CCL3,CDKN2A,CXCR4,IL24,KCNN4,SLAMF7,TNFSF9	80 (11)	Adipose - Subcutaneous	MacrophageSum
KRT14	NA	other		NA		0.000798	CXCL1,KRT16,MMP1,MMP7	57 (11)	Adipose - Subcutaneous	MacrophageSum
NQO1	NA	enzyme		-1.067		0.000798	BIRC5,CXCR4,DOCK2,SPI1	60 (10)	Adipose - Subcutaneous	MacrophageSum
tempol	NA	chemical drug		-1.982	bias	0.000798	CDKN2A,CXCL2,PLAUR,SPP1	59 (14)	Adipose - Subcutaneous	MacrophageSum
Fcgr3	NA	group		NA		0.000807	IL1RN,ITGAM,ITGB2	78 (15)	Adipose - Subcutaneous	MacrophageSum
mir-154	NA	microRNA		NA		0.000807	BIRC5,HMOX1,PLAUR		Adipose - Subcutaneous	MacrophageSum
IL19	NA	cytokine		NA		0.000807	CXCR4,HMOX1,MMP1	83 (13)	Adipose - Subcutaneous	MacrophageSum
rosiglitazone	NA	chemical drug		1.655	bias	0.000853	ADAM8,APOC1,BIRC7,C1QC,GK,HMOX1,IL18,IL1RN,ITGAD,ITGAM,OAS1,OLR1,PTPRO,SPN	64 (7)	Adipose - Subcutaneous	MacrophageSum
CEBPD	NA	transcription regulator		-0.132	bias	0.000857	BIRC5,CCNB2,CTSV,CXCL1,CXCR4,ITGAM	53 (7)	Adipose - Subcutaneous	MacrophageSum
TNFSF10	NA	cytokine		1.179		0.000857	BIRC5,CTSB,CXCR4,IL1RN,ITGAM,mir-146	83 (15)	Adipose - Subcutaneous	MacrophageSum
CIP2A	NA	other		-0.555	bias	0.000873	LAMA1,PLAUR,PRG4,SCIN,SLC16A3		Adipose - Subcutaneous	MacrophageSum
JAG2	NA	growth factor		-1	bias	0.000882	CXCL1,IL1RN,MMP1,SPP1		Adipose - Subcutaneous	MacrophageSum
F3	NA	transmembrane receptor	Activated	2	bias	0.000934	CARD9,HMGA2,ITGAM,LCP1,MMP7		Adipose - Subcutaneous	MacrophageSum
PLAU	NA	peptidase		1.473	bias	0.000934	FCGR1A,GDF15,MMP1,OAS1,PLAUR	83 (15)	Adipose - Subcutaneous	MacrophageSum
zymosan	NA	chemical - endogenous non-mammalian		1.133	bias	0.000934	CXCL2,HMOX1,ITGAM,LGALS9,SPN	75 (15)	Adipose - Subcutaneous	MacrophageSum
3,3'-diindolylmethane	NA	chemical drug		0.835		0.000934	ATF3,BIRC5,GDF15,HMOX1,mir-146	94 (18)	Adipose - Subcutaneous	MacrophageSum
methylprednisolone	NA	chemical drug		0.565		0.000951	ATP1B1,CTSS,CTSV,DHRS9,FCGR2A,HMOX1,HSD17B2,IL1RN,KCNAB2,KMO,LIPA,MMP1,PLAUR,SLC12A5,SLC16A6	109 (20)	Adipose - Subcutaneous	MacrophageSum
Fgfr	NA	group		NA		0.000961	BIRC5,HMOX1,SPP1	95 (18)	Adipose - Subcutaneous	MacrophageSum
Pdgf Ab	NA	complex		NA		0.000961	BIRC5,EREG,HMOX1	97 (18)	Adipose - Subcutaneous	MacrophageSum
ITGB4	NA	transmembrane receptor		NA		0.000961	BIRC5,EREG,MMP1	88 (15)	Adipose - Subcutaneous	MacrophageSum
PAEP	NA	other		NA		0.000961	CD83,CXCL1,CXCL16		Adipose - Subcutaneous	MacrophageSum
monocrotaline	NA	chemical toxicant		NA		0.000972	BIRC5,HMOX1,SPP1,TUBB3		Adipose - Subcutaneous	MacrophageSum
FANCC	NA	other		NA		0.000998	ATP1B1,CAMK2B,GDF15,MMP7,OAS1		Adipose - Subcutaneous	MacrophageSum
lipoteichoic acid	NA	chemical - endogenous non-mammalian	Activated	2.166	bias	0.000998	CD83,CXCR4,HMOX1,IL1RN,SLC16A3	65 (17)	Adipose - Subcutaneous	MacrophageSum
TFAP2A	NA	transcription regulator		NA		0.001	BIRC5,CXCL1,CXCL2,EREG,LIPA,PLAUR	76 (13)	Adipose - Subcutaneous	MacrophageSum
ADRB	NA	group		-1.89	bias	0.00104	ATF3,CDKN2A,CXCL2,GDF15,HMOX1,KLHL6,OASL	84 (20)	Adipose - Subcutaneous	MacrophageSum
Gcg	NA	other		1.342	bias	0.00107	ATP1B1,FBP1,METTL7B,MFSD2A,RARRES1		Adipose - Subcutaneous	MacrophageSum
PP1	NA	chemical - kinase inhibitor		-1.982	bias	0.00107	CXCL16,CXCR4,HMOX1,IL1RN	88 (14)	Adipose - Subcutaneous	MacrophageSum
conjugated linoleic acid	NA	chemical drug		-0.371		0.00107	CXCR4,GDF15,IL1RN,ITGB2	93 (17)	Adipose - Subcutaneous	MacrophageSum
PGF	NA	growth factor		1.982	bias	0.00107	ATF3,BIRC5,CXCR4,EREG	69 (17)	Adipose - Subcutaneous	MacrophageSum
ANXA1	NA	enzyme		-0.625	bias	0.00107	CXCL2,CXCR4,ITGAM,ITGB2	93 (16)	Adipose - Subcutaneous	MacrophageSum
laminaran	NA	chemical drug	Activated	2	bias	0.00107	CXCL1,EREG,GPR84,OLR1		Adipose - Subcutaneous	MacrophageSum
troglitazone	NA	chemical drug		0.299		0.0011	ANGPTL6,ATF3,BIRC5,CCL3,CDKN2A,CXCL1,GDF15,HMOX1,MT1H,SKA3,SPOCD1,SPP1	86 (18)	Adipose - Subcutaneous	MacrophageSum
TNFSF12	NA	cytokine	Activated	2.406	bias	0.00111	ADAM8,CCL3,CXCL2,ITGAM,mir-146,MMP1	82 (14)	Adipose - Subcutaneous	MacrophageSum
D-glucose	NA	chemical - endogenous mammalian		1.029	bias	0.00111	ATF3,BCAT1,BIRC5,CTSB,CTSV,CXCL2,CXCR4,FBP1,GDF15,GREM1,HMOX1,LCP1,MMP1,PCSK1,PLAUR,SPP1,TUBB3	77 (18)	Adipose - Subcutaneous	MacrophageSum
ionomycin	NA	chemical reagent		1.992	bias	0.00112	CCL3,FCGR1A,IL24,IL4I1,ITGB2,KCNN4,mir-146,SPP1	105 (19)	Adipose - Subcutaneous	MacrophageSum
CBX7	NA	other		NA		0.00113	CDKN2A,CTSS,GDF15		Adipose - Subcutaneous	MacrophageSum
BIRC2	NA	enzyme		NA		0.00113	BIRC7,CXCL1,IL27		Adipose - Subcutaneous	MacrophageSum
lysophosphatidylcholine	NA	chemical - other		1.951	bias	0.00114	CXCL1,MMP1,OLR1,PLAUR,TNFSF15	64 (12)	Adipose - Subcutaneous	MacrophageSum
sulindac sulfide	NA	chemical drug		1.346		0.00114	ATF3,GDF15,IL24,MMP1,MMP7	50 (7)	Adipose - Subcutaneous	MacrophageSum
ATF3	2.078	transcription regulator		-1.664		0.00116	ATF3,CD83,CXCL1,CXCL16,FBP1,MMP1	92 (18)	Adipose - Subcutaneous	MacrophageSum
DMP1	NA	other		-0.132	bias	0.00117	CDKN2A,GPR84,LIPG,SPP1		Adipose - Subcutaneous	MacrophageSum
p38 Sapk	NA	group		NA		0.00119	CD83,CDKN2A		Adipose - Subcutaneous	MacrophageSum
Integrinα	NA	group		NA		0.00119	ITGAM,ITGB2		Adipose - Subcutaneous	MacrophageSum
GNA14	NA	enzyme		NA		0.00121	ATF3,FCGR3A/FCGR3B,IL1RN,OLR1,PLAUR		Adipose - Subcutaneous	MacrophageSum
ZFPM1	NA	transcription regulator		NA		0.00121	BLNK,KLHL6,SCIN,SLA,SPI1		Adipose - Subcutaneous	MacrophageSum
Bay 11-7082	NA	chemical - kinase inhibitor		-1.54	bias	0.00121	CD83,CXCL1,CXCL2,HMOX1,MMP7	80 (15)	Adipose - Subcutaneous	MacrophageSum
MET	NA	kinase		1.387	bias	0.00122	CTSV,CXCL1,HMOX1,IL18,SLA,SPP1	92 (18)	Adipose - Subcutaneous	MacrophageSum
YY1	NA	transcription regulator		NA		0.00123	BIRC5,BLNK,BUB1B,CAPG,CCNB2,CDKN2A,CXCR4,DLX3,HMOX1,LAMA1	97 (16)	Adipose - Subcutaneous	MacrophageSum
FOXO1	NA	transcription regulator	Activated	2.312	bias	0.00127	ATP6V0D2,BIRC5,BLNK,CCNB2,CDKN2A,CTSV,HMOX1,IL18,ITGAM,ITGB2,MMP1,OVOL1,TNFSF9	96 (17)	Adipose - Subcutaneous	MacrophageSum
D-galactosamine	NA	chemical - endogenous mammalian		1.934	bias	0.00128	CTSB,CXCL2,GDF15,IL18	89 (15)	Adipose - Subcutaneous	MacrophageSum
pyrrolidine dithiocarbamate	NA	chemical reagent		-1.544	bias	0.00128	CXCL1,CXCL2,CXCR4,HMOX1,MMP1,MMP7	84 (15)	Adipose - Subcutaneous	MacrophageSum
BID	NA	other		NA		0.00132	CTSB,CTSD,CTSS		Adipose - Subcutaneous	MacrophageSum
LGALS9	2.254	other		NA		0.00132	CXCR4,FCGR3A/FCGR3B,HAVCR2	36 (4)	Adipose - Subcutaneous	MacrophageSum
MDM2	NA	transcription regulator		-0.152		0.00137	ATF3,BIRC5,CDKN2A,IL1RN,LYZ	99 (22)	Adipose - Subcutaneous	MacrophageSum
Collagen type II	NA	complex	Activated	2		0.00139	CXCL1,CXCL2,IL1RN,MMP7	66 (10)	Adipose - Subcutaneous	MacrophageSum
NAMPT	NA	cytokine		0.817	bias	0.00139	BIRC7,CXCL1,CXCL2,MMP1	79 (11)	Adipose - Subcutaneous	MacrophageSum
cyclophosphamide	NA	chemical drug		1.446	bias	0.00145	ATF3,CDKN2A,FCGR2A,IL18,SPP1	61 (7)	Adipose - Subcutaneous	MacrophageSum
PTGER4	NA	G-protein coupled receptor		-0.378		0.00148	CXCR4,HAVCR2,IL18,IL27,IL4I1,OLR1,SPP1	67 (9)	Adipose - Subcutaneous	MacrophageSum
thymoquinone	NA	chemical drug		NA		0.00152	BIRC5,CXCR4,HMOX1,MMP1	96 (20)	Adipose - Subcutaneous	MacrophageSum
FOS	NA	transcription regulator	Activated	2.724	bias	0.00152	ATF3,CRABP2,CTSB,CTSV,CXCL16,EREG,GM2A,HMOX1,IL27,KCNN4,MMP1,MMP7,PLAUR,PTPRO,SPP1	92 (14)	Adipose - Subcutaneous	MacrophageSum
Fibrinogen	NA	complex		NA		0.00153	CXCL1,FCGR3A/FCGR3B,ITGAM		Adipose - Subcutaneous	MacrophageSum
LIN9	NA	other		NA		0.00153	BIRC5,BUB1B,CDKN2A		Adipose - Subcutaneous	MacrophageSum
MED12	NA	transcription regulator		NA		0.00153	EREG,GDF15,SLC16A6		Adipose - Subcutaneous	MacrophageSum
GNAI3	NA	enzyme		NA		0.00153	CCL3,IL24,SPP1	60 (7)	Adipose - Subcutaneous	MacrophageSum
SOCS6	NA	other		NA		0.00153	CXCL2,IL18,SLA		Adipose - Subcutaneous	MacrophageSum
CDK8	NA	kinase		NA		0.00153	CXCL1,CXCL2,CXCR4		Adipose - Subcutaneous	MacrophageSum
ADORA3	NA	G-protein coupled receptor		NA		0.00153	CCL3,IL24,SPP1	71 (10)	Adipose - Subcutaneous	MacrophageSum
HMGA2	2.128	enzyme		NA		0.00153	CXCR4,MMP1,SPP1	50 (7)	Adipose - Subcutaneous	MacrophageSum
tamibarotene	NA	chemical drug		NA		0.00153	HMOX1,ITGB2,MMP1	55 (7)	Adipose - Subcutaneous	MacrophageSum
captopril	NA	chemical drug	Activated	2.219		0.00154	BIRC5,FCGR2A,HMOX1,IL1RN,SPP1	63 (11)	Adipose - Subcutaneous	MacrophageSum
triptolide	NA	chemical drug		NA		0.00154	BIRC5,CXCL1,mir-142,MMP1,MMP7	67 (15)	Adipose - Subcutaneous	MacrophageSum
cytokine	NA	group	Activated	2.414	bias	0.00159	BIRC5,CXCL1,HMOX1,IL24,LIPG,MMP1,PLAUR	69 (17)	Adipose - Subcutaneous	MacrophageSum
INSR	NA	kinase		NA		0.00166	ATF3,BIRC5,C2,CD83,CTSB,CTSV,CXCR4,EREG,FBP1,LCP1,LYZ,OLR1	78 (19)	Adipose - Subcutaneous	MacrophageSum
IL1	NA	group	Activated	3.221	bias	0.00166	C2,CCL3,CTSB,CXCL1,HMOX1,IL1RN,ITGAM,ITGB2,LYZ,MMP1,MMP7	94 (17)	Adipose - Subcutaneous	MacrophageSum
resveratrol	NA	chemical drug		-0.667		0.00167	ATF3,BIRC5,CCL3,CDKN2A,CXCL2,GDF15,HMOX1,IL18,MMP1,SPP1	91 (19)	Adipose - Subcutaneous	MacrophageSum
hyaluronic acid	NA	chemical - endogenous mammalian		1.512	bias	0.00169	BIRC5,CD83,CXCL2,CXCR4,MMP1,SPP1	93 (16)	Adipose - Subcutaneous	MacrophageSum
Rxr	NA	group		NA		0.00169	CTSB,CTSS,ITGB2,MMP1,PTPRO,SPP1		Adipose - Subcutaneous	MacrophageSum
ERK	NA	group	Activated	2.935	bias	0.00172	CXCL1,CXCL2,EREG,GDF15,GK,HMOX1,ITGAM,ITGB2,MMP1	77 (15)	Adipose - Subcutaneous	MacrophageSum
CCL5	NA	cytokine	Activated	2.173	bias	0.00173	CCL3,CXCL2,ITGAM,OLR1,PLAUR	94 (16)	Adipose - Subcutaneous	MacrophageSum
IL37	NA	cytokine		NA		0.00176	CXCL2,IL1RN,IL27	76 (16)	Adipose - Subcutaneous	MacrophageSum
F Actin	NA	complex		NA		0.00177	CTSS,CTSV		Adipose - Subcutaneous	MacrophageSum
entolimod	NA	biologic drug		NA		0.00177	CXCL2,HMOX1		Adipose - Subcutaneous	MacrophageSum
ETV3	NA	transcription regulator		NA		0.00177	MMP1,SPP1		Adipose - Subcutaneous	MacrophageSum
EDN1	NA	cytokine	Activated	2.801	bias	0.00177	CXCR4,EREG,IL18,ITGAM,MMP1,MMP7,OLR1,PLAUR	104 (19)	Adipose - Subcutaneous	MacrophageSum
CTNNB1	NA	transcription regulator		1.858	bias	0.00183	BIRC5,CCL3,CDKN2A,CENPM,CRABP2,CXCL2,GREM1,HSD17B2,ITGB2,LIPA,LSP1,MMP1,MMP7,NR0B1,PLAUR,SLC16A6,SLC17A9,SPI1,SPP1	92 (17)	Adipose - Subcutaneous	MacrophageSum
PD173074	NA	chemical reagent		1.342	bias	0.00183	CCL3,DLX3,LAMA1,LCP1,OVOL1		Adipose - Subcutaneous	MacrophageSum
DYSF	NA	other		NA		0.00183	CD83,CTSS,CTSV,LCP1,LYZ		Adipose - Subcutaneous	MacrophageSum
TCF4	NA	transcription regulator	Activated	2.135	bias	0.00184	BIRC5,CCNB2,CDKN2A,ESCO2,HCST,IL4I1,KCNN4,MMP1,PLAUR,RPS6KA1,SLAMF7,SPP1	81 (11)	Adipose - Subcutaneous	MacrophageSum
MYOD1	NA	transcription regulator		NA		0.00187	BUB1B,CCNB2,CYP2S1,KIF18B,MMP1,PCLAF,RAC2,TNNI2,TROAP		Adipose - Subcutaneous	MacrophageSum
ESR2	NA	ligand-dependent nuclear receptor		-0.746		0.00193	ATF3,BCAT1,BIRC5,CTSD,CXCL16,CXCL2,EREG,GM2A,HMGA2,KRT16,LAPTM5,MMP1,PLAUR,SPP1	117 (22)	Adipose - Subcutaneous	MacrophageSum
WWTR1	NA	transcription regulator		NA		0.00193	CXCL1,CXCL2,ITGB2,SPP1		Adipose - Subcutaneous	MacrophageSum
PKD1	NA	ion channel	Inhibited	-2.646		0.00194	ATP1B1,BCAT1,CXCL16,CXCL2,GREM1,IFNLR1,IL4I1,JAKMIP2		Adipose - Subcutaneous	MacrophageSum
TP73	NA	transcription regulator		-1.514	bias	0.002	ATF3,BIRC5,CD83,CTSD,CXCL1,CXCL2,EREG,LCP1,LYZ,NLRC4,SPINT1,SPP1	81 (13)	Adipose - Subcutaneous	MacrophageSum
2-aminopurine	NA	chemical reagent		NA		0.002	CXCL1,HMOX1,OAS1	54 (7)	Adipose - Subcutaneous	MacrophageSum
JUN/JUNB/JUND	NA	group		NA		0.002	HMOX1,MMP1,PTPRO	83 (18)	Adipose - Subcutaneous	MacrophageSum
SEMA7A	NA	transmembrane receptor		NA		0.002	CTSB,CTSS,IL18		Adipose - Subcutaneous	MacrophageSum
resolvin D2	NA	chemical - endogenous mammalian		NA		0.002	HMOX1,ITGB2,mir-146		Adipose - Subcutaneous	MacrophageSum
lipoarabinomannan	NA	chemical - endogenous non-mammalian		NA		0.002	CCL3,CXCL2,CXCR4	79 (16)	Adipose - Subcutaneous	MacrophageSum
ELAVL1	NA	other		1.709	bias	0.002	ATF3,CD83,CTSS,FCGR2A,HMOX1,OAS1,SLC7A7,SULT1C2		Adipose - Subcutaneous	MacrophageSum
cholecalciferol	NA	chemical - endogenous mammalian		0.579	bias	0.00201	BIRC5,CD83,ITGAM,ITGB2,MCEMP1,SPP1	70 (12)	Adipose - Subcutaneous	MacrophageSum
MYC	NA	transcription regulator		0.794	bias	0.00203	BCAT1,BIRC5,BUB1B,CCNB2,CDKN2A,CRABP2,CTSB,CTSD,CTSV,DLX3,GM2A,HMOX1,IQGAP2,ITGAM,LYZ,MMP7,OAS1,OASL,OVOL1,PLAUR,RARRES1,SLC16A3,SPN,SPP1	110 (23)	Adipose - Subcutaneous	MacrophageSum
Ap1	NA	complex		1.131	bias	0.0022	ATF3,CCL3,CDKN2A,HMOX1,KCNN4,MMP1,MMP7	56 (10)	Adipose - Subcutaneous	MacrophageSum
TNFRSF1A	NA	transmembrane receptor		0.992		0.0022	CD83,CXCL1,CXCL2,IL24,ITGAM,MMP1,MMP7	82 (15)	Adipose - Subcutaneous	MacrophageSum
ERBB2	NA	kinase	Activated	2.366	bias	0.00223	ADAM8,BIRC5,BUB1B,C4BPB,CCNB2,CDCA2,CDCP1,CDKN2A,CTSB,EREG,HES2,HMGA2,KCNN4,MMP1,MMP7,PLAUR,SCG5,SPINT1	100 (21)	Adipose - Subcutaneous	MacrophageSum
CD44	NA	other	Activated	2.414	bias	0.00226	ADAM8,BIRC5,CRABP2,CXADR,IL1RN,MMP7,MOGAT1,SPP1	89 (12)	Adipose - Subcutaneous	MacrophageSum
leukotriene B4	NA	chemical - endogenous mammalian		NA		0.00227	CXCL2,ITGAM,mir-146	76 (14)	Adipose - Subcutaneous	MacrophageSum
IL36B	NA	cytokine		NA		0.00227	CD83,CXCL1,IL18	50 (7)	Adipose - Subcutaneous	MacrophageSum
EIF4E	NA	translation regulator	Activated	2.219	bias	0.00228	BIRC5,CAPG,CDKN2A,EREG,HMOX1,IL18,PLAUR		Adipose - Subcutaneous	MacrophageSum
3M-002	NA	chemical reagent		-0.059		0.00228	CD83,FCGR1A,GPR84,TMEM150B,TNFSF15,VMO1	36 (5)	Adipose - Subcutaneous	MacrophageSum
triamcinolone acetonide	NA	chemical drug		0		0.00233	ATF3,CAPG,CXADR,CYTIP,LSP1,MT1H,SCG2,SPP1		Adipose - Subcutaneous	MacrophageSum
IGFBP2	NA	other	Activated	2	bias	0.00242	ARRB2,ESCO2,GDF15,NUP210		Adipose - Subcutaneous	MacrophageSum
PML	NA	transcription regulator		0.436		0.00244	BIRC5,CDKN2A,CXCL1,CXCR4,HMOX1,LYZ,OAS1	93 (18)	Adipose - Subcutaneous	MacrophageSum
SCGB3A2	NA	other		NA		0.00246	CTSD,CTSS		Adipose - Subcutaneous	MacrophageSum
ASCL2	NA	transcription regulator		NA		0.00246	CTSD,CXCR4		Adipose - Subcutaneous	MacrophageSum
PDGFD	NA	growth factor		NA		0.00246	CXCR4,MMP1		Adipose - Subcutaneous	MacrophageSum
ABL2	NA	kinase		NA		0.00246	CTSB,MMP1		Adipose - Subcutaneous	MacrophageSum
CTSE	NA	peptidase		NA		0.00246	CTSB,IL18		Adipose - Subcutaneous	MacrophageSum
Pde4d	NA	enzyme		NA		0.00246	CTSV,ITGB2		Adipose - Subcutaneous	MacrophageSum
2-mercaptoethanol	NA	chemical - endogenous mammalian		NA		0.00246	ATF3,HMOX1	39 (6)	Adipose - Subcutaneous	MacrophageSum
sanguinarine	NA	chemical - endogenous non-mammalian		NA		0.00246	BIRC5,HMOX1	49 (7)	Adipose - Subcutaneous	MacrophageSum
TFRC	NA	transporter	Inhibited	-2.236	bias	0.00253	ATF3,HMOX1,ITGAM,ITGB2,MCEMP1		Adipose - Subcutaneous	MacrophageSum
LCN2	NA	transporter		0.487	bias	0.00253	CAPG,CXCL2,HMOX1,IL1RN,SPP1	69 (15)	Adipose - Subcutaneous	MacrophageSum
ceruletide	NA	biologic drug		NA		0.00256	BIRC5,CXCL2,HMOX1	73 (16)	Adipose - Subcutaneous	MacrophageSum
kaempferol	NA	chemical toxicant		NA		0.00256	BIRC5,HMOX1,MMP1	66 (15)	Adipose - Subcutaneous	MacrophageSum
inosine	NA	chemical - endogenous mammalian	Activated	2	bias	0.0026	C1QC,C2,LCP1,RNASET2		Adipose - Subcutaneous	MacrophageSum
NPC1	NA	transporter		NA		0.00266	CTSB,CTSD,LIPA,LIPG,LYZ		Adipose - Subcutaneous	MacrophageSum
CD3 group	NA	group		1.963	bias	0.00278	HAVCR2,IL27,mir-146,SLC16A3	51 (7)	Adipose - Subcutaneous	MacrophageSum
S100A9	NA	other		1.915	bias	0.00279	ATF3,FCGR2A,ITGAM,MMP1,MRO,OLR1,PTPRO	69 (14)	Adipose - Subcutaneous	MacrophageSum
STAT6	NA	transcription regulator		0.78		0.00285	CTSB,CTSS,CXCL2,FCGR1A,FCGR2A,FCGR3A/FCGR3B,GNA15,IL1RN,IL24,IL4I1,KMO,OASL	99 (17)	Adipose - Subcutaneous	MacrophageSum
Jnk	NA	group	Activated	2.787	bias	0.00285	BIRC5,CCL3,CD83,CXCR4,GDF15,HMOX1,MMP1,PLAUR	87 (17)	Adipose - Subcutaneous	MacrophageSum
AHI1	NA	other		NA		0.00287	IL1RN,IL4I1,LAPTM5		Adipose - Subcutaneous	MacrophageSum
DTX1	NA	transcription regulator		NA		0.00287	NRIP3,SPP1,TNFSF9		Adipose - Subcutaneous	MacrophageSum
HMGB2	NA	transcription regulator		NA		0.00287	CXCL1,CXCL2,MMP1		Adipose - Subcutaneous	MacrophageSum
K-252	NA	chemical - kinase inhibitor		NA		0.00287	ITGAM,MMP1,SPP1	97 (18)	Adipose - Subcutaneous	MacrophageSum
DMD	NA	other		NA		0.00293	BLNK,CAMK2B,CENPM,CTSS,LYZ,PPP1R14C,SCIN,SLC9A7		Adipose - Subcutaneous	MacrophageSum
IRF5	NA	transcription regulator		1.408	bias	0.00294	CCL3,CXCL2,CXCR4,OAS1,OASL	65 (11)	Adipose - Subcutaneous	MacrophageSum
vancomycin	NA	biologic drug	Activated	2.207	bias	0.00294	CDCP1,CXCL2,FCGR2A,HMOX1,SPP1	38 (4)	Adipose - Subcutaneous	MacrophageSum
platelet activating factor	NA	chemical - endogenous mammalian		1.928	bias	0.00298	ITGAM,ITGB2,MMP1,PLAUR	70 (16)	Adipose - Subcutaneous	MacrophageSum
RGS10	NA	enzyme		NA		0.00298	CXCL2,IL18,ITGAM,ITGB2	63 (9)	Adipose - Subcutaneous	MacrophageSum
carbonyl cyanide m-chlorophenyl hydrazone	NA	chemical toxicant		1.982	bias	0.00298	CTSV,GDF15,GK,OSCAR		Adipose - Subcutaneous	MacrophageSum
medroxyprogesterone acetate	NA	chemical drug		-0.894		0.00302	BIRC5,CCL3,CCNB2,CXCR4,ITGB2,MMP1	90 (13)	Adipose - Subcutaneous	MacrophageSum
EZH2	NA	transcription regulator		1.881		0.00304	ATF3,C15orf48,C4BPB,CDKN2A,CEMIP,CXCL1,CXCL2,CXCR4,GDF15,IL24,MMP7	18 (3)	Adipose - Subcutaneous	MacrophageSum
TCR	NA	complex	Activated	2.159	bias	0.0031	BCAT1,CCL3,CTSB,CXCR4,CYTIP,IL24,LIPA,OAS1,OASL,RNF128,SPP1	110 (20)	Adipose - Subcutaneous	MacrophageSum
Pkc(s)	NA	group		1.316	bias	0.0031	ATF3,CTSB,CXCR4,HMOX1,LIPA,MMP1,OVOL1,SPP1	96 (22)	Adipose - Subcutaneous	MacrophageSum
ADIPOQ	NA	other		-0.57		0.00318	BIRC5,CDKN2A,CXCL1,CXCL2,HMOX1,MMP1,SPI1	81 (18)	Adipose - Subcutaneous	MacrophageSum
leukotriene D4	NA	chemical - endogenous mammalian		1.969	bias	0.00319	ATF3,CCL3,CXCL2,MMP1	64 (11)	Adipose - Subcutaneous	MacrophageSum
TMEM173	NA	other		1.91	bias	0.00319	C15orf48,CXCL2,OAS1,OASL	72 (13)	Adipose - Subcutaneous	MacrophageSum
ozone	NA	chemical toxicant		NA		0.0032	CXCL2,HMOX1,SPP1	78 (18)	Adipose - Subcutaneous	MacrophageSum
diallyl disulfide	NA	chemical - endogenous non-mammalian		NA		0.0032	ATF3,GDF15,HMOX1	18 (4)	Adipose - Subcutaneous	MacrophageSum
hydroxypropyl-beta-cyclodextrin	NA	chemical drug		NA		0.0032	CTSB,CTSD,LIPA		Adipose - Subcutaneous	MacrophageSum
FAS	NA	transmembrane receptor		1.458		0.00323	ARRB2,BIRC5,CAMK2B,CCL3,CD83,CXCL1,CXCL2,IL18,IQGAP2,MMP1,SPP1	90 (18)	Adipose - Subcutaneous	MacrophageSum
ZFP36	NA	transcription regulator	Inhibited	-2.213	bias	0.00324	CTSS,CXCL2,MMP1,PLAUR,SPP1	69 (11)	Adipose - Subcutaneous	MacrophageSum
tolfenamic acid	NA	chemical drug		NA		0.00326	ATF3,BIRC5	72 (12)	Adipose - Subcutaneous	MacrophageSum
ZNF384	NA	transcription regulator		NA		0.00326	MMP1,MMP7		Adipose - Subcutaneous	MacrophageSum
U1 snRNP	NA	complex		NA		0.00326	CCL3,SLAMF7		Adipose - Subcutaneous	MacrophageSum
CBX1	NA	transcription regulator		NA		0.00326	BIRC5,CDKN2A		Adipose - Subcutaneous	MacrophageSum
UGT2B17	NA	enzyme		NA		0.00326	KLK4,SLC16A6		Adipose - Subcutaneous	MacrophageSum
OCLN	NA	other		NA		0.00326	MMP1,MMP7		Adipose - Subcutaneous	MacrophageSum
RBM38	NA	other		NA		0.00326	CDKN2A,TNFSF15		Adipose - Subcutaneous	MacrophageSum
NEU3	NA	enzyme		NA		0.00326	MMP1,MMP7	52 (7)	Adipose - Subcutaneous	MacrophageSum
UGT2B15	NA	enzyme		NA		0.00326	KLK4,SLC16A6		Adipose - Subcutaneous	MacrophageSum
chlorpyrifos	NA	chemical toxicant		NA		0.00326	GAL,HMOX1		Adipose - Subcutaneous	MacrophageSum
dimethyl sulfoxide	NA	chemical drug		0.13	bias	0.00326	BIRC5,COL22A1,HMOX1,ITGAM,ITGB2,SPI1	70 (11)	Adipose - Subcutaneous	MacrophageSum
2-(4-amino-1-isopropyl-1H-pyrazolo[3,4-d]pyrimidin-3-yl)-1H-indol-5-ol	NA	chemical reagent		-0.218		0.00328	ATF3,BIRC5,CDCA2,IL1RN,IL24,KIF18B,TROAP		Adipose - Subcutaneous	MacrophageSum
TLR2	NA	transmembrane receptor	Activated	2.601	bias	0.00328	ATF3,CXCL2,HMOX1,IL18,IL1RN,IL27,MMP1	75 (18)	Adipose - Subcutaneous	MacrophageSum
CDKN1A	NA	kinase		-1.418	bias	0.00337	BIRC5,BUB1B,CDKN2A,CTSB,ITGAM,MMP1,PCLAF,TUBB3	89 (18)	Adipose - Subcutaneous	MacrophageSum
PTPN6	NA	phosphatase		NA		0.0034	BIRC5,CDKN2A,IL27,ITGB2	81 (17)	Adipose - Subcutaneous	MacrophageSum
OSM	NA	cytokine		1.898	bias	0.00348	ATF3,CTSV,CXADR,CXCL1,CXCL2,HMOX1,IL18,KRT16,MMP1,OAS1,SLC16A3,SLC16A6,SLC4A8,SPP1	99 (23)	Adipose - Subcutaneous	MacrophageSum
NFAT5	NA	transcription regulator	Activated	2.219	bias	0.00356	C2,CXCL16,EREG,IL1RN,SPP1		Adipose - Subcutaneous	MacrophageSum
luteolin	NA	chemical drug		-0.796	bias	0.00363	BIRC5,HMOX1,IL27,MMP1	66 (15)	Adipose - Subcutaneous	MacrophageSum
NR4A1	NA	ligand-dependent nuclear receptor		NA		0.00363	ATF3,BIRC5,CRABP2,FBP1,GREM1,HMOX1,MMP7,RPS6KA1,SLC37A2	72 (13)	Adipose - Subcutaneous	MacrophageSum
NFKB1	NA	transcription regulator		1.982	bias	0.00363	CTSB,CXCL2,HMOX1,IL18,IL1RN,mir-146,MMP7,SPI1,TNFSF15	97 (17)	Adipose - Subcutaneous	MacrophageSum
imatinib	NA	chemical drug		-1.126	bias	0.00367	ATP1B1,BCAT1,BIRC5,BIRC7,BLNK,CXCR4,HMOX1,ITGAM,MMP1,MT1H	94 (18)	Adipose - Subcutaneous	MacrophageSum
FOXO3	NA	transcription regulator		0.692		0.00375	ATP6V0D2,BIRC5,BUB1B,CCNB2,CTSB,CTSV,CXCR4,ITGAM,ITGB2,OVOL1	91 (16)	Adipose - Subcutaneous	MacrophageSum
NFKBIA	NA	transcription regulator		1.168	bias	0.00376	BUB1B,CTSB,CXCL1,CXCL2,CXCR4,EREG,GM2A,HMOX1,IL1RN,KCNN4,MATK,MMP1	77 (16)	Adipose - Subcutaneous	MacrophageSum
PDGF BB	NA	complex	Activated	2.758	bias	0.00384	ATF3,CXCL2,EREG,GDF15,GREM1,HMOX1,MMP1,OLR1,SLC7A7,SPI1	98 (18)	Adipose - Subcutaneous	MacrophageSum
PDLIM2	NA	other		-1.342		0.0039	CEMIP,FBP1,NR0B1,RNF128,SPOCD1		Adipose - Subcutaneous	MacrophageSum
okadaic acid	NA	chemical toxicant		0.626	bias	0.0039	CRABP2,CXCL2,IL1RN,MMP1,SPP1	98 (21)	Adipose - Subcutaneous	MacrophageSum
HGF	NA	growth factor	Activated	3.38	bias	0.0039	ATF3,BIRC5,BUB1B,CDKN2A,CHIA,CXCL2,CXCR4,HMOX1,MMP1,PLAUR,SPP1,ST14,TNFSF15	86 (18)	Adipose - Subcutaneous	MacrophageSum
S100A6	NA	transporter		NA		0.00394	ATF3,CXCL2,DHRS9		Adipose - Subcutaneous	MacrophageSum
FCGR2A	2.048	transmembrane receptor		NA		0.00394	CCL3,CXCL2,FCGR3A/FCGR3B	47 (7)	Adipose - Subcutaneous	MacrophageSum
N(G)-monomethyl-D-arginine	NA	chemical - endogenous mammalian		NA		0.00394	HMOX1,ITGB2,PLAUR	60 (7)	Adipose - Subcutaneous	MacrophageSum
BRCA1	NA	transcription regulator		-1.491	bias	0.00396	BIRC5,CAMK2B,CCNB2,CTSD,GDF15,HMGA2,HMOX1	99 (20)	Adipose - Subcutaneous	MacrophageSum
palmitic acid	NA	chemical - endogenous mammalian	Activated	2.776	bias	0.00396	ATF3,CTSB,CXCL2,GDF15,HMOX1,IL1RN,mir-146,OLR1	82 (18)	Adipose - Subcutaneous	MacrophageSum
NR3C2	NA	ligand-dependent nuclear receptor		1.067		0.00407	ATP1B1,CXCR4,MMP1,MT1H,NRIP3,TUBB3	52 (7)	Adipose - Subcutaneous	MacrophageSum
TAF4	NA	transcription regulator		NA		0.00408	GREM1,IL1RN,KRT16,OAS1,SPP1		Adipose - Subcutaneous	MacrophageSum
KLF5	NA	transcription regulator		1.938	bias	0.00411	BIRC5,CCNB2,CXCR4,LAMA1		Adipose - Subcutaneous	MacrophageSum
Mir218	NA	microRNA		NA		0.00416	CXCR4,SPP1		Adipose - Subcutaneous	MacrophageSum
(-)-epicatechin gallate	NA	chemical - endogenous non-mammalian		NA		0.00416	GDF15,SPP1		Adipose - Subcutaneous	MacrophageSum
S6K1	NA	group		NA		0.00416	ATP6V0D2,OSCAR		Adipose - Subcutaneous	MacrophageSum
ATG16L1	NA	enzyme		NA		0.00416	CXCL2,IL18		Adipose - Subcutaneous	MacrophageSum
Ccl6	NA	cytokine		NA		0.00416	CTSS,CTSV		Adipose - Subcutaneous	MacrophageSum
COCH	NA	other		NA		0.00416	CXCL2,IL18		Adipose - Subcutaneous	MacrophageSum
BRMS1	NA	transcription regulator		NA		0.00416	CXCR4,SPP1		Adipose - Subcutaneous	MacrophageSum
piroxicam	NA	chemical drug		NA		0.00416	CXCR4,GDF15	50 (9)	Adipose - Subcutaneous	MacrophageSum
1,1-bis(3'-indolyl)-1-(4-trifluoromethyl-phenyl)methane	NA	chemical reagent		NA		0.00416	ATF3,GDF15		Adipose - Subcutaneous	MacrophageSum
L-N6-(1-iminoethyl)-lysine	NA	chemical reagent		NA		0.00416	HMOX1,ITGAM		Adipose - Subcutaneous	MacrophageSum
N-chlorotaurine	NA	chemical - kinase inhibitor		NA		0.00416	HMOX1,MMP1	84 (11)	Adipose - Subcutaneous	MacrophageSum
KLF2	NA	transcription regulator		NA		0.0042	CCL3,CXCL2,CXCR4,DOCK2,ITGB2,KCNN4,LGALS9		Adipose - Subcutaneous	MacrophageSum
daidzein	NA	chemical drug	Activated	2.236	bias	0.00427	FERMT3,HCST,HMOX1,ITGB2,LAPTM5		Adipose - Subcutaneous	MacrophageSum
prostaglandin D2	NA	chemical - endogenous mammalian		NA		0.00434	CCL3,HMOX1,ITGAM	56 (9)	Adipose - Subcutaneous	MacrophageSum
mir-21	NA	microRNA	Inhibited	-2.333	bias	0.00438	CDKN2A,FCGR1A,FCGR2A,HMGA2,IL18,SIRPB1,SLC16A10,TLR1,TUBB3		Adipose - Subcutaneous	MacrophageSum
KITLG	NA	growth factor	Activated	2.207	bias	0.00439	BIRC5,CXCL2,CXCR4,HMOX1,IL18,IL1RN,LAPTM5,RNF128	74 (16)	Adipose - Subcutaneous	MacrophageSum
cyclosporin A	NA	biologic drug		-0.913	bias	0.00442	ATF3,BCAT1,CD83,CXCL1,CXCR4,FCGR2A,HMOX1,IQGAP2,KRT16,MMP1,OSCAR,SPP1	90 (17)	Adipose - Subcutaneous	MacrophageSum
SPP1	6.111	cytokine		1.774	bias	0.00446	CCL3,CXCL1,CXCL2,HMOX1,MMP1,MMP7,SPP1	83 (16)	Adipose - Subcutaneous	MacrophageSum
N-nitro-L-arginine methyl ester	NA	chemical drug		0.6		0.00446	ATF3,CD83,CXCL2,HMOX1,OLR1	76 (17)	Adipose - Subcutaneous	MacrophageSum
methapyrilene	NA	chemical drug		1		0.00453	ATF3,CTSB,CTSS,CTSV,FBP1,HMOX1		Adipose - Subcutaneous	MacrophageSum
TET2	NA	enzyme		1.633	bias	0.00453	ADAM8,APOBR,CYP2S1,ITGB2,JAML,SPINT1		Adipose - Subcutaneous	MacrophageSum
ITGB1	NA	transmembrane receptor		1.067		0.00453	CDKN2A,IL1RN,LAMA1,MMP1,PLAUR,RAC2	96 (23)	Adipose - Subcutaneous	MacrophageSum
N-acetylmuramyl-L-alanyl-D-isoglutamine	NA	chemical - endogenous non-mammalian		NA		0.00463	CARD9,CCL3,CXCL2,ITGB2	59 (11)	Adipose - Subcutaneous	MacrophageSum
Ifn gamma	NA	complex		1.188	bias	0.00466	CDKN2A,CXCL16,LAMA1,LGALS9,NLRP2		Adipose - Subcutaneous	MacrophageSum
LGALS3	NA	other		NA		0.00466	CCNB2,CTSV,CXCL2,ITGAM,PLEK2		Adipose - Subcutaneous	MacrophageSum
hydrogen peroxide	NA	chemical - endogenous mammalian	Activated	2.755	bias	0.00468	ATF3,BIRC5,BUB1B,CDKN2A,CTSB,CTSD,CTSS,CXCR4,GDF15,HMOX1,MMP1,PLAUR,SPP1	105 (25)	Adipose - Subcutaneous	MacrophageSum
crocidolite asbestos	NA	chemical toxicant		NA		0.00476	BCAT1,CXCL2,SPP1		Adipose - Subcutaneous	MacrophageSum
proteasome inhibitor PSI	NA	chemical - protease inhibitor		NA		0.00476	CCL3,CXCL2,HMOX1	72 (11)	Adipose - Subcutaneous	MacrophageSum
CREB1	NA	transcription regulator	Activated	2.728	bias	0.00482	ATF3,BIRC5,CCL3,CCNB2,CHRNA1,CXCL2,CXCR4,GAL,HMOX1,MFSD2A,MMP1,PCSK1,RASGRF1,SCG2	60 (11)	Adipose - Subcutaneous	MacrophageSum
lysophosphatidic acid	NA	chemical - other		1.14	bias	0.00487	CXCL1,CXCL2,ITGAM,LIPG,PLAUR	86 (16)	Adipose - Subcutaneous	MacrophageSum
POMC	NA	other		1.285	bias	0.00487	CXCR4,HMOX1,IL18,KRT16,NR0B1	61 (11)	Adipose - Subcutaneous	MacrophageSum
LEP	NA	growth factor	Activated	2.855	bias	0.0049	ADAM8,BIRC5,CTSV,GAL,IL1RN,ITGAM,LIPA,MMP1,MMP7,PCSK1,SPI1,SPP1	84 (18)	Adipose - Subcutaneous	MacrophageSum
NS-398	NA	chemical reagent		-1.067	bias	0.00508	BIRC5,CDKN2A,CXCR4,IL24,SPP1	89 (18)	Adipose - Subcutaneous	MacrophageSum
STAT5A	NA	transcription regulator		NA		0.00513	C15orf48,CEMIP,CPA4,IL24,MMP7,OAS1,OLR1,SCG5,SLC7A7		Adipose - Subcutaneous	MacrophageSum
PDX1	NA	transcription regulator		1.387	bias	0.00515	ATF3,CXCL2,CXCR4,PCSK1,SCG2,SPP1,ST18	17 (2)	Adipose - Subcutaneous	MacrophageSum
1L-6-hydroxymethyl-chiro-inositol 2-(R)-2-O-methyl-3-O-octadecylcarbonate	NA	chemical - kinase inhibitor		NA		0.00516	CXCL16,GDF15		Adipose - Subcutaneous	MacrophageSum
CCL1	NA	cytokine		NA		0.00516	CCL3,ITGB2	52 (7)	Adipose - Subcutaneous	MacrophageSum
ITGA4	NA	transmembrane receptor		NA		0.00516	IL1RN,RAC2		Adipose - Subcutaneous	MacrophageSum
HBP1	NA	transcription regulator		NA		0.00516	CDKN2A,CTSB	60 (5)	Adipose - Subcutaneous	MacrophageSum
HOXB5	NA	transcription regulator		NA		0.00516	MMP1,PLAUR		Adipose - Subcutaneous	MacrophageSum
cysteamine	NA	chemical drug		NA		0.00516	CTSB,HMOX1		Adipose - Subcutaneous	MacrophageSum
lapatinib	NA	chemical drug		NA		0.00516	BIRC5,EREG	75 (12)	Adipose - Subcutaneous	MacrophageSum
(5-(4-N-methyl-N(2-pyridyl)amino)ethoxy)benzyl thiazolidine-2,4-dione	NA	chemical reagent		NA		0.00516	CTSS,ITGAM		Adipose - Subcutaneous	MacrophageSum
tiron	NA	chemical reagent		NA		0.00516	HMOX1,PLAUR	50 (9)	Adipose - Subcutaneous	MacrophageSum
BQ-788	NA	biologic drug		NA		0.00516	CXCL2,LAMA1		Adipose - Subcutaneous	MacrophageSum
gossypol	NA	chemical drug		NA		0.00516	ATF3,CXCL1		Adipose - Subcutaneous	MacrophageSum
OSMR	NA	transmembrane receptor		NA		0.0052	BIRC5,C15orf48,CXCL2,OAS1	72 (12)	Adipose - Subcutaneous	MacrophageSum
rotenone	NA	chemical toxicant		NA		0.0052	CXCL2,HMOX1,ITGAM,MMP1	75 (16)	Adipose - Subcutaneous	MacrophageSum
deferasirox	NA	chemical drug		NA		0.00521	ITGAM,ITGB2,MCEMP1		Adipose - Subcutaneous	MacrophageSum
HOXC8	NA	transcription regulator		NA		0.00521	HES2,SLC16A3,SPP1		Adipose - Subcutaneous	MacrophageSum
linsidomine	NA	chemical drug		NA		0.00521	CDKN2A,HMOX1,MMP1	81 (16)	Adipose - Subcutaneous	MacrophageSum
IFNB1	NA	cytokine		1.159	bias	0.00547	CCL3,CD83,CXCL2,IL18,IL24,IL27,OAS1,SIRPB1,SPP1	90 (19)	Adipose - Subcutaneous	MacrophageSum
gemcitabine	NA	chemical drug		NA		0.0055	BIRC5,CXCR4,HMOX1,SLC28A3	76 (16)	Adipose - Subcutaneous	MacrophageSum
estrogen receptor	NA	group		-1.242		0.0055	CAPG,CXCL1,CXCR4,EREG,GAL,MMP1,PLAUR,PLEK2	94 (19)	Adipose - Subcutaneous	MacrophageSum
SMAD4	NA	transcription regulator		1.118	bias	0.0055	CDKN2A,CTSD,EREG,HMGA2,HMOX1,MMP1,OVOL1,SPI1	91 (17)	Adipose - Subcutaneous	MacrophageSum
N-cor	NA	group		NA		0.00552	CTSB,CTSS,CXCL2,OLR1,STMN2	61 (7)	Adipose - Subcutaneous	MacrophageSum
HLX	NA	transcription regulator		NA		0.00569	CDKN2A,CTSS,GDF15		Adipose - Subcutaneous	MacrophageSum
EPO	NA	cytokine		0.2	bias	0.00572	APOBR,CXCR4,GDF15,IL18,LAPTM5,LCP1,mir-146,RNF128,SPP1	66 (11)	Adipose - Subcutaneous	MacrophageSum
IL27	2.656	cytokine	Activated	2.391	bias	0.00574	CCL3,IFNLR1,IL18,IL1RN,ITGAM,OAS1	91 (18)	Adipose - Subcutaneous	MacrophageSum
INSIG1	NA	other	Inhibited	-2.236	bias	0.00575	CXCL2,CXCR4,LIPA,LIPG,OLR1		Adipose - Subcutaneous	MacrophageSum
TLR9	NA	transmembrane receptor	Activated	2.744	bias	0.00578	ATF3,CCL3,CD83,CXCL2,HMOX1,IL18,IL4I1,LIPG	79 (16)	Adipose - Subcutaneous	MacrophageSum
FOXL2	NA	transcription regulator		1.98	bias	0.00581	ATF3,CCL3,CDKN2A,CXCL2		Adipose - Subcutaneous	MacrophageSum
ZEB1	NA	transcription regulator		NA		0.00581	CDKN2A,CXADR,OAS1,ST14		Adipose - Subcutaneous	MacrophageSum
glucocorticoid	NA	chemical drug		-0.647		0.00584	CCL3,CXCL1,CXCL2,CXCR4,HMOX1,IL18,IL1RN,OAS1,SPP1	90 (17)	Adipose - Subcutaneous	MacrophageSum
prednisolone	NA	chemical drug		-0.707	bias	0.00592	CDKN2A,CTSB,CTSS,CXCR4,GK,GM2A,ITGAM,SPP1	50 (7)	Adipose - Subcutaneous	MacrophageSum
methotrexate	NA	chemical drug		0.956		0.00592	C2,CCL3,CTSS,CTSV,HMOX1,IL18,RPLP0P2,SPP1	76 (16)	Adipose - Subcutaneous	MacrophageSum
NR5A2	NA	ligand-dependent nuclear receptor		0.44	bias	0.00599	CXCL16,IL1RN,IL24,MMP7,NR0B1	48 (7)	Adipose - Subcutaneous	MacrophageSum
CHRNA7	NA	transmembrane receptor		NA		0.00619	CXCL2,IL1RN,ITGAM	78 (15)	Adipose - Subcutaneous	MacrophageSum
DNASE2	NA	enzyme		NA		0.00619	CXCL2,IL18,OAS1		Adipose - Subcutaneous	MacrophageSum
VTN	NA	other		NA		0.00619	ITGAM,MMP1,PLAUR	89 (16)	Adipose - Subcutaneous	MacrophageSum
nitroglycerin	NA	chemical drug		NA		0.00626	HMOX1,PLAUR	78 (12)	Adipose - Subcutaneous	MacrophageSum
TASP1	NA	peptidase		NA		0.00626	CCNB2,CDKN2A		Adipose - Subcutaneous	MacrophageSum
APOL1	NA	transporter		NA		0.00626	CXCL2,TLR1		Adipose - Subcutaneous	MacrophageSum
PIKFYVE	NA	kinase		NA		0.00626	ATF3,FCGR1A		Adipose - Subcutaneous	MacrophageSum
DDR2	NA	kinase		NA		0.00626	MMP1,MMP7		Adipose - Subcutaneous	MacrophageSum
OSTM1	NA	other		NA		0.00626	ATP6V0D2,OSCAR		Adipose - Subcutaneous	MacrophageSum
MAP3K11	NA	kinase		NA		0.00626	BIRC5,MMP7	47 (7)	Adipose - Subcutaneous	MacrophageSum
STMN1	NA	other		NA		0.00626	BIRC5,STMN2		Adipose - Subcutaneous	MacrophageSum
enterolactone	NA	chemical - endogenous mammalian		NA		0.00626	IL1RN,SPP1		Adipose - Subcutaneous	MacrophageSum
Tnf (family)	NA	group	Activated	2.201	bias	0.00632	ATF3,BIRC5,CCL3,CXCL1,LGALS9,PLEK2	68 (14)	Adipose - Subcutaneous	MacrophageSum
EGFR	NA	kinase	Activated	2.047	bias	0.00635	BIRC5,CDCP1,CDKN2A,CXCR4,EREG,HMGA2,IQGAP2,KCNN4,KRT16,MMP1,PLAUR	93 (21)	Adipose - Subcutaneous	MacrophageSum
glutathione	NA	chemical - endogenous mammalian		NA		0.00646	ATF3,BIRC5,HMOX1,IL27	94 (18)	Adipose - Subcutaneous	MacrophageSum
IFNAR1	NA	transmembrane receptor		1.956	bias	0.00653	ATF3,CXCL2,IL18,IL27,OAS1,OASL	73 (16)	Adipose - Subcutaneous	MacrophageSum
diclofenac	NA	chemical drug		NA		0.00672	GDF15,IL24,ITGAM	79 (11)	Adipose - Subcutaneous	MacrophageSum
exenatide	NA	biologic drug		NA		0.00672	HMOX1,ITGAM,PCSK1	68 (13)	Adipose - Subcutaneous	MacrophageSum
indole-3-carbinol	NA	chemical drug		NA		0.00672	GDF15,LCP1,SPP1		Adipose - Subcutaneous	MacrophageSum
Mapk	NA	group		1.982	bias	0.00674	CXCL1,HMOX1,MMP7,SPP1,TUBB3	87 (19)	Adipose - Subcutaneous	MacrophageSum
cisplatin	NA	chemical drug	Activated	2.665	bias	0.00691	ATF3,BIRC5,BIRC7,CDCP1,CDKN2A,CTSB,FCGR2A,GDF15,HAVCR1,HMOX1,IL18,LIPA,LYZ,mir-142,mir-146,PTPRO,SPP1	95 (20)	Adipose - Subcutaneous	MacrophageSum
DNMT3A	NA	enzyme		0		0.00695	BLNK,CXCR4,P2RY1,PPP1R14C,SPP1,ST14		Adipose - Subcutaneous	MacrophageSum
NRAS	NA	enzyme		-1.067	bias	0.00696	CCNB2,CDKN2A,CRABP2,CXCL2,IL1RN,LSP1,mir-146	61 (10)	Adipose - Subcutaneous	MacrophageSum
IRF3	NA	transcription regulator		1.544	bias	0.00715	CCL3,CXCL1,FCGR1A,IL27,OAS1,OASL,TNFSF15	83 (17)	Adipose - Subcutaneous	MacrophageSum
Raf	NA	group		NA		0.00717	CDKN2A,GDF15,HMGA2,SLC16A6		Adipose - Subcutaneous	MacrophageSum
MAVS	NA	other		1.131	bias	0.00717	CXCL2,OAS1,OASL,SPP1	67 (12)	Adipose - Subcutaneous	MacrophageSum
ANXA7	NA	ion channel		1	bias	0.00717	CRABP2,CTSB,ITGAM,SLA		Adipose - Subcutaneous	MacrophageSum
entinostat	NA	chemical drug		0.152		0.00717	BIRC5,CD83,ITGAM,MMP1	87 (17)	Adipose - Subcutaneous	MacrophageSum
asoprisnil	NA	chemical drug		NA		0.00727	HSD17B2,MT1H,RARRES1		Adipose - Subcutaneous	MacrophageSum
ACVRL1	NA	kinase		NA		0.00727	CXCR4,GDF15,PLAUR		Adipose - Subcutaneous	MacrophageSum
NLRP12	NA	other		NA		0.00727	CXCL2,CXCR4,IL1RN	83 (15)	Adipose - Subcutaneous	MacrophageSum
PF4	NA	cytokine		NA		0.00727	CCL3,CD83,ITGAM	66 (11)	Adipose - Subcutaneous	MacrophageSum
valproic acid	NA	chemical drug		0.264		0.00738	ATF3,BIRC5,CD83,CENPM,CTSB,CXADR,CXCR4,HMOX1,MMP1,SPI1,SPP1,TUBB3	82 (18)	Adipose - Subcutaneous	MacrophageSum
G protein alphai	NA	group		NA		0.00746	FCGR2A,mir-146		Adipose - Subcutaneous	MacrophageSum
CCAT1	NA	other		NA		0.00746	CDKN2A,HMGA2		Adipose - Subcutaneous	MacrophageSum
BAP1	NA	peptidase		NA		0.00746	ATF3,CXCL2		Adipose - Subcutaneous	MacrophageSum
cytochalasin B	NA	chemical toxicant		NA		0.00746	BIRC5,MMP1	94 (19)	Adipose - Subcutaneous	MacrophageSum
1,10-phenanthroline	NA	chemical toxicant		NA		0.00746	HMOX1,SPN		Adipose - Subcutaneous	MacrophageSum
TRIM24	NA	transcription regulator		-1.982	bias	0.00756	BLNK,OAS1,OASL,PCLAF,SPP1		Adipose - Subcutaneous	MacrophageSum
REST	NA	transcription regulator		-1.923	bias	0.00762	KCNAB2,PCSK1,SCG2,SLC12A5,STMN2,TUBB3		Adipose - Subcutaneous	MacrophageSum
CG	NA	complex	Activated	2.918	bias	0.00765	BCAT1,CTSV,CXCR4,EREG,GAL,GM2A,HMGA2,MMP1,PLAUR,SPP1	94 (20)	Adipose - Subcutaneous	MacrophageSum
STAT1	NA	transcription regulator	Activated	2.943	bias	0.00765	BIRC5,CCL3,CTSS,CXCL2,FCGR1A,HAVCR2,IFI30,IL18,OAS1,OASL	91 (17)	Adipose - Subcutaneous	MacrophageSum
ciprofloxacin	NA	chemical drug		1.342		0.00784	ADAM8,CTSD,CTSV,SPP1,TTYH3		Adipose - Subcutaneous	MacrophageSum
XDH	NA	enzyme		NA		0.00784	CXCR4,PLAUR,SPP1	86 (22)	Adipose - Subcutaneous	MacrophageSum
SERPINE1	NA	other		NA		0.00784	CDKN2A,CXCL2,PLAUR	93 (21)	Adipose - Subcutaneous	MacrophageSum
FGFR3	NA	kinase		NA		0.00784	CCL3,CDKN2A,SPP1	43 (7)	Adipose - Subcutaneous	MacrophageSum
alitretinoin	NA	chemical drug		1.982	bias	0.00786	CD83,DHRS9,GK,ITGAM,MMP1,SPP1	72 (13)	Adipose - Subcutaneous	MacrophageSum
sirolimus	NA	chemical drug		-1.839	bias	0.00787	ATP6V0D2,BIRC5,CCNB2,CDKN2A,CXCR4,HMOX1,IL27,mir-142,mir-146,MMP1,OSCAR,PLAUR,SLC12A5	68 (15)	Adipose - Subcutaneous	MacrophageSum
etoposide	NA	chemical drug	Activated	2.6	bias	0.00793	ATF3,BIRC5,CCL3,CDKN2A,CTSD,GDF15,MMP1	85 (19)	Adipose - Subcutaneous	MacrophageSum
PI3K (family)	NA	group	Activated	2.19	bias	0.00814	BIRC5,CTSD,CXCL1,CXCR4,HMOX1	94 (19)	Adipose - Subcutaneous	MacrophageSum
losartan potassium	NA	chemical drug		-1.387	bias	0.00814	HAVCR1,IL18,OLR1,SPP1,TUBB3	69 (10)	Adipose - Subcutaneous	MacrophageSum
RXRB	NA	ligand-dependent nuclear receptor		NA		0.00831	CTSB,CTSS,LYZ,SPP1	7 (2)	Adipose - Subcutaneous	MacrophageSum
ERG	NA	transcription regulator	Activated	2.433	bias	0.00834	APOC1,CXCL1,CXCR4,DOCK2,MMP1,PLAUR,SPP1	74 (11)	Adipose - Subcutaneous	MacrophageSum
TLR5	NA	transmembrane receptor		NA		0.00845	ATF3,CXCL2,MMP1	90 (18)	Adipose - Subcutaneous	MacrophageSum
thalidomide	NA	chemical drug		NA		0.00845	GDF15,ITGAM,PLAUR	86 (11)	Adipose - Subcutaneous	MacrophageSum
Calcineurin protein(s)	NA	complex		NA		0.00872	CCL3,CTSV,RNF128,SPP1	70 (8)	Adipose - Subcutaneous	MacrophageSum
AGER	NA	transmembrane receptor		NA		0.00872	CCL3,CXCL2,SCG2,TUBB3	64 (11)	Adipose - Subcutaneous	MacrophageSum
minocycline	NA	chemical drug	Inhibited	-2	bias	0.00872	ATF3,IL18,ITGAM,SLC12A5	53 (10)	Adipose - Subcutaneous	MacrophageSum
E. coli B5 lipopolysaccharide	NA	chemical - endogenous non-mammalian	Activated	2.789	bias	0.00872	CD83,CXCL2,CXCR4,HMOX1,IL18,IL27,OASL,SPP1	84 (20)	Adipose - Subcutaneous	MacrophageSum
IL1RL2	NA	transmembrane receptor		NA		0.00875	CD83,CXCL1	41 (7)	Adipose - Subcutaneous	MacrophageSum
Collagen Alpha1	NA	group		NA		0.00875	IL1RN,PLAUR	56 (9)	Adipose - Subcutaneous	MacrophageSum
SLC4A1	NA	transporter		NA		0.00875	FCGR1A,FCGR2A		Adipose - Subcutaneous	MacrophageSum
YWHAQ	NA	other		NA		0.00875	MMP1,MMP7		Adipose - Subcutaneous	MacrophageSum
TLE1	NA	transcription regulator		NA		0.00875	ATF3,CDKN2A	38 (4)	Adipose - Subcutaneous	MacrophageSum
PLA2G2E	NA	enzyme		NA		0.00875	ADAM8,KRT16		Adipose - Subcutaneous	MacrophageSum
SPINT2	NA	other		NA		0.00875	CXCL2,ST14		Adipose - Subcutaneous	MacrophageSum
poly-L-lysine	NA	chemical reagent		NA		0.00875	IL1RN,ITGAM	17 (3)	Adipose - Subcutaneous	MacrophageSum
verteporfin	NA	chemical drug		NA		0.00875	CDKN2A,CXCL2		Adipose - Subcutaneous	MacrophageSum
ANGPT2	NA	growth factor	Activated	2.425	bias	0.00877	ASPHD1,HMOX1,IL18,MMP1,MMP7,OLR1,TUBB3	88 (17)	Adipose - Subcutaneous	MacrophageSum
PTEN	NA	phosphatase		-1.249		0.00878	APOBR,ATF3,BIRC5,CCNB2,CDKN2A,CTSB,CTSV,CXCL2,CXCR4,FNDC10,HAVCR1,IFI30,mir-146,NR0B1,SPP1	83 (20)	Adipose - Subcutaneous	MacrophageSum
nitric oxide	NA	chemical - endogenous mammalian		1.218	bias	0.00884	ATF3,BIRC5,CDKN2A,HMOX1,IL18,SPP1	96 (21)	Adipose - Subcutaneous	MacrophageSum
SRC	NA	kinase	Activated	2.2	bias	0.00907	CTSB,CTSV,MMP1,PLAUR,SPP1	94 (19)	Adipose - Subcutaneous	MacrophageSum
PRC2	NA	complex		NA		0.00908	CDKN2A,MMP7,OAS1	65 (6)	Adipose - Subcutaneous	MacrophageSum
NEUROD1	NA	transcription regulator		NA		0.00908	PCSK1,SCG5,ST18		Adipose - Subcutaneous	MacrophageSum
TNFRSF9	NA	transmembrane receptor		NA		0.00908	BIRC5,CD83,ITGAM	80 (14)	Adipose - Subcutaneous	MacrophageSum
NOTCH1	NA	transcription regulator		-1.914		0.00911	CXCL1,FCGR2A,HMOX1,IL18,ITGAM,MMP1,SPI1,SPP1	80 (15)	Adipose - Subcutaneous	MacrophageSum
PAX6	NA	transcription regulator		NA		0.00921	CARD9,CDCA2,IQGAP3,OAS1,PCSK1,SCG5,TUBB3		Adipose - Subcutaneous	MacrophageSum
NFE2L2	NA	transcription regulator		1.059	bias	0.00934	ATF3,ATP6V0D2,CTSD,CXCL2,HMOX1,IL1RN,MATK,NR0B1,OSCAR,PTPRO,SCG2	72 (13)	Adipose - Subcutaneous	MacrophageSum
PLAUR	2.681	transmembrane receptor		NA		0.00974	CTSB,ITGAM,PLAUR	92 (14)	Adipose - Subcutaneous	MacrophageSum
ENG	NA	transmembrane receptor		NA		0.00974	CXCR4,MMP1,RAC2	32 (4)	Adipose - Subcutaneous	MacrophageSum
histone deacetylase	NA	complex		NA		0.00974	CDKN2A,CXCR4,IL24		Adipose - Subcutaneous	MacrophageSum
tetrachlorodibenzodioxin	NA	chemical toxicant		-0.097		0.00998	BCAT1,BLNK,CDKN2A,CTSD,CTSV,CYP2S1,HMOX1,MMP1,PCSK1,SLC16A10	66 (13)	Adipose - Subcutaneous	MacrophageSum
IFI16	NA	transcription regulator	Activated	2	bias	0.01	CCL3,CDKN2A,IL1RN,OAS1		Adipose - Subcutaneous	MacrophageSum
HNF1B	NA	transcription regulator		-1.342		0.0101	CXCL1,HMGA2,MMP7,PLAUR,PLEK2		Adipose - Subcutaneous	MacrophageSum
KLF4	NA	transcription regulator		1.085	bias	0.0101	BUB1B,CRABP2,DLX3,ITGAD,ITGAM,LAMA1,OVOL1,PLAUR		Adipose - Subcutaneous	MacrophageSum
xanthine	NA	chemical - endogenous mammalian		NA		0.0101	CXCR4,PLAUR		Adipose - Subcutaneous	MacrophageSum
ORAI1	NA	ion channel		NA		0.0101	ATP6V0D2,OSCAR		Adipose - Subcutaneous	MacrophageSum
N(2)-(gamma-D-glutamyl)-meso-2,2'-diaminopimelic acid	NA	chemical reagent		NA		0.0101	CCL3,ITGB2		Adipose - Subcutaneous	MacrophageSum
HIRA	NA	transcription regulator		NA		0.0101	CXCL2,EREG		Adipose - Subcutaneous	MacrophageSum
CBX2	NA	transcription regulator		NA		0.0101	CDKN2A,NR0B1		Adipose - Subcutaneous	MacrophageSum
MVP	NA	other		NA		0.0101	CD83,CXCL2		Adipose - Subcutaneous	MacrophageSum
ST14	4.739	peptidase		NA		0.0101	CXCL2,MMP1		Adipose - Subcutaneous	MacrophageSum
N1,N11-diethylnorspermine	NA	chemical drug		NA		0.0101	BIRC5,BIRC7		Adipose - Subcutaneous	MacrophageSum
spermidine	NA	chemical - endogenous mammalian		NA		0.0101	HMOX1,ITGAM		Adipose - Subcutaneous	MacrophageSum
spermine	NA	chemical - endogenous mammalian		NA		0.0101	CCL3,ITGB2		Adipose - Subcutaneous	MacrophageSum
TWIST1	NA	transcription regulator		-0.548	bias	0.0102	CDKN2A,FCGBP,KCNN4,MMP1,SLC28A3,SPP1		Adipose - Subcutaneous	MacrophageSum
trichostatin A	NA	chemical drug	Activated	2.587		0.0102	BCAT1,CCNB2,CDKN2A,CENPM,CRABP2,CXADR,CXCR4,HMGA2,IGSF9,IL24,ITGAM,MMP1,MMP7,SLC12A5,SPN,SPP1,STMN2,TUBB3		Adipose - Subcutaneous	MacrophageSum
corticosteroid	NA	chemical drug		NA		0.0104	IL1RN,IL27,MMP1		Adipose - Subcutaneous	MacrophageSum
SOX7	NA	transcription regulator		NA		0.0104	CRABP2,DLX3,OVOL1		Adipose - Subcutaneous	MacrophageSum
F7	NA	peptidase		NA		0.0104	CXCL2,MMP7,PLAUR		Adipose - Subcutaneous	MacrophageSum
ibuprofen	NA	chemical drug		NA		0.0104	GDF15,ITGAM,MMP1		Adipose - Subcutaneous	MacrophageSum
IL6R	NA	transmembrane receptor		NA		0.0105	CCL3,CXCL2,GAL,GREM1		Adipose - Subcutaneous	MacrophageSum
cerivastatin	NA	chemical drug		NA		0.0105	CCL3,HMOX1,ITGB2,PLAUR		Adipose - Subcutaneous	MacrophageSum
NUPR1	NA	transcription regulator		-0.577	bias	0.0108	ATF3,BUB1B,CCNB2,CDCA2,CKAP2L,CXADR,CXCR4,EREG,GDF15,GK,SLC16A10,SLC16A6		Adipose - Subcutaneous	MacrophageSum
MECP2	NA	transcription regulator		NA		0.0108	CAMK2B,CAPG,CDKN2A,SLC12A5,SPN		Adipose - Subcutaneous	MacrophageSum
NKX2-3	NA	transcription regulator		1.89		0.0109	CCNB2,CXADR,CXCL16,GDF15,HES2,HSD17B2,MMP7		Adipose - Subcutaneous	MacrophageSum
IRAK4	NA	kinase		NA		0.011	ATF3,CXCL16,CXCL2,OLR1		Adipose - Subcutaneous	MacrophageSum
17-phenyl-18,19,20-trinor-prostaglandin d2	NA	chemical reagent		NA		0.011	ITGAM		Adipose - Subcutaneous	MacrophageSum
15-deoxy-delta-12-14 prostaglandin D2	NA	chemical - endogenous mammalian		NA		0.011	ITGAM		Adipose - Subcutaneous	MacrophageSum
etalocib	NA	chemical drug		NA		0.011	ITGAM		Adipose - Subcutaneous	MacrophageSum
hydroxamic acid	NA	chemical - other		NA		0.011	CXCR4		Adipose - Subcutaneous	MacrophageSum
14-3-3	NA	group		NA		0.011	CDKN2A		Adipose - Subcutaneous	MacrophageSum
2020-12-01	NA	other		NA		0.011	ATP1B1		Adipose - Subcutaneous	MacrophageSum
FBXL7	NA	enzyme		NA		0.011	BIRC5		Adipose - Subcutaneous	MacrophageSum
CDC42BPB	NA	kinase		NA		0.011	CTSB		Adipose - Subcutaneous	MacrophageSum
FBXL17	NA	other		NA		0.011	HMOX1		Adipose - Subcutaneous	MacrophageSum
PRDM4	NA	transcription regulator		NA		0.011	ITGB2		Adipose - Subcutaneous	MacrophageSum
BRIP1	NA	enzyme		NA		0.011	HMOX1		Adipose - Subcutaneous	MacrophageSum
USP50	NA	other		NA		0.011	IL18		Adipose - Subcutaneous	MacrophageSum
NLRP9	NA	other		NA		0.011	IL18		Adipose - Subcutaneous	MacrophageSum
ZG16B	NA	other		NA		0.011	CXCR4		Adipose - Subcutaneous	MacrophageSum
potassium dichromate	NA	chemical toxicant		NA		0.011	CDKN2A		Adipose - Subcutaneous	MacrophageSum
AZD1981	NA	chemical drug		NA		0.011	ITGAM		Adipose - Subcutaneous	MacrophageSum
NNZ 2566	NA	biologic drug		NA		0.011	ATF3		Adipose - Subcutaneous	MacrophageSum
MSN	NA	other		NA		0.011	CDKN2A		Adipose - Subcutaneous	MacrophageSum
MED25	NA	other		NA		0.011	MMP1		Adipose - Subcutaneous	MacrophageSum
ITSN2	NA	other		NA		0.011	CDKN2A		Adipose - Subcutaneous	MacrophageSum
KRT1	NA	other		NA		0.011	IL18		Adipose - Subcutaneous	MacrophageSum
CHKA	NA	kinase		NA		0.011	TUBB3		Adipose - Subcutaneous	MacrophageSum
miR-302b-5p (and other miRNAs w/seed CUUUAAC)	NA	mature microRNA		NA		0.011	BIRC5		Adipose - Subcutaneous	MacrophageSum
miR-381-3p (and other miRNAs w/seed AUACAAG)	NA	mature microRNA		NA		0.011	BIRC5		Adipose - Subcutaneous	MacrophageSum
miR-181a-1-3p (and other miRNAs w/seed CCAUCGA)	NA	mature microRNA		NA		0.011	BIRC5		Adipose - Subcutaneous	MacrophageSum
mir-463	NA	microRNA		NA		0.011	BIRC5		Adipose - Subcutaneous	MacrophageSum
miR-331-5p (and other miRNAs w/seed UAGGUAU)	NA	mature microRNA		NA		0.011	PLAUR		Adipose - Subcutaneous	MacrophageSum
mir-471	NA	microRNA		NA		0.011	BIRC5		Adipose - Subcutaneous	MacrophageSum
MAOB	NA	enzyme		NA		0.011	IL4I1		Adipose - Subcutaneous	MacrophageSum
MLK	NA	group		NA		0.011	MMP7		Adipose - Subcutaneous	MacrophageSum
AMHR2	NA	kinase		NA		0.011	CDKN2A		Adipose - Subcutaneous	MacrophageSum
MAT2A	NA	enzyme		NA		0.011	HMOX1		Adipose - Subcutaneous	MacrophageSum
DSG2	NA	other		NA		0.011	SCG2		Adipose - Subcutaneous	MacrophageSum
CRABP1	NA	transporter		NA		0.011	CRABP2		Adipose - Subcutaneous	MacrophageSum
STK35	NA	kinase		NA		0.011	CDKN2A		Adipose - Subcutaneous	MacrophageSum
CD164	NA	other		NA		0.011	CXCR4		Adipose - Subcutaneous	MacrophageSum
TRIP12	NA	enzyme		NA		0.011	CDKN2A		Adipose - Subcutaneous	MacrophageSum
tetramethylpyrazine	NA	chemical - endogenous non-mammalian		NA		0.011	CXCR4		Adipose - Subcutaneous	MacrophageSum
TIPIN	NA	other		NA		0.011	HAVCR1		Adipose - Subcutaneous	MacrophageSum
PEX19	NA	other		NA		0.011	CDKN2A		Adipose - Subcutaneous	MacrophageSum
IFITM3	NA	other		NA		0.011	SPP1		Adipose - Subcutaneous	MacrophageSum
Flt1	NA	kinase		NA		0.011	ATF3		Adipose - Subcutaneous	MacrophageSum
ETP-46464	NA	chemical reagent		NA		0.011	OASL		Adipose - Subcutaneous	MacrophageSum
SCH772984	NA	chemical - kinase inhibitor		NA		0.011	MMP7		Adipose - Subcutaneous	MacrophageSum
lead chromate	NA	chemical toxicant		NA		0.011	CDKN2A		Adipose - Subcutaneous	MacrophageSum
D-lactic acid	NA	chemical - endogenous mammalian		NA		0.011	ITGAM		Adipose - Subcutaneous	MacrophageSum
PD173955	NA	chemical - kinase inhibitor		NA		0.011	PLAUR		Adipose - Subcutaneous	MacrophageSum
heat killed Listeria Monocytogenes	NA	chemical reagent		NA		0.011	TNFSF15		Adipose - Subcutaneous	MacrophageSum
pantoprazole	NA	chemical drug		NA		0.011	HMOX1		Adipose - Subcutaneous	MacrophageSum
hedamycin	NA	chemical reagent		NA		0.011	BIRC5		Adipose - Subcutaneous	MacrophageSum
benzo(a)pyrene-3,6-quinone	NA	chemical toxicant		NA		0.011	HMOX1		Adipose - Subcutaneous	MacrophageSum
4-cresol	NA	chemical toxicant		NA		0.011	ITGAM		Adipose - Subcutaneous	MacrophageSum
luteolin 7-O-beta-D-glucoside	NA	chemical - endogenous non-mammalian		NA		0.011	HMOX1		Adipose - Subcutaneous	MacrophageSum
ferricyanide	NA	chemical reagent		NA		0.011	HMOX1		Adipose - Subcutaneous	MacrophageSum
2-(N-myristoylamino)-1-phenyl-1-propanol	NA	chemical reagent		NA		0.011	MMP1		Adipose - Subcutaneous	MacrophageSum
becaplermin	NA	biologic drug		NA		0.011	BIRC5		Adipose - Subcutaneous	MacrophageSum
Polycomb	NA	complex		NA		0.011	CDKN2A		Adipose - Subcutaneous	MacrophageSum
methylcellulose	NA	chemical drug		NA		0.011	CDKN2A		Adipose - Subcutaneous	MacrophageSum
Mg2+	NA	chemical - endogenous mammalian		NA		0.011	SLC12A5		Adipose - Subcutaneous	MacrophageSum
Vegf	NA	group	Activated	2.732	bias	0.0111	ATF3,BIRC5,BIRC7,BUB1B,CDKN2A,CHIA,CXCL1,CXCR4,HMOX1,IL18,PLAUR,TNFSF15		Adipose - Subcutaneous	MacrophageSum
NFYC	NA	transcription regulator		NA		0.0111	CCNB2,CDKN2A,KBTBD8		Adipose - Subcutaneous	MacrophageSum
IRAK1	NA	kinase		NA		0.0111	CXCL16,IL27,MMP1		Adipose - Subcutaneous	MacrophageSum
ribavirin	NA	chemical drug		NA		0.0111	ITGAM,ITGB2,OASL		Adipose - Subcutaneous	MacrophageSum
salmonella minnesota R595 lipopolysaccharides	NA	chemical - endogenous non-mammalian	Activated	2.183	bias	0.0111	CD83,CXCL1,CXCL2,GDF15,OASL		Adipose - Subcutaneous	MacrophageSum
Ifn	NA	group	Activated	2	bias	0.0111	CD83,IL27,OASL,SPP1,TLR1		Adipose - Subcutaneous	MacrophageSum
enterotoxin B	NA	biologic drug		NA		0.0114	CXCL1,CXCL2,CXCR4,mir-146		Adipose - Subcutaneous	MacrophageSum
MMP9	NA	peptidase		1	bias	0.0114	CTSB,CXCL2,CXCR4,MATK		Adipose - Subcutaneous	MacrophageSum
MAP3K7	NA	kinase		NA		0.0114	CXCL2,HMOX1,MMP1,OASL		Adipose - Subcutaneous	MacrophageSum
interferon beta-1a	NA	biologic drug		NA		0.0115	CXCR4,FCGR1A,IL1RN,PLAUR,TLR1		Adipose - Subcutaneous	MacrophageSum
amphotericin B	NA	chemical drug		NA		0.0116	IL1RN,SPP1		Adipose - Subcutaneous	MacrophageSum
Nos	NA	group		NA		0.0116	HMOX1,OLR1		Adipose - Subcutaneous	MacrophageSum
AIMP1	NA	cytokine		NA		0.0116	CCL3,CXCL2		Adipose - Subcutaneous	MacrophageSum
PNN	NA	other		NA		0.0116	GDF15,MMP7		Adipose - Subcutaneous	MacrophageSum
SLC2A1	NA	transporter		NA		0.0116	DHRS9,HMOX1		Adipose - Subcutaneous	MacrophageSum
BTC	NA	growth factor		NA		0.0116	EREG,ITGAM		Adipose - Subcutaneous	MacrophageSum
RGS1	NA	enzyme		NA		0.0116	CXCL2,SLA		Adipose - Subcutaneous	MacrophageSum
pomalidomide	NA	chemical drug		NA		0.0116	CCL3,SPI1		Adipose - Subcutaneous	MacrophageSum
isopentenyl diphosphate	NA	chemical - endogenous mammalian		NA		0.0116	CCL3,FCGR3A/FCGR3B		Adipose - Subcutaneous	MacrophageSum
IGF2	NA	growth factor		NA		0.0117	BIRC5,CTSV,CXCR4,EREG,MMP1,SPP1		Adipose - Subcutaneous	MacrophageSum
CD3	NA	complex	Activated	2.345	bias	0.0118	BIRC5,C2,CCL3,CD83,CXCR4,DEFA1 (includes others),DOCK2,IL4I1,KCNN4,LCP1,LSP1,MT1H,RAC2,RNF128		Adipose - Subcutaneous	MacrophageSum
IFIH1	NA	enzyme		NA		0.0119	CCL3,CXCL2,OAS1		Adipose - Subcutaneous	MacrophageSum
GABPA	NA	transcription regulator		NA		0.0119	HMOX1,ITGB2,SPI1		Adipose - Subcutaneous	MacrophageSum
baicalein	NA	chemical drug		NA		0.0119	BIRC5,HMOX1,MMP1		Adipose - Subcutaneous	MacrophageSum
PRKCA	NA	kinase		1.961	bias	0.0119	CTSB,CXCL2,GDF15,MMP1,OASL		Adipose - Subcutaneous	MacrophageSum
IRF7	NA	transcription regulator	Activated	2.376	bias	0.012	FCGR1A,IL27,IL4I1,ITGAM,OAS1,OASL		Adipose - Subcutaneous	MacrophageSum
CCND1	NA	transcription regulator		0.64		0.0123	BIRC5,CDCA2,CDKN2A,EREG,ESCO2,KLK4,PCLAF,SCG5,SPP1		Adipose - Subcutaneous	MacrophageSum
MAPK8	NA	kinase		1.329	bias	0.0123	CDKN2A,CXCL16,HMOX1,MMP1,MMP7,PLAUR		Adipose - Subcutaneous	MacrophageSum
PSEN1	NA	peptidase		-0.392		0.0124	ARL11,ATP1B1,C1QC,CTSD,CTSS,CXCL2,CYTIP,KCNAB2,STMN2,TUBB3		Adipose - Subcutaneous	MacrophageSum
IFN alpha/beta	NA	group		1.091	bias	0.0125	CD83,CXCL16,IL27,TLR1		Adipose - Subcutaneous	MacrophageSum
TGFA	NA	growth factor		NA		0.0125	BIRC5,CXCL2,EREG,ITGAM		Adipose - Subcutaneous	MacrophageSum
PRNP	NA	other		1.165		0.0125	ADAM8,CDKN2A,CTSD,PLAUR		Adipose - Subcutaneous	MacrophageSum
EED	NA	transcription regulator		NA		0.0126	CDKN2A,MMP7,SCIN		Adipose - Subcutaneous	MacrophageSum
HBEGF	NA	growth factor		NA		0.0126	CXCR4,EREG,SLC16A3		Adipose - Subcutaneous	MacrophageSum
CITED2	NA	transcription regulator		NA		0.0126	CDKN2A,CXCL1,MMP1		Adipose - Subcutaneous	MacrophageSum
IFNLR1	5.14	transmembrane receptor		NA		0.0126	ATF3,CXCL2,OASL		Adipose - Subcutaneous	MacrophageSum
FGF1	NA	growth factor		1.553		0.0127	CCL3,CPXM1,HMOX1,ITGAM,SPP1		Adipose - Subcutaneous	MacrophageSum
Z-LLL-CHO	NA	chemical - protease inhibitor		0.276	bias	0.0127	ATF3,BIRC5,BUB1B,CDKN2A,CTSB,CXCL2,DOCK2,HMOX1,MMP1		Adipose - Subcutaneous	MacrophageSum
PP2/AG1879 tyrosine kinase inhibitor	NA	chemical - kinase inhibitor		-0.927	bias	0.013	CXCL16,HMOX1,ITGAM,SPP1		Adipose - Subcutaneous	MacrophageSum
ZBTB17	NA	transcription regulator		NA		0.013	BUB1B,CCNB2,IQGAP3,KIF18B		Adipose - Subcutaneous	MacrophageSum
AGN194204	NA	chemical drug		1.134	bias	0.0131	ATF3,CRABP2,ITGB2,SCG2,SCIN,SPN,SPP1		Adipose - Subcutaneous	MacrophageSum
IL12 (family)	NA	group		0.434	bias	0.0131	ADA2,ATF3,CCL3,FCGR3A/FCGR3B,GNA15		Adipose - Subcutaneous	MacrophageSum
epoprostenol	NA	chemical - endogenous mammalian		NA		0.0132	MMP1,SPP1		Adipose - Subcutaneous	MacrophageSum
TMEM8B	NA	other		NA		0.0132	mir-142,mir-146		Adipose - Subcutaneous	MacrophageSum
NTF4	NA	growth factor		NA		0.0132	SLC12A5,SPP1		Adipose - Subcutaneous	MacrophageSum
ZNF148	NA	transcription regulator		NA		0.0132	CDKN2A,ITGAM		Adipose - Subcutaneous	MacrophageSum
TGIF1	NA	transcription regulator		NA		0.0132	CXCL1,CXCL2		Adipose - Subcutaneous	MacrophageSum
LY96	NA	transmembrane receptor		NA		0.0132	CXCL2,MMP1		Adipose - Subcutaneous	MacrophageSum
mir-204	NA	microRNA		NA		0.0132	CXCL1,CXCL2		Adipose - Subcutaneous	MacrophageSum
STK3	NA	kinase		NA		0.0132	BIRC5,SPP1		Adipose - Subcutaneous	MacrophageSum
CXCL2	2.388	cytokine		NA		0.0132	CXCL2,ITGAM		Adipose - Subcutaneous	MacrophageSum
farnesyl pyrophosphate	NA	chemical - endogenous mammalian		NA		0.0132	BIRC5,LIPG		Adipose - Subcutaneous	MacrophageSum
gefitinib	NA	chemical drug		NA		0.0133	BIRC5,CTSB,CXCL2,HMOX1,MMP1,PLAUR		Adipose - Subcutaneous	MacrophageSum
lipid A	NA	chemical toxicant		NA		0.0134	C2,FCGR1A,OLR1		Adipose - Subcutaneous	MacrophageSum
estriol	NA	chemical - endogenous mammalian		NA		0.0134	CXCL2,IL1RN,ITGB2		Adipose - Subcutaneous	MacrophageSum
ZMPSTE24	NA	peptidase		NA		0.0134	ATF3,CTSV,CXCL2		Adipose - Subcutaneous	MacrophageSum
HMOX1	2.289	enzyme		-0.329		0.0135	CXCL1,CXCL2,HMOX1,IL1RN,ITGAM		Adipose - Subcutaneous	MacrophageSum
zinc	NA	chemical drug		0.831		0.0135	CDKN2A,HMOX1,KRT16,LIPA		Adipose - Subcutaneous	MacrophageSum
NGF	NA	growth factor		1.598	bias	0.0137	ATF3,CD83,CDKN2A,GAL,HMOX1,PLAUR,SCG2		Adipose - Subcutaneous	MacrophageSum
LEPR	NA	transmembrane receptor		NA		0.0137	ADAM8,IL1RN,IL24,ITGAM,MMP7,RNASET2		Adipose - Subcutaneous	MacrophageSum
IRF2	NA	transcription regulator		0.762	bias	0.0139	CTSS,FCGBP,MMP7,OAS1,RARRES1		Adipose - Subcutaneous	MacrophageSum
Mek	NA	group	Activated	2.203	bias	0.014	BIRC5,CDCP1,CDKN2A,EREG,GDF15,HMGA2,SLC16A6		Adipose - Subcutaneous	MacrophageSum
SPIB	NA	transcription regulator		1.982	bias	0.0141	ATF3,BLNK,GNA15,SLAMF9		Adipose - Subcutaneous	MacrophageSum
HMGB1	NA	transcription regulator		1.961	bias	0.0141	CCL3,CD83,CDKN2A,MMP1		Adipose - Subcutaneous	MacrophageSum
PAX1	NA	transcription regulator		NA		0.0143	CRABP2,DLX3,OVOL1		Adipose - Subcutaneous	MacrophageSum
Pam3-Cys	NA	chemical toxicant		NA		0.0143	CD83,CXCL2,IL1RN		Adipose - Subcutaneous	MacrophageSum
PRDM1	NA	transcription regulator		-0.816		0.0143	ADAM8,CPA4,CXCL2,CXCR4,GPR84,IL24,ST14		Adipose - Subcutaneous	MacrophageSum
epigallocatechin-gallate	NA	chemical drug		0.257	bias	0.0143	BIRC5,CDKN2A,CXCL1,HMOX1,IL18,MMP1,SCG2		Adipose - Subcutaneous	MacrophageSum
E2F3	NA	transcription regulator		1.172	bias	0.0144	BIRC5,CCNB2,CDKN2A,CXCL1,MT1H,PCLAF		Adipose - Subcutaneous	MacrophageSum
FGF19	NA	growth factor		NA		0.0146	BIRC5,CXCL2,FBP1,IL1RN		Adipose - Subcutaneous	MacrophageSum
mycophenolic acid	NA	chemical drug	Activated	2	bias	0.0146	ATF3,CXCR4,DAPP1,OLR1		Adipose - Subcutaneous	MacrophageSum
Iga	NA	complex		NA		0.0148	CCL3,FCGR1A		Adipose - Subcutaneous	MacrophageSum
CFB	NA	peptidase		NA		0.0148	CXCL2,ITGAM		Adipose - Subcutaneous	MacrophageSum
CHD1	NA	enzyme		NA		0.0148	CXCL1,CXCL2		Adipose - Subcutaneous	MacrophageSum
IL-17f dimer	NA	complex		NA		0.0148	CCL3,CXCL1		Adipose - Subcutaneous	MacrophageSum
PHLPP1	NA	enzyme		NA		0.0148	CXCL2,IL18		Adipose - Subcutaneous	MacrophageSum
MYT1	NA	transcription regulator		NA		0.0148	DAPP1,ST18		Adipose - Subcutaneous	MacrophageSum
DDR1	NA	kinase		NA		0.0148	CDKN2A,MMP1		Adipose - Subcutaneous	MacrophageSum
NBEAL2	NA	other		NA		0.0148	CXCL16,CXCL2		Adipose - Subcutaneous	MacrophageSum
SMPD1	NA	enzyme		NA		0.0148	CTSB,MMP1		Adipose - Subcutaneous	MacrophageSum
C5	NA	other		NA		0.0148	CXCL2,ITGB2		Adipose - Subcutaneous	MacrophageSum
KLK5	NA	peptidase		NA		0.0148	CXCL2,IL18		Adipose - Subcutaneous	MacrophageSum
nimesulide	NA	chemical drug		NA		0.0148	BIRC5,EREG		Adipose - Subcutaneous	MacrophageSum
phenyl-N-tert-butylnitrone	NA	chemical reagent		NA		0.0148	CD83,HMOX1		Adipose - Subcutaneous	MacrophageSum
pyruvaldehyde	NA	chemical - endogenous mammalian		NA		0.0148	HMOX1,OLR1		Adipose - Subcutaneous	MacrophageSum
clenbuterol	NA	chemical drug		NA		0.0148	CXCL1,IL1RN		Adipose - Subcutaneous	MacrophageSum
ethidium	NA	chemical drug		NA		0.0148	CCNB2,MMP1		Adipose - Subcutaneous	MacrophageSum
TCF7	NA	transcription regulator		NA		0.0151	HAVCR2,SPI1,SPP1		Adipose - Subcutaneous	MacrophageSum
IFNL1	NA	cytokine		NA		0.0152	ATF3,CD83,OAS1,OASL		Adipose - Subcutaneous	MacrophageSum
MAPK3	NA	kinase	Activated	2	bias	0.0152	CCL3,MMP1,PLAUR,SPP1		Adipose - Subcutaneous	MacrophageSum
MAFB	NA	transcription regulator		NA		0.0152	CXCL2,FCGBP,OSCAR,SCG5		Adipose - Subcutaneous	MacrophageSum
homocysteine	NA	chemical - endogenous mammalian		NA		0.0152	ATF3,HMOX1,ITGAM,OLR1		Adipose - Subcutaneous	MacrophageSum
PPARGC1A	NA	transcription regulator		0.503		0.0157	C2,CPXM1,GDF15,GK,IL18,IL1RN,LIPA,NCEH1,OLR1		Adipose - Subcutaneous	MacrophageSum
SIRT1	NA	transcription regulator	Inhibited	-2.353	bias	0.0157	BIRC5,CCNB2,CD83,CDKN2A,HMOX1,IL27,LAPTM5,MMP1,NECTIN4,OAS1		Adipose - Subcutaneous	MacrophageSum
GRB2	NA	other		NA		0.016	CRABP2,DLX3,OVOL1		Adipose - Subcutaneous	MacrophageSum
ITGB2	3.625	transmembrane receptor		NA		0.016	CCL3,CXCL2,RAC2		Adipose - Subcutaneous	MacrophageSum
PPRC1	NA	transcription regulator		NA		0.016	GDF15,GK,OSCAR		Adipose - Subcutaneous	MacrophageSum
MYBL2	NA	transcription regulator		NA		0.016	BIRC5,CCNB2,CDKN2A		Adipose - Subcutaneous	MacrophageSum
PRKD1	NA	kinase		NA		0.016	BIRC5,CXCL2,MMP1		Adipose - Subcutaneous	MacrophageSum
aldesleukin	NA	biologic drug		NA		0.016	FCGR2A,FCGR3A/FCGR3B,IFI30		Adipose - Subcutaneous	MacrophageSum
RARB	NA	ligand-dependent nuclear receptor		0	bias	0.0162	CDKN2A,CXCL2,MMP1,SLC17A9,SPP1		Adipose - Subcutaneous	MacrophageSum
acetaminophen	NA	chemical drug		1.756	bias	0.0163	CTSV,CXCL2,HMOX1,IL18,NR0B1,PLAUR		Adipose - Subcutaneous	MacrophageSum
CCL2	NA	cytokine		1.944	bias	0.0164	BIRC5,IL18,MMP1,RNF128		Adipose - Subcutaneous	MacrophageSum
TAC1	NA	other		NA		0.0164	CXCR4,HMOX1,IL1RN,TNFSF15		Adipose - Subcutaneous	MacrophageSum
Ctbp	NA	group		NA		0.0166	CDKN2A,PLAUR		Adipose - Subcutaneous	MacrophageSum
HCAR2	NA	G-protein coupled receptor		NA		0.0166	IQGAP3,SLC37A2		Adipose - Subcutaneous	MacrophageSum
KLK4	2.883	peptidase		NA		0.0166	CCNB2,CDKN2A		Adipose - Subcutaneous	MacrophageSum
IL17R	NA	complex		NA		0.0166	CXCL1,MMP1		Adipose - Subcutaneous	MacrophageSum
mir-208	NA	microRNA		NA		0.0166	IL24,TNNI2		Adipose - Subcutaneous	MacrophageSum
DHX9	NA	enzyme		NA		0.0166	CDKN2A,IL18		Adipose - Subcutaneous	MacrophageSum
EREG	4.215	growth factor		NA		0.0166	EREG,IL18		Adipose - Subcutaneous	MacrophageSum
antimycin A	NA	chemical - endogenous non-mammalian		NA		0.0166	CDKN2A,MMP1		Adipose - Subcutaneous	MacrophageSum
ellagic acid	NA	chemical - endogenous non-mammalian		NA		0.0166	HMOX1,MMP1		Adipose - Subcutaneous	MacrophageSum
helenalin	NA	chemical - endogenous non-mammalian		NA		0.0166	CXCL1,HMOX1		Adipose - Subcutaneous	MacrophageSum
glycyrrhetinic acid	NA	chemical drug		NA		0.0166	ATP1B1,BIRC5		Adipose - Subcutaneous	MacrophageSum
mifepristone	NA	chemical drug		-0.525		0.0166	ATF3,BCAT1,CTSD,GAL,ITGAM,MMP1,SPP1,STXBP2		Adipose - Subcutaneous	MacrophageSum
RAS	NA	group		1.98	bias	0.0167	CDKN2A,HMOX1,IL24,MMP1,PLAUR		Adipose - Subcutaneous	MacrophageSum
APC	NA	enzyme		NA		0.0167	BIRC5,CXCL2,DHRS9,MMP7,SPP1		Adipose - Subcutaneous	MacrophageSum
HDL	NA	complex		NA		0.0169	ATF3,ITGAM,ITGB2		Adipose - Subcutaneous	MacrophageSum
PAF1	NA	other		NA		0.0169	CCL3,OASL,PLAUR		Adipose - Subcutaneous	MacrophageSum
SCARB1	NA	transporter		NA		0.0169	CXCL2,IL1RN,SPP1		Adipose - Subcutaneous	MacrophageSum
BSG	NA	transporter		NA		0.0169	IL18,MMP1,PLAUR		Adipose - Subcutaneous	MacrophageSum
HOXA3	NA	transcription regulator		NA		0.0169	DAPP1,RAC2,SPI1		Adipose - Subcutaneous	MacrophageSum
tert-butyl-hydroquinone	NA	chemical reagent		1.93	bias	0.0171	ATF3,HMOX1,ITGAM,SCG2		Adipose - Subcutaneous	MacrophageSum
RUNX1	NA	transcription regulator		1.576	bias	0.0171	CDKN2A,GNA15,HMGA2,mir-142,SPI1,SPP1		Adipose - Subcutaneous	MacrophageSum
bucladesine	NA	chemical toxicant		1.622	bias	0.0173	CXCR4,FCGR2A,GDF15,HMOX1,ITGB2,KCNAB2,MMP1,NR0B1,SCG2		Adipose - Subcutaneous	MacrophageSum
E. coli serotype 0127B8 lipopolysaccharide	NA	chemical - endogenous non-mammalian		1	bias	0.0175	CXCL16,CXCL2,CXCR4,HMOX1,IL24,P2RY1		Adipose - Subcutaneous	MacrophageSum
actinomycin D	NA	biologic drug		-1.154	bias	0.0176	BIRC5,CXCL1,HMGA2,HMOX1,NR0B1,PLAUR,SPP1		Adipose - Subcutaneous	MacrophageSum
RASSF1	NA	other		1.067		0.0177	CRABP2,CXCR4,GDF15,SPP1		Adipose - Subcutaneous	MacrophageSum
RHOA	NA	enzyme		NA		0.0177	CDKN2A,CTSD,GDF15,MMP1		Adipose - Subcutaneous	MacrophageSum
fluocinolone acetonide	NA	chemical drug		NA		0.0178	CXADR,LSP1,MT1H		Adipose - Subcutaneous	MacrophageSum
SQSTM1	NA	transcription regulator		NA		0.0178	CXCL2,HMOX1,IL18		Adipose - Subcutaneous	MacrophageSum
salicylic acid	NA	chemical drug		NA		0.0178	CCL3,GDF15,OLR1		Adipose - Subcutaneous	MacrophageSum
HDAC2	NA	transcription regulator		NA		0.0182	CDKN2A,ITGAD,SLC12A5,STMN2,TNNI2		Adipose - Subcutaneous	MacrophageSum
calcipotriene	NA	chemical drug		NA		0.0184	KRT16,SPP1		Adipose - Subcutaneous	MacrophageSum
Rp-cAMPS	NA	chemical - kinase inhibitor		NA		0.0184	HMOX1,SPP1		Adipose - Subcutaneous	MacrophageSum
TMSB4	NA	group		NA		0.0184	mir-146,SPP1		Adipose - Subcutaneous	MacrophageSum
artesunic acid	NA	chemical drug		NA		0.0184	BIRC5,MMP7		Adipose - Subcutaneous	MacrophageSum
PTPN2	NA	phosphatase		NA		0.0184	NLRC4,TMEM26		Adipose - Subcutaneous	MacrophageSum
RARRES2	NA	transmembrane receptor		NA		0.0184	CCNB2,CXCL2		Adipose - Subcutaneous	MacrophageSum
IL1RL1	NA	transmembrane receptor		NA		0.0184	ITGAM,TLR1		Adipose - Subcutaneous	MacrophageSum
naltrexone	NA	chemical drug		NA		0.0184	CDKN2A,PCSK1		Adipose - Subcutaneous	MacrophageSum
SOCS3	NA	phosphatase		NA		0.0184	ATF3,FCGR1A,IL1RN,OAS1		Adipose - Subcutaneous	MacrophageSum
POU2F2	NA	transcription regulator		NA		0.0184	DHRS9,KCNN4,SPI1,SPP1		Adipose - Subcutaneous	MacrophageSum
camptothecin	NA	chemical drug	Activated	2.236	bias	0.0186	ARRB2,ATF3,BIRC5,CAMK2B,CCL3,CD83,CDKN2A,CXCL1,CXCL2,IQGAP2,mir-142,MMP1,SPP1		Adipose - Subcutaneous	MacrophageSum
IKBKG	NA	kinase	Activated	2.216	bias	0.0187	CTSB,CXCL2,EREG,GM2A,IL1RN		Adipose - Subcutaneous	MacrophageSum
bortezomib	NA	chemical drug		-0.943		0.0187	ATF3,BIRC5,CDKN2A,CXCL2,CXCR4,GDF15,mir-146		Adipose - Subcutaneous	MacrophageSum
BRD2	NA	kinase		NA		0.0188	CDKN2A,HMOX1,SLAMF9		Adipose - Subcutaneous	MacrophageSum
9,10-dimethyl-1,2-benzanthracene	NA	chemical toxicant		NA		0.0188	BIRC5,CDKN2A,CXCL2		Adipose - Subcutaneous	MacrophageSum
RXRA	NA	ligand-dependent nuclear receptor		-1.069		0.0188	CDKN2A,CRABP2,CTSB,CTSS,HMOX1,LYZ,OLR1,SPP1		Adipose - Subcutaneous	MacrophageSum
RARA	NA	ligand-dependent nuclear receptor		0.963		0.0188	BIRC5,CENPM,CRABP2,CTSS,GDF15,OAS1,RARRES1,SLC17A9,SPP1		Adipose - Subcutaneous	MacrophageSum
curcumin	NA	chemical drug		-0.991	bias	0.0191	BIRC5,CDKN2A,CXCL1,CXCR4,HMOX1,ITGAM,LSP1,MMP1,OLR1		Adipose - Subcutaneous	MacrophageSum
FGF2	NA	growth factor	Activated	2.649	bias	0.0191	BIRC5,CXCL2,CXCR4,EREG,GREM1,MMP1,PLAUR,SCG2,SPP1,TUBB3		Adipose - Subcutaneous	MacrophageSum
gentamicin	NA	chemical drug		1.908		0.0195	ATF3,CTSD,CTSV,GDF15,HMOX1,KMO,SPP1		Adipose - Subcutaneous	MacrophageSum
quercetin	NA	chemical drug		NA		0.0198	BIRC5,HMOX1,mir-142,MMP1,PLAUR		Adipose - Subcutaneous	MacrophageSum
BIRC3	NA	enzyme		NA		0.0203	CXCL1,IL27		Adipose - Subcutaneous	MacrophageSum
ssRNA40	NA	chemical reagent		NA		0.0203	CD83,IL27		Adipose - Subcutaneous	MacrophageSum
CYB5R4	NA	enzyme		NA		0.0203	ATF3,HMOX1		Adipose - Subcutaneous	MacrophageSum
ERVW-1	NA	other		NA		0.0203	CDKN2A,CXCL1		Adipose - Subcutaneous	MacrophageSum
ZNF202	NA	transcription regulator		NA		0.0203	CDKN2A,CRABP2		Adipose - Subcutaneous	MacrophageSum
STAP2	NA	other		NA		0.0203	CXCL2,CXCR4		Adipose - Subcutaneous	MacrophageSum
GDF15	3.239	growth factor		NA		0.0203	GDF15,PLAUR		Adipose - Subcutaneous	MacrophageSum
CCND3	NA	kinase		NA		0.0203	CCL3,CDKN2A		Adipose - Subcutaneous	MacrophageSum
salvin	NA	chemical toxicant		NA		0.0203	ITGAM,MMP1		Adipose - Subcutaneous	MacrophageSum
uric acid	NA	chemical - endogenous mammalian		1.941		0.0204	CCL3,CXCL2,HMOX1,IL18		Adipose - Subcutaneous	MacrophageSum
miR-125b-5p (and other miRNAs w/seed CCCUGAG)	NA	mature microRNA		-1.954	bias	0.0204	CDKN2A,IL1RN,LIPA,ST18		Adipose - Subcutaneous	MacrophageSum
FGFR1	NA	kinase	Activated	2	bias	0.0204	BIRC5,MMP1,PCSK1,PLAUR		Adipose - Subcutaneous	MacrophageSum
trinitrobenzenesulfonic acid	NA	chemical reagent		1.94	bias	0.0204	ADAM8,CXCL2,IL18,ITGAM		Adipose - Subcutaneous	MacrophageSum
tacrolimus	NA	chemical drug		NA		0.0207	CAPG,CXADR,CXCL2,CXCR4,OSCAR,SLC12A5,SPP1		Adipose - Subcutaneous	MacrophageSum
BAX	NA	transporter		NA		0.0208	CTSB,CTSD,CTSS		Adipose - Subcutaneous	MacrophageSum
eicosapentenoic acid	NA	chemical drug		-0.13		0.0212	CD83,HMOX1,MMP1,SPI1		Adipose - Subcutaneous	MacrophageSum
ERK1/2	NA	group	Activated	2.787	bias	0.0212	CCL3,CTSB,CTSV,CXCL1,CXCR4,MMP1,PLAUR,SPP1		Adipose - Subcutaneous	MacrophageSum
progesterone	NA	chemical - endogenous mammalian	Activated	2.25		0.0214	ATF3,ATP1B1,BCAT1,CCNB2,CDKN2A,CTSV,CXCR4,GAL,HSD17B2,IL27,MMP1,MMP7,SPP1		Adipose - Subcutaneous	MacrophageSum
L-methionine	NA	chemical - endogenous mammalian		NA		0.0218	CCNB2,CXCL2,SPP1		Adipose - Subcutaneous	MacrophageSum
MAP3K1	NA	kinase		NA		0.0218	ATF3,HMOX1,PLAUR		Adipose - Subcutaneous	MacrophageSum
NFKBIB	NA	transcription regulator		NA		0.0218	CTSV,CXCL1,CXCL2		Adipose - Subcutaneous	MacrophageSum
allopurinol	NA	chemical drug		1	bias	0.0219	CDCP1,FCGR2A,HMOX1,SPP1		Adipose - Subcutaneous	MacrophageSum
TBK1	NA	kinase		-0.152	bias	0.0219	CXCL2,IL18,OAS1,OASL		Adipose - Subcutaneous	MacrophageSum
guanosine	NA	chemical - endogenous mammalian		NA		0.022	HMOX1		Adipose - Subcutaneous	MacrophageSum
purvalanol A	NA	chemical reagent		NA		0.022	BIRC5		Adipose - Subcutaneous	MacrophageSum
L-leucine	NA	chemical - endogenous mammalian		NA		0.022	CXCL2		Adipose - Subcutaneous	MacrophageSum
isopropyl thiogalactoside	NA	chemical reagent		NA		0.022	CDKN2A		Adipose - Subcutaneous	MacrophageSum
gentamicin C1	NA	chemical drug		NA		0.022	SPP1		Adipose - Subcutaneous	MacrophageSum
Alpha 1 antitrypsin	NA	group		NA		0.022	CTSB		Adipose - Subcutaneous	MacrophageSum
monooleylphosphatidic acid	NA	chemical - endogenous mammalian		NA		0.022	EREG		Adipose - Subcutaneous	MacrophageSum
2-methoxycinnamaldehyde	NA	chemical - endogenous non-mammalian		NA		0.022	HMOX1		Adipose - Subcutaneous	MacrophageSum
NPS	NA	other		NA		0.022	ITGAM		Adipose - Subcutaneous	MacrophageSum
Calcb	NA	other		NA		0.022	SPI1		Adipose - Subcutaneous	MacrophageSum
EAPP	NA	other		NA		0.022	CDKN2A		Adipose - Subcutaneous	MacrophageSum
Integrin alpha V beta 3	NA	complex		NA		0.022	MMP1		Adipose - Subcutaneous	MacrophageSum
SLC33A1	NA	transporter		NA		0.022	IL18		Adipose - Subcutaneous	MacrophageSum
REM2	NA	enzyme		NA		0.022	CDKN2A		Adipose - Subcutaneous	MacrophageSum
WDR1	NA	other		NA		0.022	IL18		Adipose - Subcutaneous	MacrophageSum
VENTX	NA	transcription regulator		NA		0.022	CDKN2A		Adipose - Subcutaneous	MacrophageSum
FKRP	NA	other		NA		0.022	LAMA1		Adipose - Subcutaneous	MacrophageSum
AGO3	NA	translation regulator		NA		0.022	CXCR4		Adipose - Subcutaneous	MacrophageSum
ETS-ELK1	NA	complex		NA		0.022	CDKN2A		Adipose - Subcutaneous	MacrophageSum
RYR3	NA	ion channel		NA		0.022	ATF3		Adipose - Subcutaneous	MacrophageSum
Inflammasome (Nalp3, Asc, Casp1)	NA	complex		NA		0.022	IL18		Adipose - Subcutaneous	MacrophageSum
LEFTY2	NA	growth factor		NA		0.022	MMP7		Adipose - Subcutaneous	MacrophageSum
Til1	NA	other		NA		0.022	SPP1		Adipose - Subcutaneous	MacrophageSum
MMP10	NA	peptidase		NA		0.022	CXCL2		Adipose - Subcutaneous	MacrophageSum
DAPK3	NA	kinase		NA		0.022	BIRC5		Adipose - Subcutaneous	MacrophageSum
CCNB1	NA	kinase		NA		0.022	CCNB2		Adipose - Subcutaneous	MacrophageSum
CALU	NA	other		NA		0.022	GDF15		Adipose - Subcutaneous	MacrophageSum
LAMA3	NA	other		NA		0.022	MMP1		Adipose - Subcutaneous	MacrophageSum
mir-622	NA	microRNA		NA		0.022	PLAUR		Adipose - Subcutaneous	MacrophageSum
miR-292-3p (and other miRNAs w/seed AGUGCCG)	NA	mature microRNA		NA		0.022	BIRC5		Adipose - Subcutaneous	MacrophageSum
mir-331	NA	microRNA		NA		0.022	PLAUR		Adipose - Subcutaneous	MacrophageSum
mir-186	NA	microRNA		NA		0.022	HMGA2		Adipose - Subcutaneous	MacrophageSum
mir-663	NA	microRNA		NA		0.022	CXCR4		Adipose - Subcutaneous	MacrophageSum
BTG3	NA	other		NA		0.022	CDKN2A		Adipose - Subcutaneous	MacrophageSum
HPN	NA	peptidase		NA		0.022	SPINT1		Adipose - Subcutaneous	MacrophageSum
N-acetylcytidine	NA	chemical - endogenous mammalian		NA		0.022	NLRC4		Adipose - Subcutaneous	MacrophageSum
CD84	NA	other		NA		0.022	IL18		Adipose - Subcutaneous	MacrophageSum
RPL15	NA	other		NA		0.022	HMGA2		Adipose - Subcutaneous	MacrophageSum
apilimod	NA	chemical drug		NA		0.022	RAC2		Adipose - Subcutaneous	MacrophageSum
potassium nitrate	NA	chemical drug		NA		0.022	ITGAM		Adipose - Subcutaneous	MacrophageSum
IFI30	4.111	enzyme		NA		0.022	CTSS		Adipose - Subcutaneous	MacrophageSum
ZNF410	NA	transcription regulator		NA		0.022	MMP1		Adipose - Subcutaneous	MacrophageSum
Tpi(6)-Leu(13)-psi(CH2NH)-Leu(14)-bombesin (6-14)	NA	chemical reagent		NA		0.022	ITGAM		Adipose - Subcutaneous	MacrophageSum
ING2	NA	transcription regulator		NA		0.022	SPP1		Adipose - Subcutaneous	MacrophageSum
NAGLU	NA	enzyme		NA		0.022	LYZ		Adipose - Subcutaneous	MacrophageSum
TXNDC5	NA	enzyme		NA		0.022	CTSB		Adipose - Subcutaneous	MacrophageSum
AGO4	NA	translation regulator		NA		0.022	CXCR4		Adipose - Subcutaneous	MacrophageSum
LRP1B	NA	transmembrane receptor		NA		0.022	NCEH1		Adipose - Subcutaneous	MacrophageSum
CFP	NA	other		NA		0.022	ITGAM		Adipose - Subcutaneous	MacrophageSum
GAB3	NA	other		NA		0.022	OAS1		Adipose - Subcutaneous	MacrophageSum
cycloastragenol	NA	chemical reagent		NA		0.022	CDKN2A		Adipose - Subcutaneous	MacrophageSum
DUSP2	NA	phosphatase		NA		0.022	MMP1		Adipose - Subcutaneous	MacrophageSum
STAMBP	NA	enzyme		NA		0.022	CXCR4		Adipose - Subcutaneous	MacrophageSum
CK-666	NA	chemical reagent		NA		0.022	IL18		Adipose - Subcutaneous	MacrophageSum
3-(p-methoxy)phenyl-1,4-benzoxazine	NA	chemical reagent		NA		0.022	MMP1		Adipose - Subcutaneous	MacrophageSum
bavachalcone	NA	chemical reagent		NA		0.022	CDKN2A		Adipose - Subcutaneous	MacrophageSum
1,1-bis(3'-indolyl)-1-(4-hydroxyphenyl)methane	NA	chemical reagent		NA		0.022	BIRC5		Adipose - Subcutaneous	MacrophageSum
neocuproine	NA	chemical reagent		NA		0.022	CXCL1		Adipose - Subcutaneous	MacrophageSum
thimerosal	NA	chemical drug		NA		0.022	BIRC5		Adipose - Subcutaneous	MacrophageSum
dinophysistoxin 1	NA	chemical toxicant		NA		0.022	TUBB3		Adipose - Subcutaneous	MacrophageSum
hexaarginine-neomycin B conjugate	NA	chemical reagent		NA		0.022	CXCR4		Adipose - Subcutaneous	MacrophageSum
LFM-A13	NA	chemical - kinase inhibitor		NA		0.022	HMOX1		Adipose - Subcutaneous	MacrophageSum
octanal	NA	chemical - endogenous mammalian		NA		0.022	TUBB3		Adipose - Subcutaneous	MacrophageSum
NSC 651016	NA	chemical reagent		NA		0.022	CXCR4		Adipose - Subcutaneous	MacrophageSum
pralnacasan	NA	chemical drug		NA		0.022	IL18		Adipose - Subcutaneous	MacrophageSum
SD-1008	NA	chemical - kinase inhibitor		NA		0.022	BIRC5		Adipose - Subcutaneous	MacrophageSum
cation	NA	chemical - other		NA		0.022	ITGB2		Adipose - Subcutaneous	MacrophageSum
heme arginate	NA	chemical drug		NA		0.022	HMOX1		Adipose - Subcutaneous	MacrophageSum
hdm-2 antagonistic peptide	NA	chemical reagent		NA		0.022	CDKN2A		Adipose - Subcutaneous	MacrophageSum
nexinhib4	NA	chemical reagent		NA		0.022	ITGAM		Adipose - Subcutaneous	MacrophageSum
Alocasia cucullata root extract	NA	chemical reagent		NA		0.022	ITGAM		Adipose - Subcutaneous	MacrophageSum
isorhamnetin	NA	chemical - endogenous non-mammalian		NA		0.022	OLR1		Adipose - Subcutaneous	MacrophageSum
thapsigargin	NA	chemical toxicant	Activated	2.363	bias	0.022	ATF3,CD83,CXCL2,HMOX1,ITGB2,OLR1		Adipose - Subcutaneous	MacrophageSum
CAV1	NA	transmembrane receptor		NA		0.022	CDKN2A,CTSD,HMOX1,MMP1,SCG5		Adipose - Subcutaneous	MacrophageSum
CDK4	NA	kinase		NA		0.022	CDCA2,CDKN2A,mir-146,PCLAF,SCG5		Adipose - Subcutaneous	MacrophageSum
DNA-methyltransferase	NA	group		NA		0.0222	CDKN2A,MMP1		Adipose - Subcutaneous	MacrophageSum
SIGIRR	NA	transmembrane receptor		NA		0.0222	CXCL2,IL18		Adipose - Subcutaneous	MacrophageSum
Hmgb1	NA	transcription regulator		NA		0.0222	SCG2,TUBB3		Adipose - Subcutaneous	MacrophageSum
Lymphotoxin	NA	complex		NA		0.0222	MMP1,TIMD4		Adipose - Subcutaneous	MacrophageSum
EDN3	NA	other		NA		0.0222	CDKN2A,LAMA1		Adipose - Subcutaneous	MacrophageSum
NTN1	NA	other		NA		0.0222	CTSB,CXCL2		Adipose - Subcutaneous	MacrophageSum
THZ1	NA	chemical - kinase inhibitor		NA		0.0222	CYTIP,SLA		Adipose - Subcutaneous	MacrophageSum
mangiferin	NA	chemical - endogenous non-mammalian		NA		0.0222	HMOX1,MMP1		Adipose - Subcutaneous	MacrophageSum
carbenoxolone	NA	chemical toxicant		NA		0.0222	BIRC5,SPP1		Adipose - Subcutaneous	MacrophageSum
SP2509	NA	chemical reagent		0.867	bias	0.0227	BCAT1,BUB1B,CRABP2,HMGA2,IGSF9,SPP1,STMN2,TUBB3		Adipose - Subcutaneous	MacrophageSum
GNAS	NA	enzyme		NA		0.0229	BIRC5,PCSK1,SPP1		Adipose - Subcutaneous	MacrophageSum
Ccl2	NA	cytokine		NA		0.0229	CTSB,CTSV,CXCL2		Adipose - Subcutaneous	MacrophageSum
anisomycin	NA	chemical - endogenous non-mammalian		NA		0.0229	ATF3,PLAUR,SPP1		Adipose - Subcutaneous	MacrophageSum
carboplatin	NA	chemical drug		NA		0.0229	CDCP1,FCGR2A,SPP1		Adipose - Subcutaneous	MacrophageSum
bee venom	NA	chemical - endogenous non-mammalian		NA		0.0234	CYTIP,GPR84,IL4I1,OASL		Adipose - Subcutaneous	MacrophageSum
ETV5	NA	transcription regulator		NA		0.0234	CXCR4,KRT16,LYZ,SPP1		Adipose - Subcutaneous	MacrophageSum
lactacystin	NA	chemical - protease inhibitor		-0.647	bias	0.0235	ATF3,CTSD,CXCR4,FBP1,HMOX1,MMP1		Adipose - Subcutaneous	MacrophageSum
adenosine	NA	chemical - endogenous mammalian		NA		0.024	CXCR4,HMOX1,ITGB2		Adipose - Subcutaneous	MacrophageSum
THPO	NA	cytokine		NA		0.024	BIRC5,CXCL1,mir-146		Adipose - Subcutaneous	MacrophageSum
BIRC5	2.441	other		NA		0.024	BIRC5,C1QC,LYZ		Adipose - Subcutaneous	MacrophageSum
vitamin D	NA	chemical drug		NA		0.024	BIRC5,mir-146,SPP1		Adipose - Subcutaneous	MacrophageSum
cigarette smoke	NA	chemical toxicant	Activated	2.556	bias	0.0241	BIRC5,CDKN2A,CXCL2,HMOX1,MMP1,OAS1,OASL		Adipose - Subcutaneous	MacrophageSum
SOD2	NA	enzyme		NA		0.0242	HMOX1,MMP1,MMP7,PTPRO		Adipose - Subcutaneous	MacrophageSum
ORMDL3	NA	other		NA		0.0243	ADAM8,OAS1		Adipose - Subcutaneous	MacrophageSum
vemurafenib	NA	chemical drug		NA		0.0243	BIRC5,HAVCR2		Adipose - Subcutaneous	MacrophageSum
LINC00963	NA	other		NA		0.0243	CXCR4,IL4I1		Adipose - Subcutaneous	MacrophageSum
YWHAZ	NA	enzyme		NA		0.0243	MMP1,MMP7		Adipose - Subcutaneous	MacrophageSum
PTAFR	NA	G-protein coupled receptor		NA		0.0243	BIRC5,CXCL2		Adipose - Subcutaneous	MacrophageSum
SFTPD	NA	other		NA		0.0243	CXCL2,MMP1		Adipose - Subcutaneous	MacrophageSum
CXCR3	NA	G-protein coupled receptor		NA		0.0243	HMOX1,MMP1		Adipose - Subcutaneous	MacrophageSum
GADD45A	NA	other		NA		0.0243	CXCL2,MMP7		Adipose - Subcutaneous	MacrophageSum
CCN3	NA	growth factor		NA		0.0243	GREM1,MMP1		Adipose - Subcutaneous	MacrophageSum
GRN	NA	growth factor		NA		0.0243	CTSD,CXCL2		Adipose - Subcutaneous	MacrophageSum
plerixafor	NA	chemical drug		NA		0.0243	CXCR4,MMP1		Adipose - Subcutaneous	MacrophageSum
mezerein	NA	chemical - endogenous non-mammalian		NA		0.0243	IL24,SLC16A6		Adipose - Subcutaneous	MacrophageSum
beta-glycerophosphoric acid	NA	chemical - endogenous mammalian		NA		0.0243	CCNB2,SPP1		Adipose - Subcutaneous	MacrophageSum
L-buthionine (SR)-sulfoximine	NA	chemical drug		NA		0.0243	HMOX1,MMP1		Adipose - Subcutaneous	MacrophageSum
rifampin	NA	chemical drug		NA		0.0244	ITGAM,MT1H,SKA3,SPOCD1,SPP1		Adipose - Subcutaneous	MacrophageSum
TAZ	NA	enzyme		NA		0.025	HMOX1,LCP1,NLRP2,SCG5		Adipose - Subcutaneous	MacrophageSum
H89	NA	chemical - kinase inhibitor		-1.476	bias	0.0251	CCL3,CD83,EREG,HMOX1,MMP1		Adipose - Subcutaneous	MacrophageSum
MAP2K7	NA	kinase		NA		0.0252	ATF3,CDKN2A,LSP1		Adipose - Subcutaneous	MacrophageSum
GATA4	NA	transcription regulator		NA		0.0256	CRABP2,CXCL2,CXCR4,DLX3,OVOL1,SPP1		Adipose - Subcutaneous	MacrophageSum
KDM1A	NA	enzyme	Inhibited	-2.449		0.0256	CXADR,DAPP1,IQGAP2,KCNAB2,LCP1,ST18		Adipose - Subcutaneous	MacrophageSum
wortmannin	NA	chemical - kinase inhibitor	Inhibited	-2.414	bias	0.0261	ATF3,BIRC5,CDKN2A,CXCL16,HMOX1,ITGAM		Adipose - Subcutaneous	MacrophageSum
MAP2K4	NA	kinase		NA		0.0263	ATF3,BIRC5,MMP1		Adipose - Subcutaneous	MacrophageSum
POU2AF1	NA	transcription regulator		NA		0.0263	KCNN4,mir-146,SPP1		Adipose - Subcutaneous	MacrophageSum
CCL11	NA	cytokine		NA		0.0263	BIRC5,CXCL2,ITGAM		Adipose - Subcutaneous	MacrophageSum
zidovudine	NA	chemical drug		NA		0.0264	CCL3,CDKN2A		Adipose - Subcutaneous	MacrophageSum
NADPH oxidase	NA	complex		NA		0.0264	CXCL1,HMOX1		Adipose - Subcutaneous	MacrophageSum
IL17a dimer	NA	complex		NA		0.0264	CCL3,CXCL1		Adipose - Subcutaneous	MacrophageSum
BHLHE40	NA	transcription regulator		NA		0.0264	ATP1B1,BIRC5		Adipose - Subcutaneous	MacrophageSum
IFNK	NA	cytokine		NA		0.0264	CD83,OAS1		Adipose - Subcutaneous	MacrophageSum
mir-9	NA	microRNA		NA		0.0264	CDKN2A,CXCR4		Adipose - Subcutaneous	MacrophageSum
TFPI2	NA	other		NA		0.0264	ATF3,CXCL2		Adipose - Subcutaneous	MacrophageSum
dipyridamole	NA	chemical drug		NA		0.0264	HMOX1,SPP1		Adipose - Subcutaneous	MacrophageSum
epicatechin gallate	NA	chemical drug		NA		0.0264	CDKN2A,GDF15		Adipose - Subcutaneous	MacrophageSum
2,4-dinitrofluorobenzene	NA	chemical toxicant		NA		0.0264	CXCL2,IL18		Adipose - Subcutaneous	MacrophageSum
NR1H2	NA	ligand-dependent nuclear receptor		NA		0.0266	CXCL16,CXCL2,IL1RN,SLC16A10		Adipose - Subcutaneous	MacrophageSum
F2R	NA	G-protein coupled receptor		NA		0.0275	FBP1,HMGA2,HMOX1,PLAUR		Adipose - Subcutaneous	MacrophageSum
IL11	NA	cytokine		NA		0.0275	IL18,MMP1,SPP1		Adipose - Subcutaneous	MacrophageSum
TCF12	NA	transcription regulator		NA		0.0275	BLNK,CDKN2A,SLC22A16		Adipose - Subcutaneous	MacrophageSum
oxaliplatin	NA	chemical drug		NA		0.0275	BIRC5,GDF15,MMP7		Adipose - Subcutaneous	MacrophageSum
sodium arsenite	NA	chemical drug		NA		0.0275	BIRC5,HMOX1,OLR1		Adipose - Subcutaneous	MacrophageSum
Nr1h	NA	group		-1.387	bias	0.0277	APOC1,ATP1B1,C2,CCL3,CXCL1		Adipose - Subcutaneous	MacrophageSum
butyric acid	NA	chemical - endogenous mammalian		-0.447		0.0278	BIRC5,CCNB2,CD83,CDKN2A,CXCR4,IFI30,IL24,ITGAM,MMP7,SPP1		Adipose - Subcutaneous	MacrophageSum
puromycin aminonucleoside	NA	chemical reagent		1.964	bias	0.0283	CDCP1,CTSV,FCGR2A,SPP1		Adipose - Subcutaneous	MacrophageSum
IL12 (complex)	NA	complex	Activated	2.363	bias	0.0284	CCL3,CYTIP,HAVCR2,IL18,IL27,ITGB2		Adipose - Subcutaneous	MacrophageSum
atorvastatin	NA	chemical drug		-1.136		0.0284	CXCR4,HMOX1,ITGB2,LIPG,OLR1,SPP1		Adipose - Subcutaneous	MacrophageSum
zerumbone	NA	chemical - endogenous non-mammalian		NA		0.0286	BIRC5,HMOX1		Adipose - Subcutaneous	MacrophageSum
NFAT (complex)	NA	complex		NA		0.0286	ATF3,SPP1		Adipose - Subcutaneous	MacrophageSum
WNT7A	NA	cytokine		NA		0.0286	MMP1,PLAUR		Adipose - Subcutaneous	MacrophageSum
FOXC1	NA	transcription regulator		NA		0.0286	CXCR4,MMP7		Adipose - Subcutaneous	MacrophageSum
IL36G	NA	cytokine		NA		0.0286	CD83,CXCL1		Adipose - Subcutaneous	MacrophageSum
SB 290157	NA	chemical reagent		NA		0.0286	CXCL2,SPP1		Adipose - Subcutaneous	MacrophageSum
Ni2+	NA	chemical reagent		NA		0.0286	CXCL1,CXCL2		Adipose - Subcutaneous	MacrophageSum
CXCR4	2.143	G-protein coupled receptor		NA		0.0287	CXCL1,CXCR4,IL24		Adipose - Subcutaneous	MacrophageSum
ELK1	NA	transcription regulator		NA		0.0287	ARRB2,CDKN2A,SPP1		Adipose - Subcutaneous	MacrophageSum
diphenyleneiodonium	NA	chemical reagent		NA		0.0287	CXCL2,HMOX1,IL18		Adipose - Subcutaneous	MacrophageSum
phenylbutazone	NA	chemical drug		NA		0.0287	CDCP1,FCGR2A,SPP1		Adipose - Subcutaneous	MacrophageSum
17-alpha-ethinylestradiol	NA	chemical drug	Activated	2.219	bias	0.0291	BCAT1,C1QC,CTSS,GDF15,IFI30		Adipose - Subcutaneous	MacrophageSum
vorinostat	NA	chemical drug		-0.293		0.0299	BIRC5,CDKN2A,CTSD,LIPG,LYZ,SPI1,ST14		Adipose - Subcutaneous	MacrophageSum
IL1R1	NA	transmembrane receptor		NA		0.03	CXCL1,CXCL2,IL18		Adipose - Subcutaneous	MacrophageSum
NRIP1	NA	transcription regulator		NA		0.03	CCNB2,CDKN2A,SLC16A10		Adipose - Subcutaneous	MacrophageSum
STUB1	NA	enzyme		NA		0.03	BIRC5,CTSS,CXCR4		Adipose - Subcutaneous	MacrophageSum
mitomycin C	NA	chemical drug		NA		0.03	ATF3,BIRC5,CCNB2		Adipose - Subcutaneous	MacrophageSum
BCL6	NA	transcription regulator		-1.099	bias	0.0307	BLNK,CCL3,CDKN2A,IL18,IL24,PTPRO		Adipose - Subcutaneous	MacrophageSum
CCL3	3.337	cytokine		NA		0.0309	CCL3,ITGAM		Adipose - Subcutaneous	MacrophageSum
XIAP	NA	enzyme		NA		0.0309	BIRC5,CXCL1		Adipose - Subcutaneous	MacrophageSum
ACKR3	NA	G-protein coupled receptor		NA		0.0309	CXCR4,IL24		Adipose - Subcutaneous	MacrophageSum
BTG2	NA	transcription regulator		NA		0.0309	CXCL1,HMOX1		Adipose - Subcutaneous	MacrophageSum
PCYT1A	NA	enzyme		NA		0.0309	CXCL2,TUBB3		Adipose - Subcutaneous	MacrophageSum
piceatannol	NA	chemical - endogenous non-mammalian		NA		0.0309	HMOX1,MMP1		Adipose - Subcutaneous	MacrophageSum
L-triiodothyronine	NA	chemical - endogenous mammalian		1.673	bias	0.0317	APOC1,ATP1B1,CDKN2A,GDF15,KRT16,LYZ,RARRES1,SLAMF9,SLC12A5,SYT12		Adipose - Subcutaneous	MacrophageSum
CD24	NA	other		NA		0.0319	ATF3,GDF15,OASL,RARRES1		Adipose - Subcutaneous	MacrophageSum
let-7a-5p (and other miRNAs w/seed GAGGUAG)	NA	mature microRNA	Inhibited	-2.15	bias	0.0319	BIRC5,CAPG,CDKN2A,HMGA2,HMOX1		Adipose - Subcutaneous	MacrophageSum
5-fluorouracil	NA	chemical drug		1.387		0.0323	ATF3,BIRC5,CDKN2A,CTSD,GDF15,HMOX1,SLA,TNFSF9		Adipose - Subcutaneous	MacrophageSum
Rp-8-Br-cGMPS	NA	chemical - kinase inhibitor		NA		0.0328	ITGAM		Adipose - Subcutaneous	MacrophageSum
sangivamycin	NA	chemical - endogenous non-mammalian		NA		0.0328	MMP1		Adipose - Subcutaneous	MacrophageSum
kawain	NA	chemical - endogenous non-mammalian		NA		0.0328	HMOX1		Adipose - Subcutaneous	MacrophageSum
beryllium sulfate	NA	chemical toxicant		NA		0.0328	CDKN2A		Adipose - Subcutaneous	MacrophageSum
ixabepilone	NA	chemical drug		NA		0.0328	BIRC5		Adipose - Subcutaneous	MacrophageSum
Cyclin B	NA	group		NA		0.0328	BIRC5		Adipose - Subcutaneous	MacrophageSum
Gα12/13	NA	group		NA		0.0328	MMP1		Adipose - Subcutaneous	MacrophageSum
methysticin	NA	chemical reagent		NA		0.0328	HMOX1		Adipose - Subcutaneous	MacrophageSum
yangonin	NA	chemical - endogenous non-mammalian		NA		0.0328	HMOX1		Adipose - Subcutaneous	MacrophageSum
Esr1-Estrogen-Sp1	NA	complex		NA		0.0328	CTSD		Adipose - Subcutaneous	MacrophageSum
dietary fat derivative	NA	chemical drug		NA		0.0328	ITGAM		Adipose - Subcutaneous	MacrophageSum
CADPS	NA	other		NA		0.0328	SCG2		Adipose - Subcutaneous	MacrophageSum
CNPY3	NA	other		NA		0.0328	TLR1		Adipose - Subcutaneous	MacrophageSum
PUM1	NA	other		NA		0.0328	LAMA1		Adipose - Subcutaneous	MacrophageSum
SLC6A12	NA	transporter		NA		0.0328	TUBB3		Adipose - Subcutaneous	MacrophageSum
NDUFAF3	NA	other		NA		0.0328	CTSD		Adipose - Subcutaneous	MacrophageSum
MSRA	NA	enzyme		NA		0.0328	HMOX1		Adipose - Subcutaneous	MacrophageSum
methylamphotericin B	NA	chemical drug		NA		0.0328	SPP1		Adipose - Subcutaneous	MacrophageSum
Eotaxin	NA	group		NA		0.0328	ITGAM		Adipose - Subcutaneous	MacrophageSum
Fetal Hemoglobin	NA	complex		NA		0.0328	HMOX1		Adipose - Subcutaneous	MacrophageSum
Hspg	NA	group		NA		0.0328	MMP1		Adipose - Subcutaneous	MacrophageSum
Gap	NA	group		NA		0.0328	RASGRF1		Adipose - Subcutaneous	MacrophageSum
YEATS4	NA	transcription regulator		NA		0.0328	CDKN2A		Adipose - Subcutaneous	MacrophageSum
vistusertib	NA	chemical drug		NA		0.0328	HMOX1		Adipose - Subcutaneous	MacrophageSum
kahweol	NA	chemical - endogenous non-mammalian		NA		0.0328	HMOX1		Adipose - Subcutaneous	MacrophageSum
TERF1	NA	transcription regulator		NA		0.0328	CDKN2A		Adipose - Subcutaneous	MacrophageSum
PSMC3	NA	enzyme		NA		0.0328	CDKN2A		Adipose - Subcutaneous	MacrophageSum
MAT2B	NA	enzyme		NA		0.0328	HMOX1		Adipose - Subcutaneous	MacrophageSum
PLEC	NA	other		NA		0.0328	CXCR4		Adipose - Subcutaneous	MacrophageSum
COL3A1	NA	other		NA		0.0328	IL1RN		Adipose - Subcutaneous	MacrophageSum
HPRT1	NA	enzyme		NA		0.0328	P2RY1		Adipose - Subcutaneous	MacrophageSum
riociguat	NA	chemical drug		NA		0.0328	SPP1		Adipose - Subcutaneous	MacrophageSum
ARHGAP1	NA	other		NA		0.0328	CDKN2A		Adipose - Subcutaneous	MacrophageSum
GBP1	NA	enzyme		NA		0.0328	MMP1		Adipose - Subcutaneous	MacrophageSum
PUM2	NA	other		NA		0.0328	LAMA1		Adipose - Subcutaneous	MacrophageSum
VRK1	NA	kinase		NA		0.0328	MMP1		Adipose - Subcutaneous	MacrophageSum
PIK3C3	NA	kinase		NA		0.0328	CDKN2A		Adipose - Subcutaneous	MacrophageSum
NOX3	NA	enzyme		NA		0.0328	HAVCR1		Adipose - Subcutaneous	MacrophageSum
ARHGAP18	NA	other		NA		0.0328	CDKN2A		Adipose - Subcutaneous	MacrophageSum
ADCY6	NA	enzyme		NA		0.0328	ATF3		Adipose - Subcutaneous	MacrophageSum
GCNT1	NA	enzyme		NA		0.0328	SPN		Adipose - Subcutaneous	MacrophageSum
ZNF350	NA	transcription regulator		NA		0.0328	HMGA2		Adipose - Subcutaneous	MacrophageSum
ATF7IP	NA	transcription regulator		NA		0.0328	CDKN2A		Adipose - Subcutaneous	MacrophageSum
ALPL	NA	phosphatase		NA		0.0328	SPP1		Adipose - Subcutaneous	MacrophageSum
ACS84	NA	chemical reagent		NA		0.0328	HMOX1		Adipose - Subcutaneous	MacrophageSum
ELOA	NA	transcription regulator		NA		0.0328	ATF3		Adipose - Subcutaneous	MacrophageSum
YWHAE	NA	other		NA		0.0328	MMP1		Adipose - Subcutaneous	MacrophageSum
HES6	NA	transcription regulator		NA		0.0328	MMP1		Adipose - Subcutaneous	MacrophageSum
PES1	NA	other		NA		0.0328	HMOX1		Adipose - Subcutaneous	MacrophageSum
RBBP8	NA	enzyme		NA		0.0328	HMGA2		Adipose - Subcutaneous	MacrophageSum
GPX4	NA	enzyme		NA		0.0328	MMP1		Adipose - Subcutaneous	MacrophageSum
ELAVL3	NA	other		NA		0.0328	TUBB3		Adipose - Subcutaneous	MacrophageSum
BUB3	NA	other		NA		0.0328	CDKN2A		Adipose - Subcutaneous	MacrophageSum
PVALB	NA	other		NA		0.0328	C1QC		Adipose - Subcutaneous	MacrophageSum
MUC5AC	NA	peptidase		NA		0.0328	MMP7		Adipose - Subcutaneous	MacrophageSum
BUB1B	2.222	kinase		NA		0.0328	CDKN2A		Adipose - Subcutaneous	MacrophageSum
BCKDHA	NA	enzyme		NA		0.0328	CDKN2A		Adipose - Subcutaneous	MacrophageSum
basic calcium phosphate crystal	NA	chemical - endogenous mammalian		NA		0.0328	MMP1		Adipose - Subcutaneous	MacrophageSum
ditiocarb	NA	chemical drug		NA		0.0328	MMP1		Adipose - Subcutaneous	MacrophageSum
tempo	NA	chemical reagent		NA		0.0328	HMOX1		Adipose - Subcutaneous	MacrophageSum
prinaberel	NA	chemical drug		NA		0.0328	CXCL2		Adipose - Subcutaneous	MacrophageSum
fomepizole	NA	chemical drug		NA		0.0328	HMOX1		Adipose - Subcutaneous	MacrophageSum
cilomilast	NA	chemical drug		NA		0.0328	CXCR4		Adipose - Subcutaneous	MacrophageSum
natamycin	NA	chemical drug		NA		0.0328	SPP1		Adipose - Subcutaneous	MacrophageSum
minodronate	NA	chemical drug		NA		0.0328	CXCR4		Adipose - Subcutaneous	MacrophageSum
oenothein B	NA	chemical - endogenous non-mammalian		NA		0.0328	CXCL2		Adipose - Subcutaneous	MacrophageSum
ropivacaine	NA	chemical drug		NA		0.0328	ITGAM		Adipose - Subcutaneous	MacrophageSum
phloretin	NA	chemical - endogenous non-mammalian		NA		0.0328	HMOX1		Adipose - Subcutaneous	MacrophageSum
4-amino-6-hydrazino-7-beta-D-ribofuranosyl-7H-pyrrolo[2,3-d]-pyrimidine-5-carboxamide	NA	chemical reagent		NA		0.0328	BIRC5		Adipose - Subcutaneous	MacrophageSum
silver nitrate	NA	chemical drug		NA		0.0328	HMOX1		Adipose - Subcutaneous	MacrophageSum
potassium cyanide	NA	chemical reagent		NA		0.0328	MMP1		Adipose - Subcutaneous	MacrophageSum
SYUIQ-5	NA	chemical reagent		NA		0.0328	CDKN2A		Adipose - Subcutaneous	MacrophageSum
nexinhib20	NA	chemical reagent		NA		0.0328	ITGAM		Adipose - Subcutaneous	MacrophageSum
N(1)-guanyl-1,7-diaminoheptane	NA	chemical reagent		NA		0.0328	CD83		Adipose - Subcutaneous	MacrophageSum
Ac-YVAD-CMK	NA	chemical - protease inhibitor		NA		0.0328	IL18		Adipose - Subcutaneous	MacrophageSum
L-JNK inhibitor I	NA	chemical reagent		NA		0.0328	HMOX1		Adipose - Subcutaneous	MacrophageSum
(Ala9)-autocamtide-2	NA	chemical - kinase inhibitor		NA		0.0328	MMP1		Adipose - Subcutaneous	MacrophageSum
glutathione diethyl ester	NA	chemical reagent		NA		0.0328	PLAUR		Adipose - Subcutaneous	MacrophageSum
glutathione ethyl ester	NA	biologic drug		NA		0.0328	MMP1		Adipose - Subcutaneous	MacrophageSum
physostigmine	NA	chemical drug		NA		0.0328	ITGAM		Adipose - Subcutaneous	MacrophageSum
dobutamine	NA	chemical drug		NA		0.0328	HMOX1		Adipose - Subcutaneous	MacrophageSum
phosphorothioate oligodeoxynucleotide	NA	chemical - other		NA		0.0328	CCL3		Adipose - Subcutaneous	MacrophageSum
NfkB1-RelA	NA	complex		NA		0.0332	CXCL1,MMP1		Adipose - Subcutaneous	MacrophageSum
MTA3	NA	transcription regulator		NA		0.0332	BLNK,CCL3		Adipose - Subcutaneous	MacrophageSum
IRAK3	NA	kinase		NA		0.0332	CXCL2,GPR84		Adipose - Subcutaneous	MacrophageSum
RRP1B	NA	transcription regulator		NA		0.0338	BIRC5,CCNB2,ITGB2,SPP1		Adipose - Subcutaneous	MacrophageSum
laquinimod	NA	chemical drug		1.98	bias	0.0338	MS4A7,PIK3R6,SCIN,SPINT1		Adipose - Subcutaneous	MacrophageSum
THRB	NA	ligand-dependent nuclear receptor		-0.849		0.0339	CTSD,CXCL2,CXCR4,LYZ,MMP1,MMP7		Adipose - Subcutaneous	MacrophageSum
LIF	NA	cytokine		1.4	bias	0.0339	CXCL2,EREG,FBP1,GAL,MMP1,SPP1		Adipose - Subcutaneous	MacrophageSum
F2RL1	NA	G-protein coupled receptor		NA		0.0339	CTSD,CXCL1,CXCL2		Adipose - Subcutaneous	MacrophageSum
TNFSF13B	NA	cytokine		NA		0.0339	CD83,CTSS,SPP1		Adipose - Subcutaneous	MacrophageSum
MUC1	NA	other		NA		0.0339	CD83,MT1H,OASL		Adipose - Subcutaneous	MacrophageSum
lomustine	NA	chemical drug		NA		0.0339	CDCP1,FCGR2A,SPP1		Adipose - Subcutaneous	MacrophageSum
bisindolylmaleimide I	NA	chemical - kinase inhibitor		-1.98	bias	0.0348	GDF15,HMOX1,MMP1,MMP7		Adipose - Subcutaneous	MacrophageSum
BSCL2	NA	other		NA		0.0352	GREM1,MOGAT1,SCG5		Adipose - Subcutaneous	MacrophageSum
PDGFB	NA	growth factor		NA		0.0352	CCL3,IL1RN,SPP1		Adipose - Subcutaneous	MacrophageSum
BCL2L1	NA	other		NA		0.0352	CXCL1,SPN,TUBB3		Adipose - Subcutaneous	MacrophageSum
Go 6976	NA	chemical - kinase inhibitor		NA		0.0352	CD83,CXCL2,HMOX1		Adipose - Subcutaneous	MacrophageSum
IL-1R	NA	group		NA		0.0356	CXCL2,MMP1		Adipose - Subcutaneous	MacrophageSum
MAC	NA	complex		NA		0.0356	CXCL2,SPP1		Adipose - Subcutaneous	MacrophageSum
AMH	NA	growth factor		NA		0.0356	CDKN2A,CXCL2		Adipose - Subcutaneous	MacrophageSum
ASAH1	NA	enzyme		NA		0.0356	CCNB2,NR0B1		Adipose - Subcutaneous	MacrophageSum
CARD11	NA	kinase		NA		0.0356	CCL3,SPI1		Adipose - Subcutaneous	MacrophageSum
SL 327	NA	chemical - protease inhibitor		NA		0.0356	ARRB2,SYT12		Adipose - Subcutaneous	MacrophageSum
miR-155-5p (miRNAs w/seed UAAUGCU)	NA	mature microRNA	Inhibited	-2.169	bias	0.0358	CCL3,CXCL1,CXCL2,SLA,SPI1		Adipose - Subcutaneous	MacrophageSum
triamterene	NA	chemical drug		NA		0.0366	CDCP1,FCGR2A,SPP1		Adipose - Subcutaneous	MacrophageSum
TGFB2	NA	growth factor		1.126	bias	0.0368	CDKN2A,HMOX1,LIPG,SPP1		Adipose - Subcutaneous	MacrophageSum
GNA15	2.261	enzyme		NA		0.0368	CXCL2,HMOX1,IL1RN,OLR1		Adipose - Subcutaneous	MacrophageSum
nitrofurantoin	NA	chemical drug		1.387		0.0374	CTSB,CTSS,CTSV,HMOX1,SPP1		Adipose - Subcutaneous	MacrophageSum
levodopa	NA	chemical - endogenous mammalian	Inhibited	-2.534		0.0377	ARRB2,CAPG,CTSB,DENND1C,HAPLN4,HCST,IL4I1,KLHL6,LAPTM5,MFSD2A,SCG5,SLAMF9,SYT12		Adipose - Subcutaneous	MacrophageSum
CCR2	NA	G-protein coupled receptor		0.655	bias	0.0378	C1QC,CXCL2,CXCR4,IL18		Adipose - Subcutaneous	MacrophageSum
EPAS1	NA	transcription regulator		1.969	bias	0.0379	CDCP1,CEMIP,CXCL2,CXCR4,P2RY1,TNFSF15		Adipose - Subcutaneous	MacrophageSum
Collagen type I (complex)	NA	complex		NA		0.038	CD83,CDKN2A,MMP1		Adipose - Subcutaneous	MacrophageSum
HAND2	NA	transcription regulator		NA		0.038	CXCL2,CXCR4,GREM1		Adipose - Subcutaneous	MacrophageSum
CDH11	NA	other		NA		0.0381	ITGB2,MMP7		Adipose - Subcutaneous	MacrophageSum
USP7	NA	peptidase		NA		0.0381	CDKN2A,GK		Adipose - Subcutaneous	MacrophageSum
TRADD	NA	other		NA		0.0381	CXCL1,CXCL2		Adipose - Subcutaneous	MacrophageSum
ADA	NA	enzyme		NA		0.0381	CXCL2,SPP1		Adipose - Subcutaneous	MacrophageSum
RC3H1	NA	enzyme		NA		0.0381	CXCL2,SPP1		Adipose - Subcutaneous	MacrophageSum
JAK inhibitor I	NA	chemical - kinase inhibitor		NA		0.0381	CXCL1,CXCL2		Adipose - Subcutaneous	MacrophageSum
MALP-2s	NA	chemical reagent		NA		0.0381	CXCL2,ITGAM		Adipose - Subcutaneous	MacrophageSum
phorbol 12,13-didecanoate	NA	chemical toxicant		NA		0.0381	CDKN2A,MMP1		Adipose - Subcutaneous	MacrophageSum
SATB1	NA	transcription regulator		0.485		0.0382	BLNK,CTSD,FCGR1A,GDF15,SPI1		Adipose - Subcutaneous	MacrophageSum
ERBB3	NA	kinase		0		0.0388	CXCR4,HMGA2,HMOX1,ITGB2		Adipose - Subcutaneous	MacrophageSum
SOX2	NA	transcription regulator		1.424	bias	0.039	ATF3,BIRC5,CDKN2A,CRABP2,CXCR4,DLX3,MFSD2A,NR0B1,OVOL1,TUBB3		Adipose - Subcutaneous	MacrophageSum
Igm	NA	complex		NA		0.0395	BIRC5,CCL3,CDKN2A		Adipose - Subcutaneous	MacrophageSum
mir-15	NA	microRNA		NA		0.0395	BIRC5,OAS1,PLAUR		Adipose - Subcutaneous	MacrophageSum
RAC1	NA	enzyme		1.969	bias	0.0399	ATF3,HMOX1,MMP1,PLAUR		Adipose - Subcutaneous	MacrophageSum
ACTL6A	NA	other		NA		0.0406	CCNB2,HMOX1		Adipose - Subcutaneous	MacrophageSum
SUB1	NA	transcription regulator		NA		0.0406	CAMK2B,STMN2		Adipose - Subcutaneous	MacrophageSum
NF2	NA	other		NA		0.0406	HMOX1,PLAUR		Adipose - Subcutaneous	MacrophageSum
SND1	NA	enzyme		NA		0.0406	EREG,LAPTM5		Adipose - Subcutaneous	MacrophageSum
LTB4R	NA	G-protein coupled receptor		NA		0.0406	CXCL2,mir-146		Adipose - Subcutaneous	MacrophageSum
NPC2	NA	transporter		NA		0.0406	CTSB,IL18		Adipose - Subcutaneous	MacrophageSum
NPPA	NA	other		NA		0.0406	CDKN2A,HMOX1		Adipose - Subcutaneous	MacrophageSum
chrysotile asbestos	NA	chemical toxicant		NA		0.0406	CCNB2,CTSS		Adipose - Subcutaneous	MacrophageSum
dicarbethoxydihydrocollidine	NA	chemical toxicant		NA		0.0406	CCNB2,SPP1		Adipose - Subcutaneous	MacrophageSum
UM101	NA	chemical - kinase inhibitor		NA		0.0406	CXCL1,TNFSF15		Adipose - Subcutaneous	MacrophageSum
nitroarginine	NA	chemical reagent		NA		0.0406	HMOX1,SPP1		Adipose - Subcutaneous	MacrophageSum
PTH	NA	other		NA		0.0407	CXCL2,CXCR4,MMP1,SPP1,ST14		Adipose - Subcutaneous	MacrophageSum
NRF1	NA	transcription regulator		NA		0.041	ATP1B1,HMOX1,IL1RN		Adipose - Subcutaneous	MacrophageSum
C3	NA	peptidase		NA		0.041	CXCL16,CXCL2,ITGAM		Adipose - Subcutaneous	MacrophageSum
TRAF6	NA	enzyme		NA		0.041	CXCL1,CXCL16,CXCL2		Adipose - Subcutaneous	MacrophageSum
fenamic acid	NA	chemical reagent		NA		0.041	CDCP1,FCGR2A,SPP1		Adipose - Subcutaneous	MacrophageSum
DDIT3	NA	transcription regulator		1.982		0.041	ATF3,HMOX1,ITGAM,STXBP2		Adipose - Subcutaneous	MacrophageSum
MIF	NA	cytokine		1.975	bias	0.041	CXCL16,CXCL2,CXCR4,MMP1		Adipose - Subcutaneous	MacrophageSum
tamoxifen	NA	chemical drug		1.827		0.0415	BIRC5,CTSD,CXCR4,GDF15,IL1RN,MMP1,SPP1		Adipose - Subcutaneous	MacrophageSum
raloxifene	NA	chemical drug		-0.447		0.0416	BLNK,HMOX1,IFI30,IL18,SPP1		Adipose - Subcutaneous	MacrophageSum
pioglitazone	NA	chemical drug		1.342		0.0416	FBP1,HMOX1,IL1RN,ITGAM,NCEH1		Adipose - Subcutaneous	MacrophageSum
IGF1	NA	growth factor		1.403	bias	0.0424	BIRC5,CDKN2A,CTSD,HMOX1,IL18,MMP1,PLAUR,SLC12A5,SPP1,TUBB3		Adipose - Subcutaneous	MacrophageSum
anakinra	NA	biologic drug		NA		0.0432	CXCL1,HMOX1		Adipose - Subcutaneous	MacrophageSum
indican	NA	chemical - endogenous mammalian		NA		0.0432	CXCR4,HMOX1		Adipose - Subcutaneous	MacrophageSum
TCF7L1	NA	transcription regulator		NA		0.0432	ATF3,STMN2		Adipose - Subcutaneous	MacrophageSum
ZNF281	NA	transcription regulator		NA		0.0432	CXCL2,CXCR4		Adipose - Subcutaneous	MacrophageSum
PRKCI	NA	kinase		NA		0.0432	CXCL2,HMOX1		Adipose - Subcutaneous	MacrophageSum
ferulic acid	NA	chemical - endogenous non-mammalian		NA		0.0432	HMOX1,MMP1		Adipose - Subcutaneous	MacrophageSum
urethane	NA	chemical toxicant		NA		0.0432	CDKN2A,HMOX1		Adipose - Subcutaneous	MacrophageSum
dithiothreitol	NA	chemical reagent		NA		0.0432	ATF3,HMOX1		Adipose - Subcutaneous	MacrophageSum
bardoxolone methyl	NA	chemical drug		NA		0.0432	BIRC5,HMOX1		Adipose - Subcutaneous	MacrophageSum
docosahexaenoic acid	NA	chemical drug		-1.166	bias	0.0434	CCL3,CD83,CXCR4,HMOX1,MMP1		Adipose - Subcutaneous	MacrophageSum
prostaglandin E	NA	chemical - endogenous mammalian		NA		0.0435	SCG2		Adipose - Subcutaneous	MacrophageSum
D-2-amino-5-phosphonovaleric acid	NA	chemical reagent		NA		0.0435	CAMK2B		Adipose - Subcutaneous	MacrophageSum
platelet activating factor-C16	NA	chemical - endogenous mammalian		NA		0.0435	ITGAM		Adipose - Subcutaneous	MacrophageSum
sargramostim	NA	biologic drug		NA		0.0435	ITGAM		Adipose - Subcutaneous	MacrophageSum
flavokawain A	NA	chemical - endogenous non-mammalian		NA		0.0435	BIRC5		Adipose - Subcutaneous	MacrophageSum
repertaxin	NA	chemical drug		NA		0.0435	ITGAM		Adipose - Subcutaneous	MacrophageSum
Rsk	NA	group		NA		0.0435	CXCL2		Adipose - Subcutaneous	MacrophageSum
tyrosine kinase	NA	group		NA		0.0435	HMOX1		Adipose - Subcutaneous	MacrophageSum
Bvr	NA	group		NA		0.0435	HMOX1		Adipose - Subcutaneous	MacrophageSum
FEZF1	NA	other		NA		0.0435	MMP1		Adipose - Subcutaneous	MacrophageSum
Metalloprotease	NA	group		NA		0.0435	ITGAM		Adipose - Subcutaneous	MacrophageSum
ticrynafen	NA	chemical drug		NA		0.0435	HMOX1		Adipose - Subcutaneous	MacrophageSum
ZNF282	NA	transcription regulator		NA		0.0435	CTSD		Adipose - Subcutaneous	MacrophageSum
ZXDC	NA	transcription regulator		NA		0.0435	ITGAM		Adipose - Subcutaneous	MacrophageSum
NOX5	NA	ion channel		NA		0.0435	CDKN2A		Adipose - Subcutaneous	MacrophageSum
NLN	NA	peptidase		NA		0.0435	FBP1		Adipose - Subcutaneous	MacrophageSum
SOX12	NA	transcription regulator		NA		0.0435	TUBB3		Adipose - Subcutaneous	MacrophageSum
RPRD1A	NA	other		NA		0.0435	CTSB		Adipose - Subcutaneous	MacrophageSum
CDCA2	2.415	other		NA		0.0435	CDKN2A		Adipose - Subcutaneous	MacrophageSum
sepantronium	NA	chemical drug		NA		0.0435	BIRC5		Adipose - Subcutaneous	MacrophageSum
ENPP1	NA	enzyme		NA		0.0435	SPP1		Adipose - Subcutaneous	MacrophageSum
RPS11	NA	other		NA		0.0435	HMGA2		Adipose - Subcutaneous	MacrophageSum
firtecan pegol	NA	chemical drug		NA		0.0435	CXCR4		Adipose - Subcutaneous	MacrophageSum
CELA2A	NA	peptidase		NA		0.0435	CDKN2A		Adipose - Subcutaneous	MacrophageSum
CSH1/CSH2	NA	other		NA		0.0435	BIRC5		Adipose - Subcutaneous	MacrophageSum
miR-331-3p (miRNAs w/seed CCCCUGG)	NA	mature microRNA		NA		0.0435	PLAUR		Adipose - Subcutaneous	MacrophageSum
mir-197	NA	microRNA		NA		0.0435	IL18		Adipose - Subcutaneous	MacrophageSum
ANKH	NA	transporter		NA		0.0435	SPP1		Adipose - Subcutaneous	MacrophageSum
ORM1	NA	other		NA		0.0435	IL1RN		Adipose - Subcutaneous	MacrophageSum
anatabine	NA	chemical - endogenous non-mammalian		NA		0.0435	IL18		Adipose - Subcutaneous	MacrophageSum
parbendazole	NA	chemical reagent		NA		0.0435	SPP1		Adipose - Subcutaneous	MacrophageSum
BAG2	NA	other		NA		0.0435	CTSB		Adipose - Subcutaneous	MacrophageSum
CD163	NA	transmembrane receptor		NA		0.0435	HMOX1		Adipose - Subcutaneous	MacrophageSum
PDIA3	NA	peptidase		NA		0.0435	FCGR3A/FCGR3B		Adipose - Subcutaneous	MacrophageSum
HOXC13	NA	transcription regulator		NA		0.0435	CDKN2A		Adipose - Subcutaneous	MacrophageSum
ITGAX	NA	transmembrane receptor		NA		0.0435	CCL3		Adipose - Subcutaneous	MacrophageSum
BRPF1	NA	transporter		NA		0.0435	CDKN2A		Adipose - Subcutaneous	MacrophageSum
TMSB10/TMSB4X	NA	other		NA		0.0435	MMP7		Adipose - Subcutaneous	MacrophageSum
PELI2	NA	enzyme		NA		0.0435	CXCL2		Adipose - Subcutaneous	MacrophageSum
RAPGEF4	NA	other		NA		0.0435	SPP1		Adipose - Subcutaneous	MacrophageSum
S3I-1757	NA	chemical reagent		NA		0.0435	BIRC5		Adipose - Subcutaneous	MacrophageSum
RPS18	NA	other		NA		0.0435	HMGA2		Adipose - Subcutaneous	MacrophageSum
BATF3	NA	transcription regulator		NA		0.0435	MMP1		Adipose - Subcutaneous	MacrophageSum
ERO1A	NA	enzyme		NA		0.0435	CXCL2		Adipose - Subcutaneous	MacrophageSum
SCIN	3.103	other		NA		0.0435	RAC2		Adipose - Subcutaneous	MacrophageSum
CD300LD	NA	other		NA		0.0435	CD300LF		Adipose - Subcutaneous	MacrophageSum
RPL35A	NA	other		NA		0.0435	HMGA2		Adipose - Subcutaneous	MacrophageSum
PODXL	NA	kinase		NA		0.0435	MMP1		Adipose - Subcutaneous	MacrophageSum
S100A11	NA	other		NA		0.0435	CDKN2A		Adipose - Subcutaneous	MacrophageSum
RPL12	NA	other		NA		0.0435	HMGA2		Adipose - Subcutaneous	MacrophageSum
RPL5	NA	other		NA		0.0435	HMGA2		Adipose - Subcutaneous	MacrophageSum
1-[2,3-bis(furan-2-yl)quinoxalin-6-yl]-3-(4-bromophenyl)urea	NA	chemical reagent		NA		0.0435	BIRC5		Adipose - Subcutaneous	MacrophageSum
SLC20A2	NA	transporter		NA		0.0435	SPP1		Adipose - Subcutaneous	MacrophageSum
unsaturated guluronate oligosaccharide	NA	chemical reagent		NA		0.0435	FCGR3A/FCGR3B		Adipose - Subcutaneous	MacrophageSum
WTAP	NA	other		NA		0.0435	BIRC5		Adipose - Subcutaneous	MacrophageSum
LY5	NA	chemical reagent		NA		0.0435	BIRC5		Adipose - Subcutaneous	MacrophageSum
SYK023	NA	chemical reagent		NA		0.0435	CDKN2A		Adipose - Subcutaneous	MacrophageSum
DEETGE-CAL-Tat	NA	chemical reagent		NA		0.0435	HMOX1		Adipose - Subcutaneous	MacrophageSum
cyclooxygenase inhibitor	NA	chemical drug		NA		0.0435	GDF15		Adipose - Subcutaneous	MacrophageSum
griseofulvin	NA	chemical drug		NA		0.0435	HMOX1		Adipose - Subcutaneous	MacrophageSum
pyrazole	NA	chemical - endogenous non-mammalian		NA		0.0435	HMOX1		Adipose - Subcutaneous	MacrophageSum
tirapazamine	NA	chemical drug		NA		0.0435	SPP1		Adipose - Subcutaneous	MacrophageSum
PTIO	NA	chemical reagent		NA		0.0435	ITGAM		Adipose - Subcutaneous	MacrophageSum
ascomycin	NA	chemical reagent		NA		0.0435	CD83		Adipose - Subcutaneous	MacrophageSum
liarozole	NA	chemical drug		NA		0.0435	KRT16		Adipose - Subcutaneous	MacrophageSum
salvianolic acid A	NA	chemical drug		NA		0.0435	HMOX1		Adipose - Subcutaneous	MacrophageSum
lomefloxacin	NA	chemical drug		NA		0.0435	HMOX1		Adipose - Subcutaneous	MacrophageSum
busulfan	NA	chemical drug		NA		0.0435	CDKN2A		Adipose - Subcutaneous	MacrophageSum
phenanthridine	NA	chemical toxicant		NA		0.0435	CD83		Adipose - Subcutaneous	MacrophageSum
protoporphyrin IX	NA	chemical - endogenous mammalian		NA		0.0435	HMOX1		Adipose - Subcutaneous	MacrophageSum
flavonoid	NA	chemical - endogenous mammalian		NA		0.0435	HMOX1		Adipose - Subcutaneous	MacrophageSum
4-methylcatechol	NA	chemical - endogenous mammalian		NA		0.0435	HMOX1		Adipose - Subcutaneous	MacrophageSum
sodium phosphate	NA	chemical drug		NA		0.0435	SPP1		Adipose - Subcutaneous	MacrophageSum
cadmium sulfate	NA	chemical toxicant		NA		0.0435	HMOX1		Adipose - Subcutaneous	MacrophageSum
chlorophyllin	NA	chemical toxicant		NA		0.0435	HMOX1		Adipose - Subcutaneous	MacrophageSum
SMAD1/5/9	NA	group		NA		0.0435	CDKN2A		Adipose - Subcutaneous	MacrophageSum
Phe-Pro-Arg-chloromethyl ketone	NA	chemical - protease inhibitor		NA		0.0435	HMOX1		Adipose - Subcutaneous	MacrophageSum
taxifolin	NA	chemical - endogenous non-mammalian		NA		0.0435	HMOX1		Adipose - Subcutaneous	MacrophageSum
tiotropium	NA	chemical drug		NA		0.0435	MMP1		Adipose - Subcutaneous	MacrophageSum
durapatite	NA	chemical - endogenous mammalian		NA		0.0435	SPP1		Adipose - Subcutaneous	MacrophageSum
iodixanol	NA	chemical drug		NA		0.0435	HAVCR1		Adipose - Subcutaneous	MacrophageSum
procysteine	NA	chemical drug		NA		0.0435	IL18		Adipose - Subcutaneous	MacrophageSum
DP-001	NA	chemical drug		NA		0.0435	SPP1		Adipose - Subcutaneous	MacrophageSum
steroid hormone	NA	chemical - other		NA		0.0435	CXCR4		Adipose - Subcutaneous	MacrophageSum
Pb2+	NA	chemical reagent		NA		0.0435	HMOX1		Adipose - Subcutaneous	MacrophageSum
DDX58	NA	enzyme		NA		0.044	CCL3,OAS1,SPP1		Adipose - Subcutaneous	MacrophageSum
LGALS1	NA	other		NA		0.044	CXCL16,CXCL2,MMP1		Adipose - Subcutaneous	MacrophageSum
HIPK2	NA	kinase		NA		0.0455	HMOX1,RAC2,TMEM26		Adipose - Subcutaneous	MacrophageSum
CARD9	2.174	other		NA		0.0458	CXCL2,FCGR1A		Adipose - Subcutaneous	MacrophageSum
TNFSF14	NA	cytokine		NA		0.0458	ADAM8,CXCL1		Adipose - Subcutaneous	MacrophageSum
ZBTB48	NA	transcription regulator		NA		0.0458	CDKN2A,SPP1		Adipose - Subcutaneous	MacrophageSum
IFRD1	NA	other		NA		0.0458	CRABP2,SPP1		Adipose - Subcutaneous	MacrophageSum
IDR-1002	NA	chemical reagent		NA		0.0458	CXCL1,CXCL2		Adipose - Subcutaneous	MacrophageSum
KRT17	NA	other		NA		0.0458	CXCL2,SPP1		Adipose - Subcutaneous	MacrophageSum
TNFSF15	2.474	cytokine		NA		0.0458	CD83,CXCL2		Adipose - Subcutaneous	MacrophageSum
4-(2-aminoethyl)benzenesulfonylfluoride	NA	chemical - protease inhibitor		NA		0.0458	HMOX1,SPN		Adipose - Subcutaneous	MacrophageSum
clodronic acid	NA	chemical drug		NA		0.0458	HMOX1,IL27		Adipose - Subcutaneous	MacrophageSum
ARNT	NA	transcription regulator		NA		0.0466	CDCP1,CTSD,CXCR4,CYP2S1		Adipose - Subcutaneous	MacrophageSum
PARP1	NA	enzyme		NA		0.0466	CXCL1,GDF15,HMOX1,TLR1		Adipose - Subcutaneous	MacrophageSum
staurosporine	NA	chemical - kinase inhibitor		NA		0.0466	FCGR2A,HMOX1,ITGB2,MMP1		Adipose - Subcutaneous	MacrophageSum
CDKN2A	3.094	transcription regulator		0.219		0.0468	BIRC5,BUB1B,CAPG,CDKN2A,CPA4,mir-146,MMP1		Adipose - Subcutaneous	MacrophageSum
TRAF3IP2	NA	other		NA		0.0471	CXCL16,CXCL2,IL18		Adipose - Subcutaneous	MacrophageSum
E2F2	NA	transcription regulator		NA		0.0471	BIRC5,CCNB2,CDKN2A		Adipose - Subcutaneous	MacrophageSum
romidepsin	NA	biologic drug		NA		0.0471	CDKN2A,CXADR,PLAUR		Adipose - Subcutaneous	MacrophageSum
tyrphostin AG 1478	NA	chemical - kinase inhibitor		NA		0.0471	CXCR4,ITGAM,MMP1		Adipose - Subcutaneous	MacrophageSum
ADCYAP1	NA	other		0.082		0.0476	CXCL2,ITGAM,KCNN4,LAMA1,SCG2,ST18		Adipose - Subcutaneous	MacrophageSum
ALDH1A2	NA	enzyme		NA		0.0485	ATF3,SPP1		Adipose - Subcutaneous	MacrophageSum
BECN1	NA	other		NA		0.0485	BIRC5,SPP1		Adipose - Subcutaneous	MacrophageSum
Gm15807/Hmgn5	NA	other		NA		0.0485	IL4I1,TNNI2		Adipose - Subcutaneous	MacrophageSum
PPP3R1	NA	phosphatase		NA		0.0485	LYZ,SLC12A5		Adipose - Subcutaneous	MacrophageSum
KN 93	NA	chemical - kinase inhibitor		NA		0.0485	CD83,MMP1		Adipose - Subcutaneous	MacrophageSum
miR-199a-5p (and other miRNAs w/seed CCAGUGU)	NA	mature microRNA		NA		0.0487	BIRC5,MMP1,MMP7		Adipose - Subcutaneous	MacrophageSum
PELP1	NA	other		NA		0.0489	CXCL1,HSD17B2,LCP1,ZNF804A		Adipose - Subcutaneous	MacrophageSum
tazemetostat	NA	chemical drug		1.246	bias	0.049	BCAT1,CRABP2,HMGA2,IGSF9,SPP1,STMN2,TUBB3		Adipose - Subcutaneous	MacrophageSum
SP110	NA	transcription regulator	Inhibited	-2		0.0714	ATF3,CTSB,IL18,OAS1		Adipose - Subcutaneous	MacrophageSum
WT1	NA	transcription regulator		1.982		0.12	CTSV,DEFA1 (includes others),EREG,ITGAM,PLAUR		Adipose - Subcutaneous	MacrophageSum
10E,12Z-octadecadienoic acid	NA	chemical - endogenous mammalian	NA	NA	NA	0.0145	MRGPRX2	NA	Adipose - Subcutaneous	Mast cells
IL36A	NA	cytokine	Activated	2.603	bias	7.21e-14	CSF3,CXCL1,CXCL8,IL6,LCN2,S100A8,S100A9		Adipose - Subcutaneous	Monocytes
IL1A	NA	cytokine	Activated	3.195	bias	1.07e-13	CSF3,CXCL1,CXCL8,IL6,LCN2,LIF,PTGS2,S100A8,S100A9,SELE,SERPINA1	23 (22)	Adipose - Subcutaneous	Monocytes
IL17A	NA	cytokine	Activated	3.282	bias	1.6e-13	CSF3,CXCL1,CXCL8,EREG,IL6,LCN2,LIF,PTGS2,S100A8,S100A9,SELE	22 (20)	Adipose - Subcutaneous	Monocytes
XIAP	NA	enzyme		1.461	bias	2.2e-12	CSF3,CXCL1,CXCL8,IL6,PTGS2,SELE	15 (20)	Adipose - Subcutaneous	Monocytes
NFKBIZ	NA	transcription regulator	Activated	2.396	bias	2.2e-12	CSF3,CXCL8,IL6,LCN2,S100A8,S100A9	21 (11)	Adipose - Subcutaneous	Monocytes
NFKBIA	NA	transcription regulator		0.59	bias	3.01e-12	CSF3,CXCL1,CXCL8,EREG,HAS1,IL6,LCN2,LIF,PTGS2,S100A8,S100A9,SELE	21 (26)	Adipose - Subcutaneous	Monocytes
CEBPA	NA	transcription regulator	Activated	2.241	bias	4.01e-12	CSF3,CXCL8,FCGR1A,GAL,GPR84,HBD,IL6,LCN2,OLR1,PTGS2,S100A8,S100A9		Adipose - Subcutaneous	Monocytes
fluticasone propionate	NA	chemical drug		0.091		7.6e-12	CXCL1,CXCL8,GAL,OLR1,RARRES1,S100A8,SERPINA1,SIGLEC10,SLC16A6		Adipose - Subcutaneous	Monocytes
resiquimod	NA	chemical drug	Activated	2.907	bias	1.2e-11	CSF3,CXCL1,CXCL8,FCGR1A,FCGR1B,GPR84,IL6,LIF,PTGS2	20 (21)	Adipose - Subcutaneous	Monocytes
IL17RA	NA	transmembrane receptor	Activated	2.433	bias	1.36e-11	CSF3,CXCL8,IL6,S100A8,S100A9,SELE	18 (16)	Adipose - Subcutaneous	Monocytes
E. coli lipopolysaccharide	NA	chemical - endogenous non-mammalian	Activated	2.596	bias	2.63e-11	CXCL1,CXCL8,IL6,PTGS2,S100A8,S100A9,SELE	19 (19)	Adipose - Subcutaneous	Monocytes
IL1RN	NA	cytokine	Inhibited	-2.754	bias	3.06e-11	CXCL1,CXCL8,IL6,LIF,PTGS2,RARRES1,S100A9,SELE	22 (21)	Adipose - Subcutaneous	Monocytes
poly rI:rC-RNA	NA	biologic drug	Activated	3.354	bias	3.19e-11	CSF3,CXCL1,CXCL8,FCGR1A,GPR84,HAS1,IL6,LIF,LIPG,OLR1,PTGS2,SELE	19 (20)	Adipose - Subcutaneous	Monocytes
isotretinoin	NA	biologic drug		0.721	bias	3.19e-11	CXCL8,IL6,LCN2,OLR1,PTGS2,RARRES1,S100A9	16 (23)	Adipose - Subcutaneous	Monocytes
ciglitazone	NA	chemical drug		-0.997		5.08e-11	CXCL1,CXCL8,IL6,LCN2,OLR1,PTGS2,SELE	15 (19)	Adipose - Subcutaneous	Monocytes
laminaran	NA	chemical drug	Activated	2.433	bias	5.48e-11	CXCL1,CXCL8,EREG,GPR84,OLR1,PTGS2		Adipose - Subcutaneous	Monocytes
trinitrobenzenesulfonic acid	NA	chemical reagent	Activated	2.579	bias	1.61e-10	CLEC4D,CSF3,IL6,LCN2,PTGS2,S100A8,S100A9		Adipose - Subcutaneous	Monocytes
tetradecanoylphorbol acetate	NA	chemical drug	Activated	3.753	bias	1.92e-10	CSF3,CXCL8,FCGR1A,GAL,HAS1,IL6,LCN2,LIF,LIPG,OLR1,PTGS2,S100A8,S100A9,SELE,SERPINA1	23 (18)	Adipose - Subcutaneous	Monocytes
TCIM	NA	other		1.964	bias	2.14e-10	CXCL1,CXCL8,IL6,PTGS2	16 (15)	Adipose - Subcutaneous	Monocytes
IL10	NA	cytokine		0.104		2.66e-10	CSF3,CXCL8,FCGR1A,FCGR3A/FCGR3B,IL6,LIF,PTGS2,RARRES1,S100A8,SELE	22 (22)	Adipose - Subcutaneous	Monocytes
INSIG1	NA	other	Inhibited	-2.646	bias	3.08e-10	CLEC4D,IL6,LCN2,LIPG,OLR1,S100A8,S100A9		Adipose - Subcutaneous	Monocytes
TLR3	NA	transmembrane receptor	Activated	2.893	bias	3.32e-10	CD300E,CSF3,CXCL8,IL6,LCN2,LIPG,PTGS2,S100A8,SELE	21 (21)	Adipose - Subcutaneous	Monocytes
peptidoglycan	NA	chemical - endogenous non-mammalian	Activated	2.517	bias	5.24e-10	CSF3,CXCL1,CXCL8,IL6,PTGS2,S100A8,S100A9	18 (21)	Adipose - Subcutaneous	Monocytes
NfkB1-RelA	NA	complex	Activated	2.186	bias	5.76e-10	CXCL1,CXCL8,IL6,PTGS2,SELE		Adipose - Subcutaneous	Monocytes
IL17C	NA	cytokine	Activated	2.195	bias	7.06e-10	CXCL8,IL6,LCN2,S100A8,S100A9	15 (7)	Adipose - Subcutaneous	Monocytes
DUSP1	NA	phosphatase	Inhibited	-2.537		7.15e-10	CXCL1,CXCL8,IL6,OLR1,PTGS2,S100A9,SELE	17 (20)	Adipose - Subcutaneous	Monocytes
OSM	NA	cytokine	Activated	2.768	bias	8e-10	CSF3,CXCL1,CXCL8,IL6,LCN2,LIF,S100A8,S100A9,SELE,SERPINA1,SLC16A6	20 (23)	Adipose - Subcutaneous	Monocytes
anakinra	NA	biologic drug	Inhibited	-2.186	bias	1.24e-09	CXCL1,HBA1/HBA2,IL6,PTGS2,SELE	13 (6)	Adipose - Subcutaneous	Monocytes
NFKBIE	NA	transcription regulator		NA		1.28e-09	CSF3,CXCL8,LIF,SELE	14 (7)	Adipose - Subcutaneous	Monocytes
GNA14	NA	enzyme		NA		1.84e-09	CXCL8,FCGR3A/FCGR3B,IL6,LIF,OLR1,PTGS2		Adipose - Subcutaneous	Monocytes
AGER	NA	transmembrane receptor		1.399	bias	2e-09	CXCL8,IL6,PTGS2,S100A8,S100A9,SELE	18 (24)	Adipose - Subcutaneous	Monocytes
IL6	2.796	cytokine	Activated	3.223	bias	2.21e-09	CXCL1,CXCL8,EREG,FCGR1A,GAL,IL6,LCN2,LIF,PROK2,PTGS2,S100A9,SERPINA1	22 (16)	Adipose - Subcutaneous	Monocytes
IFNG	NA	cytokine	Activated	3.198	bias	2.5e-09	CSF3,CXCL1,CXCL8,FCGR1A,FCGR1B,FCGR3A/FCGR3B,IL6,LCN2,LIF,PTGS2,RARRES1,S100A8,S100A9,SELE,SERPINA1	22 (20)	Adipose - Subcutaneous	Monocytes
IL17F	NA	cytokine	Activated	2.189	bias	2.81e-09	CSF3,CXCL1,CXCL8,IL6,PTGS2	17 (20)	Adipose - Subcutaneous	Monocytes
IL4	NA	cytokine		1.687	bias	3.04e-09	CLEC4G,CSF3,CXCL1,CXCL8,FCGR3A/FCGR3B,IGHG3,IL6,LIF,LIPG,PTGS2,S100A8,S100A9,SELE	21 (21)	Adipose - Subcutaneous	Monocytes
TGFA	NA	growth factor		1.745	bias	3.77e-09	CXCL8,EREG,IL6,LCN2,PTGS2,SERPINA1	17 (20)	Adipose - Subcutaneous	Monocytes
NFkB (complex)	NA	complex	Activated	2.777	bias	3.88e-09	CSF3,CXCL1,CXCL8,FCGR1A,IGHG3,IL6,LCN2,LIF,OLR1,PTGS2,SELE	20 (21)	Adipose - Subcutaneous	Monocytes
AX15839	NA	chemical - kinase inhibitor		NA		4.08e-09	CXCL8,IL6,SELE		Adipose - Subcutaneous	Monocytes
SAA1	NA	transporter		1.206	bias	4.33e-09	CSF3,CXCL8,IL6,S100A8,S100A9	15 (8)	Adipose - Subcutaneous	Monocytes
IL1RL2	NA	transmembrane receptor		1.98	bias	4.34e-09	CXCL1,CXCL8,IL6,S100A8	16 (7)	Adipose - Subcutaneous	Monocytes
TLR9	NA	transmembrane receptor	Activated	2.767	bias	4.73e-09	CD300E,CSF3,CXCL8,IL6,LCN2,LIPG,PTGS2,S100A8	21 (20)	Adipose - Subcutaneous	Monocytes
cytokine	NA	group	Activated	2.366	bias	4.97e-09	CXCL1,CXCL8,IL6,LIF,LIPG,PTGS2,SELE	18 (23)	Adipose - Subcutaneous	Monocytes
ERK	NA	group	Activated	2.741	bias	5.21e-09	CXCL1,CXCL8,EREG,HAS1,IL6,LCN2,LIF,PTGS2	20 (22)	Adipose - Subcutaneous	Monocytes
EZH2	NA	transcription regulator		1.449		6.86e-09	CSF3,CXCL1,CXCL8,IL6,LCN2,PTGS2,S100A8,S100A9,SERPINA1	19 (14)	Adipose - Subcutaneous	Monocytes
dexamethasone	NA	chemical drug		-0.91		7.56e-09	CLEC4D,CXCL1,CXCL8,EREG,GAL,GPR84,IL6,LCN2,LIF,OLR1,PROK2,PTGS2,RARRES1,S100A8,S100A9,SELE,SERPINA1	23 (21)	Adipose - Subcutaneous	Monocytes
HBB	NA	transporter		-1	bias	8.26e-09	CSF3,CXCL8,HBA1/HBA2,IL6,LIF		Adipose - Subcutaneous	Monocytes
TNFRSF25	NA	transmembrane receptor		-0.655		8.28e-09	CSF3,CXCL8,IL6,SELE	17 (23)	Adipose - Subcutaneous	Monocytes
BTC	NA	growth factor	Activated	2	bias	8.28e-09	CXCL8,EREG,IL6,PTGS2	17 (24)	Adipose - Subcutaneous	Monocytes
TNF	NA	cytokine	Activated	3.466	bias	9.98e-09	CSF3,CXCL1,CXCL8,EREG,GPR84,HAS1,IL6,LCN2,LGR5,LIF,OLR1,PROK2,PTGS2,S100A8,S100A9,SELE	20 (19)	Adipose - Subcutaneous	Monocytes
lipid A	NA	chemical toxicant	Activated	2.219	bias	1.05e-08	CSF3,CXCL8,FCGR1A,IL6,OLR1	14 (7)	Adipose - Subcutaneous	Monocytes
MYD88	NA	other	Activated	2.785	bias	1.05e-08	CSF3,CXCL1,CXCL8,IL6,OLR1,PTGS2,S100A8,SELE	17 (19)	Adipose - Subcutaneous	Monocytes
Immunoglobulin	NA	complex		-1.428		1.15e-08	CXCL1,CXCL8,FCGR1A,FCGR3A/FCGR3B,IL6,LCN2,PTGS2,S100A8,S100A9,SELE	22 (19)	Adipose - Subcutaneous	Monocytes
lysophosphatidic acid	NA	chemical - other		1.598	bias	1.28e-08	CXCL1,CXCL8,IL6,LIF,LIPG,PTGS2	15 (20)	Adipose - Subcutaneous	Monocytes
CHD1	NA	enzyme	Activated	2	bias	1.44e-08	CXCL1,IL6,LIF,PTGS2		Adipose - Subcutaneous	Monocytes
IL-17f dimer	NA	complex		1.982	bias	1.44e-08	CSF3,CXCL1,IL6,LCN2		Adipose - Subcutaneous	Monocytes
lipopolysaccharide	NA	chemical drug	Activated	3.932	bias	1.48e-08	CLEC4D,CSF3,CXCL1,CXCL8,EREG,GPR84,IL6,LCN2,LIF,LIPG,OLR1,PTGS2,S100A8,S100A9,SELE,SERPINA1	22 (18)	Adipose - Subcutaneous	Monocytes
IKBKB	NA	kinase	Activated	2.761	bias	1.69e-08	CXCL1,CXCL8,EREG,HAS1,IL6,LCN2,PTGS2,SELE	21 (21)	Adipose - Subcutaneous	Monocytes
PD98059	NA	chemical - kinase inhibitor	Inhibited	-2.566	bias	1.73e-08	CXCL1,CXCL8,EREG,HAS1,IL6,LIPG,PTGS2,S100A8,SELE,SERPINA1	21 (19)	Adipose - Subcutaneous	Monocytes
salicylic acid	NA	chemical drug	Inhibited	-2.206	bias	1.8e-08	CSF3,CXCL8,IL6,OLR1,PTGS2	18 (20)	Adipose - Subcutaneous	Monocytes
TNFSF12	NA	cytokine	Activated	2.262	bias	1.82e-08	CLEC4D,CXCL8,IL6,S100A8,S100A9,SELE	10 (6)	Adipose - Subcutaneous	Monocytes
IL17R	NA	complex		1.961	bias	1.85e-08	CXCL1,CXCL8,S100A8,S100A9		Adipose - Subcutaneous	Monocytes
IL1B	NA	cytokine	Activated	3.42	bias	1.88e-08	CSF3,CXCL1,CXCL8,HAS1,IL6,LCN2,LIF,OLR1,PTGS2,S100A8,S100A9,SELE	20 (17)	Adipose - Subcutaneous	Monocytes
aspirin	NA	chemical drug		-1.068	bias	2.16e-08	CSF3,CXCL1,CXCL8,IL6,OLR1,PTGS2	15 (20)	Adipose - Subcutaneous	Monocytes
BIRC2	NA	enzyme		0.781		2.34e-08	CSF3,CXCL1,CXCL8,IL6	17 (15)	Adipose - Subcutaneous	Monocytes
PS-1145	NA	chemical - kinase inhibitor		-1.981	bias	2.34e-08	CXCL1,CXCL8,IL6,PTGS2	15 (13)	Adipose - Subcutaneous	Monocytes
BIRC3	NA	enzyme		1.168		2.92e-08	CSF3,CXCL1,CXCL8,IL6	15 (12)	Adipose - Subcutaneous	Monocytes
prostaglandin E2	NA	chemical - endogenous mammalian	Activated	2.601	bias	3.4e-08	CD300E,CSF3,CXCL1,CXCL8,EREG,IL6,PTGS2,S100A8	18 (20)	Adipose - Subcutaneous	Monocytes
Fibrinogen	NA	complex		1.187	bias	3.6e-08	CXCL1,CXCL8,FCGR3A/FCGR3B,IL6	16 (7)	Adipose - Subcutaneous	Monocytes
oleic acid	NA	chemical - endogenous mammalian		-1.18		3.67e-08	CXCL8,IL6,LCN2,OLR1,PTGS2,SELE	16 (23)	Adipose - Subcutaneous	Monocytes
atorvastatin	NA	chemical drug	Inhibited	-2.126		4.16e-08	CXCL8,HBA1/HBA2,IL6,LIPG,OLR1,PTGS2,SELE	18 (21)	Adipose - Subcutaneous	Monocytes
Alpha catenin	NA	group	Inhibited	-2.408	bias	4.26e-08	EREG,IL6,PTGS2,S100A8,S100A9,SELE		Adipose - Subcutaneous	Monocytes
C5	NA	cytokine	Activated	2.393	bias	4.94e-08	CSF3,CXCL1,CXCL8,FCGR1A,IL6,SELE	19 (20)	Adipose - Subcutaneous	Monocytes
APOE	NA	transporter		-0.968	bias	4.99e-08	FCGR1A,IL6,LCN2,LIPG,PTGS2,S100A8,S100A9,SELE	22 (20)	Adipose - Subcutaneous	Monocytes
IL1R1	NA	transmembrane receptor	Activated	2.203	bias	5e-08	CXCL1,CXCL8,IL6,PTGS2,SELE	17 (20)	Adipose - Subcutaneous	Monocytes
simvastatin	NA	chemical drug	Inhibited	-2.06		5.05e-08	CXCL8,HBA1/HBA2,IL6,LCN2,OLR1,PTGS2,SELE	16 (22)	Adipose - Subcutaneous	Monocytes
2-aminopurine	NA	chemical reagent		-1.98	bias	5.32e-08	CXCL1,CXCL8,IL6,PTGS2	14 (18)	Adipose - Subcutaneous	Monocytes
NfkB-RelA	NA	complex		1.997	bias	5.32e-08	CXCL8,IL6,PTGS2,SELE		Adipose - Subcutaneous	Monocytes
IL17a dimer	NA	complex		1.96	bias	5.32e-08	CSF3,CXCL1,IL6,LCN2		Adipose - Subcutaneous	Monocytes
WNT5A	NA	cytokine		0.48		5.97e-08	CSF3,CXCL1,CXCL8,EREG,IL6,PTGS2	19 (25)	Adipose - Subcutaneous	Monocytes
IL22	NA	cytokine	Activated	2.398	bias	5.97e-08	CXCL8,IL6,LCN2,PTGS2,S100A8,S100A9	19 (23)	Adipose - Subcutaneous	Monocytes
IL36G	NA	cytokine		1.966	bias	6.37e-08	CSF3,CXCL1,CXCL8,IL6	14 (13)	Adipose - Subcutaneous	Monocytes
F2RL1	NA	G-protein coupled receptor	Activated	2.163	bias	6.38e-08	CXCL1,CXCL8,IL6,LIF,PTGS2	15 (23)	Adipose - Subcutaneous	Monocytes
IL1	NA	group	Activated	2.784	bias	7.19e-08	CSF3,CXCL1,CXCL8,IL6,LIF,PTGS2,S100A9,SELE	19 (16)	Adipose - Subcutaneous	Monocytes
PPARG	NA	ligand-dependent nuclear receptor		-0.925	bias	7.3e-08	CSF3,CXCL1,CXCL8,IL6,OLR1,PTGS2,S100A8,SELE,SERPINA1	18 (20)	Adipose - Subcutaneous	Monocytes
ATP-gamma-S	NA	chemical reagent		NA		8.05e-08	CD300E,CXCL8,EREG,IL6,PTGS2	13 (14)	Adipose - Subcutaneous	Monocytes
glaucocalyxin A	NA	chemical - endogenous non-mammalian		NA		8.12e-08	IL6,LCN2,PTGS2		Adipose - Subcutaneous	Monocytes
Pro-inflammatory Cytokine	NA	group	Activated	2	bias	8.68e-08	IL6,LCN2,LIPG,OLR1,SELE		Adipose - Subcutaneous	Monocytes
zymosan	NA	chemical - endogenous non-mammalian		1.944	bias	8.68e-08	CSF3,CXCL8,IL6,LIF,PTGS2	20 (18)	Adipose - Subcutaneous	Monocytes
RCAN1	NA	transcription regulator		-1.969	bias	8.95e-08	CXCL8,IL6,PTGS2,SELE	16 (17)	Adipose - Subcutaneous	Monocytes
ADAMTS12	NA	peptidase		-1.987	bias	8.95e-08	IL6,LCN2,S100A8,S100A9		Adipose - Subcutaneous	Monocytes
HMGB2	NA	transcription regulator		NA		8.95e-08	CSF3,CXCL1,CXCL8,IL6		Adipose - Subcutaneous	Monocytes
TRAF6	NA	enzyme	Activated	2.18	bias	9.35e-08	CSF3,CXCL1,CXCL8,IL6,SELE	17 (19)	Adipose - Subcutaneous	Monocytes
VDR	NA	transcription regulator		0		1.04e-07	CXCL8,IL6,PTGS2,S100A8,S100A9,SELE,SERPINA1	19 (22)	Adipose - Subcutaneous	Monocytes
lysophosphatidylcholine	NA	chemical - other		1.964	bias	1.08e-07	CXCL1,CXCL8,IL6,OLR1,SELE	17 (16)	Adipose - Subcutaneous	Monocytes
linoleic acid	NA	chemical - endogenous mammalian		0.343	bias	1.16e-07	IL6,OLR1,PTGS2,S100A8,S100A9	18 (20)	Adipose - Subcutaneous	Monocytes
CpG oligonucleotide	NA	chemical drug	Activated	2.381	bias	1.31e-07	CLEC4D,CXCL8,GPR84,IL6,OLR1,PTGS2	7 (9)	Adipose - Subcutaneous	Monocytes
FCGR2A	NA	transmembrane receptor		1.192	bias	1.42e-07	CXCL8,FCGR3A/FCGR3B,IL6,PTGS2	13 (23)	Adipose - Subcutaneous	Monocytes
hemozoin	NA	chemical - endogenous non-mammalian		1.958	bias	1.42e-07	CXCL1,IL6,S100A8,S100A9		Adipose - Subcutaneous	Monocytes
cycloheximide	NA	chemical reagent		0.321		1.42e-07	CXCL1,CXCL8,IL6,LCN2,OLR1,PTGS2,S100A8,SELE	19 (20)	Adipose - Subcutaneous	Monocytes
TPSD1	NA	peptidase		NA		1.42e-07	CXCL8,IL6,PTGS2	19 (20)	Adipose - Subcutaneous	Monocytes
LPAR2	NA	G-protein coupled receptor		NA		1.42e-07	CXCL8,IL6,PTGS2	17 (21)	Adipose - Subcutaneous	Monocytes
IL18RAP	NA	transmembrane receptor		NA		1.42e-07	CXCL8,IL6,PTGS2	17 (20)	Adipose - Subcutaneous	Monocytes
PLA2G2A	NA	enzyme		NA		1.42e-07	CXCL8,IL6,PTGS2	11 (16)	Adipose - Subcutaneous	Monocytes
eugenol	NA	chemical - endogenous non-mammalian		NA		1.42e-07	CXCL8,IL6,PTGS2	11 (9)	Adipose - Subcutaneous	Monocytes
Tnf (family)	NA	group	Activated	2.438	bias	1.47e-07	CXCL1,CXCL8,IL6,LCN2,PTGS2,SELE	18 (22)	Adipose - Subcutaneous	Monocytes
cerivastatin	NA	chemical drug		NA		1.63e-07	CXCL8,IL6,PTGS2,S100A8,S100A9	19 (22)	Adipose - Subcutaneous	Monocytes
prostaglandin D2	NA	chemical - endogenous mammalian		1.234		1.63e-07	CXCL8,HAS1,IL6,PTGS2	15 (22)	Adipose - Subcutaneous	Monocytes
PRKCE	NA	kinase	Activated	2.155	bias	1.74e-07	CSF3,CXCL8,FCGR1A,IL6,PTGS2	20 (21)	Adipose - Subcutaneous	Monocytes
LDL	NA	complex	Activated	2.428	bias	1.86e-07	CXCL8,FCGR1A,IL6,OLR1,PTGS2,S100A8,SELE	18 (22)	Adipose - Subcutaneous	Monocytes
CLEC7A	NA	transmembrane receptor		1.955	bias	1.87e-07	CSF3,CXCL8,IL6,PTGS2	17 (20)	Adipose - Subcutaneous	Monocytes
TIRAP	NA	other		NA		1.87e-07	CXCL8,IL6,PTGS2,SELE	18 (25)	Adipose - Subcutaneous	Monocytes
TAB1	NA	enzyme		-0.38	bias	2.14e-07	CXCL8,IL6,PTGS2,SELE	14 (21)	Adipose - Subcutaneous	Monocytes
IL13	NA	cytokine		-1.04	bias	2.15e-07	CXCL1,CXCL8,FCGR1A,IL6,PTGS2,S100A8,SERPINA1,SLC16A6	19 (21)	Adipose - Subcutaneous	Monocytes
FOS	NA	transcription regulator		1	bias	2.26e-07	CSF3,CXCL8,EREG,HAS1,HBA1/HBA2,IL6,PTGS2,S100A8,S100A9	14 (7)	Adipose - Subcutaneous	Monocytes
palmitoyl-Cys((RS)-2,3-di(palmitoyloxy)-propyl)-Ala-Gly-OH	NA	chemical reagent		NA		2.27e-07	CXCL8,IL6,PTGS2	15 (11)	Adipose - Subcutaneous	Monocytes
TNFRSF1A	NA	transmembrane receptor		1.607		2.42e-07	CSF3,CXCL1,CXCL8,IL6,LCN2,SELE	18 (19)	Adipose - Subcutaneous	Monocytes
calcitriol	NA	chemical drug		-0.39		2.62e-07	CXCL1,CXCL8,IL6,LCN2,PTGS2,RARRES1,S100A8,S100A9,SERPINA1	20 (23)	Adipose - Subcutaneous	Monocytes
Salmonella enterica serotype abortus equi lipopolysaccharide	NA	chemical toxicant	Activated	2.4	bias	3.1e-07	CSF3,CXCL1,EREG,HAS1,IL6,PTGS2	17 (12)	Adipose - Subcutaneous	Monocytes
4-phenylbutyric acid	NA	chemical - endogenous mammalian		-1.04		3.37e-07	CXCL8,IL6,OLR1,PTGS2,SERPINA1	12 (16)	Adipose - Subcutaneous	Monocytes
ketorolac	NA	chemical drug		NA		3.4e-07	CXCL8,IL6,PTGS2	13 (7)	Adipose - Subcutaneous	Monocytes
hexamethoxyflavone	NA	chemical toxicant		NA		3.4e-07	CXCL8,IL6,PTGS2	16 (12)	Adipose - Subcutaneous	Monocytes
E. coli B4 lipopolysaccharide	NA	chemical toxicant	Activated	2.569	bias	3.46e-07	CSF3,CXCL8,FCGR1A,IL6,LCN2,PTGS2,SELE	18 (22)	Adipose - Subcutaneous	Monocytes
lipoxin A4	NA	chemical - endogenous mammalian		NA		3.48e-07	CXCL8,IL6,PTGS2,SELE	18 (22)	Adipose - Subcutaneous	Monocytes
semaxinib	NA	chemical drug		NA		3.48e-07	IL6,LCN2,PTGS2,SELE	9 (10)	Adipose - Subcutaneous	Monocytes
parthenolide	NA	chemical drug		-1.954	bias	3.48e-07	CXCL8,IL6,LIF,PTGS2	19 (21)	Adipose - Subcutaneous	Monocytes
ZFP36	NA	transcription regulator		-1.96	bias	3.57e-07	IL6,LCN2,PTGS2,S100A8,S100A9	7 (3)	Adipose - Subcutaneous	Monocytes
SAA	NA	group		NA		3.9e-07	CSF3,CXCL8,IL6,PTGS2	18 (23)	Adipose - Subcutaneous	Monocytes
STAT3	NA	transcription regulator	Activated	2.155	bias	3.92e-07	CSF3,CXCL8,FCGR1A,IL6,LIF,PROK2,PTGS2,S100A9,SERPINA1	20 (20)	Adipose - Subcutaneous	Monocytes
NFAT5	NA	transcription regulator		1.96	bias	3.98e-07	CSF3,EREG,IL6,LCN2,LIF		Adipose - Subcutaneous	Monocytes
erlotinib	NA	chemical drug		1	bias	3.98e-07	CSF3,CXCL1,CXCL8,IL6,LIF	19 (16)	Adipose - Subcutaneous	Monocytes
MEOX2	NA	transcription regulator		-1.964	bias	4.85e-07	CXCL1,CXCL8,IL6,SELE	14 (7)	Adipose - Subcutaneous	Monocytes
LGALS8	NA	other		NA		4.85e-07	CXCL1,CXCL8,IL6	10 (13)	Adipose - Subcutaneous	Monocytes
CD36	NA	transmembrane receptor	Activated	2.187	bias	4.93e-07	CSF3,CXCL1,CXCL8,IL6,LIF	18 (22)	Adipose - Subcutaneous	Monocytes
TGFB1	NA	growth factor		1.192	bias	4.97e-07	CXCL1,CXCL8,EREG,FCGR1A,FCGR3A/FCGR3B,GAL,HAS1,IL6,LCN2,LIF,OLR1,PTGS2,SELE,SERPINA1	21 (20)	Adipose - Subcutaneous	Monocytes
SP600125	NA	chemical - kinase inhibitor		-1.925	bias	5e-07	CXCL1,CXCL8,HAS1,IL6,PTGS2,SELE,SLC16A6	19 (25)	Adipose - Subcutaneous	Monocytes
imiquimod	NA	chemical drug	Activated	2.136	bias	5.19e-07	CXCL8,IL6,LCN2,PTGS2,S100A9	20 (23)	Adipose - Subcutaneous	Monocytes
N-nitro-L-arginine methyl ester	NA	chemical drug		0.941		5.19e-07	CXCL8,IL6,OLR1,PTGS2,SELE	17 (21)	Adipose - Subcutaneous	Monocytes
F7	NA	peptidase		0.972	bias	5.96e-07	CXCL8,IL6,LIF,PTGS2	16 (25)	Adipose - Subcutaneous	Monocytes
NS-398	NA	chemical reagent		-1.857	bias	6.04e-07	CXCL8,IL6,PTGS2,S100A8,S100A9	16 (19)	Adipose - Subcutaneous	Monocytes
NOS2	NA	enzyme	Activated	2.415		6.17e-07	CLEC4D,CXCL8,IL6,LCN2,PTGS2,S100A8	18 (21)	Adipose - Subcutaneous	Monocytes
DMP1	NA	other		-0.283	bias	6.57e-07	CXCL8,GPR84,IL6,LIPG		Adipose - Subcutaneous	Monocytes
J11-Cl	NA	chemical reagent		NA		6.66e-07	CSF3,IL6,PTGS2		Adipose - Subcutaneous	Monocytes
rosmarinic acid	NA	chemical - endogenous non-mammalian		NA		6.66e-07	CXCL8,IL6,PTGS2	12 (13)	Adipose - Subcutaneous	Monocytes
SB203580	NA	chemical - kinase inhibitor	Inhibited	-2.682	bias	6.75e-07	CXCL1,CXCL8,EREG,HAS1,IL6,OLR1,PTGS2,SELE	20 (20)	Adipose - Subcutaneous	Monocytes
RORA	NA	ligand-dependent nuclear receptor		NA		6.97e-07	CXCL8,IL6,LCN2,PTGS2,S100A8,S100A9	15 (7)	Adipose - Subcutaneous	Monocytes
AGT	NA	growth factor	Activated	2.73	bias	7.2e-07	CXCL8,EREG,FCGR1A,IL6,LIF,OLR1,PTGS2,SELE	20 (24)	Adipose - Subcutaneous	Monocytes
TREM1	NA	transmembrane receptor		0.667	bias	7.85e-07	CXCL1,CXCL8,HAS1,IL6,LIF,PTGS2	19 (24)	Adipose - Subcutaneous	Monocytes
IFNLR1	NA	transmembrane receptor		NA		7.96e-07	CLEC4D,IL6,LIF,PTGS2		Adipose - Subcutaneous	Monocytes
rosiglitazone	NA	chemical drug		-0.107	bias	8.05e-07	CXCL8,HAS1,IL6,LCN2,OLR1,PTGS2,S100A8,S100A9	20 (23)	Adipose - Subcutaneous	Monocytes
EDN1	NA	cytokine	Activated	2.363	bias	8.33e-07	CXCL8,EREG,IL6,OLR1,PTGS2,SELE	18 (20)	Adipose - Subcutaneous	Monocytes
Mapk	NA	group		NA		8.46e-07	CXCL1,CXCL8,IL6,PTGS2,S100A8	18 (20)	Adipose - Subcutaneous	Monocytes
pyrrolidine dithiocarbamate	NA	chemical reagent	Inhibited	-2.159	bias	8.86e-07	CXCL1,CXCL8,IL6,PTGS2,SELE	18 (20)	Adipose - Subcutaneous	Monocytes
8-oxo-7-hydrodeoxyguanosine	NA	chemical - endogenous mammalian		NA		8.88e-07	CXCL8,IL6,PTGS2	12 (11)	Adipose - Subcutaneous	Monocytes
PDGF BB	NA	complex	Activated	2.064	bias	9.48e-07	CSF3,CXCL8,EREG,IL6,LIF,OLR1,PTGS2	18 (23)	Adipose - Subcutaneous	Monocytes
Ige	NA	complex		1.669	bias	9.87e-07	CSF3,CXCL8,FCGR1A,HBA1/HBA2,IL6,LIF,PTGS2	21 (23)	Adipose - Subcutaneous	Monocytes
lysophosphatidylinositol	NA	chemical - endogenous mammalian	Activated	2	bias	1.13e-06	CSF3,CXCL8,OLR1,SELE		Adipose - Subcutaneous	Monocytes
LILRA2	NA	other		NA		1.15e-06	CSF3,CXCL8,IL6		Adipose - Subcutaneous	Monocytes
MMP8	NA	peptidase		NA		1.15e-06	CXCL8,IL6,S100A8		Adipose - Subcutaneous	Monocytes
PTGER1	NA	G-protein coupled receptor		NA		1.15e-06	CXCL8,IL6,PTGS2	18 (13)	Adipose - Subcutaneous	Monocytes
SIRPA	NA	phosphatase		NA		1.15e-06	CSF3,CXCL8,IL6	18 (19)	Adipose - Subcutaneous	Monocytes
N,N-dimethylsphingosine	NA	chemical reagent		NA		1.15e-06	IL6,PTGS2,SELE	18 (20)	Adipose - Subcutaneous	Monocytes
cyclomaltodextrin	NA	chemical drug		NA		1.15e-06	CSF3,IL6,S100A8		Adipose - Subcutaneous	Monocytes
auranofin	NA	chemical drug		NA		1.15e-06	CXCL8,IL6,PTGS2	16 (22)	Adipose - Subcutaneous	Monocytes
IL3	NA	cytokine		1.461	bias	1.2e-06	CSF3,CXCL8,HBA1/HBA2,IL6,LCN2,LIF,SELE	18 (23)	Adipose - Subcutaneous	Monocytes
CHUK	NA	kinase	Activated	2.381	bias	1.2e-06	CXCL8,EREG,IL6,LCN2,PTGS2,SELE	18 (21)	Adipose - Subcutaneous	Monocytes
SRC	NA	kinase	Activated	2.119	bias	1.21e-06	CSF3,CXCL8,HAS1,IL6,PTGS2	18 (20)	Adipose - Subcutaneous	Monocytes
BAPTA-AM	NA	chemical reagent		-1.94	bias	1.23e-06	CXCL8,IL6,PTGS2,SELE	15 (21)	Adipose - Subcutaneous	Monocytes
TSC22D3	NA	transcription regulator		-1.257	bias	1.45e-06	CXCL8,IL6,PTGS2,SELE	18 (24)	Adipose - Subcutaneous	Monocytes
9,10-dimethyl-1,2-benzanthracene	NA	chemical toxicant		NA		1.45e-06	IL6,PTGS2,S100A8,S100A9	12 (7)	Adipose - Subcutaneous	Monocytes
CDKN2B-AS1	NA	other		NA		1.47e-06	CXCL8,IL6,PTGS2		Adipose - Subcutaneous	Monocytes
PLCE1	NA	enzyme		NA		1.47e-06	CXCL8,IL6,PTGS2	18 (22)	Adipose - Subcutaneous	Monocytes
F10	NA	peptidase		NA		1.47e-06	CXCL8,IL6,SELE	12 (18)	Adipose - Subcutaneous	Monocytes
LPAR1	NA	G-protein coupled receptor		NA		1.47e-06	CXCL8,IL6,PTGS2	15 (18)	Adipose - Subcutaneous	Monocytes
N-(3-oxododecanoyl)-homoserine lactone	NA	chemical reagent		NA		1.47e-06	CXCL8,IL6,PTGS2	14 (12)	Adipose - Subcutaneous	Monocytes
coomassie brilliant blue	NA	chemical drug		NA		1.47e-06	IL6,LIF,PTGS2		Adipose - Subcutaneous	Monocytes
loxoribine	NA	chemical drug		NA		1.47e-06	CXCL8,IL6,PTGS2	10 (10)	Adipose - Subcutaneous	Monocytes
CD40	NA	transmembrane receptor	Activated	2.182	bias	1.53e-06	CSF3,CXCL8,IGHG3,IL6,PTGS2,SELE	14 (18)	Adipose - Subcutaneous	Monocytes
IRF6	NA	transcription regulator		1.966	bias	1.57e-06	CXCL8,IL6,LCN2,PTGS2	18 (23)	Adipose - Subcutaneous	Monocytes
PELP1	NA	other		NA		1.76e-06	CSF3,CXCL1,CXCL8,PTGS2,S100A9		Adipose - Subcutaneous	Monocytes
LY294002	NA	chemical - kinase inhibitor	Inhibited	-2.375	bias	1.78e-06	CSF3,CXCL1,CXCL8,EREG,IL6,LCN2,LIF,PTGS2	20 (18)	Adipose - Subcutaneous	Monocytes
nystatin	NA	chemical drug		NA		1.83e-06	CXCL8,IL6,LCN2	14 (12)	Adipose - Subcutaneous	Monocytes
amphotericin B	NA	chemical drug		NA		1.83e-06	CXCL8,IL6,LCN2	8 (11)	Adipose - Subcutaneous	Monocytes
C1q	NA	complex		NA		1.83e-06	CXCL8,IL6,SELE	12 (11)	Adipose - Subcutaneous	Monocytes
dexmedetomidine	NA	chemical drug		NA		1.83e-06	CXCL8,IL6,PTGS2	15 (26)	Adipose - Subcutaneous	Monocytes
lauric acid	NA	chemical - endogenous mammalian		NA		1.83e-06	CXCL8,IL6,PTGS2	9 (17)	Adipose - Subcutaneous	Monocytes
NFKBIB	NA	transcription regulator		1.877	bias	1.83e-06	CXCL1,CXCL8,IL6,SELE	17 (17)	Adipose - Subcutaneous	Monocytes
DETA-NONOate	NA	chemical reagent		1.22		1.83e-06	CXCL8,IL6,PTGS2,S100A8	20 (20)	Adipose - Subcutaneous	Monocytes
APP	NA	other	Activated	2.482	bias	1.85e-06	CSF3,CXCL1,CXCL8,FCGR1A,HBA1/HBA2,IL6,LIF,OLR1,PTGS2,S100A8	18 (23)	Adipose - Subcutaneous	Monocytes
Sb202190	NA	chemical - kinase inhibitor	Inhibited	-2.151	bias	1.9e-06	CXCL8,HAS1,IL6,PTGS2,S100A8	16 (16)	Adipose - Subcutaneous	Monocytes
U0126	NA	chemical - kinase inhibitor	Inhibited	-2.711	bias	1.94e-06	CSF3,CXCL1,CXCL8,EREG,IL6,LIF,PTGS2,S100A9	19 (19)	Adipose - Subcutaneous	Monocytes
leukotriene D4	NA	chemical - endogenous mammalian		1.951	bias	1.97e-06	CXCL8,IL6,PTGS2,SELE	17 (23)	Adipose - Subcutaneous	Monocytes
TMEM173	NA	other		1.967	bias	1.97e-06	CXCL8,IL6,LCN2,LIF	16 (10)	Adipose - Subcutaneous	Monocytes
HMOX1	NA	enzyme	Inhibited	-2.206		1.98e-06	CXCL1,CXCL8,IL6,PTGS2,SELE	17 (25)	Adipose - Subcutaneous	Monocytes
reactive oxygen species	NA	chemical toxicant		1.963	bias	1.98e-06	CSF3,CXCL8,IL6,PROK2,PTGS2	20 (18)	Adipose - Subcutaneous	Monocytes
heme	NA	chemical - endogenous mammalian		-1	bias	2.12e-06	CSF3,IL6,LCN2,LIF	16 (12)	Adipose - Subcutaneous	Monocytes
CpG ODN 1668	NA	chemical reagent		1.95	bias	2.12e-06	CSF3,CXCL8,IL6,PTGS2	20 (19)	Adipose - Subcutaneous	Monocytes
NFkB (family)	NA	group		NA		2.25e-06	CXCL8,IL6,PTGS2	11 (9)	Adipose - Subcutaneous	Monocytes
TGIF1	NA	transcription regulator		NA		2.25e-06	CXCL1,CXCL8,IL6	9 (7)	Adipose - Subcutaneous	Monocytes
LY96	NA	transmembrane receptor		NA		2.25e-06	CXCL8,IL6,SELE	14 (22)	Adipose - Subcutaneous	Monocytes
mir-204	NA	microRNA		NA		2.25e-06	CXCL1,CXCL8,IL6		Adipose - Subcutaneous	Monocytes
MAPK10	NA	kinase		NA		2.25e-06	CXCL8,IL6,PTGS2	16 (18)	Adipose - Subcutaneous	Monocytes
10-nitrooleate	NA	chemical - endogenous mammalian		NA		2.25e-06	IL6,PTGS2,SELE		Adipose - Subcutaneous	Monocytes
IRAK2	NA	kinase		NA		2.25e-06	CXCL8,IL6,SELE	19 (18)	Adipose - Subcutaneous	Monocytes
RHOB	NA	enzyme		NA		2.25e-06	CXCL8,IL6,PTGS2	13 (21)	Adipose - Subcutaneous	Monocytes
IL32	NA	cytokine		1.031	bias	2.28e-06	CXCL1,CXCL8,IL6,PTGS2	20 (23)	Adipose - Subcutaneous	Monocytes
glucosamine	NA	chemical - endogenous mammalian		-1.954	bias	2.28e-06	CXCL1,CXCL8,IL6,PTGS2	17 (21)	Adipose - Subcutaneous	Monocytes
CD14	NA	transmembrane receptor		1.993	bias	2.45e-06	CXCL8,IL6,PTGS2,SELE	14 (23)	Adipose - Subcutaneous	Monocytes
IL12B	NA	cytokine		0.762	bias	2.62e-06	CXCL8,IL6,S100A8,S100A9	17 (7)	Adipose - Subcutaneous	Monocytes
AFAP1L2	NA	other		NA		2.63e-06	CXCL8,IL6	8 (5)	Adipose - Subcutaneous	Monocytes
GATAD2B	NA	transcription regulator		NA		2.63e-06	CXCL8,PTGS2		Adipose - Subcutaneous	Monocytes
GPR32	NA	G-protein coupled receptor		NA		2.63e-06	CXCL8,IL6		Adipose - Subcutaneous	Monocytes
TMEM9B	NA	other		NA		2.63e-06	CXCL8,IL6		Adipose - Subcutaneous	Monocytes
COL17A1	NA	other		NA		2.63e-06	CXCL8,IL6	6 (7)	Adipose - Subcutaneous	Monocytes
Il17d	NA	cytokine		NA		2.63e-06	CXCL8,IL6		Adipose - Subcutaneous	Monocytes
IL17D	NA	cytokine		NA		2.63e-06	CXCL8,IL6		Adipose - Subcutaneous	Monocytes
tetrahydropalmatine	NA	chemical - endogenous non-mammalian		NA		2.63e-06	CXCL8,PTGS2		Adipose - Subcutaneous	Monocytes
IL1RAP	NA	transmembrane receptor		NA		2.73e-06	CXCL1,CXCL8,IL6	16 (7)	Adipose - Subcutaneous	Monocytes
KLK5	NA	peptidase		NA		2.73e-06	IL6,S100A8,S100A9		Adipose - Subcutaneous	Monocytes
phenyl-N-tert-butylnitrone	NA	chemical reagent		NA		2.73e-06	CXCL8,IL6,PTGS2	16 (21)	Adipose - Subcutaneous	Monocytes
D609	NA	chemical reagent		NA		2.73e-06	CXCL8,IL6,PTGS2	18 (26)	Adipose - Subcutaneous	Monocytes
GATA2	NA	transcription regulator		NA		2.73e-06	CLEC4G,HBA1/HBA2,IL6,LCN2,MCEMP1,S100A8,S100A9		Adipose - Subcutaneous	Monocytes
TLR4	NA	transmembrane receptor	Activated	2.227	bias	2.73e-06	CSF3,CXCL8,EREG,IL6,LCN2,PTGS2,SELE	19 (22)	Adipose - Subcutaneous	Monocytes
BMP7	NA	growth factor		-0.751	bias	2.77e-06	CXCL8,EREG,IL6,LCN2,PTGS2	18 (15)	Adipose - Subcutaneous	Monocytes
diphenyleneiodonium	NA	chemical reagent		-1.97	bias	2.8e-06	CXCL8,IL6,PTGS2,SELE	18 (23)	Adipose - Subcutaneous	Monocytes
HDAC2	NA	transcription regulator		NA		2.87e-06	CXCL8,IL6,LGR5,PTGS2,S100A9	14 (12)	Adipose - Subcutaneous	Monocytes
TERT	NA	enzyme		1.4		2.97e-06	CXCL8,EREG,IL6,LIPG,PTGS2	16 (10)	Adipose - Subcutaneous	Monocytes
C5AR1	NA	G-protein coupled receptor		1.982	bias	3e-06	CSF3,CXCL8,FCGR1A,IL6	17 (13)	Adipose - Subcutaneous	Monocytes
SOCS1	NA	other		-0.346	bias	3.19e-06	CSF3,CXCL8,IL6,PTGS2,SELE	14 (18)	Adipose - Subcutaneous	Monocytes
quercetin	NA	chemical drug		-1.513		3.19e-06	CXCL8,IL6,LCN2,PTGS2,SELE	19 (24)	Adipose - Subcutaneous	Monocytes
OPA1	NA	enzyme		NA		3.27e-06	IL6,S100A8,S100A9		Adipose - Subcutaneous	Monocytes
PADI2	NA	enzyme		NA		3.27e-06	CXCL8,IL6,PTGS2		Adipose - Subcutaneous	Monocytes
PLA2G4A	NA	enzyme		NA		3.27e-06	CXCL8,IL6,PTGS2	17 (21)	Adipose - Subcutaneous	Monocytes
EREG	2.998	growth factor		NA		3.27e-06	EREG,IL6,PTGS2	11 (15)	Adipose - Subcutaneous	Monocytes
magnolol	NA	chemical - endogenous non-mammalian		NA		3.27e-06	CXCL8,IL6,PTGS2	15 (24)	Adipose - Subcutaneous	Monocytes
hydrocortisone	NA	chemical - endogenous mammalian		-1.103		3.3e-06	CXCL8,IL6,PTGS2,S100A8,SELE	18 (22)	Adipose - Subcutaneous	Monocytes
Sn50 peptide	NA	chemical toxicant		-1.996	bias	3.64e-06	CXCL8,IL6,LIPG,PTGS2	16 (20)	Adipose - Subcutaneous	Monocytes
tributyrin	NA	chemical drug		1.98	bias	3.87e-06	CXCL8,IL6,OLR1,PTGS2	9 (6)	Adipose - Subcutaneous	Monocytes
Go 6976	NA	chemical - kinase inhibitor		-1.961	bias	3.87e-06	CSF3,CXCL8,IL6,PTGS2	18 (21)	Adipose - Subcutaneous	Monocytes
cyclooxygenase	NA	group		NA		3.88e-06	IL6,LIF,PTGS2		Adipose - Subcutaneous	Monocytes
TEK	NA	kinase		NA		3.88e-06	IL6,S100A8,S100A9		Adipose - Subcutaneous	Monocytes
triflusal	NA	chemical drug		NA		3.88e-06	CSF3,CXCL8,PTGS2		Adipose - Subcutaneous	Monocytes
E. coli B5 lipopolysaccharide	NA	chemical - endogenous non-mammalian	Activated	2.334	bias	3.9e-06	CSF3,CXCL8,IL6,LIF,PTGS2,SELE	15 (17)	Adipose - Subcutaneous	Monocytes
dextran sulfate	NA	chemical drug		1.475	bias	3.9e-06	CSF3,CXCL8,IL6,PTGS2,S100A8,S100A9	20 (15)	Adipose - Subcutaneous	Monocytes
NOTCH1	NA	transcription regulator		-1.188		4.07e-06	CXCL1,CXCL8,HBA1/HBA2,IL6,PTGS2,SELE	15 (24)	Adipose - Subcutaneous	Monocytes
H89	NA	chemical - kinase inhibitor	Inhibited	-2.2	bias	4.33e-06	CXCL8,EREG,IL6,PTGS2,S100A8	19 (24)	Adipose - Subcutaneous	Monocytes
HDAC1	NA	transcription regulator		NA		4.44e-06	CXCL8,IL6,LCN2,LGR5,PTGS2,S100A9	16 (14)	Adipose - Subcutaneous	Monocytes
F2	NA	peptidase	Activated	2.376	bias	4.54e-06	CXCL1,CXCL8,EREG,IL6,PTGS2,SELE	18 (26)	Adipose - Subcutaneous	Monocytes
vorinostat	NA	chemical drug		0.236		4.54e-06	CXCL8,IL6,LIPG,PTGS2,S100A8,S100A9	17 (13)	Adipose - Subcutaneous	Monocytes
ERVW-1	NA	other		NA		4.56e-06	CXCL1,CXCL8,IL6		Adipose - Subcutaneous	Monocytes
TLR1	NA	transmembrane receptor		NA		4.56e-06	CXCL8,FCGR1A,IL6	14 (6)	Adipose - Subcutaneous	Monocytes
S-(2,3-bispalmitoyloxypropyl)-cysteine-GDPKHPKSF	NA	chemical reagent		NA		4.56e-06	CXCL8,IL6,PTGS2	17 (27)	Adipose - Subcutaneous	Monocytes
PLAU	NA	peptidase		1.969	bias	4.64e-06	FCGR1A,IL6,S100A8,S100A9		Adipose - Subcutaneous	Monocytes
calphostin C	NA	chemical - kinase inhibitor		-0.9	bias	4.64e-06	CXCL8,IL6,PTGS2,S100A8	16 (20)	Adipose - Subcutaneous	Monocytes
lipoteichoic acid	NA	chemical - endogenous non-mammalian		1.956	bias	4.92e-06	CSF3,CXCL8,IL6,PTGS2	14 (18)	Adipose - Subcutaneous	Monocytes
Nr1h	NA	group	Inhibited	-2.176	bias	4.93e-06	CSF3,CXCL1,CXCL8,IL6,PTGS2	20 (19)	Adipose - Subcutaneous	Monocytes
CTNNB1	NA	transcription regulator		1.209	bias	4.93e-06	CSF3,CXCL8,IL6,LGR5,LIF,PTGS2,S100A8,SERPINA1,SLC16A6	20 (16)	Adipose - Subcutaneous	Monocytes
STAT6	NA	transcription regulator		-0.105		5.06e-06	FCGR1A,FCGR3A/FCGR3B,IL6,LIF,PTGS2,SELE,SERPINA1	22 (19)	Adipose - Subcutaneous	Monocytes
MED12	NA	transcription regulator		NA		5.31e-06	EREG,LIF,SLC16A6		Adipose - Subcutaneous	Monocytes
TNFRSF18	NA	transmembrane receptor		NA		5.31e-06	CXCL8,IL6,PTGS2	12 (24)	Adipose - Subcutaneous	Monocytes
ITGAM	NA	transmembrane receptor		NA		5.31e-06	CXCL8,IL6,PTGS2	14 (23)	Adipose - Subcutaneous	Monocytes
SCGB1A1	NA	cytokine		NA		5.31e-06	PTGS2,S100A8,S100A9		Adipose - Subcutaneous	Monocytes
tranilast	NA	chemical drug		NA		5.31e-06	CXCL1,CXCL8,IL6	5 (7)	Adipose - Subcutaneous	Monocytes
Bay 11-7082	NA	chemical - kinase inhibitor		-1.89	bias	5.83e-06	CXCL1,CXCL8,IL6,PTGS2	16 (24)	Adipose - Subcutaneous	Monocytes
KRAS	NA	enzyme		NA		5.84e-06	CSF3,CXCL8,EREG,IL6,LCN2,LIF,LIPG,PTGS2	17 (20)	Adipose - Subcutaneous	Monocytes
RELA	NA	transcription regulator		1.842	bias	5.98e-06	CXCL1,CXCL8,IL6,LGR5,OLR1,PTGS2,SELE	18 (17)	Adipose - Subcutaneous	Monocytes
PGR	NA	ligand-dependent nuclear receptor		0.41	bias	6.08e-06	CXCL8,GAL,HBA1/HBA2,PTGS2,S100A8,SERPINA1		Adipose - Subcutaneous	Monocytes
prostaglandin A1	NA	chemical - endogenous non-mammalian		NA		6.14e-06	CXCL8,IL6,PTGS2	16 (24)	Adipose - Subcutaneous	Monocytes
Tnf receptor	NA	group		NA		6.14e-06	CXCL8,IL6,SELE	16 (19)	Adipose - Subcutaneous	Monocytes
cis-urocanic acid	NA	chemical drug		NA		6.14e-06	CXCL8,IL6,PTGS2		Adipose - Subcutaneous	Monocytes
PYCARD	NA	transcription regulator		NA		6.14e-06	CXCL8,IL6,PTGS2	18 (18)	Adipose - Subcutaneous	Monocytes
PTAFR	NA	G-protein coupled receptor		NA		6.14e-06	CXCL8,IL6,PTGS2	16 (25)	Adipose - Subcutaneous	Monocytes
TRAF3IP2	NA	other		NA		6.17e-06	CSF3,IL6,LCN2,S100A8	17 (7)	Adipose - Subcutaneous	Monocytes
filgrastim	NA	biologic drug		-0.57		6.53e-06	CLEC4D,CXCL1,CXCL8,GPR84,PROK2,PTGS2,RARRES1		Adipose - Subcutaneous	Monocytes
IL2	NA	cytokine		1.822	bias	6.8e-06	CSF3,CXCL8,FCGR3A/FCGR3B,IL6,LIF,PROK2,PTGS2,S100A8	20 (19)	Adipose - Subcutaneous	Monocytes
NADPH oxidase	NA	complex		NA		7.06e-06	CXCL1,IL6,PTGS2	12 (16)	Adipose - Subcutaneous	Monocytes
epicatechin gallate	NA	chemical drug		NA		7.06e-06	CXCL8,IL6,PTGS2	13 (22)	Adipose - Subcutaneous	Monocytes
hydrochloric acid	NA	chemical - endogenous mammalian		NA		7.06e-06	CXCL8,IL6,SELE	6 (3)	Adipose - Subcutaneous	Monocytes
evodiamine	NA	chemical - endogenous non-mammalian		NA		7.06e-06	CXCL8,PTGS2,SELE	4 (4)	Adipose - Subcutaneous	Monocytes
cyclosporin A	NA	biologic drug		-1.919	bias	7.24e-06	CXCL1,CXCL8,IL6,LCN2,PTGS2,S100A9,SELE	19 (19)	Adipose - Subcutaneous	Monocytes
MAP3K14	NA	kinase		NA		7.24e-06	CXCL1,CXCL8,IL6,PTGS2	14 (18)	Adipose - Subcutaneous	Monocytes
triptolide	NA	chemical drug		-1.96	bias	7.24e-06	CXCL1,CXCL8,IL6,PTGS2	15 (17)	Adipose - Subcutaneous	Monocytes
Tgf beta	NA	group		0.429	bias	7.27e-06	CSF3,CXCL8,IL6,LIF,PTGS2,SELE	15 (23)	Adipose - Subcutaneous	Monocytes
IL6R	NA	transmembrane receptor		1.924	bias	7.63e-06	CXCL8,GAL,IL6,PTGS2	12 (19)	Adipose - Subcutaneous	Monocytes
Interferon alpha	NA	group		1.375	bias	7.67e-06	CXCL1,CXCL8,FCGR1A,IL6,LIF,PTGS2,S100A9	23 (21)	Adipose - Subcutaneous	Monocytes
NIK	NA	group		NA		7.87e-06	CXCL8,IL6		Adipose - Subcutaneous	Monocytes
imperatorin	NA	chemical - endogenous non-mammalian		NA		7.87e-06	IL6,PTGS2	5 (3)	Adipose - Subcutaneous	Monocytes
Il3r	NA	complex		NA		7.87e-06	CXCL8,SELE		Adipose - Subcutaneous	Monocytes
ZNF300	NA	transcription regulator		NA		7.87e-06	CXCL8,IL6		Adipose - Subcutaneous	Monocytes
TH17 Cytokine	NA	group		NA		7.87e-06	CXCL8,IL6		Adipose - Subcutaneous	Monocytes
pycnogenols	NA	chemical drug		NA		7.87e-06	CXCL8,PTGS2	5 (3)	Adipose - Subcutaneous	Monocytes
mir-766	NA	microRNA		NA		7.87e-06	CXCL8,IL6		Adipose - Subcutaneous	Monocytes
CRT-0066101	NA	chemical - kinase inhibitor		NA		7.87e-06	CXCL8,IL6		Adipose - Subcutaneous	Monocytes
ERC1	NA	other		NA		7.87e-06	CXCL8,PTGS2		Adipose - Subcutaneous	Monocytes
CRIP2	NA	other		NA		7.87e-06	CXCL8,IL6		Adipose - Subcutaneous	Monocytes
nomifensine	NA	chemical drug		NA		7.87e-06	IL6,LIF		Adipose - Subcutaneous	Monocytes
senexin B	NA	chemical reagent		NA		7.87e-06	CXCL1,CXCL8		Adipose - Subcutaneous	Monocytes
tenidap	NA	chemical drug		NA		7.87e-06	IL6,PTGS2		Adipose - Subcutaneous	Monocytes
danazol	NA	chemical drug		NA		7.87e-06	CXCL8,IL6		Adipose - Subcutaneous	Monocytes
S100A9	3.038	other		1.972	bias	8e-06	CXCL8,IL6,OLR1,S100A8,S100A9	14 (9)	Adipose - Subcutaneous	Monocytes
glucocorticoid	NA	chemical drug	Inhibited	-2.194		8.01e-06	CSF3,CXCL1,CXCL8,IL6,PTGS2,SELE	15 (20)	Adipose - Subcutaneous	Monocytes
IRAK4	NA	kinase		NA		8.03e-06	CXCL8,IL6,LIF,OLR1	19 (21)	Adipose - Subcutaneous	Monocytes
ESR1	NA	ligand-dependent nuclear receptor		-1.381		8.04e-06	CXCL1,CXCL8,EREG,GAL,HBA1/HBA2,IL6,LCN2,OLR1,PTGS2,S100A9,SELE	19 (16)	Adipose - Subcutaneous	Monocytes
IL36B	NA	cytokine		NA		8.06e-06	CXCL1,CXCL8,IL6	5 (7)	Adipose - Subcutaneous	Monocytes
Ni2+	NA	chemical reagent		NA		8.06e-06	CXCL1,CXCL8,IL6	9 (6)	Adipose - Subcutaneous	Monocytes
enterotoxin B	NA	biologic drug		1.934	bias	8.45e-06	CSF3,CXCL1,IL6,LIF		Adipose - Subcutaneous	Monocytes
MAP3K7	NA	kinase		1.726	bias	8.45e-06	CXCL8,IL6,PTGS2,SELE	16 (17)	Adipose - Subcutaneous	Monocytes
MAPK8	NA	kinase		1.962	bias	8.71e-06	CXCL8,IL6,LIF,PTGS2,SELE	18 (20)	Adipose - Subcutaneous	Monocytes
ADIPOQ	NA	other		1.907		8.96e-06	CXCL1,CXCL8,IL6,PTGS2,SIGLEC10	19 (23)	Adipose - Subcutaneous	Monocytes
2-(4-acetoxyphenyl)-2-chloro-N-methylethylamine	NA	chemical reagent		NA		9.14e-06	CXCL8,IL6,SELE	11 (9)	Adipose - Subcutaneous	Monocytes
Saa3	NA	other		NA		9.14e-06	CSF3,S100A8,S100A9		Adipose - Subcutaneous	Monocytes
KN-62	NA	chemical - kinase inhibitor		NA		9.14e-06	CXCL8,IL6,PTGS2	14 (24)	Adipose - Subcutaneous	Monocytes
tosylphenylalanyl chloromethyl ketone	NA	chemical - protease inhibitor		NA		9.14e-06	CXCL8,IL6,PTGS2	15 (22)	Adipose - Subcutaneous	Monocytes
TLR2	NA	transmembrane receptor	Activated	2.227	bias	9.22e-06	CSF3,CXCL8,IL6,PTGS2,SELE	18 (18)	Adipose - Subcutaneous	Monocytes
apigenin	NA	chemical - endogenous non-mammalian		-1.987	bias	9.34e-06	CXCL8,IL6,PTGS2,SELE	19 (24)	Adipose - Subcutaneous	Monocytes
paclitaxel	NA	chemical drug		1.574	bias	9.68e-06	CXCL1,CXCL8,EREG,IL6,PTGS2,S100A9	19 (21)	Adipose - Subcutaneous	Monocytes
CSF3	2.611	cytokine		1.138	bias	9.74e-06	CXCL8,FCGR1A,IL6,LCN2,PROK2	19 (22)	Adipose - Subcutaneous	Monocytes
MYB	NA	transcription regulator		-0.246	bias	1e-05	CSF3,IL6,LCN2,LIF,PTGS2	18 (17)	Adipose - Subcutaneous	Monocytes
PSMD10	NA	transcription regulator		NA		1.03e-05	CXCL1,CXCL8,IL6		Adipose - Subcutaneous	Monocytes
methyl-beta-cyclodextrin	NA	chemical drug		NA		1.03e-05	CXCL1,CXCL8,IL6	19 (20)	Adipose - Subcutaneous	Monocytes
JUN	NA	transcription regulator		1.829	bias	1.06e-05	CXCL1,CXCL8,EREG,IL6,LGR5,LIF,PTGS2	21 (19)	Adipose - Subcutaneous	Monocytes
HMGB1	NA	transcription regulator		1.952	bias	1.08e-05	CXCL8,IL6,PTGS2,SELE	15 (20)	Adipose - Subcutaneous	Monocytes
IL18	NA	cytokine		1.372	bias	1.12e-05	CXCL8,FCGR3A/FCGR3B,IL6,LIF,PTGS2	19 (21)	Adipose - Subcutaneous	Monocytes
histamine	NA	chemical - endogenous mammalian		0.999	bias	1.13e-05	CXCL8,IL6,PTGS2,SELE	17 (20)	Adipose - Subcutaneous	Monocytes
mycophenolic acid	NA	chemical drug	Activated	2	bias	1.13e-05	CXCL8,IL6,OLR1,PTGS2	14 (19)	Adipose - Subcutaneous	Monocytes
ECSIT	NA	transcription regulator		NA		1.16e-05	CXCL8,IL6,PTGS2	18 (21)	Adipose - Subcutaneous	Monocytes
rimonabant	NA	chemical drug		NA		1.16e-05	CXCL8,IL6,PTGS2	12 (21)	Adipose - Subcutaneous	Monocytes
NPC1	NA	transporter		NA		1.18e-05	LIPG,PTGS2,S100A8,S100A9		Adipose - Subcutaneous	Monocytes
homocysteine	NA	chemical - endogenous mammalian		1.654	bias	1.18e-05	CXCL8,IL6,OLR1,PTGS2	13 (16)	Adipose - Subcutaneous	Monocytes
SPP1	NA	cytokine		1.467	bias	1.21e-05	CXCL1,CXCL8,IL6,LIF,PTGS2	14 (21)	Adipose - Subcutaneous	Monocytes
beta-estradiol	NA	chemical - endogenous mammalian		1.653	bias	1.24e-05	CLEC4D,CXCL1,CXCL8,EREG,GAL,HBA1/HBA2,IL6,LCN2,LGR5,LIF,PTGS2,SELE,SERPINA1	20 (25)	Adipose - Subcutaneous	Monocytes
CSF2	NA	cytokine		1.784	bias	1.26e-05	CSF3,CXCL1,CXCL8,FCGR1A,IL6,PROK2,PTGS2	17 (23)	Adipose - Subcutaneous	Monocytes
ionomycin	NA	chemical reagent		1.561	bias	1.27e-05	CSF3,CXCL8,FCGR1A,IL6,PTGS2	22 (20)	Adipose - Subcutaneous	Monocytes
IKBKE	NA	kinase		1.695	bias	1.3e-05	CSF3,CXCL8,IL6,PTGS2	13 (23)	Adipose - Subcutaneous	Monocytes
CCL2	NA	cytokine		1.66	bias	1.3e-05	CXCL8,IL6,LCN2,PTGS2	16 (23)	Adipose - Subcutaneous	Monocytes
TAC1	NA	other		1.94	bias	1.3e-05	CXCL8,IL6,PTGS2,SELE	16 (22)	Adipose - Subcutaneous	Monocytes
TRADD	NA	other		NA		1.3e-05	CXCL1,CXCL8,IL6	17 (17)	Adipose - Subcutaneous	Monocytes
TCL1A	NA	transcription regulator		NA		1.36e-05	CLEC4D,LCN2,S100A8,S100A9		Adipose - Subcutaneous	Monocytes
hemin	NA	chemical - endogenous mammalian		0		1.36e-05	CXCL8,HBA1/HBA2,IL6,PTGS2	19 (21)	Adipose - Subcutaneous	Monocytes
PRKCD	NA	kinase	Activated	2.096	bias	1.41e-05	CXCL8,IL6,LIF,LIPG,PTGS2	14 (20)	Adipose - Subcutaneous	Monocytes
suramin	NA	chemical drug		NA		1.45e-05	CXCL8,IL6,PTGS2	17 (24)	Adipose - Subcutaneous	Monocytes
phorbol esters	NA	chemical - other		1.951	bias	1.48e-05	CXCL8,IL6,LIF,PTGS2	14 (18)	Adipose - Subcutaneous	Monocytes
INHBA	NA	growth factor		1.192	bias	1.52e-05	CXCL8,EREG,IL6,S100A8,S100A9	9 (4)	Adipose - Subcutaneous	Monocytes
sphingosine-1-phosphate	NA	chemical - endogenous mammalian		1.98	bias	1.55e-05	CXCL8,IL6,PTGS2,SELE	18 (20)	Adipose - Subcutaneous	Monocytes
CC8490	NA	chemical drug		NA		1.57e-05	CXCL8,IL6		Adipose - Subcutaneous	Monocytes
TNIP3	NA	other		NA		1.57e-05	CXCL8,IL6		Adipose - Subcutaneous	Monocytes
CYP2C8	NA	enzyme		NA		1.57e-05	IL6,SELE		Adipose - Subcutaneous	Monocytes
TRIL	NA	other		NA		1.57e-05	CXCL8,IL6		Adipose - Subcutaneous	Monocytes
MUC2	NA	other		NA		1.57e-05	IL6,PTGS2		Adipose - Subcutaneous	Monocytes
NUCB2	NA	other		NA		1.57e-05	IL6,PTGS2		Adipose - Subcutaneous	Monocytes
Ddx58	NA	other		NA		1.57e-05	CXCL8,IL6		Adipose - Subcutaneous	Monocytes
MEP1A	NA	peptidase		NA		1.57e-05	CXCL8,IL6		Adipose - Subcutaneous	Monocytes
IL17B	NA	cytokine		NA		1.57e-05	CSF3,IL6		Adipose - Subcutaneous	Monocytes
IL36RN	NA	cytokine		NA		1.57e-05	CXCL8,IL6		Adipose - Subcutaneous	Monocytes
LPAR3	NA	G-protein coupled receptor		NA		1.57e-05	CXCL8,IL6		Adipose - Subcutaneous	Monocytes
PELI2	NA	enzyme		NA		1.57e-05	CXCL8,IL6	7 (4)	Adipose - Subcutaneous	Monocytes
HS6ST2	NA	enzyme		NA		1.57e-05	CXCL8,IL6		Adipose - Subcutaneous	Monocytes
lansoprazole	NA	chemical drug		NA		1.57e-05	CXCL8,PTGS2		Adipose - Subcutaneous	Monocytes
elaidic acid	NA	chemical - endogenous mammalian		NA		1.57e-05	IL6,LCN2		Adipose - Subcutaneous	Monocytes
Vi capsular polysaccharide	NA	chemical drug		NA		1.57e-05	CXCL8,IL6		Adipose - Subcutaneous	Monocytes
etanercept	NA	biologic drug		NA		1.61e-05	CXCL8,IL6,PTGS2	18 (17)	Adipose - Subcutaneous	Monocytes
ZNF281	NA	transcription regulator		NA		1.61e-05	IL6,LGR5,PTGS2		Adipose - Subcutaneous	Monocytes
RPSA	NA	translation regulator		NA		1.61e-05	CSF3,IL6,PTGS2	9 (7)	Adipose - Subcutaneous	Monocytes
ARRB1	NA	other		NA		1.61e-05	CXCL8,IL6,PTGS2	13 (23)	Adipose - Subcutaneous	Monocytes
uric acid	NA	chemical - endogenous mammalian		1.958		1.69e-05	CSF3,CXCL8,IL6,PTGS2	17 (23)	Adipose - Subcutaneous	Monocytes
EHF	NA	transcription regulator		0	bias	1.69e-05	EREG,IL6,S100A8,S100A9		Adipose - Subcutaneous	Monocytes
deferoxamine	NA	chemical drug		-0.2	bias	1.72e-05	CXCL8,IL6,LCN2,MCEMP1,SELE	17 (20)	Adipose - Subcutaneous	Monocytes
CARD9	NA	other		NA		1.78e-05	CSF3,FCGR1A,IL6		Adipose - Subcutaneous	Monocytes
KNG1	NA	other		NA		1.78e-05	CXCL8,IL6,PTGS2	14 (21)	Adipose - Subcutaneous	Monocytes
IDR-1002	NA	chemical reagent		NA		1.78e-05	CXCL1,CXCL8,IL6		Adipose - Subcutaneous	Monocytes
TBK1	NA	kinase		1.961	bias	1.83e-05	CXCL8,IL6,PTGS2,SELE	16 (15)	Adipose - Subcutaneous	Monocytes
IRF3	NA	transcription regulator		0.882	bias	1.85e-05	CXCL1,CXCL8,FCGR1A,IL6,LCN2	20 (18)	Adipose - Subcutaneous	Monocytes
EGF	NA	growth factor	Activated	2.041	bias	1.92e-05	CXCL8,EREG,IL6,LCN2,PTGS2,S100A9,SERPINA1	19 (22)	Adipose - Subcutaneous	Monocytes
bee venom	NA	chemical - endogenous non-mammalian		NA		1.99e-05	CXCL8,GPR84,HAS1,PTGS2		Adipose - Subcutaneous	Monocytes
prostaglandin J2	NA	chemical - endogenous mammalian		NA		2.15e-05	CXCL8,IL6,PTGS2	16 (24)	Adipose - Subcutaneous	Monocytes
3M-011	NA	chemical reagent		NA		2.15e-05	CXCL8,IL6,PTGS2	17 (17)	Adipose - Subcutaneous	Monocytes
IL23A	NA	cytokine		NA		2.15e-05	IL6,S100A8,S100A9	7 (3)	Adipose - Subcutaneous	Monocytes
MMP14	NA	peptidase		NA		2.15e-05	CSF3,IL6,PTGS2	15 (12)	Adipose - Subcutaneous	Monocytes
CEBPD	NA	transcription regulator		NA		2.15e-05	CXCL1,CXCL8,IL6,PTGS2	16 (15)	Adipose - Subcutaneous	Monocytes
TNFSF10	NA	cytokine		1.921		2.15e-05	CXCL8,IL6,PTGS2,SELE	16 (20)	Adipose - Subcutaneous	Monocytes
CAMP	NA	other		1.617	bias	2.24e-05	CXCL1,CXCL8,IL6,PTGS2	18 (24)	Adipose - Subcutaneous	Monocytes
resolvin D1	NA	chemical - endogenous mammalian		NA		2.36e-05	CXCL8,IL6,PTGS2	15 (24)	Adipose - Subcutaneous	Monocytes
RIPK1	NA	kinase		NA		2.36e-05	CXCL1,CXCL8,IL6	14 (15)	Adipose - Subcutaneous	Monocytes
F2R	NA	G-protein coupled receptor		1.931	bias	2.42e-05	CXCL8,IL6,PTGS2,SELE	16 (21)	Adipose - Subcutaneous	Monocytes
GW501516	NA	chemical drug		NA		2.42e-05	IL6,LIPG,S100A8,S100A9	5 (2)	Adipose - Subcutaneous	Monocytes
curcumin	NA	chemical drug	Inhibited	-2.399	bias	2.43e-05	CXCL1,CXCL8,IL6,OLR1,PTGS2,SELE	17 (19)	Adipose - Subcutaneous	Monocytes
IgG	NA	complex		1.71	bias	2.5e-05	CXCL8,FCGR1A,IL6,LCN2,PTGS2	15 (17)	Adipose - Subcutaneous	Monocytes
TNIP1	NA	other		NA		2.57e-05	LCN2,S100A8,S100A9		Adipose - Subcutaneous	Monocytes
andrographolide	NA	chemical drug		NA		2.57e-05	IL6,PTGS2,SELE	16 (17)	Adipose - Subcutaneous	Monocytes
naringenin	NA	chemical - endogenous non-mammalian		NA		2.57e-05	CXCL1,CXCL8,PTGS2	15 (7)	Adipose - Subcutaneous	Monocytes
glutamine	NA	chemical - endogenous mammalian		-1.951	bias	2.61e-05	CXCL1,CXCL8,IL6,PTGS2	15 (18)	Adipose - Subcutaneous	Monocytes
PTGER2	NA	G-protein coupled receptor		0.919	bias	2.61e-05	CLEC4D,CXCL8,IL6,PTGS2	13 (22)	Adipose - Subcutaneous	Monocytes
caffeic acid phenethyl ester	NA	chemical drug		-1.964	bias	2.61e-05	CXCL8,IL6,OLR1,PTGS2	13 (20)	Adipose - Subcutaneous	Monocytes
LDLR	NA	transporter		NA		2.62e-05	CD300E,FCGR1A,IL6,LCN2,SELE		Adipose - Subcutaneous	Monocytes
eritoran	NA	chemical drug		NA		2.62e-05	CXCL8,IL6		Adipose - Subcutaneous	Monocytes
1-palmitoyl-2-oleoylglycero-3-phosphoglycerol	NA	chemical reagent		NA		2.62e-05	CXCL8,IL6	6 (6)	Adipose - Subcutaneous	Monocytes
[Lys15,Arg16,Leu27]VIP(1-7)GRF(8-27)	NA	chemical reagent		NA		2.62e-05	CXCL8,IL6		Adipose - Subcutaneous	Monocytes
dienogest	NA	chemical drug		NA		2.62e-05	CXCL8,PTGS2		Adipose - Subcutaneous	Monocytes
NF-kappaB decoy	NA	biologic drug		NA		2.62e-05	IL6,PTGS2		Adipose - Subcutaneous	Monocytes
aurapten	NA	chemical - endogenous non-mammalian		NA		2.62e-05	CXCL8,PTGS2		Adipose - Subcutaneous	Monocytes
beta-sitosterol	NA	chemical reagent		NA		2.62e-05	PTGS2,SELE		Adipose - Subcutaneous	Monocytes
MARCHF3	NA	other		NA		2.62e-05	CXCL1,CXCL8		Adipose - Subcutaneous	Monocytes
BPI	NA	transporter		NA		2.62e-05	CXCL8,IL6		Adipose - Subcutaneous	Monocytes
BUD23	NA	enzyme		NA		2.62e-05	CXCL8,IL6		Adipose - Subcutaneous	Monocytes
Tlr12	NA	other		NA		2.62e-05	CXCL8,IL6	9 (5)	Adipose - Subcutaneous	Monocytes
Mucin	NA	group		NA		2.62e-05	CXCL8,PTGS2		Adipose - Subcutaneous	Monocytes
AHSG	NA	other		NA		2.62e-05	CXCL8,IL6		Adipose - Subcutaneous	Monocytes
PROS1	NA	other		NA		2.62e-05	CXCL8,IL6	3 (3)	Adipose - Subcutaneous	Monocytes
SENP6	NA	peptidase		NA		2.62e-05	CXCL8,IL6		Adipose - Subcutaneous	Monocytes
CTSK	NA	peptidase		NA		2.62e-05	IL6,PTGS2		Adipose - Subcutaneous	Monocytes
PLAA	NA	other		NA		2.62e-05	IL6,PTGS2		Adipose - Subcutaneous	Monocytes
sulfamethoxazole/trimethoprim	NA	chemical drug		NA		2.62e-05	CXCL8,IL6		Adipose - Subcutaneous	Monocytes
grepafloxacin	NA	chemical drug		NA		2.62e-05	CXCL8,IL6		Adipose - Subcutaneous	Monocytes
CG	NA	complex	Activated	2.396	bias	2.62e-05	CXCL8,EREG,GAL,IL6,LIF,PTGS2	18 (18)	Adipose - Subcutaneous	Monocytes
TLR7	NA	transmembrane receptor	Activated	2.175	bias	2.67e-05	CXCL1,CXCL8,GPR84,IL6,SELE	18 (20)	Adipose - Subcutaneous	Monocytes
LIF	2.238	cytokine		1.992		2.67e-05	CXCL8,EREG,GAL,IL6,PTGS2	13 (14)	Adipose - Subcutaneous	Monocytes
CASP1	NA	peptidase		NA		2.8e-05	CSF3,IL6,PTGS2	18 (12)	Adipose - Subcutaneous	Monocytes
MET	NA	kinase		NA		2.81e-05	CXCL1,CXCL8,IL6,PTGS2	15 (24)	Adipose - Subcutaneous	Monocytes
fatty acid	NA	chemical - endogenous mammalian		NA		2.91e-05	CXCL8,IL6,PTGS2,S100A8	16 (21)	Adipose - Subcutaneous	Monocytes
P38 MAPK	NA	group	Activated	2.368	bias	3.01e-05	CSF3,CXCL1,CXCL8,IL6,PTGS2,SELE	17 (17)	Adipose - Subcutaneous	Monocytes
3-methyladenine	NA	chemical toxicant		NA		3.05e-05	CXCL8,IL6,PTGS2	15 (24)	Adipose - Subcutaneous	Monocytes
3M-001	NA	chemical drug		NA		3.05e-05	CXCL8,IL6,PTGS2		Adipose - Subcutaneous	Monocytes
TANK	NA	other		NA		3.05e-05	CXCL8,IL6,PTGS2	17 (19)	Adipose - Subcutaneous	Monocytes
ELANE	NA	peptidase		NA		3.05e-05	CXCL8,IL6,SERPINA1	12 (11)	Adipose - Subcutaneous	Monocytes
NR1H3	NA	ligand-dependent nuclear receptor		NA		3.11e-05	CD300E,CSF3,FCGR1A,IL6,PTGS2	8 (4)	Adipose - Subcutaneous	Monocytes
troglitazone	NA	chemical drug	Inhibited	-2.212		3.24e-05	CXCL1,CXCL8,HBA1/HBA2,IL6,PTGS2,SELE	16 (26)	Adipose - Subcutaneous	Monocytes
ATP	NA	chemical - endogenous mammalian		0.817	bias	3.25e-05	CXCL8,IL6,LCN2,PTGS2	16 (15)	Adipose - Subcutaneous	Monocytes
TSLP	NA	cytokine		NA		3.31e-05	CXCL8,IL6,SELE	9 (11)	Adipose - Subcutaneous	Monocytes
TLR5	NA	transmembrane receptor		NA		3.31e-05	CSF3,CXCL8,IL6	18 (15)	Adipose - Subcutaneous	Monocytes
PI3K (family)	NA	group		1.497	bias	3.36e-05	CXCL1,CXCL8,IL6,PTGS2	15 (23)	Adipose - Subcutaneous	Monocytes
losartan potassium	NA	chemical drug		-1.205	bias	3.36e-05	CXCL8,IL6,OLR1,PTGS2	15 (17)	Adipose - Subcutaneous	Monocytes
palmitic acid	NA	chemical - endogenous mammalian	Activated	2.192	bias	3.39e-05	CXCL8,IL6,LCN2,OLR1,PTGS2	14 (18)	Adipose - Subcutaneous	Monocytes
Mek	NA	group	Activated	2.227	bias	3.46e-05	CXCL8,EREG,IL6,PTGS2,SLC16A6	18 (20)	Adipose - Subcutaneous	Monocytes
RET	NA	kinase		NA		3.48e-05	CSF3,CXCL8,IL6,S100A9	18 (10)	Adipose - Subcutaneous	Monocytes
GNA15	NA	enzyme		NA		3.48e-05	CXCL8,IL6,OLR1,PTGS2	18 (22)	Adipose - Subcutaneous	Monocytes
PRDM1	NA	transcription regulator		-0.714		3.53e-05	CSF3,GPR84,IL6,S100A8,S100A9		Adipose - Subcutaneous	Monocytes
epigallocatechin-gallate	NA	chemical drug		-1.911	bias	3.53e-05	CSF3,CXCL1,CXCL8,IL6,PTGS2	15 (17)	Adipose - Subcutaneous	Monocytes
4-methylnitrosoamino-1-(3-pyridinyl)-1-butanone	NA	chemical toxicant		NA		3.58e-05	IL6,PTGS2,SERPINA1		Adipose - Subcutaneous	Monocytes
fluvastatin	NA	chemical drug		NA		3.58e-05	CXCL8,IL6,PTGS2	13 (25)	Adipose - Subcutaneous	Monocytes
calcimycin	NA	chemical reagent		1.951	bias	3.73e-05	CXCL8,IL6,LCN2,PTGS2	12 (20)	Adipose - Subcutaneous	Monocytes
DACH1	NA	transcription regulator		NA		3.86e-05	CXCL8,IL6,PTGS2	15 (6)	Adipose - Subcutaneous	Monocytes
FCER1G	NA	transmembrane receptor		NA		3.86e-05	CXCL8,IL6,PTGS2	16 (17)	Adipose - Subcutaneous	Monocytes
zoledronic acid	NA	chemical drug		NA		3.86e-05	CXCL8,IL6,PTGS2	12 (22)	Adipose - Subcutaneous	Monocytes
3'-O-(4-benzoyl)benzoyladenosine 5'-triphosphate	NA	chemical reagent		NA		3.92e-05	IL6,PTGS2	5 (3)	Adipose - Subcutaneous	Monocytes
teichoic acid	NA	chemical - endogenous non-mammalian		NA		3.92e-05	IL6,PTGS2		Adipose - Subcutaneous	Monocytes
blinatumomab	NA	biologic drug		NA		3.92e-05	CXCL8,IL6		Adipose - Subcutaneous	Monocytes
LRRC26	NA	ion channel		NA		3.92e-05	CXCL1,CXCL8		Adipose - Subcutaneous	Monocytes
TLR10	NA	transmembrane receptor		NA		3.92e-05	CXCL8,IL6	9 (9)	Adipose - Subcutaneous	Monocytes
RGMB	NA	other		NA		3.92e-05	IL6,LCN2		Adipose - Subcutaneous	Monocytes
TPR	NA	other		NA		3.92e-05	CXCL8,IL6		Adipose - Subcutaneous	Monocytes
CCL15	NA	cytokine		NA		3.92e-05	CXCL8,IL6	7 (4)	Adipose - Subcutaneous	Monocytes
EGTA acetoxymethyl ester	NA	chemical reagent		NA		3.92e-05	CXCL8,PTGS2		Adipose - Subcutaneous	Monocytes
olmesartan medoxomil	NA	chemical drug		NA		3.92e-05	IL6,PTGS2	7 (3)	Adipose - Subcutaneous	Monocytes
pyridoxamine	NA	chemical - endogenous mammalian		NA		3.92e-05	CXCL8,IL6		Adipose - Subcutaneous	Monocytes
propyl gallate	NA	chemical toxicant		NA		3.92e-05	CXCL8,PTGS2		Adipose - Subcutaneous	Monocytes
poly(U)RNA	NA	chemical reagent		NA		3.92e-05	CXCL8,IL6	7 (5)	Adipose - Subcutaneous	Monocytes
Tlr	NA	group		1.953	bias	3.99e-05	CXCL8,IL6,LCN2,PTGS2	19 (21)	Adipose - Subcutaneous	Monocytes
DDIT3	NA	transcription regulator		1.969		3.99e-05	CXCL8,IL6,LCN2,SELE	14 (7)	Adipose - Subcutaneous	Monocytes
PGF	NA	growth factor		NA		4.16e-05	CXCL8,EREG,IL6	13 (12)	Adipose - Subcutaneous	Monocytes
AGTR1	NA	G-protein coupled receptor		NA		4.16e-05	IL6,OLR1,PTGS2	15 (14)	Adipose - Subcutaneous	Monocytes
mir-155	NA	microRNA		1.886	bias	4.26e-05	CSF3,CXCL8,IL6,PTGS2	18 (25)	Adipose - Subcutaneous	Monocytes
CD40LG	NA	cytokine	Activated	2.382	bias	4.31e-05	CXCL1,CXCL8,IGHG3,IL6,PTGS2,SELE	16 (24)	Adipose - Subcutaneous	Monocytes
actinomycin D	NA	biologic drug		-1.988	bias	4.33e-05	CXCL1,CXCL8,IL6,PTGS2,SELE	16 (23)	Adipose - Subcutaneous	Monocytes
GW3965	NA	chemical reagent		-1.238		4.4e-05	CSF3,CXCL8,IL6,PTGS2	18 (16)	Adipose - Subcutaneous	Monocytes
estrogen receptor	NA	group		NA		4.41e-05	CXCL1,CXCL8,EREG,GAL,IL6	20 (19)	Adipose - Subcutaneous	Monocytes
genistein	NA	chemical drug		-1.218	bias	4.43e-05	CXCL8,EREG,HAS1,IL6,PTGS2,SIGLEC10	20 (20)	Adipose - Subcutaneous	Monocytes
S100A4	NA	other		NA		4.48e-05	CSF3,S100A8,S100A9	13 (5)	Adipose - Subcutaneous	Monocytes
IRAK1	NA	kinase		NA		4.48e-05	CXCL8,IL6,SELE	17 (21)	Adipose - Subcutaneous	Monocytes
S-nitrosoglutathione	NA	chemical toxicant		NA		4.48e-05	LIF,PTGS2,SELE	7 (7)	Adipose - Subcutaneous	Monocytes
salmonella minnesota R595 lipopolysaccharides	NA	chemical - endogenous non-mammalian		1.937	bias	4.55e-05	CXCL1,CXCL8,IL6,PTGS2	15 (27)	Adipose - Subcutaneous	Monocytes
POU2F1	NA	transcription regulator		NA		4.55e-05	CXCL8,IL6,OLR1,SELE	10 (7)	Adipose - Subcutaneous	Monocytes
GSK3B	NA	kinase		0.735		4.55e-05	CXCL8,IL6,LCN2,PTGS2	16 (16)	Adipose - Subcutaneous	Monocytes
indomethacin	NA	chemical drug		-0.495	bias	4.68e-05	HAS1,IL6,LCN2,PTGS2,S100A8	17 (15)	Adipose - Subcutaneous	Monocytes
PARP1	NA	enzyme		NA		4.7e-05	CXCL1,IL6,LIF,PTGS2	17 (22)	Adipose - Subcutaneous	Monocytes
staurosporine	NA	chemical - kinase inhibitor		1.396		4.7e-05	CXCL8,IL6,PTGS2,SELE	16 (19)	Adipose - Subcutaneous	Monocytes
baicalein	NA	chemical drug		NA		4.81e-05	CXCL8,IL6,PTGS2	18 (23)	Adipose - Subcutaneous	Monocytes
PRKCA	NA	kinase	Activated	2	bias	4.85e-05	CSF3,PTGS2,S100A8,S100A9	20 (12)	Adipose - Subcutaneous	Monocytes
GNAQ	NA	enzyme		NA		4.85e-05	CXCL8,IL6,OLR1,PTGS2	13 (18)	Adipose - Subcutaneous	Monocytes
ALB	NA	transporter		NA		5.15e-05	CXCL8,IL6,PTGS2	11 (20)	Adipose - Subcutaneous	Monocytes
NAMPT	NA	cytokine		NA		5.15e-05	CXCL1,CXCL8,IL6	14 (13)	Adipose - Subcutaneous	Monocytes
TNC	NA	other		NA		5.15e-05	EREG,IL6,LGR5		Adipose - Subcutaneous	Monocytes
CITED2	NA	transcription regulator		NA		5.15e-05	CXCL1,CXCL8,IL6	10 (7)	Adipose - Subcutaneous	Monocytes
advanced glycation end-products	NA	chemical - endogenous mammalian		NA		5.15e-05	CXCL8,IL6,PTGS2	14 (21)	Adipose - Subcutaneous	Monocytes
15-epi-lipoxin A4	NA	chemical - endogenous mammalian		NA		5.49e-05	CXCL8,IL6	8 (4)	Adipose - Subcutaneous	Monocytes
Sphk	NA	group		NA		5.49e-05	IL6,SELE		Adipose - Subcutaneous	Monocytes
ANKRD42	NA	transcription regulator		NA		5.49e-05	CSF3,IL6		Adipose - Subcutaneous	Monocytes
Tlr11	NA	transmembrane receptor		NA		5.49e-05	CXCL8,IL6	9 (7)	Adipose - Subcutaneous	Monocytes
iguratimod	NA	chemical drug		NA		5.49e-05	CSF3,IL6		Adipose - Subcutaneous	Monocytes
nadifloxacin	NA	chemical drug		NA		5.49e-05	CXCL8,IL6		Adipose - Subcutaneous	Monocytes
SRT1720	NA	chemical drug		NA		5.49e-05	CXCL8,IL6	12 (11)	Adipose - Subcutaneous	Monocytes
PRLH	NA	cytokine		NA		5.49e-05	CXCL8,IL6	7 (7)	Adipose - Subcutaneous	Monocytes
ENO1	NA	enzyme		NA		5.49e-05	PTGS2,SELE		Adipose - Subcutaneous	Monocytes
miR-511-5p (miRNAs w/seed UGUCUUU)	NA	mature microRNA		NA		5.49e-05	CXCL8,IL6		Adipose - Subcutaneous	Monocytes
TSC22D1	NA	transcription regulator		NA		5.49e-05	CXCL8,IL6		Adipose - Subcutaneous	Monocytes
P2RY1	NA	G-protein coupled receptor		NA		5.49e-05	IL6,SELE		Adipose - Subcutaneous	Monocytes
PROK1	NA	growth factor		NA		5.49e-05	CXCL8,PTGS2		Adipose - Subcutaneous	Monocytes
15-E2-isoketal modified phosphatidylethanolamine	NA	chemical reagent		NA		5.49e-05	CXCL8,SELE		Adipose - Subcutaneous	Monocytes
6-methylsulfinylhexyl isothiocyanate	NA	chemical reagent		NA		5.49e-05	IL6,SELE		Adipose - Subcutaneous	Monocytes
RWJ 67657	NA	chemical - kinase inhibitor		NA		5.49e-05	CXCL8,PTGS2		Adipose - Subcutaneous	Monocytes
manidipine	NA	chemical drug		NA		5.49e-05	CXCL8,IL6		Adipose - Subcutaneous	Monocytes
mir-146	NA	microRNA		NA		5.52e-05	CXCL8,IL6,PTGS2	17 (20)	Adipose - Subcutaneous	Monocytes
Ro31-8220	NA	chemical - kinase inhibitor		NA		5.52e-05	CXCL8,IL6,PTGS2	11 (14)	Adipose - Subcutaneous	Monocytes
IRF2	NA	transcription regulator		0.594	bias	5.67e-05	IL6,LCN2,PTGS2,RARRES1	15 (6)	Adipose - Subcutaneous	Monocytes
FGF2	NA	growth factor		1.985	bias	5.81e-05	CSF3,EREG,IL6,PTGS2,S100A8,SELE	17 (16)	Adipose - Subcutaneous	Monocytes
progesterone	NA	chemical - endogenous mammalian		0.85		5.86e-05	CXCL8,GAL,IL6,LCN2,LGR5,LIF,PTGS2	14 (19)	Adipose - Subcutaneous	Monocytes
IL23	NA	complex		NA		5.89e-05	CXCL8,IL6,S100A8	7 (3)	Adipose - Subcutaneous	Monocytes
STK40	NA	kinase		NA		5.89e-05	CXCL1,CXCL8,PTGS2	5 (7)	Adipose - Subcutaneous	Monocytes
PROC	NA	peptidase		NA		5.89e-05	CXCL8,IL6,SELE	18 (20)	Adipose - Subcutaneous	Monocytes
ABCA1	NA	transporter		NA		5.89e-05	CSF3,IL6,PTGS2	14 (16)	Adipose - Subcutaneous	Monocytes
[truncated: 109,556 more rows]
