# Supplementary material for: Demographic and genetic factors influence the abundance of infiltrating immune cells in human tissues
Source: Nat Commun. 2020 May 5;11:2213. doi: 10.1038/s41467-020-16097-9 (PMC7200670; doi:10.1038/s41467-020-16097-9)
Supplement: Supplementary file 12 — Supplementary Data 8 [file 41467_2020_16097_MOESM12_ESM.xlsx]

## Sheet: SupplementaryTable9-IPA-GeneOnt
Supplementary Data 9A. Gene ontology analysis for Hot and Cold clusters for 123 Tissue-Cell Pairs.
Categories	Diseases.or.Functions.Annotation	p.value	Predicted.Activation.State	Activation.z.score	Molecules	X	Tissue	CellType
Humoral Immune Response,Inflammatory Response	Classical complement pathway	2.21e-67	NA	NA	IGHG1,IGHG2,IGHG3,IGHG4,IGHV1-69,IGHV2-5,IGHV2-70,IGHV3-48,IGHV4-34,IGHV4-39,IGHV4-59,IGKV1-12,IGKV1-16,IGKV1-39,IGKV1-5,IGKV3-15,IGKV3-20,IGKV3D-20,IGKV4-1,IGLC2,IGLV1-40,IGLV1-44,IGLV1-47,IGLV2-14,IGLV2-23,IGLV2-8,IGLV3-1,IGLV3-19,IGLV3-21,IGLV3-25	30	Adipose - Subcutaneous	Lymph_Sum
Cellular Function and Maintenance	Receptor-mediated endocytosis	8.56e-41	NA	NA	IGHV1-69,IGHV2-5,IGHV2-70,IGHV3-48,IGHV4-34,IGHV4-39,IGHV4-59,IGKV1-12,IGKV1-16,IGKV1-39,IGKV1-5,IGKV3-15,IGKV3-20,IGKV3D-20,IGKV4-1,IGLC2,IGLV1-40,IGLV1-44,IGLV1-47,IGLV2-14,IGLV2-23,IGLV2-8,IGLV3-1,IGLV3-19,IGLV3-21,IGLV3-25	26	Adipose - Subcutaneous	Lymph_Sum
Cellular Movement,Immune Cell Trafficking	Leukocyte migration	9.73e-31	NA	NA	CXCL9,IGHV1-69,IGHV2-5,IGHV2-70,IGHV3-48,IGHV4-34,IGHV4-39,IGHV4-59,IGKV1-12,IGKV1-16,IGKV1-39,IGKV1-5,IGKV3-15,IGKV3-20,IGKV3D-20,IGKV4-1,IGLC2,IGLV1-40,IGLV1-44,IGLV1-47,IGLV2-14,IGLV2-23,IGLV2-8,IGLV3-1,IGLV3-19,IGLV3-21,IGLV3-25	27	Adipose - Subcutaneous	Lymph_Sum
Cellular Movement	Migration of cells	7.61e-18	NA	NA	CXCL9,IGHG1,IGHV1-69,IGHV2-5,IGHV2-70,IGHV3-48,IGHV4-34,IGHV4-39,IGHV4-59,IGKV1-12,IGKV1-16,IGKV1-39,IGKV1-5,IGKV3-15,IGKV3-20,IGKV3D-20,IGKV4-1,IGLC2,IGLV1-40,IGLV1-44,IGLV1-47,IGLV2-14,IGLV2-23,IGLV2-8,IGLV3-1,IGLV3-19,IGLV3-21,IGLV3-25	28	Adipose - Subcutaneous	Lymph_Sum
Cellular Assembly and Organization	Formation of rosettes	1.93e-07	NA	NA	IGHG1,IGHG2,IGHG3	3	Adipose - Subcutaneous	Lymph_Sum
Cell Death and Survival	Cell death of Bacillus anthracis	1.39e-05	NA	NA	IGHG1,IGHG3	2	Adipose - Subcutaneous	Lymph_Sum
Hereditary Disorder,Neurological Disease,Organismal Injury and Abnormalities	Familial temporal lobe epilepsy type 8	0.00218	NA	NA	GAL	1	Adipose - Subcutaneous	Lymph_Sum
Amino Acid Metabolism,Small Molecule Biochemistry	Binding of L-tryptophan	0.00218	NA	NA	IDO1	1	Adipose - Subcutaneous	Lymph_Sum
Cancer,Organismal Injury and Abnormalities,Renal and Urological Disease	Advanced renal pelvis urothelial cancer	0.00436	NA	NA	IDO1	1	Adipose - Subcutaneous	Lymph_Sum
Developmental Disorder,Hereditary Disorder,Organismal Injury and Abnormalities	Prader-Willi-like syndrome	0.00436	NA	NA	SIM1	1	Adipose - Subcutaneous	Lymph_Sum
Cell Morphology,Hematological System Development and Function,Hematopoiesis	Polarization of hematopoietic progenitor cells	0.00436	NA	NA	CXCL9	1	Adipose - Subcutaneous	Lymph_Sum
Cancer,Organismal Injury and Abnormalities,Renal and Urological Disease	Unresectable transitional cell bladder cancer	0.00436	NA	NA	IDO1	1	Adipose - Subcutaneous	Lymph_Sum
Cancer,Organismal Injury and Abnormalities,Renal and Urological Disease	Metastatic renal pelvis urothelial cancer	0.00436	NA	NA	IDO1	1	Adipose - Subcutaneous	Lymph_Sum
Amino Acid Metabolism,Small Molecule Biochemistry	Metabolism of L-tryptophan	0.00436	NA	NA	IDO1	1	Adipose - Subcutaneous	Lymph_Sum
Cancer,Organismal Injury and Abnormalities,Renal and Urological Disease	Unresectable renal pelvis urothelial cancer	0.00436	NA	NA	IDO1	1	Adipose - Subcutaneous	Lymph_Sum
Cancer,Organismal Injury and Abnormalities,Renal and Urological Disease	Metastatic ureteral urothelial cancer	0.00436	NA	NA	IDO1	1	Adipose - Subcutaneous	Lymph_Sum
Connective Tissue Disorders,Developmental Disorder,Hereditary Disorder,Organismal Injury and Abnormalities,Skeletal and Muscular Disorders	Cranioectodermal dysplasia type 2	0.00436	NA	NA	SPAG17	1	Adipose - Subcutaneous	Lymph_Sum
Cancer,Organismal Injury and Abnormalities,Renal and Urological Disease	Recurrent urinary bladder carcinoma	0.00436	NA	NA	IDO1	1	Adipose - Subcutaneous	Lymph_Sum
Hair and Skin Development and Function	Catagen	0.00436	NA	NA	GAL	1	Adipose - Subcutaneous	Lymph_Sum
Cellular Development,Cellular Growth and Proliferation,Hematological System Development and Function,Lymphoid Tissue Structure and Development	Proliferation of tumor-infiltrating lymphocytes	0.00436	NA	NA	IDO1	1	Adipose - Subcutaneous	Lymph_Sum
Dermatological Diseases and Conditions,Infectious Diseases,Organismal Injury and Abnormalities	Lepromatous leprosy	0.00492	NA	NA	IGHG3,IGKV2-24	2	Adipose - Subcutaneous	Lymph_Sum
Cell-mediated Immune Response,Cellular Movement,Hematological System Development and Function,Immune Cell Trafficking	Migration of cytotoxic type 1 T lymphocytes	0.00653	NA	NA	CXCL9	1	Adipose - Subcutaneous	Lymph_Sum
Immunological Disease,Inflammatory Disease,Inflammatory Response,Organismal Injury and Abnormalities,Renal and Urological Disease,Respiratory Disease	Goodpasture syndrome	0.00653	NA	NA	IDO1	1	Adipose - Subcutaneous	Lymph_Sum
Cell-To-Cell Signaling and Interaction,Hematological System Development and Function,Hematopoiesis	Aggregation of hematopoietic progenitor cells	0.00653	NA	NA	CXCL9	1	Adipose - Subcutaneous	Lymph_Sum
Cell Death and Survival	Killing of uterine cancer cell lines	0.00653	NA	NA	IGHG1	1	Adipose - Subcutaneous	Lymph_Sum
Cell-mediated Immune Response,Cellular Development,Cellular Function and Maintenance,Cellular Growth and Proliferation,Embryonic Development,Hematological System Development and Function,Hematopoiesis,Lymphoid Tissue Structure and Development,Organ Development,Organismal Development,Tissue Development	Differentiation of central memory cytotoxic T cells	0.00653	NA	NA	IDO1	1	Adipose - Subcutaneous	Lymph_Sum
Cell Death and Survival	Cytolysis of natural killer cells	0.0087	NA	NA	IGHG1	1	Adipose - Subcutaneous	Lymph_Sum
Cell Death and Survival	Killing of adenocarcinoma cell lines	0.0087	NA	NA	IGHG1	1	Adipose - Subcutaneous	Lymph_Sum
Cell Death and Survival,Organismal Survival	Survival of Bacillus anthracis	0.0087	NA	NA	CXCL9	1	Adipose - Subcutaneous	Lymph_Sum
Cellular Movement,Hematological System Development and Function,Immune Cell Trafficking,Inflammatory Response,Nervous System Development and Function	Chemotaxis of microglia	0.0109	NA	NA	CXCL9	1	Adipose - Subcutaneous	Lymph_Sum
Cell-mediated Immune Response,Cellular Development,Cellular Function and Maintenance,Cellular Growth and Proliferation,Embryonic Development,Hematological System Development and Function,Hematopoiesis,Lymphoid Tissue Structure and Development,Organ Development,Organismal Development,Tissue Development	Differentiation of CD8+ T lymphocyte	0.0109	NA	NA	IDO1	1	Adipose - Subcutaneous	Lymph_Sum
Cancer,Organismal Injury and Abnormalities	Metastatic CD274 negative head and neck squamous cell carcinoma	0.013	NA	NA	IDO1	1	Adipose - Subcutaneous	Lymph_Sum
Cardiovascular System Development and Function,Ophthalmic Disease,Organismal Development,Organismal Injury and Abnormalities,Visual System Development and Function	Retinal neovascularization	0.013	NA	NA	IGHG1	1	Adipose - Subcutaneous	Lymph_Sum
Cancer,Organismal Injury and Abnormalities	Metastatic CD274 positive head and neck squamous cell carcinoma	0.013	NA	NA	IDO1	1	Adipose - Subcutaneous	Lymph_Sum
Cell Death and Survival,Nervous System Development and Function	Cell viability of sympathetic neuron	0.013	NA	NA	CXCL9	1	Adipose - Subcutaneous	Lymph_Sum
Cellular Growth and Proliferation,Organismal Development	Growth of Toxoplasma gondii	0.013	NA	NA	IDO1	1	Adipose - Subcutaneous	Lymph_Sum
Cancer,Gastrointestinal Disease,Organismal Injury and Abnormalities,Respiratory Disease	CD274 positive hypopharyngeal squamous cell carcinoma	0.0152	NA	NA	IDO1	1	Adipose - Subcutaneous	Lymph_Sum
Cancer,Gastrointestinal Disease,Organismal Injury and Abnormalities,Respiratory Disease	CD274 positive oropharyngeal squamous cell carcinoma	0.0152	NA	NA	IDO1	1	Adipose - Subcutaneous	Lymph_Sum
Cancer,Organismal Injury and Abnormalities,Respiratory Disease	CD274 positive laryngeal squamous cell carcinoma	0.0152	NA	NA	IDO1	1	Adipose - Subcutaneous	Lymph_Sum
Cellular Development,Cellular Growth and Proliferation	Arrest in proliferation of lymphoma cell lines	0.0152	NA	NA	IDO1	1	Adipose - Subcutaneous	Lymph_Sum
Cancer,Organismal Injury and Abnormalities	Recurrent CD274 negative head and neck squamous cell carcinoma	0.0173	NA	NA	IDO1	1	Adipose - Subcutaneous	Lymph_Sum
Cellular Movement	Chemotaxis of melanoma cell lines	0.0173	NA	NA	CXCL9	1	Adipose - Subcutaneous	Lymph_Sum
Cell Death and Survival	Cytolysis of leukocyte cell lines	0.0173	NA	NA	IGHG1	1	Adipose - Subcutaneous	Lymph_Sum
Cancer,Organismal Injury and Abnormalities	Recurrent CD274 positive head and neck squamous cell carcinoma	0.0173	NA	NA	IDO1	1	Adipose - Subcutaneous	Lymph_Sum
Cardiovascular System Development and Function,Embryonic Development,Organismal Development,Tissue Development	Morphogenesis of outflow tract	0.0195	NA	NA	NPY5R	1	Adipose - Subcutaneous	Lymph_Sum
Humoral Immune Response,Inflammatory Response	Complement-dependent cytotoxicity	0.0195	NA	NA	IGHG1	1	Adipose - Subcutaneous	Lymph_Sum
Cellular Movement,Renal and Urological System Development and Function	Migration of mesangial cells	0.0195	NA	NA	CXCL9	1	Adipose - Subcutaneous	Lymph_Sum
Connective Tissue Disorders,Dermatological Diseases and Conditions,Inflammatory Disease,Inflammatory Response,Organismal Injury and Abnormalities,Skeletal and Muscular Disorders	Psoriatic arthritis	0.0197	NA	NA	CXCL9,IGHG1	2	Adipose - Subcutaneous	Lymph_Sum
Drug Metabolism,Endocrine System Development and Function,Lipid Metabolism,Molecular Transport,Small Molecule Biochemistry	Secretion of hydrocortisone	0.0216	NA	NA	GAL	1	Adipose - Subcutaneous	Lymph_Sum
Cell-To-Cell Signaling and Interaction,Hematological System Development and Function,Hematopoiesis	Adhesion of hematopoietic progenitor cells	0.0216	NA	NA	CXCL9	1	Adipose - Subcutaneous	Lymph_Sum
Cardiovascular System Development and Function,Cellular Movement	Cell movement of endothelial cell lines	0.0236	NA	NA	CXCL9,IGHG1	2	Adipose - Subcutaneous	Lymph_Sum
Cell-To-Cell Signaling and Interaction	Response of colorectal cancer cell lines	0.0237	NA	NA	IGHG1	1	Adipose - Subcutaneous	Lymph_Sum
Cancer,Organismal Injury and Abnormalities,Respiratory Disease	Metastatic squamous cell carcinoma of the larynx	0.0259	NA	NA	IDO1	1	Adipose - Subcutaneous	Lymph_Sum
Cellular Movement,Hematological System Development and Function,Hematopoiesis	Chemotaxis of hematopoietic progenitor cells	0.0259	NA	NA	CXCL9	1	Adipose - Subcutaneous	Lymph_Sum
Cancer,Organismal Injury and Abnormalities,Renal and Urological Disease	Infiltrating urothelial transitional cell bladder carcinoma	0.0259	NA	NA	IDO1	1	Adipose - Subcutaneous	Lymph_Sum
Cancer,Organismal Injury and Abnormalities,Renal and Urological Disease	Transitional cell carcinoma of the renal pelvis	0.028	NA	NA	IDO1	1	Adipose - Subcutaneous	Lymph_Sum
Cellular Movement	Invasion of endothelial cell lines	0.028	NA	NA	IGHG1	1	Adipose - Subcutaneous	Lymph_Sum
Cancer,Dermatological Diseases and Conditions,Hematological Disease,Immunological Disease,Organismal Injury and Abnormalities	Cutaneous T-cell lymphoma	0.03	NA	NA	CXCL9,IDO1	2	Adipose - Subcutaneous	Lymph_Sum
Cellular Movement,Embryonic Development	Migration of mesenchymal cells	0.0301	NA	NA	IGHG1	1	Adipose - Subcutaneous	Lymph_Sum
Dermatological Diseases and Conditions,Organismal Injury and Abnormalities	Chronic small plaque psoriasis	0.0301	NA	NA	CXCL9	1	Adipose - Subcutaneous	Lymph_Sum
Dermatological Diseases and Conditions,Organismal Injury and Abnormalities	Chronic large plaque psoriasis	0.0301	NA	NA	CXCL9	1	Adipose - Subcutaneous	Lymph_Sum
Cellular Growth and Proliferation,Connective Tissue Development and Function,Tissue Development	Proliferation of fibroblast-like synoviocytes	0.0344	NA	NA	IDO1	1	Adipose - Subcutaneous	Lymph_Sum
Cardiovascular System Development and Function,Cellular Movement	Chemotaxis of endothelial cell lines	0.0365	NA	NA	CXCL9	1	Adipose - Subcutaneous	Lymph_Sum
Immunological Disease,Inflammatory Disease,Inflammatory Response,Organismal Injury and Abnormalities,Renal and Urological Disease	Membranous glomerulonephritis	0.0386	NA	NA	IDO1	1	Adipose - Subcutaneous	Lymph_Sum
Cellular Development,Cellular Growth and Proliferation,Organ Development,Renal and Urological System Development and Function	Proliferation of mesangial cells	0.0386	NA	NA	CXCL9	1	Adipose - Subcutaneous	Lymph_Sum
Cell-To-Cell Signaling and Interaction,Cellular Compromise,Cellular Function and Maintenance,Inflammatory Response	Respiratory burst of granulocytes	0.0407	NA	NA	IGHG3	1	Adipose - Subcutaneous	Lymph_Sum
Cellular Growth and Proliferation,Organismal Development	Growth of bacteria	0.0449	NA	NA	IDO1	1	Adipose - Subcutaneous	Lymph_Sum
Dermatological Diseases and Conditions,Organismal Injury and Abnormalities	Alopecia areata	0.0469	NA	NA	CXCL9	1	Adipose - Subcutaneous	Lymph_Sum
Cellular Movement	Cell movement of blood cells	4.68e-43	Increased	5.304	ADGRE2,ADORA3,ALCAM,ATP1B1,C5AR2,CCL18,CCL19,CCL20,CCL22,CCL3,CCL7,CCR1,CCR5,CD28,CD48,CD72,CD84,CD86,CXADR,CXCL1,CXCL10,CXCL16,CXCL2,CXCL3,CXCL5,CXCR4,DEFA1 (includes others),DOCK2,DOK2,FCAR,FCER1G,FCGR2A,FCGR3A/FCGR3B,FERMT3,GDF15,GPR183,HMOX1,IGHM,IGHV3-30,IGHV3-33,IGHV4-59,IGKV1-16,IGKV2-30,IGLV2-14,IGLV2-23,IGLV2-8,IGLV3-25,IL10,IL18,IL1B,ITGAL,ITGAM,ITGAX,ITGB2,JAML,KCNN4,LCP1,LGALS9,LPAR2,…	80	Adipose - Subcutaneous	MacrophageSum
Cellular Movement,Immune Cell Trafficking	Leukocyte migration	1.57e-42	Increased	5.215	ADGRE2,ADORA3,ALCAM,ATP1B1,C5AR2,CCL18,CCL19,CCL20,CCL22,CCL3,CCL7,CCR1,CCR5,CD28,CD48,CD72,CD84,CD86,CXADR,CXCL1,CXCL10,CXCL16,CXCL2,CXCL3,CXCL5,CXCR4,DEFA1 (includes others),DOCK2,DOK2,FCAR,FCER1G,FCGR3A/FCGR3B,FERMT3,GDF15,GPR183,HMOX1,IGHM,IGHV3-30,IGHV3-33,IGHV4-59,IGKV1-16,IGKV2-30,IGLV2-14,IGLV2-23,IGLV2-8,IGLV3-25,IL10,IL18,IL1B,ITGAL,ITGAM,ITGAX,ITGB2,JAML,KCNN4,LCP1,LGALS9,LPAR2,LSP1,MM…	79	Adipose - Subcutaneous	MacrophageSum
Cellular Movement,Hematological System Development and Function,Immune Cell Trafficking	Cell movement of leukocytes	2.86e-30	Increased	5.127	ADGRE2,ADORA3,C5AR2,CCL18,CCL19,CCL20,CCL22,CCL3,CCL7,CCR1,CCR5,CD28,CD48,CD72,CD86,CXADR,CXCL1,CXCL10,CXCL16,CXCL2,CXCL3,CXCL5,CXCR4,DEFA1 (includes others),DOCK2,FCAR,FCGR3A/FCGR3B,FERMT3,GDF15,GPR183,IL10,IL18,IL1B,ITGAL,ITGAM,ITGAX,ITGB2,JAML,KCNN4,LCP1,LGALS9,LPAR2,LSP1,MMP9,MS4A4A,NCKAP1L,PLA2G7,PLAUR,PLCB2,PTPRO,RAC2,RGS1,SCG2,SOCS3,SPP1,TNFSF9	56	Adipose - Subcutaneous	MacrophageSum
Cellular Compromise,Inflammatory Response	Degranulation of phagocytes	9.3e-27		0.431	ADA2,ADAM8,ADGRE2,C3AR1,C5AR1,CD300A,CD53,CD68,CD84,CHI3L1,CHIT1,CTSB,CTSD,CTSS,CXCL1,DEFA1 (includes others),DOCK2,FCAR,FCER1G,FCGR1A,FCGR2A,FCGR3A/FCGR3B,FGR,GM2A,GPR84,HK3,HSPA6,IL1B,IQGAP2,ITGAL,ITGAM,ITGAX,ITGB2,KCNAB2,LGALS9,LILRA3,LILRB2,LILRB3,LYZ,MCEMP1,MMP8,MMP9,NCKAP1L,NFAM1,OLR1,OSCAR,PLAUR,PTPN6,RETN,RNASE2,RNASET2,SIGLEC9,SIRPB1,SLC11A1,TREM1,TYROBP,VNN1	57	Adipose - Subcutaneous	MacrophageSum
Cellular Compromise,Inflammatory Response	Degranulation of cells	4.39e-25		1.043	ADA2,ADAM8,ADGRE2,C3AR1,C5AR1,C5AR2,CCL3,CD300A,CD53,CD68,CD84,CHI3L1,CHIT1,CTSB,CTSD,CTSS,CXCL1,DEFA1 (includes others),DOCK2,FCAR,FCER1G,FCGR1A,FCGR2A,FCGR3A/FCGR3B,FERMT3,FGR,GM2A,GPR84,HK3,HSPA6,IL1B,IQGAP2,ITGAL,ITGAM,ITGAX,ITGB2,KCNAB2,LGALS9,LILRA3,LILRB2,LILRB3,LYZ,MCEMP1,MMP8,MMP9,NCKAP1L,NFAM1,OLR1,OSCAR,PLAUR,PLEK,PTPN6,RETN,RNASE2,RNASET2,SIGLEC9,SIRPB1,SLC11A1,STXBP2,TREM1,TYROBP,VNN1	62	Adipose - Subcutaneous	MacrophageSum
Cellular Movement	Cell movement	1.1e-24	Increased	4.758	ADGRE2,ADORA3,ALCAM,ALOX15B,ARRB2,ATF3,ATP1B1,BTK,C5AR1,C5AR2,CASS4,CCL18,CCL19,CCL20,CCL22,CCL3,CCL7,CCR1,CCR5,CD28,CD48,CD72,CD84,CD86,CDCP1,CDKN2A,CEMIP,CHI3L1,CTSB,CXADR,CXCL1,CXCL10,CXCL16,CXCL2,CXCL3,CXCL5,CXCR4,CYP2S1,DEFA1 (includes others),DLX3,DOCK2,DOK2,EREG,FCAR,FCER1G,FCGR2A,FCGR3A/FCGR3B,FERMT3,GDF15,GPR183,HAPLN4,HAVCR2,HMGA2,HMOX1,IGHM,IGHV3-30,IGHV3-33,IGHV4-59,IGKV1-16,IGKV2-30,…	120	Adipose - Subcutaneous	MacrophageSum
Cellular Movement,Hematological System Development and Function,Immune Cell Trafficking,Inflammatory Response	Chemotaxis of leukocytes	1.21e-24	Increased	4.566	ADORA3,C5AR2,CCL18,CCL19,CCL20,CCL22,CCL3,CCL7,CCR1,CCR5,CD28,CD72,CXADR,CXCL1,CXCL10,CXCL2,CXCL3,CXCL5,CXCR4,DEFA1 (includes others),GPR183,IL10,IL1B,ITGAL,ITGB2,JAML,LCP1,LGALS9,LPAR2,LSP1,MMP9,NCKAP1L,PLA2G7,PLAUR,PTPRO,RAC2,RGS1,SCG2,SOCS3,SPP1	40	Adipose - Subcutaneous	MacrophageSum
Cellular Compromise,Inflammatory Response	Degranulation of granulocytes	4.13e-24		NA	ADA2,ADAM8,C3AR1,C5AR1,CCL3,CD300A,CD53,CD68,CHI3L1,CHIT1,CTSB,CTSD,CTSS,CXCL1,DEFA1 (includes others),DOCK2,FCAR,FCER1G,FCGR2A,FCGR3A/FCGR3B,FGR,GM2A,GPR84,HK3,HSPA6,IQGAP2,ITGAL,ITGAM,ITGAX,ITGB2,KCNAB2,LILRA3,LILRB2,LILRB3,LYZ,MCEMP1,MMP8,MMP9,NCKAP1L,NFAM1,OLR1,OSCAR,PLAUR,PTPN6,RETN,RNASE2,RNASET2,SIGLEC9,SIRPB1,SLC11A1,TREM1,TYROBP,VNN1	53	Adipose - Subcutaneous	MacrophageSum
Cellular Movement	Migration of cells	6.86e-24	Increased	4.499	ADGRE2,ADORA3,ALCAM,ALOX15B,ARRB2,ATF3,ATP1B1,BTK,C5AR2,CASS4,CCL18,CCL19,CCL20,CCL22,CCL3,CCL7,CCR1,CCR5,CD28,CD48,CD72,CD84,CD86,CDCP1,CDKN2A,CEMIP,CHI3L1,CTSB,CXADR,CXCL1,CXCL10,CXCL16,CXCL2,CXCL3,CXCL5,CXCR4,CYP2S1,DEFA1 (includes others),DLX3,DOCK2,DOK2,EREG,FCAR,FCER1G,FCGR3A/FCGR3B,FERMT3,GDF15,GPR183,HAPLN4,HAVCR2,HMGA2,HMOX1,IGHM,IGHV3-30,IGHV3-33,IGHV4-59,IGKV1-16,IGKV2-30,IGLV2-14,IGLV…	111	Adipose - Subcutaneous	MacrophageSum
Inflammatory Response	Inflammatory response	1.03e-23	Increased	4.826	ADAM8,ADORA3,BLNK,C5AR2,CCL18,CCL19,CCL20,CCL22,CCL3,CCL7,CCR1,CCR5,CD28,CD72,CXADR,CXCL1,CXCL10,CXCL2,CXCL3,CXCL5,CXCR4,DEFA1 (includes others),GPR183,IL10,IL18,IL1B,ITGAL,ITGB2,JAML,LCP1,LGALS9,LILRA5,LPAR2,LSP1,LYZ,MMP9,NCKAP1L,NLRP3,OSM,PLA2G7,PLAUR,PTPRO,RAC2,RGS1,SCG2,SIGLEC9,SOCS3,SPP1,TUBB3,VNN1	50	Adipose - Subcutaneous	MacrophageSum
Cellular Development,Cellular Growth and Proliferation	Proliferation of blood cells	1.21e-23		-0.177	ALCAM,BIRC5,CCL20,CCL3,CCR5,CD28,CD300A,CD37,CD48,CD72,CD80,CD83,CD84,CD86,CDKN2A,CHRNA1,CXCL2,GPR183,HAVCR1,HAVCR2,HMOX1,IGHM,IL10,IL12RB1,IL18,IL1B,IL24,IL27,IL4I1,KCNN4,LGALS9,LILRB1,LILRB2,LILRB4,LST1,NCKAP1L,PLCB2,PTPN6,PTPRO,RAC2,SLAMF7,SOCS3,SPN,SPP1,TFRC,TNFSF9,TREM1,TYROBP	48	Adipose - Subcutaneous	MacrophageSum
Cellular Compromise,Inflammatory Response	Degranulation of neutrophils	1.42e-23		NA	ADA2,ADAM8,C3AR1,C5AR1,CD300A,CD53,CD68,CHI3L1,CHIT1,CTSB,CTSD,CTSS,CXCL1,DEFA1 (includes others),DOCK2,FCAR,FCER1G,FCGR2A,FCGR3A/FCGR3B,FGR,GM2A,GPR84,HK3,HSPA6,IQGAP2,ITGAL,ITGAM,ITGAX,ITGB2,KCNAB2,LILRA3,LILRB2,LILRB3,LYZ,MCEMP1,MMP8,MMP9,NCKAP1L,NFAM1,OLR1,OSCAR,PLAUR,PTPN6,RETN,RNASE2,RNASET2,SIGLEC9,SIRPB1,SLC11A1,TREM1,TYROBP,VNN1	52	Adipose - Subcutaneous	MacrophageSum
Cellular Growth and Proliferation,Lymphoid Tissue Structure and Development	Proliferation of lymphatic system cells	1.92e-23		-0.07	ALCAM,BIRC5,CCL20,CCR5,CD28,CD300A,CD37,CD48,CD80,CD83,CD84,CD86,CDKN2A,CHRNA1,GPR183,HAVCR1,HAVCR2,HMOX1,IGHM,IL10,IL12RB1,IL18,IL1B,IL24,IL27,IL4I1,KCNN4,LGALS9,LILRB1,LILRB2,LILRB4,LST1,NCKAP1L,PLCB2,PTPN6,PTPRO,SLAMF7,SOCS3,SPN,SPP1,TFRC,TNFSF15,TNFSF9,TREM1,TYROBP	45	Adipose - Subcutaneous	MacrophageSum
Cellular Development,Cellular Growth and Proliferation,Lymphoid Tissue Structure and Development	Proliferation of lymphoid cells	1.19e-22		0.054	ALCAM,CCR5,CD28,CD300A,CD37,CD48,CD80,CD83,CD84,CD86,CDKN2A,CHRNA1,GPR183,HAVCR1,HAVCR2,HMOX1,IGHM,IL10,IL12RB1,IL18,IL1B,IL24,IL27,IL4I1,KCNN4,LGALS9,LILRB1,LILRB2,LILRB4,LST1,NCKAP1L,PLCB2,PTPN6,SLAMF7,SOCS3,SPN,SPP1,TFRC,TNFSF15,TNFSF9,TREM1,TYROBP	42	Adipose - Subcutaneous	MacrophageSum
Cellular Movement,Hematological System Development and Function,Immune Cell Trafficking,Inflammatory Response	Cell movement of phagocytes	2.92e-22	Increased	4.714	ADORA3,C5AR2,CCL19,CCL20,CCL22,CCL3,CCL7,CCR1,CCR5,CD28,CD72,CXADR,CXCL1,CXCL10,CXCL2,CXCL3,CXCL5,CXCR4,DEFA1 (includes others),FCAR,IL10,IL1B,ITGAL,ITGAM,ITGAX,ITGB2,JAML,LPAR2,LSP1,MMP9,MS4A4A,NCKAP1L,PLA2G7,PLAUR,PLCB2,PTPRO,RAC2,SPP1,TNFSF9	39	Adipose - Subcutaneous	MacrophageSum
Cellular Development,Cellular Growth and Proliferation,Hematological System Development and Function,Lymphoid Tissue Structure and Development	Proliferation of immune cells	5.36e-22		-0.008	ALCAM,CCR5,CD28,CD300A,CD37,CD48,CD72,CD80,CD83,CD84,CD86,CDKN2A,CHRNA1,CXCL2,GPR183,HAVCR1,HAVCR2,HMOX1,IGHM,IL10,IL12RB1,IL18,IL1B,IL24,IL27,IL4I1,KCNN4,LGALS9,LILRB1,LILRB2,LILRB4,LST1,NCKAP1L,PLCB2,PTPN6,SLAMF7,SOCS3,SPN,SPP1,TFRC,TNFSF9,TREM1,TYROBP	43	Adipose - Subcutaneous	MacrophageSum
Cellular Development,Cellular Growth and Proliferation,Hematological System Development and Function,Lymphoid Tissue Structure and Development	Proliferation of mononuclear leukocytes	5.81e-22		-0.14	ALCAM,CCR5,CD28,CD300A,CD37,CD48,CD80,CD83,CD84,CD86,CDKN2A,CHRNA1,CXCL2,GPR183,HAVCR1,HAVCR2,HMOX1,IGHM,IL10,IL12RB1,IL18,IL1B,IL24,IL27,IL4I1,KCNN4,LGALS9,LILRB1,LILRB2,LILRB4,LST1,NCKAP1L,PLCB2,PTPN6,SLAMF7,SOCS3,SPN,SPP1,TFRC,TNFSF9,TREM1,TYROBP	42	Adipose - Subcutaneous	MacrophageSum
Connective Tissue Disorders,Inflammatory Disease,Organismal Injury and Abnormalities,Skeletal and Muscular Disorders	Rheumatic Disease	6.25e-22		NA	ADAM8,ADCY8,ADORA3,ALPL,AQP9,ATP1B1,BIRC5,BLNK,C1QA,C1QB,C3AR1,CAMK2B,CCL18,CCL19,CCL20,CCL22,CCL3,CCL7,CCR1,CCR5,CD180,CD22,CD28,CD300C,CD68,CD72,CD80,CD83,CD86,CDKN2A,CEMIP,CHI3L1,CTSB,CXCL1,CXCL10,CXCL16,CXCL2,CXCL3,CXCL5,CXCR4,CYP2S1,DEFA1 (includes others),DPYS,DUSP2,FCAR,FCGR1A,FCGR2A,FCGR3A/FCGR3B,FGR,FPR3,GRIK4,HAMP,HAVCR1,HAVCR2,HMOX1,IGHM,IL10,IL18,IL1B,IL1RN,ITGAM,ITGAX,ITGB2,LCP1,LGAL…	99	Adipose - Subcutaneous	MacrophageSum
Cellular Development,Cellular Growth and Proliferation,Hematological System Development and Function,Lymphoid Tissue Structure and Development	Proliferation of lymphocytes	6.86e-22		-0.087	ALCAM,CCR5,CD28,CD300A,CD37,CD48,CD80,CD83,CD84,CD86,CDKN2A,CHRNA1,GPR183,HAVCR1,HAVCR2,HMOX1,IGHM,IL10,IL12RB1,IL18,IL1B,IL24,IL27,IL4I1,KCNN4,LGALS9,LILRB1,LILRB2,LILRB4,LST1,NCKAP1L,PLCB2,PTPN6,SLAMF7,SOCS3,SPN,SPP1,TFRC,TNFSF9,TREM1,TYROBP	41	Adipose - Subcutaneous	MacrophageSum
Cell-To-Cell Signaling and Interaction,Hematological System Development and Function	Interaction of leukocytes	1.36e-21	Increased	3.913	ALCAM,ARRB2,C5AR2,CCL19,CCL20,CCL22,CCL3,CCR1,CD48,CD80,CD83,CD86,CXCL10,CXCL2,CXCR4,DOCK2,FCGR1A,FCGR2A,FCGR3A/FCGR3B,FERMT3,GDF15,IL10,IL18,IL1B,ITGAD,ITGAL,ITGAM,ITGAX,ITGB2,LGALS9,LIPG,P2RX7,PLAUR,RGS1,SPP1,TFRC,TYROBP	37	Adipose - Subcutaneous	MacrophageSum
Cellular Movement	Cell movement of myeloid cells	1.54e-21	Increased	4.656	C5AR2,CCL19,CCL20,CCL22,CCL3,CCL7,CCR1,CD28,CD72,CXADR,CXCL1,CXCL10,CXCL2,CXCL3,CXCL5,CXCR4,DEFA1 (includes others),FCAR,GDF15,IL10,IL1B,ITGAL,ITGAM,ITGAX,ITGB2,JAML,LGALS9,LPAR2,MMP9,MS4A4A,NCKAP1L,PLA2G7,PLAUR,PLCB2,PTPRO,RAC2,SCG2,SPP1	38	Adipose - Subcutaneous	MacrophageSum
Cellular Movement	Chemotaxis	4.97e-21	Increased	5.096	ADGRE2,ADORA3,ARRB2,C5AR1,C5AR2,CCL18,CCL19,CCL20,CCL22,CCL3,CCL7,CCR1,CCR5,CD28,CD72,CXADR,CXCL1,CXCL10,CXCL2,CXCL3,CXCL5,CXCR4,DEFA1 (includes others),DOCK2,GPR183,IL10,IL1B,ITGAL,ITGB2,JAML,KCNN4,LCP1,LGALS9,LPAR2,LSP1,MMP9,NCKAP1L,PLA2G7,PLAUR,PTPRO,RAC2,RGS1,RNASE2,SCG2,SOCS3,SPN,SPP1	47	Adipose - Subcutaneous	MacrophageSum
Cellular Movement,Hematological System Development and Function,Immune Cell Trafficking,Inflammatory Response	Chemotaxis of phagocytes	6.56e-21	Increased	4.134	ADORA3,C5AR2,CCL19,CCL20,CCL22,CCL3,CCL7,CCR1,CCR5,CD28,CD72,CXADR,CXCL1,CXCL10,CXCL2,CXCL3,CXCL5,CXCR4,DEFA1 (includes others),IL10,IL1B,ITGAL,ITGB2,JAML,LPAR2,LSP1,NCKAP1L,PLA2G7,PLAUR,PTPRO,RAC2,SPP1	32	Adipose - Subcutaneous	MacrophageSum
Cell-To-Cell Signaling and Interaction,Hematological System Development and Function	Binding of leukocytes	9.51e-21	Increased	3.811	ALCAM,ARRB2,C5AR2,CCL19,CCL20,CCL22,CCL3,CCR1,CD48,CD83,CD86,CXCL10,CXCL2,CXCR4,DOCK2,FCGR1A,FCGR2A,FCGR3A/FCGR3B,FERMT3,GDF15,IL10,IL18,IL1B,ITGAD,ITGAL,ITGAM,ITGAX,ITGB2,LGALS9,LIPG,P2RX7,PLAUR,RGS1,SPP1,TFRC,TYROBP	36	Adipose - Subcutaneous	MacrophageSum
Dermatological Diseases and Conditions,Organismal Injury and Abnormalities	Psoriasis	2.62e-20		NA	ADAMDEC1,ADORA3,ALOX15B,APOC1,AQP9,ATP1B1,BLNK,C3AR1,CCL20,CHIT1,CLEC7A,CRABP2,CTSB,CTSS,CTSV,CXCL1,CXCL10,CXCL3,CXCL5,DEFA1 (includes others),DLX3,FCGR1A,FCGR2A,FCGR3A/FCGR3B,GAL,GK,GM2A,GNA15,HMOX1,IFI30,IL10,IL18,IL1B,IL24,IL27,ITGAL,KLK4,KRT16,KRT79,KYNU,LILRB1,mir-142,mir-146,MKI67,MMP1,MMP12,MMP19,MMP9,OAS1,OASL,OSM,P2RX7,PCLAF,PTPN6,RARRES1,RGS1,SLAMF7,SOCS3,TLR1,VNN1,VNN3	61	Adipose - Subcutaneous	MacrophageSum
Cell-To-Cell Signaling and Interaction	Interaction of blood cells	8.56e-20	Increased	4.161	ALCAM,ARRB2,C5AR2,CCL19,CCL20,CCL22,CCL3,CCR1,CD48,CD80,CD83,CD86,CXCL10,CXCL2,CXCR4,DOCK2,FCGR1A,FCGR2A,FCGR3A/FCGR3B,FERMT3,GDF15,IGHM,IL10,IL18,IL1B,ITGAD,ITGAL,ITGAM,ITGAX,ITGB2,LGALS9,LIPG,P2RX7,PLAUR,RGS1,SPP1,TFRC,TYROBP	38	Adipose - Subcutaneous	MacrophageSum
Immunological Disease	Systemic autoimmune syndrome	3.47e-19		NA	ADA2,ADAM8,ADCY8,ALPL,APOBR,AQP9,ATP1B1,BIRC5,BLNK,C1QA,C3AR1,CCL18,CCL19,CCL20,CCL22,CCL3,CCL7,CCR1,CCR5,CD180,CD22,CD28,CD300C,CD52,CD68,CD80,CD83,CD86,CEMIP,CHI3L1,CTSB,CUX2,CXCL1,CXCL10,CXCL16,CXCL2,CXCL3,CXCL5,CXCR4,CYP2S1,DEFA1 (includes others),DUSP2,FCAR,FCGR1A,FCGR2A,FCGR3A/FCGR3B,FGR,GPR183,GRIK4,HAMP,HAVCR1,HAVCR2,HMOX1,IGHM,IL10,IL18,IL1B,IL1RN,ITGAM,ITGAX,ITGB2,LCP1,LGALS9,LILRB2,LIN…	93	Adipose - Subcutaneous	MacrophageSum
Cell-To-Cell Signaling and Interaction	Binding of blood cells	5.93e-19	Increased	4.061	ALCAM,ARRB2,C5AR2,CCL19,CCL20,CCL22,CCL3,CCR1,CD48,CD83,CD86,CXCL10,CXCL2,CXCR4,DOCK2,FCGR1A,FCGR2A,FCGR3A/FCGR3B,FERMT3,GDF15,IGHM,IL10,IL18,IL1B,ITGAD,ITGAL,ITGAM,ITGAX,ITGB2,LGALS9,LIPG,P2RX7,PLAUR,RGS1,SPP1,TFRC,TYROBP	37	Adipose - Subcutaneous	MacrophageSum
Cellular Movement	Chemotaxis of myeloid cells	6.46e-19	Increased	4.244	C5AR2,CCL19,CCL22,CCL3,CCL7,CCR1,CD28,CD72,CXADR,CXCL1,CXCL10,CXCL2,CXCL3,CXCL5,CXCR4,DEFA1 (includes others),IL10,IL1B,ITGAL,ITGB2,JAML,LGALS9,LPAR2,NCKAP1L,PLA2G7,PLAUR,PTPRO,RAC2,SCG2,SPP1	30	Adipose - Subcutaneous	MacrophageSum
Dermatological Diseases and Conditions,Infectious Diseases,Organismal Injury and Abnormalities	Lepromatous leprosy	7.16e-19		NA	BLNK,CCL3,CCR1,CD22,CD80,CD83,CHIT1,FCER1G,FCGR2A,GDF15,IGHM,IGKV2-24,LILRA2,LILRA3,LILRB3,LY86,MSR1,SIGLEC7	18	Adipose - Subcutaneous	MacrophageSum
Cell-To-Cell Signaling and Interaction	Activation of cells	1.01e-18	Increased	2.74	ARRB2,BCL2A1,BTK,CCL3,CCL7,CD180,CD22,CD28,CD300A,CD300LF,CD48,CD80,CD84,CD86,CDKN2A,CLEC7A,CTSS,CXCL10,CXCL3,CXCL5,CXCR4,EGR2,FCER1G,FCGR2A,FCGR3A/FCGR3B,GNA15,HAVCR1,HAVCR2,IL10,IL1B,IL27,ITGB2,LILRA2,LILRA5,LILRB1,LILRB2,MMP1,P2RX7,PIK3R5,PIK3R6,PTPN6,RNASE2,SIGLEC9,SLC11A1,SPI1,STXBP2,TLR1,TNFSF9,TYROBP	49	Adipose - Subcutaneous	MacrophageSum
Cell Death and Survival	Cell death of immune cells	1.05e-18	Increased	2.814	ADORA3,BTK,CCL19,CCL3,CCR5,CD28,CD300A,CD48,CDKN2A,CTSB,CTSD,CXCL1,CXCR4,FCAR,FCGR1A,FCGR3A/FCGR3B,HCST,IGHM,IL10,IL18,IL1B,IL1RN,IL24,ITGAL,ITGAM,ITGB2,LGALS9,LILRB1,mir-142,mir-146,MYBL2,NLRC4,OSCAR,P2RX7,RAC2,SIGLEC9,SPP1,TNFSF9,TREM1	39	Adipose - Subcutaneous	MacrophageSum
Cell-To-Cell Signaling and Interaction,Hematological System Development and Function,Immune Cell Trafficking	Adhesion of immune cells	1.39e-18	Increased	3.141	ALCAM,ARRB2,C5AR2,CCL19,CCL20,CCL22,CD48,CD83,CXCL10,CXCL2,CXCR4,DOCK2,FCGR1A,FCGR2A,FCGR3A/FCGR3B,FERMT3,GDF15,IL10,IL18,IL1B,ITGAD,ITGAL,ITGAM,ITGAX,ITGB2,LGALS9,LIPG,P2RX7,PLAUR,RGS1,SPP1,TYROBP	32	Adipose - Subcutaneous	MacrophageSum
Cell-To-Cell Signaling and Interaction	Adhesion of blood cells	2.04e-18	Increased	3.254	ALCAM,ARRB2,C5AR2,CCL19,CCL20,CCL22,CCL3,CD48,CD83,CXCL10,CXCL2,CXCR4,DOCK2,FCGR1A,FCGR2A,FCGR3A/FCGR3B,FERMT3,GDF15,IGHM,IL10,IL18,IL1B,ITGAD,ITGAL,ITGAM,ITGAX,ITGB2,LGALS9,LIPG,P2RX7,PLAUR,RGS1,SPP1,TYROBP	34	Adipose - Subcutaneous	MacrophageSum
Cellular Movement,Hematological System Development and Function,Immune Cell Trafficking	Cell movement of mononuclear leukocytes	7.03e-18	Increased	4.783	CCL18,CCL19,CCL20,CCL22,CCL3,CCL7,CCR1,CCR5,CD28,CD48,CD86,CXCL10,CXCL16,CXCL3,CXCR4,DEFA1 (includes others),DOCK2,FERMT3,IL10,IL18,IL1B,ITGAL,ITGAM,ITGAX,ITGB2,KCNN4,LCP1,LPAR2,MMP9,PLA2G7,PLAUR,PTPRO,RGS1,SOCS3,SPP1	35	Adipose - Subcutaneous	MacrophageSum
Connective Tissue Disorders,Inflammatory Disease,Inflammatory Response,Organismal Injury and Abnormalities,Skeletal and Muscular Disorders	Inflammation of joint	8.35e-18		NA	ADAM8,ADCY8,ADORA3,ALPL,AQP9,ATP1B1,BIRC5,BLNK,C1QA,C3AR1,CCL18,CCL19,CCL20,CCL22,CCL3,CCL7,CCR1,CCR5,CD180,CD28,CD300C,CD68,CD72,CD80,CD83,CD86,CDKN2A,CEMIP,CHI3L1,CTSB,CXCL1,CXCL10,CXCL2,CXCL3,CXCL5,CXCR4,DEFA1 (includes others),DPYS,DUSP2,FCGR2A,FCGR3A/FCGR3B,GRIK4,HAMP,HAVCR1,HAVCR2,HMOX1,IGHM,IL10,IL18,IL1B,IL1RN,ITGAM,ITGB2,LCP1,LINC00922,LST1,LYZ,mir-142,mir-146,MMP1,MMP12,MMP19,MMP7,MMP9,…	77	Adipose - Subcutaneous	MacrophageSum
Cellular Function and Maintenance,Molecular Transport	Flux of ion	2.19e-17	Increased	3.901	BTK,CCL18,CCL19,CCL20,CCL3,CCL7,CCR1,CCR5,CD28,CD300A,CXCL1,CXCL3,CXCL5,CXCR4,DEFA1 (includes others),FCGR1A,FCGR3A/FCGR3B,FPR3,GPR183,IL10,IL18,ITGB2,KCNJ5,LILRB1,MMP1,OSCAR,P2RX7,P2RY1,SLC4A8,SLC9A7	30	Adipose - Subcutaneous	MacrophageSum
Cellular Development,Cellular Growth and Proliferation,Hematological System Development and Function,Lymphoid Tissue Structure and Development	Cell proliferation of T lymphocytes	3.11e-17		0.032	ALCAM,CCR5,CD28,CD37,CD80,CD83,CD84,CD86,CDKN2A,HAVCR1,HAVCR2,HMOX1,IGHM,IL10,IL12RB1,IL18,IL1B,IL27,IL4I1,KCNN4,LGALS9,LILRB1,LILRB2,LILRB4,PLCB2,PTPN6,SOCS3,SPN,SPP1,TFRC,TNFSF9,TREM1	32	Adipose - Subcutaneous	MacrophageSum
Cellular Function and Maintenance,Molecular Transport	Flux of inorganic cation	4.36e-17	Increased	3.777	BTK,CCL18,CCL19,CCL20,CCL3,CCL7,CCR1,CCR5,CD28,CD300A,CXCL1,CXCL3,CXCL5,CXCR4,DEFA1 (includes others),FCGR1A,FCGR3A/FCGR3B,FPR3,GPR183,IL10,IL18,ITGB2,KCNJ5,LILRB1,MMP1,OSCAR,P2RX7,P2RY1,SLC9A7	29	Adipose - Subcutaneous	MacrophageSum
Cell Signaling,Cellular Function and Maintenance,Molecular Transport,Vitamin and Mineral Metabolism	Flux of Ca2+	1.3e-16	Increased	3.649	BTK,CCL18,CCL19,CCL20,CCL3,CCL7,CCR1,CCR5,CD28,CD300A,CXCL1,CXCL3,CXCL5,CXCR4,DEFA1 (includes others),FCGR1A,FCGR3A/FCGR3B,FPR3,GPR183,IL10,IL18,ITGB2,KCNJ5,LILRB1,MMP1,OSCAR,P2RX7,P2RY1	28	Adipose - Subcutaneous	MacrophageSum
Connective Tissue Disorders,Organismal Injury and Abnormalities,Skeletal and Muscular Disorders	Non-traumatic arthropathy	1.69e-16		NA	ADAM8,ADCY8,ALPL,AQP9,ATP1B1,BIRC5,BLNK,C1QA,C3AR1,CCL18,CCL19,CCL20,CCL22,CCL3,CCL7,CCR1,CCR5,CD180,CD28,CD300C,CD68,CD80,CD83,CD86,CDKN2A,CEMIP,CHI3L1,CTSB,CXCL1,CXCL10,CXCL2,CXCL3,CXCL5,CXCR4,DEFA1 (includes others),DUSP2,FCGR2A,FCGR3A/FCGR3B,GRIK4,HAMP,HAVCR1,HAVCR2,HMOX1,IGHM,IL10,IL18,IL1B,IL1RN,ITGB2,LCP1,LINC00922,LST1,LYZ,mir-142,mir-146,MMP1,MMP12,MMP19,MMP7,MMP9,OSM,PLAUR,PRG4,RASGRF1,…	71	Adipose - Subcutaneous	MacrophageSum
Dermatological Diseases and Conditions,Infectious Diseases,Organismal Injury and Abnormalities	Leprosy	1.84e-16		NA	BLNK,CCL3,CCR1,CD22,CD28,CD80,CD83,CHIT1,FCER1G,FCGR2A,GDF15,IGHM,IGKV2-24,IL12RB1,LILRA2,LILRA3,LILRB3,LY86,MSR1,SIGLEC7,TLR1	21	Adipose - Subcutaneous	MacrophageSum
Cellular Movement,Hematological System Development and Function,Immune Cell Trafficking	Migration of mononuclear leukocytes	2.2e-16	Increased	4.199	CCL18,CCL19,CCL20,CCL22,CCL3,CCL7,CCR1,CCR5,CD28,CD48,CD86,CXCL10,CXCL16,CXCR4,DEFA1 (includes others),DOCK2,FERMT3,IL10,IL18,ITGAL,ITGAM,ITGAX,ITGB2,KCNN4,LCP1,MMP9,RGS1,SOCS3,SPP1	29	Adipose - Subcutaneous	MacrophageSum
Cellular Function and Maintenance	Ion homeostasis of cells	7.59e-16	Increased	3.901	ATP1B1,BTK,CCL18,CCL19,CCL20,CCL3,CCL7,CCR1,CCR5,CD28,CD300A,CD52,CXCL1,CXCL3,CXCL5,CXCR4,DEFA1 (includes others),FCGR1A,FCGR3A/FCGR3B,FPR3,GPR183,HAMP,HMOX1,IL10,IL18,ITGB2,KCNJ5,LILRB1,LPAR2,MMP1,OSCAR,P2RX7,P2RY1,SLC11A1,SLC12A5,SLC4A8,SLC9A7	37	Adipose - Subcutaneous	MacrophageSum
Cell Signaling,Molecular Transport,Vitamin and Mineral Metabolism	Mobilization of Ca2+	8.61e-16	Increased	3.09	ARRB2,BTK,C3AR1,C5AR1,CCL19,CCL22,CCL3,CCL7,CCR1,CCR5,CD28,CD300A,CD48,CD84,CXCL1,CXCR4,DEFA1 (includes others),FCER1G,FCGR1A,FCGR2A,FCGR3A/FCGR3B,GNA15,ITGB2,LGALS9,LILRA5,LILRB1,LPAR2,P2RX7,PILRA,PLAUR,TREM1	31	Adipose - Subcutaneous	MacrophageSum
Connective Tissue Disorders,Immunological Disease,Inflammatory Disease,Inflammatory Response,Organismal Injury and Abnormalities,Skeletal and Muscular Disorders	Rheumatoid arthritis	8.88e-16		NA	ADAM8,ADCY8,ALPL,AQP9,ATP1B1,BIRC5,BLNK,C1QA,C3AR1,CCL18,CCL19,CCL20,CCL22,CCL3,CCL7,CCR1,CCR5,CD180,CD28,CD300C,CD68,CD80,CD83,CD86,CEMIP,CHI3L1,CTSB,CXCL1,CXCL10,CXCL2,CXCL3,CXCL5,CXCR4,DEFA1 (includes others),DUSP2,FCGR2A,FCGR3A/FCGR3B,GRIK4,HAMP,HAVCR1,HAVCR2,HMOX1,IGHM,IL10,IL18,IL1B,IL1RN,ITGB2,LCP1,LINC00922,LST1,LYZ,mir-142,mir-146,MMP1,MMP9,OSM,PLAUR,RASGRF1,SOCS3,SPP1,TFRC,TLR1,TNFSF15	64	Adipose - Subcutaneous	MacrophageSum
Cell-To-Cell Signaling and Interaction	Communication of cells	1.1e-15		NA	ADCY8,ADGRE2,ADM2,ADORA3,ALCAM,ARRB2,BLNK,BTK,C3AR1,C5AR1,CAMK2B,CCL18,CCL19,CCL20,CCL22,CCL7,CCR1,CCR5,CD28,CD83,CLEC7A,CRABP2,CXCL1,CXCL10,CXCL16,CXCL2,CXCL3,CXCL5,CXCR4,DAPP1,DOK2,EREG,FCGR1A,FFAR3,FPR3,GAL,GDF15,GNA15,GPR183,GPR65,GPR84,HASPIN,HMOX1,IGSF6,IL1B,IQGAP2,ITGAM,LILRA2,LILRA3,LILRB1,LILRB2,LILRB3,LILRB4,LPAR2,NFAM1,P2RX5,P2RX7,P2RY1,PILRA,PLAUR,PLCB2,PTPN6,RAC2,RASGRF1,RGS1,RPS6KA1…	73	Adipose - Subcutaneous	MacrophageSum
Cardiovascular Disease,Organismal Injury and Abnormalities	Intermediate disease stage peripheral arterial disease	1.16e-15		NA	ADA2,C3AR1,C5AR1,CAPG,CCL18,CCR1,CD53,CD83,CEMIP,CTSB,CTSS,CXCR4,CYTIP,EGR2,FCGR1A,FCGR2A,FCGR3A/FCGR3B,IFI30,LAPTM5,LCP1,LILRB2,PLAUR,SAMSN1,SLA,SPP1,TREM1	26	Adipose - Subcutaneous	MacrophageSum
Inflammatory Response,Organismal Injury and Abnormalities	Inflammation of organ	1.53e-15		NA	ADAMDEC1,ADORA3,ANGPTL6,ATP1B1,BCL2A1,C3AR1,C5AR1,CAPG,CCL18,CCL20,CCL22,CCL7,CCR5,CD180,CD48,CD80,CD86,CDKN2A,CHRNA1,CLEC7A,CTSD,CTSV,CXCL1,CXCL10,CXCL16,CXCL2,CXCL3,CXCL5,CXCR4,DEFA1 (includes others),DUSP2,FCER1G,FCGBP,FCGR1A,FCGR2A,FCGR3A/FCGR3B,FGR,HAVCR1,HAVCR2,HMGA2,IFI30,IFNLR1,IGHM,IL10,IL1B,IL1RN,IL24,ITGAM,ITGAX,KCNN4,KLK4,KRT16,LGALS9,LPAR2,mir-142,mir-146,MKI67,MMP1,MMP12,MMP19,MMP8,…	72	Adipose - Subcutaneous	MacrophageSum
Cellular Movement,Immune Cell Trafficking	Migration of lymphatic system cells	1.54e-15	Increased	4.278	ALCAM,CCL18,CCL19,CCL20,CCL22,CCL3,CCR1,CCR5,CD28,CD48,CD86,CXCL10,CXCL16,CXCR4,DEFA1 (includes others),DOCK2,FERMT3,IL10,IL18,ITGAL,ITGB2,KCNN4,LCP1,MMP9,RGS1,SOCS3,SPP1	27	Adipose - Subcutaneous	MacrophageSum
Cell-To-Cell Signaling and Interaction	Signal transduction	2.72e-15		NA	ADCY8,ADGRE2,ADM2,ADORA3,ALCAM,ARRB2,BLNK,BTK,C3AR1,C5AR1,CAMK2B,CCL18,CCL19,CCL20,CCL22,CCL7,CCR1,CCR5,CD28,CD83,CRABP2,CXCL1,CXCL10,CXCL16,CXCL2,CXCL3,CXCL5,CXCR4,DAPP1,DOK2,EREG,FCGR1A,FFAR3,FPR3,GAL,GDF15,GNA15,GPR183,GPR65,GPR84,HASPIN,HMOX1,IGSF6,IL1B,IQGAP2,LILRA2,LILRA3,LILRB1,LILRB2,LILRB3,LILRB4,LPAR2,NFAM1,P2RX5,P2RY1,PILRA,PLAUR,PLCB2,PTPN6,RAC2,RASGRF1,RGS1,RPS6KA1,SCG2,SIRPB1,SPN,TL…	70	Adipose - Subcutaneous	MacrophageSum
Cell-To-Cell Signaling and Interaction,Hematological System Development and Function	Activation of blood cells	3.75e-15	Increased	2.375	ARRB2,BTK,CCL3,CCL7,CD180,CD22,CD28,CD300A,CD300LF,CD48,CD80,CD84,CD86,CLEC7A,CTSS,CXCL3,FCER1G,FCGR2A,FCGR3A/FCGR3B,GNA15,HAVCR1,HAVCR2,IL10,IL1B,ITGB2,LILRB1,LILRB2,PIK3R5,PIK3R6,PTPN6,RNASE2,SIGLEC9,SLC11A1,STXBP2,TLR1,TNFSF9,TYROBP	37	Adipose - Subcutaneous	MacrophageSum
Cell Signaling,Cell-To-Cell Signaling and Interaction	Cytokine and chemokine mediated signaling pathway	8.9e-15		NA	BIRC5,CCL19,CCL20,CCL22,CCL3,CCR1,CCR5,CD80,CD86,CXCL1,CXCL10,CXCL2,EREG,HMOX1,IFNLR1,IL10,IL12RB1,IL18,IL1B,IL1RN,IL24,ITGAM,ITGAX,ITGB2,MMP1,MMP9,OSM,PTPN6,SOCS3	29	Adipose - Subcutaneous	MacrophageSum
Cellular Movement,Hematological System Development and Function,Immune Cell Trafficking	Lymphocyte migration	1.21e-14	Increased	4.176	CCL18,CCL19,CCL20,CCL22,CCL3,CCR1,CCR5,CD28,CD48,CD86,CXCL10,CXCL16,CXCR4,DEFA1 (includes others),DOCK2,FERMT3,IL10,IL18,ITGAL,ITGB2,KCNN4,LCP1,RGS1,SOCS3,SPP1	25	Adipose - Subcutaneous	MacrophageSum
Cell-To-Cell Signaling and Interaction,Hematological System Development and Function,Immune Cell Trafficking,Inflammatory Response	Activation of leukocytes	1.63e-14	Increased	2.375	BTK,CCL3,CCL7,CD180,CD22,CD28,CD300A,CD300LF,CD48,CD80,CD84,CD86,CLEC7A,CTSS,CXCL3,FCER1G,FCGR2A,FCGR3A/FCGR3B,HAVCR1,HAVCR2,IL10,IL1B,ITGB2,LILRB1,LILRB2,RNASE2,SIGLEC9,SLC11A1,STXBP2,TLR1,TNFSF9,TYROBP	32	Adipose - Subcutaneous	MacrophageSum
Cellular Movement,Hematological System Development and Function,Immune Cell Trafficking	Cell movement of lymphocytes	2.77e-14	Increased	4.11	CCL18,CCL19,CCL20,CCL22,CCL3,CCR1,CCR5,CD28,CD48,CD86,CXCL10,CXCL16,CXCR4,DEFA1 (includes others),DOCK2,FERMT3,IL10,IL18,ITGAL,ITGB2,KCNN4,LCP1,MMP9,RGS1,SOCS3,SPP1	26	Adipose - Subcutaneous	MacrophageSum
Cellular Movement,Hematological System Development and Function,Immune Cell Trafficking	Cell movement of granulocytes	4.16e-14	Increased	3.656	C5AR2,CCL19,CCL3,CCL7,CCR1,CD28,CXADR,CXCL1,CXCL10,CXCL2,CXCL3,CXCL5,GDF15,IL1B,ITGAM,ITGB2,JAML,LGALS9,NCKAP1L,PLAUR,PLCB2,RAC2,SCG2,SPP1	24	Adipose - Subcutaneous	MacrophageSum
Cellular Movement,Hematological System Development and Function,Immune Cell Trafficking,Inflammatory Response	Chemotaxis of mononuclear leukocytes	6.21e-14	Increased	3.691	CCL18,CCL19,CCL20,CCL22,CCL3,CCL7,CCR1,CCR5,CXCL10,CXCR4,DEFA1 (includes others),IL10,IL1B,ITGAL,LCP1,LPAR2,MMP9,PLA2G7,PLAUR,PTPRO,RGS1,SOCS3,SPP1	23	Adipose - Subcutaneous	MacrophageSum
Inflammatory Disease	Chronic inflammatory disorder	2.16e-13		NA	ADAM8,ADCY8,ADORA3,ALPL,AQP9,ATP1B1,BIRC5,BLNK,C1QA,C3AR1,CAPG,CCL18,CCL19,CCL20,CCL22,CCL3,CCL7,CCR1,CCR5,CD180,CD28,CD300C,CD52,CD68,CD80,CD83,CD86,CDKN2A,CEMIP,CHI3L1,CTSB,CTSD,CXCL1,CXCL10,CXCL2,CXCL3,CXCL5,CXCR4,DEFA1 (includes others),DUSP2,FCGR1A,FCGR2A,FCGR3A/FCGR3B,FHAD1,GRIK4,HAMP,HAVCR1,HAVCR2,HMOX1,IFNLR1,IGHM,IL10,IL18,IL1B,IL1RN,IL24,ITGB2,LCP1,LGALS9,LINC00922,LST1,LYZ,mir-142,mir-…	78	Adipose - Subcutaneous	MacrophageSum
Cardiovascular Disease,Organismal Injury and Abnormalities	Peripheral arterial disease	2.52e-13		NA	ADA2,C3AR1,C5AR1,CAPG,CCL18,CCR1,CD53,CD83,CEMIP,CTSB,CTSS,CXCR4,CYTIP,EGR2,FCGR1A,FCGR2A,FCGR3A/FCGR3B,IFI30,LAPTM5,LCP1,LILRB2,MSR1,P2RY1,PLAUR,SAMSN1,SLA,SPP1,TREM1,TUBB3	29	Adipose - Subcutaneous	MacrophageSum
Cell Signaling	Cell surface receptor linked signal transduction	3.38e-13		NA	BIRC5,CCL19,CCL20,CCL22,CCL3,CCR1,CCR5,CD80,CD86,CXCL1,CXCL10,CXCL2,EREG,FERMT3,FGR,HMOX1,IFNLR1,IL10,IL12RB1,IL18,IL1B,IL1RN,IL24,ITGAM,ITGAX,ITGB2,MMP1,MMP9,OSM,PLEK,PTPN6,SOCS3	32	Adipose - Subcutaneous	MacrophageSum
Cell-mediated Immune Response,Cellular Movement,Hematological System Development and Function,Immune Cell Trafficking	T cell migration	5.54e-13	Increased	3.296	CCL18,CCL19,CCL20,CCL22,CCL3,CCR1,CCR5,CD28,CD86,CXCL10,CXCL16,CXCR4,DEFA1 (includes others),IL10,ITGB2,KCNN4,LCP1,RGS1,SOCS3,SPP1	20	Adipose - Subcutaneous	MacrophageSum
Cell-To-Cell Signaling and Interaction,Hematological System Development and Function	Interaction of mononuclear leukocytes	6.28e-13	Increased	3.901	CCL19,CCL20,CCL22,CCL3,CCR1,CD48,CD80,CD86,CXCR4,DOCK2,FERMT3,IL10,ITGAL,ITGAM,ITGAX,ITGB2,LIPG,PLAUR,RGS1,SPP1,TFRC	21	Adipose - Subcutaneous	MacrophageSum
Cellular Movement,Hematological System Development and Function,Immune Cell Trafficking,Inflammatory Response	Cell movement of monocytes	6.47e-13	Increased	3.896	CCL19,CCL20,CCL22,CCL3,CCL7,CCR1,CXCL10,CXCL3,CXCR4,IL10,IL1B,ITGAL,ITGAM,ITGAX,ITGB2,LPAR2,MMP9,PLA2G7,PLAUR,PTPRO	20	Adipose - Subcutaneous	MacrophageSum
Cardiovascular Disease,Organismal Injury and Abnormalities	Peripheral vascular disease	1.16e-12		NA	ADA2,ADCY8,C3AR1,C5AR1,CAPG,CCL18,CCR1,CCR5,CD53,CD83,CEMIP,CHRNA1,CTSB,CTSS,CXCL16,CXCR4,CYTIP,EGR2,FCGR1A,FCGR2A,FCGR3A/FCGR3B,IFI30,KCNE1,KCNJ1,LAPTM5,LCP1,LILRB2,MMP9,MSR1,NPL,OLR1,P2RY1,PLA2G7,PLAUR,RNASE2,SAMSN1,SLA,SLC16A6,SPP1,TREM1,TUBB3	41	Adipose - Subcutaneous	MacrophageSum
Cellular Movement,Hematological System Development and Function,Immune Cell Trafficking,Inflammatory Response	Chemotaxis of granulocytes	1.16e-12	Increased	3.278	C5AR2,CCL19,CCL3,CCL7,CD28,CXADR,CXCL1,CXCL10,CXCL2,CXCL3,CXCL5,ITGB2,JAML,LGALS9,NCKAP1L,PLAUR,RAC2,SCG2,SPP1	19	Adipose - Subcutaneous	MacrophageSum
Cellular Movement,Hematological System Development and Function,Immune Cell Trafficking	Cell movement of PBMCs	1.58e-12	Increased	2.464	CCL19,CCL20,CCL3,CCL7,CCR1,CCR5,CXCL10,CXCL16,CXCR4,IL10,ITGAM,LCP1,LPAR2,PLAUR,RGS1	15	Adipose - Subcutaneous	MacrophageSum
Cell Death and Survival	Apoptosis of leukocytes	1.58e-12		1.737	ADORA3,BTK,CCL19,CCL3,CCR5,CD28,CDKN2A,CXCL1,CXCR4,FCGR1A,FCGR3A/FCGR3B,IL10,IL18,IL1B,IL1RN,ITGAM,ITGB2,LGALS9,LILRB1,OSCAR,P2RX7,RAC2,SIGLEC9,SPP1,TREM1	25	Adipose - Subcutaneous	MacrophageSum
Cell-To-Cell Signaling and Interaction,Hematological System Development and Function	Binding of mononuclear leukocytes	2.85e-12	Increased	3.784	CCL19,CCL20,CCL22,CCL3,CCR1,CD48,CD86,CXCR4,DOCK2,FERMT3,IL10,ITGAL,ITGAM,ITGAX,ITGB2,LIPG,PLAUR,RGS1,SPP1,TFRC	20	Adipose - Subcutaneous	MacrophageSum
Cell-To-Cell Signaling and Interaction,Inflammatory Response	Immune response of leukocytes	7.4e-12		1.386	CD48,CD80,CXCL1,CXCL10,FCAR,FCGR2A,FCGR3A/FCGR3B,HMOX1,IL12RB1,IL18,ITGAM,ITGB2,LGALS9,LILRB1,LILRB2,mir-142,P2RX7,TREM1	18	Adipose - Subcutaneous	MacrophageSum
Cell-mediated Immune Response,Cellular Movement,Hematological System Development and Function,Immune Cell Trafficking	Cell movement of T lymphocytes	7.4e-12	Increased	3.03	CCL18,CCL19,CCL20,CCL22,CCL3,CCR1,CCR5,CD28,CD86,CXCL10,CXCL16,CXCR4,DEFA1 (includes others),ITGB2,LCP1,RGS1,SOCS3,SPP1	18	Adipose - Subcutaneous	MacrophageSum
Cellular Movement,Hematological System Development and Function,Immune Cell Trafficking,Inflammatory Response	Cell movement of neutrophils	8.43e-12	Increased	3.288	C5AR2,CCL19,CCL3,CCL7,CCR1,CD28,CXADR,CXCL1,CXCL2,CXCL3,CXCL5,IL1B,ITGAM,ITGB2,JAML,NCKAP1L,PLCB2,RAC2,SPP1	19	Adipose - Subcutaneous	MacrophageSum
Cellular Movement,Hematological System Development and Function,Immune Cell Trafficking	Cell movement of antigen presenting cells	1.81e-11	Increased	2.75	ADORA3,CCL19,CCL20,CCL22,CCL3,CCL7,CCR1,CCR5,CXCL10,CXCR4,DEFA1 (includes others),FCAR,IL10,IL1B,LSP1,SPP1,TNFSF9	17	Adipose - Subcutaneous	MacrophageSum
Cell-To-Cell Signaling and Interaction	Binding of myeloid cells	1.94e-11	Increased	2.112	CCL3,CCR1,CXCL10,CXCL2,FCGR1A,FCGR2A,FCGR3A/FCGR3B,GDF15,IL10,IL18,IL1B,ITGAD,ITGAL,ITGAM,ITGAX,ITGB2,LGALS9,LIPG,PLAUR	19	Adipose - Subcutaneous	MacrophageSum
Organismal Injury and Abnormalities,Reproductive System Disease	Endometriosis	2.11e-11		NA	ATP1B1,BCAT1,BIRC5,BUB1B,CCL18,CCL19,CCL22,CCR1,CD180,CD48,CD68,CEMIP,CXADR,CXCL10,CXCL5,CXCR4,DUSP2,GREM1,HMGA2,HSD17B2,IL10,IL18,ITGAL,ITGAM,KIF20A,mir-142,MMP1,MMP7,MMP9,MT1H,PBK,PLAUR,RARRES1,RASGRF1,SLC6A7,SPP1,TREM2	37	Adipose - Subcutaneous	MacrophageSum
Cellular Movement,Hematological System Development and Function,Immune Cell Trafficking,Inflammatory Response	Migration of phagocytes	2.54e-11	Increased	2.761	CCL19,CCL20,CCL22,CCL3,CCL7,CCR1,CXCL10,CXCL3,CXCL5,CXCR4,IL1B,ITGAM,ITGAX,ITGB2,MMP9,MS4A4A,PLCB2,SPP1,TNFSF9	19	Adipose - Subcutaneous	MacrophageSum
Inflammatory Response	Immune response of cells	3.34e-11	Increased	2.655	CD48,CD80,CDKN2A,CLEC7A,CTSD,CXCL1,CXCL10,DOCK2,FCAR,FCER1G,FCGR1A,FCGR2A,FCGR3A/FCGR3B,HAVCR1,HMOX1,IL10,IL12RB1,IL18,IL1B,ITGAM,ITGB2,LGALS9,LILRA2,LILRB1,LILRB2,mir-142,OSM,P2RX7,TIMD4,TREM1	30	Adipose - Subcutaneous	MacrophageSum
Cellular Movement,Hematological System Development and Function,Immune Cell Trafficking,Inflammatory Response,Lymphoid Tissue Structure and Development	Chemotaxis of lymphocytes	3.66e-11	Increased	2.871	CCL18,CCL19,CCL20,CCL22,CCL3,CCR1,CCR5,CXCL10,CXCR4,DEFA1 (includes others),IL10,LCP1,MMP9,RGS1,SOCS3,SPP1	16	Adipose - Subcutaneous	MacrophageSum
Cell-To-Cell Signaling and Interaction	Binding of tumor cell lines	3.79e-11	Increased	2.616	ALCAM,ALOX15B,CCL3,CCR5,CD28,CD68,CD80,CDCP1,CDKN2A,CTSB,CXADR,CXCL10,CXCL2,CXCL3,CXCR4,CYTIP,FCGR2A,FERMT3,GALNT6,GDF15,HAPLN4,IL18,IL1B,ITGAL,ITGAM,ITGAX,ITGB2,MMP19,OSM,PARVG,PLAUR,PTPN6,SPN,SPP1,TFRC,TNFSF9	36	Adipose - Subcutaneous	MacrophageSum
Immunological Disease	Hypersensitive reaction	4.34e-11		NA	ADGRE2,ATP1B1,CAPG,CCL18,CCL20,CCL22,CHIT1,CTSV,CXCR4,DEFA1 (includes others),DUSP2,FCER1G,FCGBP,FCGR1A,FCGR2A,FCGR3A/FCGR3B,FGR,GNA15,HAVCR1,HAVCR2,IFI30,IGHM,IL10,IL1RN,KLK4,KRT16,MKI67,OSM,PLA2G7,SOCS3,SPI1	31	Adipose - Subcutaneous	MacrophageSum
Cellular Movement,Hematological System Development and Function,Immune Cell Trafficking,Inflammatory Response	Cell movement of dendritic cells	7.14e-11	Increased	2.779	ADORA3,CCL19,CCL20,CCL22,CCL3,CCL7,CCR1,CCR5,CXCL10,CXCR4,IL1B,LSP1,SPP1,TNFSF9	14	Adipose - Subcutaneous	MacrophageSum
Inflammatory Response	Inflammation of body cavity	9.35e-11		NA	ADORA3,ANGPTL6,ATP1B1,C3AR1,C5AR1,CAPG,CCL18,CCL7,CCR5,CD180,CD48,CD80,CD86,CDKN2A,CHRNA1,CTSD,CXCL1,CXCL10,CXCL16,CXCL2,CXCL3,CXCL5,FCGR1A,FCGR2A,FCGR3A/FCGR3B,FGR,HAVCR1,HAVCR2,HMGA2,IFNLR1,IL10,IL1B,IL1RN,IL24,ITGAM,ITGAX,LGALS9,LPAR2,mir-142,mir-146,MMP1,MMP19,MMP8,MMP9,SOCS3,SPP1,ST14,TFRC,TLR1,TREM1	50	Adipose - Subcutaneous	MacrophageSum
Cell-To-Cell Signaling and Interaction,Hematological System Development and Function,Immune Cell Trafficking	Adhesion of mononuclear leukocytes	1.16e-10	Increased	2.959	CCL19,CCL20,CCL22,CD48,CXCR4,DOCK2,FERMT3,IL10,ITGAL,ITGAM,ITGAX,ITGB2,LIPG,PLAUR,RGS1,SPP1	16	Adipose - Subcutaneous	MacrophageSum
Inflammatory Response	Inflammation of absolute anatomical region	1.16e-10		NA	ADORA3,ANGPTL6,ATP1B1,C3AR1,C5AR1,CAPG,CCL18,CCL7,CCR5,CD180,CD48,CD80,CD86,CDKN2A,CHRNA1,CTSD,CXCL1,CXCL10,CXCL16,CXCL2,CXCL3,CXCL5,FCGR1A,FCGR2A,FCGR3A/FCGR3B,FGR,HAVCR1,HAVCR2,HMGA2,IFNLR1,IL10,IL1B,IL1RN,IL24,ITGAM,ITGAX,KCNN4,LGALS9,LPAR2,mir-142,mir-146,MMP1,MMP19,MMP8,MMP9,SOCS3,SPP1,ST14,TFRC,TLR1,TREM1	51	Adipose - Subcutaneous	MacrophageSum
Cell Death and Survival	Cell death of phagocytes	1.58e-10	Increased	2.202	ADORA3,CCR5,CTSB,CXCL1,CXCR4,IL10,IL1B,IL1RN,ITGAM,ITGB2,LILRB1,NLRC4,OSCAR,P2RX7,SIGLEC9,TREM1	16	Adipose - Subcutaneous	MacrophageSum
Cell Death and Survival	Cell death of myeloid cells	1.84e-10	Increased	2.613	ADORA3,CCR5,CDKN2A,CTSB,CXCL1,CXCR4,FCGR1A,IL10,IL1B,IL1RN,ITGAM,ITGB2,NLRC4,P2RX7,SIGLEC9,TREM1	16	Adipose - Subcutaneous	MacrophageSum
Cell-To-Cell Signaling and Interaction,Hematological System Development and Function,Inflammatory Response	Binding of professional phagocytic cells	1.97e-10		1.964	ALCAM,CCL3,CCR1,CD83,CXCL10,CXCL2,FCGR1A,FCGR2A,FCGR3A/FCGR3B,IL10,IL1B,ITGAL,ITGAM,ITGAX,ITGB2,LIPG,PLAUR	17	Adipose - Subcutaneous	MacrophageSum
Cellular Movement,Hematological System Development and Function,Immune Cell Trafficking,Inflammatory Response	Chemotaxis of neutrophils	2.03e-10	Increased	2.439	C5AR2,CCL19,CCL3,CCL7,CD28,CXADR,CXCL1,CXCL2,CXCL3,CXCL5,ITGB2,JAML,NCKAP1L,RAC2,SPP1	15	Adipose - Subcutaneous	MacrophageSum
Cellular Function and Maintenance	Cellular homeostasis	2.15e-10	Increased	4.599	AIFM3,ATP1B1,BIRC5,BTK,C5AR1,CCL18,CCL19,CCL20,CCL3,CCL7,CCR1,CCR5,CD28,CD300A,CD52,CDKN2A,CHRNA1,CXCL1,CXCL3,CXCL5,CXCR4,DEFA1 (includes others),FCGR1A,FCGR3A/FCGR3B,FPR3,GPR183,HAMP,HMOX1,IGHM,IL10,IL12RB1,IL18,IL1B,IL24,IL27,ITGB2,KCNJ5,KCNN4,LAMA1,LILRB1,LILRB2,LILRB4,LPAR2,mir-146,MMP1,OAS1,OSCAR,P2RX7,P2RY1,PCSK1,PTPN6,SLC11A1,SLC12A5,SLC4A8,SLC9A7,ST14,TNFSF15	57	Adipose - Subcutaneous	MacrophageSum
Cellular Development,Cellular Growth and Proliferation,Hematological System Development and Function,Hematopoiesis,Lymphoid Tissue Structure and Development,Tissue Development	Leukopoiesis	3.12e-10	Increased	2.034	BLNK,BTK,C1QC,CD28,CD300A,CDKN2A,CXCL5,DEFA1 (includes others),GREM1,IL10,IL12RB1,IL1B,IL24,IL27,LILRA2,LILRB2,LILRB4,mir-146,NFAM1,P2RX7,SLAMF8,SPI1,TLR1,TNFSF15,TREM1,TREM2	26	Adipose - Subcutaneous	MacrophageSum
Connective Tissue Disorders,Immunological Disease,Inflammatory Disease,Organismal Injury and Abnormalities,Skeletal and Muscular Disorders	Lupus erythematosus	3.43e-10		NA	BIRC5,C1QB,CD22,CD80,CD86,CXCL10,CXCL16,CYP2S1,FCAR,FCGR2A,FCGR3A/FCGR3B,FGR,HAVCR1,IL10,IL18,IL1B,ITGAM,ITGAX,LGALS9,LY9,mir-142,mir-146,MMP8,MMP9,NCF2,NLRP3,OAS1,OASL,RNASE2,SCG2,SLAMF7,SPP1,TLR8,WDFY4	34	Adipose - Subcutaneous	MacrophageSum
Cell-mediated Immune Response,Cellular Movement,Hematological System Development and Function,Immune Cell Trafficking,Inflammatory Response,Lymphoid Tissue Structure and Development	Chemotaxis of T lymphocytes	5.09e-10	Increased	2.934	CCL18,CCL19,CCL20,CCL22,CCL3,CCR1,CCR5,CXCL10,CXCR4,DEFA1 (includes others),LCP1,SOCS3,SPP1	13	Adipose - Subcutaneous	MacrophageSum
Connective Tissue Disorders,Immunological Disease,Inflammatory Disease,Organismal Injury and Abnormalities,Skeletal and Muscular Disorders	Systemic lupus erythematosus	5.23e-10		NA	BIRC5,CD22,CD80,CD86,CXCL10,CXCL16,CYP2S1,FCAR,FCGR2A,FCGR3A/FCGR3B,FGR,HAVCR1,IL10,IL18,IL1B,ITGAM,ITGAX,LGALS9,LY9,mir-142,mir-146,MMP8,MMP9,NCF2,NLRP3,OAS1,OASL,RNASE2,SCG2,SLAMF7,SPP1,TLR8,WDFY4	33	Adipose - Subcutaneous	MacrophageSum
Cellular Movement,Hematological System Development and Function,Immune Cell Trafficking,Inflammatory Response	Chemotaxis of dendritic cells	7.33e-10		1.925	ADORA3,CCL19,CCL20,CCL3,CCL7,CCR1,CCR5,CXCL10,CXCR4,IL1B,LSP1	11	Adipose - Subcutaneous	MacrophageSum
Cellular Development,Cellular Growth and Proliferation,Hematological System Development and Function,Hematopoiesis,Lymphoid Tissue Structure and Development,Tissue Development	Hematopoiesis of mononuclear leukocytes	8.61e-10	Increased	2.308	BLNK,BTK,CD28,CDKN2A,CXCL5,DEFA1 (includes others),GREM1,IL10,IL12RB1,IL1B,IL24,IL27,LILRA2,LILRB2,LILRB4,mir-146,NFAM1,P2RX7,SLAMF8,TLR1,TNFSF15,TREM1	22	Adipose - Subcutaneous	MacrophageSum
Cellular Movement,Hematological System Development and Function,Immune Cell Trafficking	Migration of PBMCs	1.04e-09		1.256	CCL19,CCL3,CCL7,CCR5,CXCL10,CXCL16,CXCR4,IL10,LCP1,RGS1	10	Adipose - Subcutaneous	MacrophageSum
Cell Death and Survival,Cellular Compromise	Cytotoxicity of cells	1.17e-09	Increased	2.009	ARRB2,CCL7,CD28,CD300A,CD48,FCAR,FCGR1A,FCGR3A/FCGR3B,FERMT3,HAVCR2,IL18,ITGAM,ITGB2,NLRP3,PTPN6,SIGLEC7,SLAMF7	17	Adipose - Subcutaneous	MacrophageSum
Dermatological Diseases and Conditions,Inflammatory Disease,Organismal Injury and Abnormalities	Acne	1.99e-09		NA	C3AR1,CCR1,CCR5,CD28,CXCL2,GPR65,IL10,IL1B,LYZ,MMP1,MMP8,MMP9,NR0B1,PLAUR,RAC2	15	Adipose - Subcutaneous	MacrophageSum
Gastrointestinal Disease,Immunological Disease,Ophthalmic Disease,Organismal Injury and Abnormalities	SjÃ¶gren syndrome	2.68e-09		NA	CCL18,CCL20,CCR5,CD68,CXCL10,CXCR4,LGALS9,MATK,MKI67,NLRP2,SOCS3,TLR1,TLR8	13	Adipose - Subcutaneous	MacrophageSum
Cell Death and Survival	Cell death of mononuclear leukocytes	2.82e-09		1.773	ADORA3,BTK,CCL19,CCL3,CCR5,CD28,CDKN2A,CTSD,CXCR4,FCAR,FCGR3A/FCGR3B,IGHM,IL10,IL18,ITGAL,LGALS9,mir-142,RAC2,SPP1	19	Adipose - Subcutaneous	MacrophageSum
Dermatological Diseases and Conditions,Inflammatory Disease,Inflammatory Response,Organismal Injury and Abnormalities	Dermatitis	2.97e-09		NA	C3AR1,CAPG,CCL18,CCL20,CCL22,CTSV,CXCR4,DEFA1 (includes others),DUSP2,FCER1G,FCGBP,FGR,HAVCR1,HAVCR2,IFI30,IGHM,IL10,IL1B,IL1RN,KCNN4,KLK4,KRT16,MKI67,MMP1,MMP19,OSM,RRM2,SOCS3,SPI1,TUBB3	30	Adipose - Subcutaneous	MacrophageSum
Cellular Movement,Hematological System Development and Function,Immune Cell Trafficking	Transmigration of leukocytes	3.17e-09		1.68	CCL19,CCL3,CCL7,CD28,CD86,CXCL3,CXCL5,GDF15,IL1B,ITGAM,ITGAX,ITGB2,MMP9	13	Adipose - Subcutaneous	MacrophageSum
Cell Death and Survival	Cell death of lymphocytes	4.25e-09		1.438	BTK,CCL19,CCL3,CCR5,CD28,CDKN2A,CTSD,CXCR4,FCAR,FCGR3A/FCGR3B,IGHM,IL10,IL18,ITGAL,LGALS9,mir-142,RAC2,SPP1	18	Adipose - Subcutaneous	MacrophageSum
Cellular Movement,Hematological System Development and Function,Immune Cell Trafficking,Inflammatory Response	Chemotaxis of antigen presenting cells	4.31e-09	Increased	2.451	ADORA3,CCL19,CCL20,CCL3,CCL7,CCR1,CCR5,CXCL10,CXCR4,DEFA1 (includes others),IL1B,LSP1	12	Adipose - Subcutaneous	MacrophageSum
Cell-To-Cell Signaling and Interaction,Hematological System Development and Function,Immune Cell Trafficking,Inflammatory Response	Activation of mononuclear leukocytes	4.42e-09	Increased	2.406	BTK,CCL7,CD180,CD22,CD28,CD80,CD86,CLEC7A,FCER1G,FCGR3A/FCGR3B,HAVCR1,IL10,IL1B,LILRB1,LILRB2,SLC11A1,STXBP2,TLR1,TNFSF9,TYROBP	20	Adipose - Subcutaneous	MacrophageSum
Immunological Disease	Allergy	4.74e-09		NA	ADGRE2,ADORA3,CAPG,CCL18,CCL20,CCL22,CTSV,CXCR4,DEFA1 (includes others),DUSP2,FCER1G,FCGBP,FGR,HAVCR1,HAVCR2,IFI30,IGHM,IL10,IL1B,IL1RN,KLK4,KRT16,LGALS9,MKI67,OSM,PLA2G7,SOCS3,SPI1,TFRC	29	Adipose - Subcutaneous	MacrophageSum
Cell-To-Cell Signaling and Interaction,Hematological System Development and Function	Interaction of lymphocytes	5.05e-09	Increased	3.355	CCL19,CCL20,CCL22,CCR1,CD48,CD80,CD86,CXCR4,DOCK2,FERMT3,ITGAL,ITGB2,RGS1,SPP1,TFRC	15	Adipose - Subcutaneous	MacrophageSum
Cancer,Dermatological Diseases and Conditions,Organismal Injury and Abnormalities	Skin cancer	5.69e-09		NA	ACP5,ADAMDEC1,ADCY8,ADORA3,AIFM3,ALOX15B,ALPL,ANGPTL6,ANO5,APOBR,AQP9,ARL11,ARRB2,ASPHD1,ATF3,ATP6V0D2,BCAT1,BLNK,BPIFB4,BTK,BUB1B,C1orf127,C1QA,C1QC,C3AR1,C4BPB,C5AR1,CAMK2B,CARD9,CASS4,CATSPER1,CCL7,CCR1,CCR5,CD180,CD22,CD28,CD300A,CD300C,CD300LB,CD300LF,CD48,CD52,CD53,CD72,CD84,CD86,CDCP1,CDKN2A,CEP55,CHI3L1,CHIA,CHIT1,CHRNA1,CKAP2L,CLEC7A,COL22A1,CPA4,CPXM1,CRTAM,CSN1S1,CUX2,CXCL10,CXCL5,CXor…	250	Adipose - Subcutaneous	MacrophageSum
Cellular Movement,Hematological System Development and Function,Immune Cell Trafficking	Migration of peripheral blood lymphocytes	5.83e-09		1.387	CCL19,CCL3,CCR5,CXCL10,CXCL16,CXCR4,LCP1,RGS1	8	Adipose - Subcutaneous	MacrophageSum
Gastrointestinal Disease,Organismal Injury and Abnormalities	Benign oral disorder	6.05e-09		NA	ATP1B1,CCL18,CCL20,CCR5,CD68,CKAP2L,CXCL10,CXCR4,DLX3,FCGR1A,FCGR2A,FCGR3A/FCGR3B,IGHM,IL10,IL1RN,KLK4,LGALS9,MATK,MKI67,MMP1,MMP12,MMP8,MMP9,NLRP2,SOCS3,TLR1,TLR8,TUBB3	28	Adipose - Subcutaneous	MacrophageSum
Hematological Disease,Immunological Disease	Eosinophilia	6.32e-09		NA	ADAMDEC1,BCL2A1,CCL18,CCL3,CCR5,CLEC7A,CXCL1,CXCL2,CXCR4,FCGR1A,FCGR2A,FCGR3A/FCGR3B,KRT16,MMP12,RNASE2,SPP1	16	Adipose - Subcutaneous	MacrophageSum
Hereditary Disorder,Neurological Disease,Organismal Injury and Abnormalities	Peroxisomal acyl CoA oxidase deficiency	6.66e-09		NA	CCL3,CCL7,CCR1,CXCL5,IL1B,IL1RN,SPP1	7	Adipose - Subcutaneous	MacrophageSum
Cell Death and Survival	Cell death of neutrophils	7.38e-09		1.803	CXCL1,CXCR4,IL10,IL1B,IL1RN,ITGAM,ITGB2,P2RX7,SIGLEC9,TREM1	10	Adipose - Subcutaneous	MacrophageSum
Cellular Movement,Hematological System Development and Function,Immune Cell Trafficking,Inflammatory Response	Migration of dendritic cells	7.38e-09	Increased	2.75	CCL19,CCL20,CCL22,CCL3,CCL7,CXCL10,CXCR4,IL1B,SPP1,TNFSF9	10	Adipose - Subcutaneous	MacrophageSum
Humoral Immune Response,Inflammatory Response	Classical complement pathway	7.46e-09		NA	C1QA,C1QB,C1QC,IGHV3-30,IGHV3-33,IGHV4-59,IGKV1-16,IGKV2-30,IGLV2-14,IGLV2-23,IGLV2-8,IGLV3-25	12	Adipose - Subcutaneous	MacrophageSum
Cellular Development,Cellular Growth and Proliferation,Embryonic Development,Hematological System Development and Function,Hematopoiesis,Lymphoid Tissue Structure and Development,Organ Development,Organismal Development,Tissue Development	Lymphopoiesis	8.51e-09	Increased	2.822	BLNK,BTK,CD28,CDKN2A,CXCL5,IL10,IL12RB1,IL1B,IL24,IL27,LILRB2,LILRB4,mir-146,NFAM1,P2RX7,SLAMF8,TNFSF15	17	Adipose - Subcutaneous	MacrophageSum
Cancer,Organismal Injury and Abnormalities	Melanoma	9.55e-09		NA	ACP5,ADAMDEC1,ADCY8,ADORA3,AIFM3,ALCAM,ALOX15B,ALPL,ANGPTL6,ANO5,APOBR,AQP9,ARL11,ARRB2,ATF3,ATP1B1,ATP6V0D2,BCAT1,BIRC5,BIRC7,BLNK,BPIFB4,BTK,BUB1B,C1orf127,C1QA,C1QC,C3AR1,C4BPB,C5AR1,CAMK2B,CASS4,CATSPER1,CCL22,CCL3,CCL7,CCR1,CCR5,CD180,CD22,CD28,CD300A,CD300C,CD300LB,CD300LF,CD48,CD52,CD53,CD72,CD84,CD86,CDCP1,CDKN2A,CEP55,CHI3L1,CHIA,CHIT1,CHRNA1,CKAP2L,CLEC7A,COL22A1,CPA4,CPXM1,CRTAM,CSN1S1…	271	Adipose - Subcutaneous	MacrophageSum
Cellular Movement,Hematological System Development and Function,Immune Cell Trafficking,Inflammatory Response	Chemotaxis of monocytes	9.68e-09	Increased	3.076	CCL22,CCL3,CCL7,CCR1,CXCL10,CXCR4,IL10,IL1B,ITGAL,LPAR2,PLA2G7,PLAUR,PTPRO	13	Adipose - Subcutaneous	MacrophageSum
Cellular Movement	Transmigration of cells	1.06e-08	Increased	2.099	ALCAM,CCL19,CCL3,CCL7,CD28,CD86,CXCL3,CXCL5,CXCR4,GDF15,IL1B,ITGAM,ITGAX,ITGB2,MMP9	15	Adipose - Subcutaneous	MacrophageSum
Cell-To-Cell Signaling and Interaction	Binding of lymphatic system cells	1.06e-08	Increased	3.366	ALCAM,CCL19,CCL20,CCL22,CCR1,CD48,CD86,CXCR4,DOCK2,FERMT3,ITGAL,ITGB2,RGS1,SPP1,TFRC	15	Adipose - Subcutaneous	MacrophageSum
Immunological Disease	Immunodeficiency	1.21e-08		NA	ACP5,BLNK,BTK,C1QA,C1QB,C1QC,CD180,CXCR4,DOCK2,FCGR1A,FCGR2A,FCGR3A/FCGR3B,FERMT3,IGHM,IL10,IL12RB1,ITGB2,NCF2,OAS1,RAC2,TFRC,TLR1,TLR8	23	Adipose - Subcutaneous	MacrophageSum
Inflammatory Response,Respiratory Disease	Inflammation of respiratory system component	1.28e-08		NA	ADORA3,ATP1B1,C3AR1,C5AR1,CCL7,CD180,CD68,CHI3L1,CHRNA1,CXCL10,FCGR1A,FCGR2A,FCGR3A/FCGR3B,HAVCR1,HAVCR2,HMGA2,HMOX1,IL10,IL1B,IL1RN,ITGAM,LPAR2,LYZ,mir-142,MMP1,MMP12,MMP19,MMP8,MMP9,PLA2G7,RETN,SOCS3,TREM1,TUBB3	34	Adipose - Subcutaneous	MacrophageSum
Cell-To-Cell Signaling and Interaction,Cellular Growth and Proliferation,Hematological System Development and Function	Stimulation of leukocytes	1.3e-08	Increased	2.056	CD28,CD80,CD83,CD86,CHRNA1,CXCL5,IL10,IL18,IL1B,LILRB2,LILRB4,PTPN6,TNFSF9	13	Adipose - Subcutaneous	MacrophageSum
Organismal Injury and Abnormalities,Reproductive System Disease	Benign pelvic disease	1.37e-08		NA	ATP1B1,BCAT1,BIRC5,BUB1B,CCL18,CCL19,CCL22,CCR1,CD180,CD48,CD68,CEMIP,CRABP2,CXADR,CXCL10,CXCL5,CXCR4,DUSP2,GREM1,HMGA2,HSD17B2,IL10,IL18,ITGAL,ITGAM,KIF20A,LSP1,mir-142,MMP1,MMP7,MMP9,MT1H,NR0B1,PBK,PLAUR,RARRES1,RASGRF1,SCG2,SLC6A7,SOCS3,SPP1,TREM2	42	Adipose - Subcutaneous	MacrophageSum
Cell Death and Survival	Apoptosis of granulocytes	1.4e-08		1.179	CXCL1,CXCR4,FCGR1A,IL10,IL1B,IL1RN,ITGAM,ITGB2,P2RX7,SIGLEC9,TREM1	11	Adipose - Subcutaneous	MacrophageSum
Gastrointestinal Disease,Inflammatory Response	Inflammation of gastrointestinal tract	1.43e-08		NA	ADAMDEC1,ADORA3,ATP1B1,BCL2A1,CCL18,CD80,CD86,CDKN2A,CLEC7A,CXCL1,CXCL10,CXCL2,CXCL3,CXCL5,IL10,IL1B,IL24,KRT16,mir-146,MMP12,MMP9,SOCS3,SPP1,ST14,TLR1,TREM1	26	Adipose - Subcutaneous	MacrophageSum
Cell Death and Survival	Cell death of leukemia cell lines	1.59e-08		0.208	BCL2A1,BIRC5,BIRC7,C5AR1,CCR5,CD28,CDKN2A,CTSB,CTSD,CXCR4,FCGR1A,FCMR,FGR,HCST,HMOX1,IL1B,ITGAM,LGALS9,mir-146,MSR1,NLRP3,PLA2G7,PTPN6,RPS6KA1,SCIN,SOCS3,SPN,TNFSF9,VNN1	29	Adipose - Subcutaneous	MacrophageSum
Cellular Movement	Migration of myeloid cells	1.74e-08	Increased	2.145	CCL19,CCL3,CCR1,CXCL3,CXCL5,GDF15,IL1B,ITGAM,ITGAX,ITGB2,MMP9,PLAUR,PLCB2	13	Adipose - Subcutaneous	MacrophageSum
Cellular Movement,Hematological System Development and Function,Immune Cell Trafficking	Migration of antigen presenting cells	2.04e-08	Increased	2.211	CCL19,CCL20,CCL22,CCL3,CCL7,CXCL10,CXCR4,IL10,IL1B,SPP1,TNFSF9	11	Adipose - Subcutaneous	MacrophageSum
Immunological Disease,Inflammatory Disease	Atopic disease	2.13e-08		NA	ADGRE2,CAPG,CCL18,CCL20,CCL22,CTSV,CXCR4,DEFA1 (includes others),DUSP2,FCER1G,FCGBP,FGR,HAVCR1,HAVCR2,IFI30,IGHM,IL10,IL1RN,KLK4,KRT16,MKI67,OSM,PLA2G7,SOCS3,SPI1	25	Adipose - Subcutaneous	MacrophageSum
Cell-To-Cell Signaling and Interaction,Hematological System Development and Function,Immune Cell Trafficking,Inflammatory Response	Activation of lymphocytes	2.47e-08	Increased	2.038	BTK,CD180,CD22,CD28,CD80,CD86,CLEC7A,FCER1G,FCGR3A/FCGR3B,HAVCR1,IL10,LILRB1,LILRB2,SLC11A1,STXBP2,TLR1,TNFSF9,TYROBP	18	Adipose - Subcutaneous	MacrophageSum
Cell-To-Cell Signaling and Interaction,Hematological System Development and Function	Binding of lymphocytes	2.5e-08	Increased	3.214	CCL19,CCL20,CCL22,CCR1,CD48,CD86,CXCR4,DOCK2,FERMT3,ITGAL,ITGB2,RGS1,SPP1,TFRC	14	Adipose - Subcutaneous	MacrophageSum
Free Radical Scavenging	Synthesis of reactive oxygen species	2.63e-08	Increased	3.052	C3AR1,C5AR1,CD28,CD52,CLEC7A,FCGR2A,FCGR3A/FCGR3B,IL10,IL18,IL1B,IL24,IL4I1,ITGAM,ITGAX,ITGB2,LILRB2,mir-146,NCF2,NLRP3,OLR1,PLAUR,PTPN6,RAC2,TFRC	24	Adipose - Subcutaneous	MacrophageSum
Cell Death and Survival	Apoptosis of myeloid cells	2.65e-08		1.768	ADORA3,CDKN2A,CXCL1,CXCR4,FCGR1A,IL10,IL1B,IL1RN,ITGAM,ITGB2,P2RX7,SIGLEC9,TREM1	13	Adipose - Subcutaneous	MacrophageSum
Hematological Disease,Hereditary Disorder,Immunological Disease,Metabolic Disease,Organismal Injury and Abnormalities	Agammaglobulinemia	2.65e-08		NA	BLNK,BTK,FCGR1A,FCGR2A,FCGR3A/FCGR3B,IGHM,TLR1,TLR8	8	Adipose - Subcutaneous	MacrophageSum
Cancer,Dermatological Diseases and Conditions,Organismal Injury and Abnormalities	Cutaneous melanoma	2.74e-08		NA	ACP5,ADAMDEC1,ADCY8,ADORA3,AIFM3,ALOX15B,ALPL,ANGPTL6,ANO5,APOBR,AQP9,ARL11,ARRB2,ATF3,ATP6V0D2,BCAT1,BLNK,BPIFB4,BTK,BUB1B,C1orf127,C1QA,C1QC,C3AR1,C4BPB,C5AR1,CAMK2B,CASS4,CATSPER1,CCL7,CCR1,CCR5,CD180,CD22,CD28,CD300A,CD300C,CD300LB,CD300LF,CD53,CD72,CD84,CD86,CDCP1,CDKN2A,CEP55,CHI3L1,CHIA,CHIT1,CHRNA1,CKAP2L,CLEC7A,COL22A1,CPA4,CPXM1,CRTAM,CUX2,CXCL5,CXorf21,CYP27A1,CYP2S1,CYTH4,CYTIP,DAPP1,…	238	Adipose - Subcutaneous	MacrophageSum
Neurological Disease,Organismal Injury and Abnormalities	Epileptic seizure	2.78e-08		NA	ATF3,C1QB,CCR1,CD83,CEMIP,CTSB,CXCR4,DUSP2,EGR2,FCGR1A,FCGR2A,FCGR3A/FCGR3B,HMOX1,HSPA6,IL1B,IL4I1,PCSK1,RGS1,SCG2,SOCS3	20	Adipose - Subcutaneous	MacrophageSum
Cell-To-Cell Signaling and Interaction,Inflammatory Response	Immune response of phagocytes	2.82e-08		1.639	CXCL1,CXCL10,FCAR,FCGR2A,FCGR3A/FCGR3B,HMOX1,IL18,ITGAM,ITGB2,mir-142,P2RX7,TREM1	12	Adipose - Subcutaneous	MacrophageSum
Cell-To-Cell Signaling and Interaction,Cellular Growth and Proliferation,Hematological System Development and Function	Stimulation of lymphocytes	3.28e-08		1.86	CD28,CD80,CD83,CD86,CHRNA1,IL10,IL18,IL1B,LILRB2,LILRB4,PTPN6,TNFSF9	12	Adipose - Subcutaneous	MacrophageSum
Cancer,Organismal Injury and Abnormalities	Lymphatic system tumor	3.44e-08		NA	ACP5,ADORA3,ALPL,ANO5,ARL11,ATF3,ATP1B1,ATP6V0D2,BCAT1,BIRC5,BPIFB4,BTK,CARD9,CCL18,CCL19,CCL20,CCL22,CCL3,CCL7,CD180,CD22,CD28,CD48,CD52,CD68,CD80,CD83,CD86,CDCA2,CDKN2A,CHI3L1,CKAP2L,CTSS,CXCL1,CXCL10,CXCL16,CXCR4,DOCK2,DUSP2,EGR2,FCGR2A,FCGR3A/FCGR3B,FCMR,FGR,GDF15,GPR183,HMOX1,IFI30,IGHM,IGLV3-25,IL10,IL1B,IL1RN,IL24,IL4I1,ITGAM,ITGAX,ITGB2,JAKMIP2,KCNK13,KLHL6,KMO,KRT16,LAPTM5,LILRB1,LIPG,mi…	90	Adipose - Subcutaneous	MacrophageSum
Cell-To-Cell Signaling and Interaction	Response of mononuclear leukocytes	3.52e-08		-0.053	CD48,CD80,FCGR2A,IL10,IL12RB1,IL18,LGALS9,LILRB1,LILRB2,P2RX7,TREM1	11	Adipose - Subcutaneous	MacrophageSum
Cancer,Hematological Disease,Immunological Disease,Organismal Injury and Abnormalities	Neoplasia of leukocytes	4.83e-08		NA	ACP5,ADAMDEC1,ADORA3,ALPL,ANO5,ARL11,ATF3,ATP1B1,ATP6V0D2,BCAT1,BIRC5,BPIFB4,BTK,CARD9,CCL18,CCL19,CCL20,CCL22,CCL3,CCL7,CD180,CD22,CD28,CD48,CD52,CD68,CD80,CD86,CDCA2,CDKN2A,CHI3L1,CKAP2L,CXCL1,CXCL10,CXCL16,CXCR4,DOCK2,DUSP2,EGR2,FCGR1A,FCGR2A,FCGR3A/FCGR3B,FCMR,FGR,GDF15,GPR183,HMOX1,IFI30,IGHM,IGLV3-25,IL10,IL1B,IL1RN,IL4I1,ITGAM,ITGAX,ITGB2,JAKMIP2,KCNK13,KLHL6,KMO,KRT16,LAPTM5,LILRB1,LIPG,m…	88	Adipose - Subcutaneous	MacrophageSum
Cellular Movement,Hematological System Development and Function,Immune Cell Trafficking,Inflammatory Response	Chemotaxis of PBMCs	5.1e-08	Increased	2.63	CCL20,CCL3,CCR1,CCR5,CXCR4,LCP1,LPAR2,PLAUR	8	Adipose - Subcutaneous	MacrophageSum
Cellular Movement,Hematological System Development and Function,Immune Cell Trafficking,Inflammatory Response	Transmigration of phagocytes	5.46e-08		1.22	CCL19,CCL3,CCL7,CXCL3,CXCL5,IL1B,ITGAM,ITGAX,ITGB2,MMP9	10	Adipose - Subcutaneous	MacrophageSum
Cell Death and Survival	Necrosis	5.68e-08		0.88	ADORA3,AIFM3,ALCAM,APOC1,ARL11,ARRB2,ATF3,BCL2A1,BIRC5,BIRC7,BLNK,BTK,BUB1B,C5AR1,CARD9,CCL19,CCL3,CCR5,CD22,CD28,CD300A,CD48,CDCA2,CDCP1,CDKN2A,CHIA,CRABP2,CTSB,CTSD,CXCL1,CXCR4,EREG,FCAR,FCGR1A,FCGR3A/FCGR3B,FCMR,FGR,GAL,GDF15,GPR65,HCST,HMGA2,HMOX1,IGHM,IL10,IL18,IL1B,IL1RN,IL24,IQGAP2,ITGAL,ITGAM,ITGB2,LGALS9,LILRB1,LPAR2,LSP1,mir-142,mir-146,MMP7,MMP9,MSR1,MYBL2,NEK2,NLRC4,NLRP3,OLR1,OSCAR,O…	95	Adipose - Subcutaneous	MacrophageSum
Hematological Disease,Immunological Disease	Dysglobulinemia	5.68e-08		NA	BLNK,BTK,FCGR1A,FCGR2A,FCGR3A/FCGR3B,IGHM,IL1B,TLR1,TLR8	9	Adipose - Subcutaneous	MacrophageSum
Gastrointestinal Disease,Inflammatory Disease,Inflammatory Response,Organismal Injury and Abnormalities	Inflammation of esophagus	5.94e-08		NA	ADAMDEC1,BCL2A1,CCL18,CDKN2A,CLEC7A,CXCL1,CXCL2,IL10,IL1B,KRT16,MMP12,SPP1	12	Adipose - Subcutaneous	MacrophageSum
Cell-To-Cell Signaling and Interaction	Response of myeloid cells	5.94e-08		1.789	CXCL1,CXCL10,FCAR,FCGR2A,FCGR3A/FCGR3B,HMOX1,IL18,ITGAM,ITGB2,mir-142,P2RX7,TREM1	12	Adipose - Subcutaneous	MacrophageSum
Cell Death and Survival	Apoptosis of leukemia cell lines	6.2e-08		-0.457	BCL2A1,BIRC5,BIRC7,C5AR1,CCR5,CD28,CDKN2A,CTSD,CXCR4,FCGR1A,FCMR,FGR,HMOX1,ITGAM,LGALS9,mir-146,MSR1,PLA2G7,PTPN6,RPS6KA1,SCIN,SOCS3,SPN,TNFSF9,VNN1	25	Adipose - Subcutaneous	MacrophageSum
Cancer,Organismal Injury and Abnormalities	Lymphoid cancer	6.96e-08		NA	ACP5,ADORA3,ALPL,ANO5,ARL11,ATF3,ATP1B1,ATP6V0D2,BCAT1,BIRC5,BPIFB4,BTK,CARD9,CCL18,CCL19,CCL20,CCL22,CCL3,CCL7,CD180,CD22,CD28,CD48,CD52,CD68,CD80,CD86,CDCA2,CDKN2A,CHI3L1,CKAP2L,CXCL1,CXCL10,CXCL16,CXCR4,DOCK2,DUSP2,EGR2,FCGR2A,FCGR3A/FCGR3B,FCMR,FGR,GDF15,GPR183,HMOX1,IFI30,IGHM,IGLV3-25,IL10,IL1B,IL1RN,IL24,IL4I1,ITGAM,ITGAX,ITGB2,JAKMIP2,KCNK13,KLHL6,KMO,KRT16,LAPTM5,LILRB1,LIPG,mir-142,MKI6…	88	Adipose - Subcutaneous	MacrophageSum
Antimicrobial Response,Inflammatory Response	Antimicrobial response	7.52e-08		NA	CCL19,CCL22,CHIT1,CXCR4,DEFA1 (includes others),FGR,HIST1H2BG,IFNLR1,IGHM,IL12RB1,LILRB1,LYZ,NLRC4,OAS1,OASL,OSM,RNASE2,RNASE6,SLC11A1,SPN,TLR8	21	Adipose - Subcutaneous	MacrophageSum
Inflammatory Disease,Inflammatory Response,Organismal Injury and Abnormalities,Respiratory Disease	Asthma	7.52e-08		NA	ADORA3,C3AR1,CCL7,CD68,CHI3L1,CXCL10,FCGR1A,FCGR2A,FCGR3A/FCGR3B,HAVCR1,HAVCR2,HMOX1,IL10,IL1B,ITGAM,MMP12,MMP9,PLA2G7,RETN,SOCS3,TUBB3	21	Adipose - Subcutaneous	MacrophageSum
Cancer,Hematological Disease,Organismal Injury and Abnormalities	Mature lymphocytic neoplasm	7.6e-08		NA	ACP5,ALPL,ANO5,ARL11,ATF3,ATP1B1,ATP6V0D2,BCAT1,BIRC5,BPIFB4,BTK,CCL18,CCL19,CCL20,CCL22,CCL3,CCL7,CD180,CD22,CD28,CD48,CD52,CD68,CD80,CD86,CDCA2,CDKN2A,CKAP2L,CXCL1,CXCL10,CXCR4,DOCK2,DUSP2,EGR2,FCGR2A,FCGR3A/FCGR3B,FCMR,FGR,GDF15,HMOX1,IFI30,IGHM,IGLV3-25,IL10,IL1B,IL1RN,IL4I1,ITGAX,ITGB2,JAKMIP2,KCNK13,KLHL6,KRT16,LAPTM5,LILRB1,LIPG,mir-142,MKI67,MMP1,MMP12,MMP9,NLRC4,NXF3,OAS1,OASL,PIK3R5,RAS…	78	Adipose - Subcutaneous	MacrophageSum
Cell Death and Survival	Apoptosis	8.79e-08		0.317	ADORA3,AIFM3,ALCAM,ALOX15B,APOC1,ARL11,ARRB2,ATF3,BCL2A1,BIRC5,BIRC7,BLNK,BTK,C5AR1,CARD9,CCL19,CCL3,CCR5,CD22,CD28,CD48,CD53,CDCA2,CDCP1,CDKN2A,CHIA,CRABP2,CTSB,CTSD,CXCL1,CXCL10,CXCR4,EREG,FCGR1A,FCGR3A/FCGR3B,FCMR,FGR,GAL,GDF15,GPR65,GREM1,HCST,HMGA2,HMOX1,IGHM,IL10,IL18,IL1B,IL1RN,IL24,ITGAM,ITGB2,LGALS9,LILRB1,LSP1,mir-146,MMP7,MMP9,MSR1,MYBL2,NCKAP1L,NEK2,NLRC4,NLRP3,OAS1,OLR1,OSCAR,OSM,P2R…	90	Adipose - Subcutaneous	MacrophageSum
Cell-To-Cell Signaling and Interaction	Adhesion of tumor cell lines	8.97e-08	Increased	2.292	ALCAM,ALOX15B,CCL3,CD28,CDCP1,CDKN2A,CTSB,CXCL10,CXCL2,CXCR4,CYTIP,FERMT3,GALNT6,GDF15,HAPLN4,IL18,ITGAL,ITGAM,ITGAX,ITGB2,MMP19,PARVG,PLAUR,PTPN6,SPP1,TNFSF9	26	Adipose - Subcutaneous	MacrophageSum
Cell-To-Cell Signaling and Interaction	Adhesion of lymphatic system cells	1.04e-07	Increased	2.742	ALCAM,CCL19,CCL20,CCL22,CD48,CXCR4,DOCK2,FERMT3,ITGAL,ITGB2,RGS1,SPP1	12	Adipose - Subcutaneous	MacrophageSum
Cellular Movement,Hematological System Development and Function,Immune Cell Trafficking	Migration of granulocytes	1.11e-07		1.942	CCL19,CCL3,CCR1,CXCL3,CXCL5,GDF15,IL1B,ITGAM,ITGB2,PLAUR,PLCB2	11	Adipose - Subcutaneous	MacrophageSum
Cellular Function and Maintenance	Endocytosis	1.16e-07		1.153	APOC1,ARRB2,CD22,CXCL10,FCGR1A,FCGR2A,FCGR3A/FCGR3B,HAVCR1,HMOX1,IGHV3-30,IGHV3-33,IGHV4-59,IGKV1-16,IGKV2-30,IGLV2-14,IGLV2-23,IGLV2-8,IGLV3-25,IL1B,ITGAM,ITGB2,mir-142,MS4A4A,MSR1,P2RX7,TIMD4,TREM1	27	Adipose - Subcutaneous	MacrophageSum
Cell-To-Cell Signaling and Interaction,Hematological System Development and Function,Immune Cell Trafficking	Binding of granulocytes	1.19e-07		1.743	CXCL10,CXCL2,FCGR2A,FCGR3A/FCGR3B,GDF15,IL18,IL1B,ITGAD,ITGAM,ITGB2,LGALS9,PLAUR	12	Adipose - Subcutaneous	MacrophageSum
Cell-To-Cell Signaling and Interaction,Hematological System Development and Function,Immune Cell Trafficking,Inflammatory Response	Activation of phagocytes	1.23e-07		1.025	BTK,CCL3,CCL7,CD300A,CD300LF,CD48,CD84,CXCL3,HAVCR2,IL10,IL1B,ITGB2,RNASE2,SIGLEC9	14	Adipose - Subcutaneous	MacrophageSum
Cell Death and Survival,Cellular Compromise	Cytotoxicity of leukocytes	1.35e-07		1.316	CCL7,CD300A,CD48,FCAR,FCGR1A,FCGR3A/FCGR3B,FERMT3,HAVCR2,ITGAM,ITGB2,PTPN6,SIGLEC7	12	Adipose - Subcutaneous	MacrophageSum
Cell-To-Cell Signaling and Interaction	Response of granulocytes	1.41e-07	Increased	2.412	CXCL1,CXCL10,FCAR,FCGR2A,FCGR3A/FCGR3B,IL18,ITGAM,ITGB2,TREM1	9	Adipose - Subcutaneous	MacrophageSum
Connective Tissue Development and Function,Tissue Development	Growth of connective tissue	1.48e-07		-0.101	CD28,CD300A,CD48,CD83,CDKN2A,CHRNA1,EREG,GREM1,HMGA2,IL10,IL18,IL1B,IL4I1,LILRB4,LST1,MKI67,MMP7,MYBL2,OSM,PLAUR,TFRC,TNFSF15,TYROBP	23	Adipose - Subcutaneous	MacrophageSum
Free Radical Scavenging	Production of reactive oxygen species	1.72e-07	Increased	2.852	C5AR1,CD28,CD52,CLEC7A,FCGR2A,FCGR3A/FCGR3B,IL10,IL18,IL1B,IL24,IL4I1,ITGAM,ITGAX,ITGB2,LILRB2,NCF2,NLRP3,PTPN6,RAC2	19	Adipose - Subcutaneous	MacrophageSum
Cell-To-Cell Signaling and Interaction,Hematological System Development and Function	Interaction of T lymphocytes	1.75e-07	Increased	3.399	CCL19,CCL20,CCL22,CCR1,CD48,CD80,CD86,CXCR4,DOCK2,ITGAL,ITGB2,SPP1	12	Adipose - Subcutaneous	MacrophageSum
Molecular Transport	Quantity of metal ion	1.81e-07	Increased	3.361	CCL19,CCL3,CCL7,CCR5,CD28,CXCL10,CXCL3,CXCR4,FCGR2A,FCGR3A/FCGR3B,GNA15,IL1B,ITGAM,LILRB4,LYZ,P2RX7,P2RY1,PLAUR,SLC17A9,SLC4A8	20	Adipose - Subcutaneous	MacrophageSum
Cancer,Hematological Disease,Organismal Injury and Abnormalities	Lymphocytic neoplasm	1.95e-07		NA	ACP5,ADORA3,ALPL,ANO5,ARL11,ATF3,ATP1B1,ATP6V0D2,BCAT1,BIRC5,BPIFB4,BTK,CARD9,CCL18,CCL19,CCL20,CCL22,CCL3,CCL7,CD180,CD22,CD28,CD48,CD52,CD68,CD80,CD86,CDCA2,CDKN2A,CHI3L1,CKAP2L,CXCL1,CXCL10,CXCL16,CXCR4,DOCK2,DUSP2,EGR2,FCGR2A,FCGR3A/FCGR3B,FCMR,FGR,GDF15,GPR183,HMOX1,IFI30,IGHM,IGLV3-25,IL10,IL1B,IL1RN,IL4I1,ITGAM,ITGAX,ITGB2,JAKMIP2,KCNK13,KLHL6,KMO,KRT16,LAPTM5,LILRB1,LIPG,mir-142,MKI67,MMP…	86	Adipose - Subcutaneous	MacrophageSum
Hematological Disease,Immunological Disease	Lymphoproliferative disorder	2.06e-07		NA	ACP5,ADORA3,ALPL,ANO5,ARL11,ATF3,ATP1B1,ATP6V0D2,BCAT1,BIRC5,BPIFB4,BTK,CARD9,CCL18,CCL19,CCL20,CCL22,CCL3,CCL7,CD180,CD22,CD28,CD48,CD52,CD68,CD80,CD86,CDCA2,CDKN2A,CHI3L1,CKAP2L,CXCL1,CXCL10,CXCL16,CXCR4,DOCK2,DUSP2,EGR2,FCGR2A,FCGR3A/FCGR3B,FCMR,FGR,GDF15,GPR183,HMOX1,IFI30,IGHM,IGLV3-25,IL10,IL1B,IL1RN,IL4I1,ITGAM,ITGAX,ITGB2,JAKMIP2,KCNK13,KLHL6,KMO,KRT16,LAPTM5,LILRB1,LIPG,mir-142,MKI67,MMP…	86	Adipose - Subcutaneous	MacrophageSum
Cardiovascular Disease,Organismal Injury and Abnormalities	Advanced stage peripheral arterial disease	2.1e-07		NA	ADA2,C3AR1,CAPG,CCL18,CCR1,CD53,CEMIP,CTSB,CTSS,FCGR1A,IFI30,LAPTM5,LCP1,MSR1,SLA,SPP1	16	Adipose - Subcutaneous	MacrophageSum
Cellular Movement	Cell movement of tumor cell lines	2.16e-07	Increased	3.141	ALCAM,ARRB2,ATF3,CASS4,CCL18,CCL19,CCL20,CCL22,CCL3,CCL7,CCR5,CD28,CDCP1,CDKN2A,CTSB,CXCL1,CXCL10,CXCL2,CXCL3,CXCL5,CXCR4,DLX3,DOCK2,EREG,FERMT3,GDF15,HAPLN4,HAVCR2,HMGA2,HMOX1,IL18,IL1B,KCNN4,LCP1,LPAR2,MAPK13,MATK,MMP1,MMP12,MMP19,MMP7,MMP8,MMP9,OSM,PARVG,PBK,PIK3R5,PIK3R6,PLAUR,PTPN6,RARRES1,RGS1,RPS6KA1,SAMSN1,SOCS3,SPINT1,SPP1	57	Adipose - Subcutaneous	MacrophageSum
Cardiovascular System Development and Function,Cell-To-Cell Signaling and Interaction	Binding of endothelial cells	2.24e-07	Increased	3.091	ALCAM,CCL3,CCR1,CD86,CXCL2,CXCR4,DEFA1 (includes others),FERMT3,GDF15,IL1B,ITGAL,ITGAM,ITGB2,JAML,OLR1,PLAUR,SPP1	17	Adipose - Subcutaneous	MacrophageSum
Cellular Movement,Hematological System Development and Function,Immune Cell Trafficking,Inflammatory Response	Cell movement of monocyte-derived dendritic cells	2.68e-07	Increased	2.024	CCL19,CCL22,CCL3,CXCL10,CXCR4,LSP1,SPP1,TNFSF9	8	Adipose - Subcutaneous	MacrophageSum
Cell-To-Cell Signaling and Interaction	Binding of leukemia cell lines	2.84e-07	Increased	2.201	CCL3,CCR5,CD28,CD68,CXCR4,CYTIP,FERMT3,GDF15,ITGAL,ITGAM,ITGB2,PLAUR,SPN,SPP1,TNFSF9	15	Adipose - Subcutaneous	MacrophageSum
Cell-To-Cell Signaling and Interaction,Cellular Growth and Proliferation	Stimulation of cells	3.35e-07	Increased	2.273	CD28,CD80,CD83,CD86,CHRNA1,CXCL5,IL10,IL18,IL1B,IL24,LILRB2,LILRB4,PTPN6,TNFSF9	14	Adipose - Subcutaneous	MacrophageSum
Cell Death and Survival	Apoptosis of neutrophils	3.42e-07		0.895	CXCL1,CXCR4,IL10,IL1B,IL1RN,P2RX7,SIGLEC9,TREM1	8	Adipose - Subcutaneous	MacrophageSum
Tissue Development	Organization of extracellular matrix	3.78e-07		NA	ADAM8,CTSS,CTSV,ITGAD,ITGAL,ITGAM,ITGAX,ITGB2,LAMA1,LCP1,MMP1,MMP12,MMP19,MMP7,MMP8,MMP9,SPP1	17	Adipose - Subcutaneous	MacrophageSum
Inflammatory Response	Cell-mediated response	3.78e-07		-0.219	ARRB2,CRTAM,FCER1G,IL10,IL12RB1,IL18,LGALS9,LILRB1,P2RX7,PIK3R6	10	Adipose - Subcutaneous	MacrophageSum
Dermatological Diseases and Conditions,Immunological Disease,Inflammatory Disease,Inflammatory Response,Organismal Injury and Abnormalities	Atopic dermatitis	4.06e-07		NA	CAPG,CCL18,CCL20,CCL22,CTSV,CXCR4,DEFA1 (includes others),DUSP2,FCER1G,FCGBP,FGR,HAVCR1,HAVCR2,IFI30,IGHM,IL10,IL1RN,KLK4,KRT16,MKI67,OSM,SPI1	22	Adipose - Subcutaneous	MacrophageSum
Cancer,Organismal Injury and Abnormalities	Neoplasia of cells	4.18e-07		1.134	ACP5,ADAMDEC1,ADCY8,ADORA3,ALCAM,ALPL,ANGPTL6,ANO5,APOBR,ARL11,ASPHD1,ATF3,ATP1B1,ATP6V0D2,BCAT1,BIRC5,BPIFB4,BTK,BUB1B,CAMK2B,CARD9,CCL18,CCL19,CCL20,CCL22,CCL3,CCL7,CCR5,CD180,CD22,CD28,CD300LF,CD48,CD52,CD68,CD80,CD83,CD84,CD86,CDCA2,CDKN2A,CHI3L1,CHIT1,CHRNA1,CKAP2L,COL22A1,CSN1S1,CTSB,CXADR,CXCL1,CXCL10,CXCL16,CXCL2,CXCL3,CXCR4,CYP27A1,CYP2S1,CYTH4,CYTIP,DHDH,DLGAP5,DLX3,DNAJC5B,DOCK2,DOCK3,…	172	Adipose - Subcutaneous	MacrophageSum
Cellular Movement,Hair and Skin Development and Function	Cell movement of epithelial cell lines	4.38e-07	Increased	2.427	ALCAM,ARRB2,CCL20,CCR1,CCR5,CDCP1,CXCL1,CXCL10,CXCR4,ITGAM,ITGB2,MSR1,OSM,PLAUR,SPP1	15	Adipose - Subcutaneous	MacrophageSum
Cell-To-Cell Signaling and Interaction,Hematological System Development and Function,Immune Cell Trafficking	Adhesion of lymphocytes	4.62e-07	Increased	2.555	CCL19,CCL20,CCL22,CD48,CXCR4,DOCK2,FERMT3,ITGAL,ITGB2,RGS1,SPP1	11	Adipose - Subcutaneous	MacrophageSum
Cellular Development,Cellular Growth and Proliferation,Connective Tissue Development and Function,Hematological System Development and Function,Lymphoid Tissue Structure and Development,Tissue Development	Proliferation of PBMCs	5.14e-07		-0.218	CD28,CD48,CD83,CHRNA1,IL10,IL4I1,LILRB4,LST1,TFRC,TYROBP	10	Adipose - Subcutaneous	MacrophageSum
Cell-To-Cell Signaling and Interaction,Cellular Movement	Chemoattraction	5.41e-07	Increased	2.605	CCL18,CCL19,CCL20,CCL22,CCL3,IL1B,LPAR2,SCG2	8	Adipose - Subcutaneous	MacrophageSum
Cellular Function and Maintenance	Homeostasis of blood cells	5.56e-07	Increased	2.922	CD28,CDKN2A,CXCL5,HMOX1,IL10,IL12RB1,IL1B,IL27,LILRB2,LILRB4,mir-146,P2RX7,TNFSF15	13	Adipose - Subcutaneous	MacrophageSum
Cancer,Organismal Injury and Abnormalities	Secondary tumor	5.65e-07		NA	ACP5,ALPL,BTK,CAPG,CCL19,CD48,CDKN2A,CEMIP,CPA4,CRABP2,CXADR,CXCR4,DEFA1 (includes others),DLGAP5,DLX3,FCGR1A,FCGR2A,FCGR3A/FCGR3B,FGR,GDF15,HMOX1,IFI30,IL1B,IL24,KIF20A,mir-142,mir-146,MMP1,MMP7,MMP9,NECTIN4,P2RY1,PBK,PLAUR,RPS6KA1,RRM2,SLC16A3,SPP1,STMN2,SYT12,TLR8,TUBB3	42	Adipose - Subcutaneous	MacrophageSum
Digestive System Development and Function,Gastrointestinal Disease,Hepatic System Development and Function,Hepatic System Disease,Inflammatory Disease,Inflammatory Response,Organ Development,Organismal Injury and Abnormalities	Inflammation of liver	5.79e-07		NA	ADORA3,ANGPTL6,CCL7,CCR5,CD48,CDKN2A,CXCL1,CXCL10,CXCL2,CXCL5,FCGR1A,FCGR2A,FCGR3A/FCGR3B,HAVCR2,IFNLR1,IL10,LGALS9,MMP9,SPP1,TFRC	20	Adipose - Subcutaneous	MacrophageSum
Cell Signaling,Molecular Transport,Vitamin and Mineral Metabolism	Quantity of Ca2+	5.93e-07	Increased	3.214	CCL19,CCL3,CCL7,CCR5,CD28,CXCL10,CXCL3,CXCR4,FCGR2A,FCGR3A/FCGR3B,GNA15,IL1B,ITGAM,LILRB4,LYZ,P2RX7,P2RY1,PLAUR,SLC17A9	19	Adipose - Subcutaneous	MacrophageSum
Hematological Disease,Hereditary Disorder,Immunological Disease,Metabolic Disease,Organismal Injury and Abnormalities	X-linked agammaglobulinemia	6.21e-07		NA	BTK,FCGR1A,FCGR2A,FCGR3A/FCGR3B,TLR1,TLR8	6	Adipose - Subcutaneous	MacrophageSum
Cell-To-Cell Signaling and Interaction,Hematological System Development and Function,Inflammatory Response	Immune response of neutrophils	6.74e-07	Increased	2.236	CXCL1,CXCL10,FCAR,FCGR2A,FCGR3A/FCGR3B,IL18,ITGAM,ITGB2	8	Adipose - Subcutaneous	MacrophageSum
Cancer,Hematological Disease,Immunological Disease,Organismal Injury and Abnormalities	Lymphoma	7.04e-07		NA	ADORA3,ANO5,ARL11,ATF3,BCAT1,BIRC5,BPIFB4,BTK,CARD9,CCL18,CCL19,CCL20,CCL22,CCL7,CD180,CD22,CD28,CD48,CD52,CD68,CD86,CDCA2,CDKN2A,CHI3L1,CXCL10,CXCL16,CXCR4,DOCK2,DUSP2,EGR2,FCGR2A,FCGR3A/FCGR3B,HMOX1,IFI30,IGHM,IGLV3-25,IL10,IL1B,IL4I1,ITGAX,JAKMIP2,KLHL6,KRT16,LAPTM5,LIPG,mir-142,MKI67,MMP1,MMP12,MMP9,NLRC4,NXF3,OAS1,OASL,PIK3R5,RASGRF1,RRM2,SLAMF7,SLAMF8,SLC28A3,SPI1,SPN,SPOCD1,TLR8,TUBB3	65	Adipose - Subcutaneous	MacrophageSum
Cellular Function and Maintenance,Molecular Transport	Influx of inorganic cation	7.23e-07	Increased	2.618	BTK,CCL3,CCR5,CD28,CD300A,CXCR4,FCGR3A/FCGR3B,IL18,KCNJ5,P2RX7,P2RY1,SLC9A7	12	Adipose - Subcutaneous	MacrophageSum
Infectious Diseases	Sepsis	7.41e-07		NA	APOC1,C5AR2,FCGR1A,FCGR2A,FCGR3A/FCGR3B,IL10,IL18,IL1B,IL1RN,IL27,ITGAL,ITGAM,ITGB2,MMP9,TFRC,TREM1	16	Adipose - Subcutaneous	MacrophageSum
Cellular Growth and Proliferation	Expansion of cells	7.68e-07	Increased	2.415	CCL19,CD28,HAVCR2,IL10,IL18,IL1B,IL27,LGALS9,OSM,RAC2,TNFSF9	11	Adipose - Subcutaneous	MacrophageSum
Neurological Disease,Organismal Injury and Abnormalities	Seizures	7.69e-07		NA	ATF3,C1QB,CCR1,CD83,CEMIP,CTSB,CUX2,CXCR4,DUSP2,EGR2,FCGR1A,FCGR2A,FCGR3A/FCGR3B,HMOX1,HSPA6,IL1B,IL4I1,MMP9,MS4A4A,PCSK1,RGS1,SCG2,SLC12A5,SLC6A12,SOCS3	25	Adipose - Subcutaneous	MacrophageSum
Tissue Development	Disassembly of extracellular matrix	7.99e-07		NA	ADAM8,CTSS,CTSV,LCP1,MMP1,MMP12,MMP19,MMP7,MMP8,MMP9	10	Adipose - Subcutaneous	MacrophageSum
Cardiovascular System Development and Function,Cell-To-Cell Signaling and Interaction	Adhesion of endothelial cells	8.34e-07	Increased	2.758	ALCAM,CCL3,CXCL2,CXCR4,FERMT3,GDF15,IL1B,ITGAL,ITGAM,ITGB2,JAML,OLR1,PLAUR,SPP1	14	Adipose - Subcutaneous	MacrophageSum
Cell Death and Survival	Apoptosis of phagocytes	8.69e-07		1.231	ADORA3,CXCL1,CXCR4,IL10,IL1B,IL1RN,LILRB1,OSCAR,P2RX7,SIGLEC9,TREM1	11	Adipose - Subcutaneous	MacrophageSum
Cell-To-Cell Signaling and Interaction,Cellular Growth and Proliferation,Hematological System Development and Function	Stimulation of T lymphocytes	9.2e-07		1.431	CD28,CD80,CD83,CD86,IL10,IL18,IL1B,LILRB2,LILRB4,PTPN6	10	Adipose - Subcutaneous	MacrophageSum
Cancer,Hematological Disease,Immunological Disease,Organismal Injury and Abnormalities	Neoplastic histiocytosis	9.2e-07		NA	ADAMDEC1,FCGR1A,FCGR2A,FCGR3A/FCGR3B,FGR,MMP1,MMP12,MMP9,RRM2,TUBB3	10	Adipose - Subcutaneous	MacrophageSum
Cell-To-Cell Signaling and Interaction,Hematological System Development and Function	Binding of T lymphocytes	9.8e-07	Increased	3.252	CCL19,CCL20,CCL22,CCR1,CD48,CD86,CXCR4,DOCK2,ITGAL,ITGB2,SPP1	11	Adipose - Subcutaneous	MacrophageSum
Cancer,Hematological Disease,Organismal Injury and Abnormalities	Histiocytic or dendritic cell neoplasm	9.8e-07		NA	ADAMDEC1,CDKN2A,FCGR1A,FCGR2A,FCGR3A/FCGR3B,FGR,MMP1,MMP12,MMP9,RRM2,TUBB3	11	Adipose - Subcutaneous	MacrophageSum
Neurological Disease,Organismal Injury and Abnormalities	Epilepsy	9.97e-07		NA	ATF3,C1QB,CCR1,CD83,CEMIP,CHRNA1,CTSB,CUX2,CXCR4,DUSP2,EGR2,FCGR1A,FCGR2A,FCGR3A/FCGR3B,GAL,HMOX1,HSPA6,IL1B,IL4I1,mir-146,PCSK1,RGS1,SCG2,SLC12A5,SLC6A12,SOCS3	26	Adipose - Subcutaneous	MacrophageSum
Infectious Diseases	Replication of HIV	9.97e-07		0.218	CCL22,CCL3,CCR5,CD28,HAVCR2,IL18,IL1B,LGALS9,P2RX7,P2RY1,SOCS3,STXBP2,TLR8	13	Adipose - Subcutaneous	MacrophageSum
Cellular Development,Connective Tissue Development and Function,Skeletal and Muscular System Development and Function,Tissue Development	Differentiation of osteoclasts	1.02e-06		-1.342	CCL3,CCR1,IL27,LILRB3,LILRB4,OSCAR,TREM2,TYROBP	8	Adipose - Subcutaneous	MacrophageSum
Cancer,Hematological Disease,Immunological Disease,Organismal Injury and Abnormalities	Mature T-cell neoplasm	1.04e-06		NA	ATP1B1,BIRC5,CCL18,CCL19,CCL20,CCL22,CD180,CD28,CD52,CD86,CDKN2A,CXCL10,DUSP2,IFI30,IGHM,IGLV3-25,IL10,IL4I1,ITGAX,mir-142,MKI67,MMP1,MMP12,MMP9,OAS1,OASL,PIK3R5,RRM2,SLAMF8,SPN,TLR8,TUBB3	32	Adipose - Subcutaneous	MacrophageSum
Inflammatory Disease,Inflammatory Response,Organismal Injury and Abnormalities,Respiratory Disease	Inflammation of airway	1.09e-06		NA	ADORA3,C3AR1,CCL7,CD68,CHI3L1,CXCL10,FCGR1A,FCGR2A,FCGR3A/FCGR3B,HAVCR1,HAVCR2,HMOX1,IL10,IL1B,ITGAM,LYZ,MMP12,MMP9,PLA2G7,RETN,SOCS3,TUBB3	22	Adipose - Subcutaneous	MacrophageSum
Connective Tissue Disorders,Immunological Disease,Inflammatory Disease,Inflammatory Response,Organismal Injury and Abnormalities,Skeletal and Muscular Disorders	Polyarticular juvenile rheumatoid arthritis	1.23e-06		NA	CCL20,CCL3,CCR1,CD180,CD80,CD83,CD86,DUSP2,IL1B,OSM,PLAUR,TLR1	12	Adipose - Subcutaneous	MacrophageSum
Cell-mediated Immune Response,Cellular Development,Cellular Function and Maintenance,Cellular Growth and Proliferation,Embryonic Development,Hematological System Development and Function,Hematopoiesis,Lymphoid Tissue Structure and Development,Organ Development,Organismal Development,Tissue Development	T cell development	1.23e-06	Increased	2.922	CD28,CDKN2A,CXCL5,IL10,IL12RB1,IL1B,IL27,LILRB2,LILRB4,mir-146,P2RX7,TNFSF15	12	Adipose - Subcutaneous	MacrophageSum
Cell-To-Cell Signaling and Interaction,Molecular Transport,Small Molecule Biochemistry	Release of 5-hydroxytryptamine	1.29e-06		NA	FCGR2A,SCIN,SIGLEC7,SIGLEC9,STXBP2	5	Adipose - Subcutaneous	MacrophageSum
Dermatological Diseases and Conditions,Organismal Injury and Abnormalities	Chronic skin disorder	1.32e-06		NA	ATP1B1,CARD9,CHIT1,CLEC7A,CRABP2,CTSB,CXCL1,FCGR1A,FCGR2A,FCGR3A/FCGR3B,GNA15,HMOX1,KRT16,KYNU,MMP12,PCLAF	16	Adipose - Subcutaneous	MacrophageSum
Free Radical Scavenging	Production of superoxide	1.39e-06		0.453	C5AR1,FCGR2A,FCGR3A/FCGR3B,IL10,IL1B,ITGAM,ITGAX,ITGB2,NCF2,RAC2	10	Adipose - Subcutaneous	MacrophageSum
Hereditary Disorder,Immunological Disease,Organismal Injury and Abnormalities	Autosomal recessive immunodeficiency	1.39e-06		NA	ACP5,BLNK,BTK,C1QA,C1QB,C1QC,DOCK2,FCGR3A/FCGR3B,FERMT3,IGHM,IL12RB1,ITGB2,NCF2,TFRC	14	Adipose - Subcutaneous	MacrophageSum
Cellular Movement	Cell movement of muscle cells	1.39e-06	Increased	2.65	CCL3,CXCL1,CXCL2,CXCL3,IL18,IL1B,ITGAM,MMP7,MMP9,PLAUR,SPP1	11	Adipose - Subcutaneous	MacrophageSum
Cancer,Hematological Disease,Organismal Injury and Abnormalities	Hematologic cancer of cells	1.44e-06		NA	ADORA3,ANO5,ARL11,ATF3,ATP1B1,ATP6V0D2,BCAT1,BIRC5,BPIFB4,BTK,CARD9,CCL18,CCL19,CCL20,CCL22,CCL3,CCL7,CD180,CD22,CD28,CD48,CD52,CD68,CD80,CD86,CDCA2,CDKN2A,CHI3L1,CKAP2L,CXCL10,CXCL16,CXCR4,DOCK2,DUSP2,EGR2,FCGR2A,FCGR3A/FCGR3B,FCMR,FGR,GPR183,HMOX1,IFI30,IGHM,IGLV3-25,IL10,IL1B,IL4I1,ITGAM,ITGAX,ITGB2,JAKMIP2,KCNK13,KLHL6,KMO,KRT16,LAPTM5,LIPG,mir-142,MKI67,MMP1,MMP12,MMP9,NLRC4,NXF3,OAS1,OASL,P…	80	Adipose - Subcutaneous	MacrophageSum
Organismal Injury and Abnormalities	Shock Response	1.49e-06		NA	AQP9,ATP1B1,CD180,CD300C,CD48,CD80,CHRNA1,CXCL10,FCGR1A,FCGR2A,FCGR3A/FCGR3B,IL10,IL18,IL1B,IL1RN,MAPK13,TREM1	17	Adipose - Subcutaneous	MacrophageSum
Cell Death and Survival	Apoptosis of mononuclear leukocytes	1.5e-06		1.686	ADORA3,BTK,CCL19,CCL3,CCR5,CD28,CDKN2A,CXCR4,FCGR3A/FCGR3B,IL10,IL18,LGALS9,RAC2,SPP1	14	Adipose - Subcutaneous	MacrophageSum
Cell Death and Survival,Cellular Compromise	Cytotoxicity of natural killer cells	1.5e-06		0.765	CD300A,CD48,FCGR1A,FCGR3A/FCGR3B,FERMT3,HAVCR2,ITGB2,PTPN6,SIGLEC7	9	Adipose - Subcutaneous	MacrophageSum
Cellular Movement,Hematological System Development and Function,Immune Cell Trafficking,Inflammatory Response	Migration of monocytes	1.5e-06	Increased	2.63	CCL19,CCL20,CCL22,CCL3,CCL7,ITGAM,ITGAX,ITGB2,MMP9	9	Adipose - Subcutaneous	MacrophageSum
Cell-To-Cell Signaling and Interaction,Cellular Function and Maintenance,Hematological System Development and Function	Phagocytosis of myeloid cells	1.5e-06		0.971	CXCL10,FCGR2A,FCGR3A/FCGR3B,HMOX1,ITGAM,ITGB2,mir-142,P2RX7,TREM1	9	Adipose - Subcutaneous	MacrophageSum
Neurological Disease,Organismal Injury and Abnormalities	Seizure disorder	1.67e-06		NA	ATF3,C1QB,CCR1,CD83,CEMIP,CHRNA1,CTSB,CUX2,CXCR4,DUSP2,EGR2,FCGR1A,FCGR2A,FCGR3A/FCGR3B,GAL,HMOX1,HSPA6,IL1B,IL4I1,mir-146,MMP9,MS4A4A,PCSK1,RGS1,SCG2,SLC12A5,SLC6A12,SOCS3	28	Adipose - Subcutaneous	MacrophageSum
Cancer,Hematological Disease,Immunological Disease,Organismal Injury and Abnormalities	Non-Hodgkin lymphoma	1.78e-06		NA	ADORA3,ANO5,ARL11,ATF3,BCAT1,BIRC5,BPIFB4,BTK,CCL18,CCL19,CCL20,CCL22,CCL7,CD180,CD22,CD28,CD48,CD52,CD68,CD86,CDCA2,CDKN2A,CXCL10,CXCR4,DOCK2,DUSP2,EGR2,FCGR2A,FCGR3A/FCGR3B,HMOX1,IFI30,IGHM,IGLV3-25,IL10,IL1B,IL4I1,ITGAX,JAKMIP2,KLHL6,KRT16,LAPTM5,LIPG,mir-142,MKI67,MMP1,MMP12,MMP9,NLRC4,NXF3,OAS1,OASL,PIK3R5,RASGRF1,RRM2,SLAMF8,SLC28A3,SPN,SPOCD1,TLR8,TUBB3	60	Adipose - Subcutaneous	MacrophageSum
Gastrointestinal Disease,Inflammatory Disease,Inflammatory Response,Organismal Injury and Abnormalities	Ulcerative colitis	1.81e-06		NA	ADORA3,ATP1B1,CCL18,CD80,CD86,CXCL10,CXCL2,CXCL3,CXCL5,IL10,IL1B,IL24,mir-146,MMP9,SOCS3,SPP1,ST14,TLR1,TREM1	19	Adipose - Subcutaneous	MacrophageSum
Cell-To-Cell Signaling and Interaction,Cellular Movement,Immune Cell Trafficking	Attraction of leukocytes	1.85e-06	Increased	2.401	CCL18,CCL19,CCL20,CCL22,CCL3,LPAR2	6	Adipose - Subcutaneous	MacrophageSum
Cardiovascular Disease,Organismal Injury and Abnormalities	Arteriosclerosis	1.91e-06		NA	ADORA3,BIRC5,CCR5,CD68,CDCP1,EREG,HMOX1,IL1B,ITGAL,ITGAM,ITGB2,MKI67,MMP12,MMP8,MMP9,P2RY1,PLA2G7,RETN,RGS1,SOCS3,SPI1,SPP1,ST14,TNFSF15,TUBB3	25	Adipose - Subcutaneous	MacrophageSum
Cancer,Hematological Disease,Immunological Disease,Organismal Injury and Abnormalities	T-cell malignant neoplasm	1.95e-06		NA	ADORA3,ATP1B1,BIRC5,CCL18,CCL19,CCL20,CCL22,CD180,CD28,CD52,CD86,CDKN2A,CXCL10,DUSP2,GPR183,IFI30,IGHM,IGLV3-25,IL10,IL4I1,ITGAM,ITGAX,KMO,mir-142,MKI67,MMP1,MMP12,MMP9,OAS1,OASL,PIK3R5,RRM2,SLAMF8,SLC17A9,SPN,TLR8,TUBB3	37	Adipose - Subcutaneous	MacrophageSum
Cancer,Hematological Disease,Immunological Disease,Organismal Injury and Abnormalities	Lymphocytic cancer	2e-06		NA	ADORA3,ANO5,ARL11,ATF3,ATP1B1,ATP6V0D2,BCAT1,BIRC5,BPIFB4,BTK,CARD9,CCL18,CCL19,CCL20,CCL22,CCL3,CCL7,CD180,CD22,CD28,CD48,CD52,CD68,CD80,CD86,CDCA2,CDKN2A,CHI3L1,CKAP2L,CXCL10,CXCL16,CXCR4,DOCK2,DUSP2,EGR2,FCGR2A,FCGR3A/FCGR3B,FCMR,FGR,GPR183,HMOX1,IFI30,IGHM,IGLV3-25,IL10,IL1B,IL4I1,ITGAM,ITGAX,ITGB2,JAKMIP2,KCNK13,KLHL6,KMO,KRT16,LAPTM5,LIPG,mir-142,MKI67,MMP1,MMP12,MMP9,NLRC4,NXF3,OAS1,OASL,P…	80	Adipose - Subcutaneous	MacrophageSum
Cancer,Cellular Movement,Organismal Injury and Abnormalities,Tumor Morphology	Invasion of tumor cells	2.04e-06	Increased	2.985	CD53,CXCL1,CXCL2,CXCL5,CXCR4,GDF15,MMP1,MMP9,PLAUR	9	Adipose - Subcutaneous	MacrophageSum
Cellular Movement	Chemotaxis of tumor cell lines	2.06e-06	Increased	3.375	ARRB2,CCL18,CCL19,CCL20,CCL22,CCL3,CCL7,CXCL1,CXCL3,CXCR4,DOCK2,KCNN4,PLAUR	13	Adipose - Subcutaneous	MacrophageSum
Cell-mediated Immune Response,Cellular Movement,Hematological System Development and Function,Immune Cell Trafficking	Migration of peripheral T lymphocyte	2.17e-06		1.067	CCL19,CXCL16,CXCR4,LCP1,RGS1	5	Adipose - Subcutaneous	MacrophageSum
Cellular Development,Cellular Growth and Proliferation,Hematological System Development and Function,Lymphoid Tissue Structure and Development	Expansion of T lymphocytes	2.2e-06	Increased	2.004	CD28,HAVCR2,IL10,IL18,IL1B,IL27,LGALS9,TNFSF9	8	Adipose - Subcutaneous	MacrophageSum
Hematological System Development and Function,Tissue Morphology	Quantity of blood cells	2.23e-06		-0.518	ADM2,CD28,CD83,FCGR1A,HAVCR1,IGHM,IL10,IL1B,ITGAL,LILRB1,MMP9,RAC2	12	Adipose - Subcutaneous	MacrophageSum
Cellular Development,Cellular Growth and Proliferation,Hematological System Development and Function,Humoral Immune Response,Lymphoid Tissue Structure and Development	Proliferation of B lymphocytes	2.32e-06		0.312	CD300A,GPR183,IGHM,IL10,IL24,NCKAP1L,SLAMF7,TFRC,TNFSF9,TYROBP	10	Adipose - Subcutaneous	MacrophageSum
Cellular Movement,Skeletal and Muscular System Development and Function	Migration of muscle cells	2.32e-06	Increased	2.49	CXCL1,CXCL2,CXCL3,IL18,IL1B,ITGAM,MMP7,MMP9,PLAUR,SPP1	10	Adipose - Subcutaneous	MacrophageSum
Cell-mediated Immune Response,Cellular Development,Cellular Function and Maintenance,Cellular Growth and Proliferation,Embryonic Development,Hematological System Development and Function,Hematopoiesis,Lymphoid Tissue Structure and Development,Organ Development,Organismal Development,Tissue Development	Differentiation of regulatory T lymphocytes	2.55e-06	Increased	2.2	CD28,IL10,IL1B,IL27,LILRB2,LILRB4	6	Adipose - Subcutaneous	MacrophageSum
Cell-To-Cell Signaling and Interaction,Cellular Function and Maintenance,Inflammatory Response	Phagocytosis of cells	2.62e-06		1.833	CLEC7A,CXCL10,DOCK2,FCGR1A,FCGR2A,FCGR3A/FCGR3B,HAVCR1,HMOX1,IL1B,ITGAM,ITGB2,mir-142,P2RX7,TIMD4	14	Adipose - Subcutaneous	MacrophageSum
Cell Death and Survival	Apoptosis of lymphocytes	2.66e-06		1.432	BTK,CCL19,CCL3,CCR5,CD28,CDKN2A,CXCR4,FCGR3A/FCGR3B,IL10,IL18,LGALS9,RAC2,SPP1	13	Adipose - Subcutaneous	MacrophageSum
Infectious Diseases	Replication of HIV-1	2.7e-06		0.074	CCL22,CCL3,CCR5,CD28,HAVCR2,IL18,IL1B,LGALS9,P2RX7,P2RY1,SOCS3,STXBP2	12	Adipose - Subcutaneous	MacrophageSum
Cell Death and Survival	Cell death of T lymphocytes	2.7e-06		0.831	CCL19,CCL3,CCR5,CD28,CDKN2A,CTSD,CXCR4,IGHM,LGALS9,mir-142,RAC2,SPP1	12	Adipose - Subcutaneous	MacrophageSum
Cell-To-Cell Signaling and Interaction	Adhesion of myeloid cells	2.7e-06		1.561	CXCL2,GDF15,IL10,IL18,IL1B,ITGAM,ITGAX,ITGB2,LGALS9,LIPG,PLAUR	11	Adipose - Subcutaneous	MacrophageSum
Cancer,Hematological Disease,Immunological Disease,Organismal Injury and Abnormalities	T-cell non-Hodgkin lymphoma	2.79e-06		NA	ADORA3,BIRC5,CCL18,CCL19,CCL20,CCL22,CD28,CD52,CD86,CDKN2A,CXCL10,DUSP2,IFI30,IGHM,IGLV3-25,IL4I1,ITGAX,mir-142,MKI67,MMP1,MMP12,MMP9,OAS1,OASL,PIK3R5,RRM2,SLAMF8,SPN,TLR8,TUBB3	30	Adipose - Subcutaneous	MacrophageSum
Lipid Metabolism,Small Molecule Biochemistry	Synthesis of eicosanoid	3.05e-06		0.962	ALOX15B,C5AR1,CD83,CXCL1,FCGR2A,IL10,IL18,IL1B,IL1RN,OLR1,OSM,P2RX7,SIGLEC7,SIGLEC9	14	Adipose - Subcutaneous	MacrophageSum
Cancer,Hematological Disease,Immunological Disease,Organismal Injury and Abnormalities	Plasma cell dyscrasia	3.07e-06		NA	ACP5,ALPL,ATP1B1,BCAT1,BIRC5,BTK,CCL3,CCL7,CD180,CD22,CD28,CD48,CD52,CDKN2A,CXCL1,CXCR4,GDF15,HMOX1,IL10,IL1B,IL1RN,LAPTM5,LILRB1,MKI67,MMP9,RRM2,SLAMF7,SPI1,TUBB3	29	Adipose - Subcutaneous	MacrophageSum
Cancer,Organismal Injury and Abnormalities	Metastatic solid tumor	3.08e-06		NA	ACP5,ALPL,CAPG,CCL19,CD48,CDKN2A,CEMIP,CPA4,CRABP2,CXCR4,DEFA1 (includes others),DLGAP5,DLX3,FCGR1A,FCGR2A,FCGR3A/FCGR3B,FGR,GDF15,HMOX1,IFI30,IL1B,IL24,KIF20A,mir-142,mir-146,MMP7,MMP9,NECTIN4,P2RY1,PBK,PLAUR,RRM2,SLC16A3,SPP1,STMN2,SYT12,TUBB3	37	Adipose - Subcutaneous	MacrophageSum
Cancer,Hematological Disease,Immunological Disease,Organismal Injury and Abnormalities	B-cell neoplasm	3.09e-06		NA	ACP5,ADORA3,ALPL,ANO5,ARL11,ATF3,ATP1B1,ATP6V0D2,BCAT1,BIRC5,BPIFB4,BTK,CCL3,CCL7,CD180,CD22,CD28,CD48,CD52,CD68,CD80,CD86,CDCA2,CDKN2A,CHI3L1,CKAP2L,CXCL1,CXCL10,CXCR4,DOCK2,DUSP2,EGR2,FCGR2A,FCGR3A/FCGR3B,FCMR,FGR,GDF15,HMOX1,IL10,IL1B,IL1RN,ITGAX,ITGB2,JAKMIP2,KCNK13,KLHL6,KRT16,LAPTM5,LILRB1,LIPG,mir-142,MKI67,MMP9,NLRC4,NXF3,RASGRF1,RRM2,SLAMF7,SLC28A3,SPI1,SPN,SPOCD1,STMN2,TIMD4,TLR8,TUBB3	66	Adipose - Subcutaneous	MacrophageSum
Cellular Movement,Hematological System Development and Function,Hypersensitivity Response,Immune Cell Trafficking	Cell movement of eosinophils	3.13e-06	Increased	2.203	CCL3,CCL7,CXCL10,IL1B,ITGB2,LGALS9,PLAUR,SCG2	8	Adipose - Subcutaneous	MacrophageSum
Cancer,Cellular Movement,Organismal Injury and Abnormalities,Tumor Morphology	Invasion of cancer cells	3.24e-06	Increased	2.63	CD53,CXCL1,CXCL2,CXCL5,GDF15,MMP9,PLAUR	7	Adipose - Subcutaneous	MacrophageSum
Hematological System Development and Function,Tissue Morphology	Quantity of leukocytes	3.33e-06		-0.799	ADM2,CD28,CD83,FCGR1A,HAVCR1,IGHM,IL10,ITGAL,LILRB1,MMP9,RAC2	11	Adipose - Subcutaneous	MacrophageSum
Cell-To-Cell Signaling and Interaction,Hematological System Development and Function,Immune Cell Trafficking,Inflammatory Response	Adhesion of phagocytes	3.33e-06	Increased	2.013	ALCAM,CXCL2,IL10,IL1B,ITGAL,ITGAM,ITGAX,ITGB2,LIPG,PLAUR	10	Adipose - Subcutaneous	MacrophageSum
Cancer,Hematological Disease,Immunological Disease,Organismal Injury and Abnormalities	Langerhans cell histiocytosis	3.63e-06		NA	ADAMDEC1,FCGR1A,FCGR2A,FCGR3A/FCGR3B,MMP1,MMP12,MMP9,RRM2,TUBB3	9	Adipose - Subcutaneous	MacrophageSum
Cancer,Organismal Injury and Abnormalities	Lymphohematopoietic neoplasia	3.76e-06		NA	ACP5,ADAMDEC1,ADORA3,ALPL,ANGPTL6,ANO5,ARL11,ATF3,ATP1B1,ATP6V0D2,BCAT1,BIRC5,BPIFB4,BTK,CARD9,CCL18,CCL19,CCL20,CCL22,CCL3,CCL7,CCR5,CD180,CD22,CD28,CD48,CD52,CD68,CD80,CD86,CDCA2,CDCP1,CDKN2A,CHI3L1,CHIA,CHIT1,CKAP2L,CUX2,CXCL1,CXCL10,CXCL16,CXCR4,DHDH,DOCK2,DUSP2,EGR2,FBP1,FCAR,FCER1G,FCGR1A,FCGR2A,FCGR3A/FCGR3B,FCMR,FGR,GDF15,GPR183,GREM1,GRIK4,HAMP,HJURP,HK3,HMGA2,HMOX1,HSPA6,IFI30,IGHM,IGLV…	128	Adipose - Subcutaneous	MacrophageSum
Cell Signaling,Cellular Function and Maintenance,Molecular Transport,Vitamin and Mineral Metabolism	Influx of Ca2+	4.08e-06	Increased	2.424	BTK,CCL3,CCR5,CD28,CD300A,CXCR4,FCGR3A/FCGR3B,IL18,KCNJ5,P2RX7,P2RY1	11	Adipose - Subcutaneous	MacrophageSum
Cellular Movement,Hair and Skin Development and Function	Migration of epithelial cell lines	4.08e-06	Increased	2.017	ALCAM,ARRB2,CCL20,CCR1,CCR5,CDCP1,ITGAM,ITGB2,OSM,PLAUR,SPP1	11	Adipose - Subcutaneous	MacrophageSum
Cell-To-Cell Signaling and Interaction	Intercellular communication	4.11e-06		NA	C1QA,CCL18,CCL20,CCL22,CCL7,CXCL10,CXCL5,EREG,GDF15,IL18,IL1B,LILRB2,PCSK1,TNFSF9	14	Adipose - Subcutaneous	MacrophageSum
Cardiovascular Disease,Organismal Injury and Abnormalities	Atherosclerosis	4.12e-06		NA	ADORA3,BIRC5,CCR5,CD68,CDCP1,EREG,HMOX1,IL1B,ITGAL,ITGAM,ITGB2,MKI67,MMP12,MMP8,MMP9,P2RY1,PLA2G7,RETN,RGS1,SOCS3,SPI1,ST14,TNFSF15,TUBB3	24	Adipose - Subcutaneous	MacrophageSum
Cellular Development,Cellular Growth and Proliferation	Expansion of blood cells	4.16e-06	Increased	2.04	CD28,HAVCR2,IL10,IL18,IL1B,IL27,LGALS9,RAC2,TNFSF9	9	Adipose - Subcutaneous	MacrophageSum
Cell-mediated Immune Response,Cellular Development,Cellular Function and Maintenance,Cellular Growth and Proliferation,Embryonic Development,Hematological System Development and Function,Hematopoiesis,Lymphoid Tissue Structure and Development,Organ Development,Organismal Development,Tissue Development	Differentiation of T lymphocytes	4.21e-06	Increased	2.586	CD28,CDKN2A,CXCL5,IL10,IL1B,IL27,LILRB2,LILRB4,mir-146,P2RX7	10	Adipose - Subcutaneous	MacrophageSum
Cellular Development,Cellular Growth and Proliferation,Hematological System Development and Function,Lymphoid Tissue Structure and Development	Proliferation of CD8+ T lymphocyte	4.58e-06		-0.505	CD28,CD83,HAVCR2,IL27,LGALS9,TNFSF9	6	Adipose - Subcutaneous	MacrophageSum
Cell Death and Survival,Cellular Compromise	Cytotoxicity of lymphocytes	4.72e-06		1.054	CCL7,CD300A,CD48,FCGR1A,FCGR3A/FCGR3B,FERMT3,HAVCR2,ITGB2,PTPN6,SIGLEC7	10	Adipose - Subcutaneous	MacrophageSum
Cancer,Hematological Disease,Organismal Injury and Abnormalities	Hematopoietic neoplasm	5.07e-06		NA	ACP5,ADAMDEC1,ADORA3,ALPL,ANGPTL6,ANO5,ARL11,ATF3,ATP1B1,ATP6V0D2,BCAT1,BIRC5,BPIFB4,BTK,CARD9,CCL18,CCL19,CCL20,CCL22,CCL3,CCL7,CCR5,CD180,CD22,CD28,CD48,CD52,CD68,CD80,CD86,CDCA2,CDCP1,CDKN2A,CHI3L1,CHIA,CHIT1,CKAP2L,CUX2,CXCL1,CXCL10,CXCL16,CXCR4,DHDH,DOCK2,DUSP2,EGR2,FBP1,FCAR,FCER1G,FCGR1A,FCGR2A,FCGR3A/FCGR3B,FCMR,FGR,GDF15,GPR183,GREM1,GRIK4,HAMP,HJURP,HK3,HMGA2,HMOX1,HSPA6,IFI30,IGHM,IGLV…	127	Adipose - Subcutaneous	MacrophageSum
Cellular Movement,Hematological System Development and Function,Immune Cell Trafficking,Inflammatory Response	Migration of neutrophils	5.13e-06		1.463	CCL19,CCL3,CCR1,CXCL3,CXCL5,ITGAM,ITGB2,PLCB2	8	Adipose - Subcutaneous	MacrophageSum
Hematological Disease,Immunological Disease,Organismal Injury and Abnormalities	Neutrophilia	5.19e-06		-1.067	IL10,IL1B,IL1RN,ITGB2	4	Adipose - Subcutaneous	MacrophageSum
Antimicrobial Response	Inhibition of HIV	5.19e-06		1.937	CCL22,DEFA1 (includes others),IL27,LYZ	4	Adipose - Subcutaneous	MacrophageSum
Cell-mediated Immune Response,Cell-To-Cell Signaling and Interaction,Cellular Movement,Hematological System Development and Function,Immune Cell Trafficking	Adhesion of T lymphocytes	5.42e-06	Increased	2.767	CCL19,CCL20,CCL22,CD48,CXCR4,DOCK2,ITGAL,ITGB2,SPP1	9	Adipose - Subcutaneous	MacrophageSum
Cell-To-Cell Signaling and Interaction,Hematological System Development and Function,Immune Cell Trafficking,Inflammatory Response	Activation of T lymphocytes	5.54e-06		1.239	CD28,CD80,CD86,CLEC7A,FCER1G,HAVCR1,IL10,LILRB1,LILRB2,SLC11A1,STXBP2,TNFSF9	12	Adipose - Subcutaneous	MacrophageSum
Cardiovascular Disease,Connective Tissue Disorders,Dermatological Diseases and Conditions,Immunological Disease,Inflammatory Disease,Organismal Injury and Abnormalities,Skeletal and Muscular Disorders	Systemic sclerosis	5.54e-06		NA	CAMK2B,CCL20,CCL7,FCGR1A,FCGR2A,FCGR3A/FCGR3B,FPR3,IL1B,mir-142,mir-146,RGS1,RRM2	12	Adipose - Subcutaneous	MacrophageSum
Cellular Movement,Skeletal and Muscular System Development and Function	Cell movement of smooth muscle cells	5.9e-06	Increased	2.455	CCL3,CXCL1,CXCL2,CXCL3,IL18,IL1B,ITGAM,MMP9,PLAUR,SPP1	10	Adipose - Subcutaneous	MacrophageSum
Cell-To-Cell Signaling and Interaction,Hematological System Development and Function,Immune Cell Trafficking	Binding of antigen presenting cells	6.02e-06		-0.293	ALCAM,CD48,CD83,FCGR1A,IL10,ITGAL,ITGAM	7	Adipose - Subcutaneous	MacrophageSum
Cancer,Organismal Injury and Abnormalities	Cancer of cells	6.41e-06		NA	ADCY8,ADORA3,ALCAM,ANGPTL6,ANO5,APOBR,ARL11,ASPHD1,ATF3,ATP1B1,ATP6V0D2,BCAT1,BIRC5,BPIFB4,BTK,BUB1B,CAMK2B,CARD9,CCL18,CCL19,CCL20,CCL22,CCL3,CCL7,CCR5,CD180,CD22,CD28,CD300LF,CD48,CD52,CD68,CD80,CD83,CD84,CD86,CDCA2,CDKN2A,CHI3L1,CHIT1,CHRNA1,CKAP2L,COL22A1,CSN1S1,CXCL1,CXCL10,CXCL16,CXCL2,CXCL3,CXCR4,CYP27A1,CYP2S1,CYTH4,CYTIP,DHDH,DLGAP5,DLX3,DNAJC5B,DOCK2,DOCK3,DOK2,DPEP2,DPYS,DUSP2,EGR2,ERE…	164	Adipose - Subcutaneous	MacrophageSum
Cancer,Organismal Injury and Abnormalities	Advanced malignant tumor	6.68e-06		NA	ACP5,ALPL,BTK,CAPG,CCL19,CD48,CD52,CDKN2A,CEMIP,CPA4,CRABP2,CXADR,CXCR4,DEFA1 (includes others),DLGAP5,DLX3,FCGR1A,FCGR2A,FCGR3A/FCGR3B,FGR,GDF15,HMOX1,IFI30,IL1B,IL24,KIF20A,mir-142,mir-146,MMP1,MMP7,MMP9,MYBL2,NECTIN4,P2RY1,PBK,PLAUR,RPS6KA1,RRM2,SLC16A3,SPP1,STMN2,SYT12,TLR8,TUBB3	44	Adipose - Subcutaneous	MacrophageSum
Cancer,Hematological Disease,Immunological Disease,Organismal Injury and Abnormalities	Plasma cell myeloma	6.87e-06		NA	ACP5,ALPL,BIRC5,CCL3,CD180,CD28,CD48,CDKN2A,CXCL1,CXCR4,GDF15,IL10,IL1B,IL1RN,LILRB1,MKI67,MMP9,RRM2,SLAMF7,SPI1,TUBB3	21	Adipose - Subcutaneous	MacrophageSum
Cellular Function and Maintenance	Engulfment of leukocytes	7e-06		1.106	CXCL10,FCGR2A,FCGR3A/FCGR3B,HMOX1,ITGAM,ITGB2,mir-142,P2RX7,TREM1	9	Adipose - Subcutaneous	MacrophageSum
Cell Morphology	Polarization of cells	7.33e-06	Increased	2.621	CCL19,CCL22,CCR5,CXCL10,IL10,IL1B,KCNE1,LCP1,SAMSN1,SPN	10	Adipose - Subcutaneous	MacrophageSum
Cellular Movement,Hematological System Development and Function,Humoral Immune Response,Immune Cell Trafficking,Inflammatory Response,Lymphoid Tissue Structure and Development	Chemotaxis of B lymphocytes	7.82e-06		1.279	CCL19,CCL20,IL10,MMP9,RGS1	5	Adipose - Subcutaneous	MacrophageSum
Carbohydrate Metabolism,Molecular Transport,Small Molecule Biochemistry	Release of glycosaminoglycan	7.86e-06		NA	IL18,IL1B,OSM	3	Adipose - Subcutaneous	MacrophageSum
Developmental Disorder,Hereditary Disorder,Immunological Disease,Organismal Injury and Abnormalities	Complement component C1q deficiency	7.86e-06		NA	C1QA,C1QB,C1QC	3	Adipose - Subcutaneous	MacrophageSum
Cancer,Organismal Injury and Abnormalities	Advanced malignant solid tumor	8.37e-06		NA	ACP5,ALPL,BTK,CAPG,CCL19,CD48,CDKN2A,CEMIP,CPA4,CRABP2,CXADR,CXCR4,DEFA1 (includes others),DLGAP5,DLX3,FCGR1A,FCGR2A,FCGR3A/FCGR3B,FGR,GDF15,HMOX1,IFI30,IL1B,IL24,KIF20A,mir-142,mir-146,MMP7,MMP9,MYBL2,NECTIN4,P2RY1,PBK,PLAUR,RRM2,SLC16A3,SPP1,STMN2,SYT12,TUBB3	40	Adipose - Subcutaneous	MacrophageSum
Neurological Disease,Organismal Injury and Abnormalities,Psychological Disorders	Tauopathy	8.86e-06		NA	APOC1,ATP1B1,CAMK2B,CCL3,CD68,CDKN2A,CHI3L1,CHRNA1,CTSB,CTSD,CTSS,CXADR,CXCL10,CXCL16,CXCR4,FCGR1A,FCGR2A,FCGR3A/FCGR3B,GM2A,HMOX1,HSPA6,IGHM,IL10,IL1B,LIPA,mir-146,MMP1,MMP9,MS4A4A,MS4A6E,OLR1,PARP15,RNASET2,SCG5,TFRC,TUBB3,TYROBP	37	Adipose - Subcutaneous	MacrophageSum
Gastrointestinal Disease,Hematological Disease,Immunological Disease,Inflammatory Disease,Inflammatory Response,Organismal Injury and Abnormalities	Eosinophilia of esophagus	8.96e-06		NA	ADAMDEC1,BCL2A1,CCL18,CLEC7A,CXCL1,CXCL2,KRT16,MMP12,SPP1	9	Adipose - Subcutaneous	MacrophageSum
Metabolic Disease,Neurological Disease,Organismal Injury and Abnormalities,Psychological Disorders	Alzheimer disease	9.32e-06		NA	APOC1,ATP1B1,CAMK2B,CCL3,CD68,CDKN2A,CHI3L1,CHRNA1,CTSB,CTSD,CTSS,CXADR,CXCL10,CXCL16,CXCR4,FCGR1A,FCGR2A,FCGR3A/FCGR3B,GM2A,HMOX1,HSPA6,IGHM,IL10,IL1B,LIPA,mir-146,MMP1,MMP9,MS4A4A,MS4A6E,OLR1,PARP15,RNASET2,SCG5,TFRC,TYROBP	36	Adipose - Subcutaneous	MacrophageSum
Cell-To-Cell Signaling and Interaction,Cellular Function and Maintenance,Hematological System Development and Function	Phagocytosis of granulocytes	9.93e-06		1.732	CXCL10,FCGR2A,FCGR3A/FCGR3B,ITGAM,ITGB2,TREM1	6	Adipose - Subcutaneous	MacrophageSum
Metabolic Disease,Organismal Injury and Abnormalities	Amyloidosis	1.01e-05		NA	APOC1,ATP1B1,CAMK2B,CCL3,CD68,CDKN2A,CHI3L1,CHRNA1,CTSB,CTSD,CTSS,CXADR,CXCL10,CXCL16,CXCR4,FCGR1A,FCGR2A,FCGR3A/FCGR3B,GM2A,HMOX1,HSPA6,IGHM,IL10,IL1B,LIPA,LYZ,mir-146,MMP1,MMP9,MS4A4A,MS4A6E,OLR1,PARP15,RNASET2,SCG5,TFRC,TYROBP	37	Adipose - Subcutaneous	MacrophageSum
Cancer,Organismal Injury and Abnormalities	Lymphohematopoietic cancer	1.03e-05		NA	ACP5,ADORA3,ALPL,ANGPTL6,ANO5,ARL11,ATF3,ATP1B1,ATP6V0D2,BCAT1,BIRC5,BPIFB4,BTK,CARD9,CCL18,CCL19,CCL20,CCL22,CCL3,CCL7,CCR5,CD180,CD22,CD28,CD48,CD52,CD68,CD80,CD86,CDCA2,CDCP1,CDKN2A,CHI3L1,CHIA,CHIT1,CKAP2L,CUX2,CXCL1,CXCL10,CXCL16,CXCR4,DHDH,DOCK2,DUSP2,EGR2,FBP1,FCAR,FCER1G,FCGR1A,FCGR2A,FCGR3A/FCGR3B,FCMR,FGR,GDF15,GPR183,GRIK4,HAMP,HJURP,HK3,HMOX1,HSPA6,IFI30,IGHM,IGLV3-25,IL10,IL1B,IL1RN,…	125	Adipose - Subcutaneous	MacrophageSum
Cancer,Hematological Disease,Immunological Disease,Organismal Injury and Abnormalities	Mature B-cell neoplasm	1.04e-05		NA	ACP5,ALPL,ANO5,ARL11,ATF3,ATP1B1,ATP6V0D2,BCAT1,BIRC5,BPIFB4,BTK,CCL3,CCL7,CD180,CD22,CD28,CD48,CD52,CD68,CD80,CD86,CDCA2,CDKN2A,CKAP2L,CXCL1,CXCR4,DOCK2,DUSP2,EGR2,FCGR2A,FCGR3A/FCGR3B,FCMR,FGR,GDF15,HMOX1,IL10,IL1B,IL1RN,ITGAX,ITGB2,JAKMIP2,KCNK13,KLHL6,KRT16,LAPTM5,LILRB1,LIPG,MKI67,MMP9,NLRC4,NXF3,RASGRF1,RRM2,SLAMF7,SLC28A3,SPI1,SPN,SPOCD1,STMN2,TIMD4,TLR8,TUBB3	62	Adipose - Subcutaneous	MacrophageSum
Cell Death and Survival	Apoptosis of tumor cell lines	1.1e-05		-0.589	ALCAM,ARL11,ARRB2,ATF3,BCL2A1,BIRC5,BIRC7,BLNK,BTK,C5AR1,CARD9,CCR5,CD28,CD48,CDCA2,CDCP1,CDKN2A,CHIA,CRABP2,CTSB,CTSD,CXCR4,EREG,FCGR1A,FCMR,FGR,GAL,GDF15,GPR65,HCST,HMOX1,IGHM,IL10,IL18,IL1B,IL24,ITGAM,LGALS9,LSP1,mir-146,MMP7,MMP9,MSR1,NEK2,NLRC4,OSM,PBK,PLA2G7,PLAUR,PTPN6,PTPRO,RETN,RPS6KA1,RRM2,SCIN,SOCS3,SPI1,SPN,SPP1,TFRC,TNFSF9,VNN1	62	Adipose - Subcutaneous	MacrophageSum
Cell-To-Cell Signaling and Interaction,Hematological System Development and Function,Humoral Immune Response	Binding of B lymphocytes	1.12e-05		NA	CD86,CXCR4,ITGB2,RGS1,TFRC	5	Adipose - Subcutaneous	MacrophageSum
Cellular Movement,Skeletal and Muscular System Development and Function	Migration of smooth muscle cells	1.14e-05	Increased	2.283	CXCL1,CXCL2,CXCL3,IL18,IL1B,ITGAM,MMP9,PLAUR,SPP1	9	Adipose - Subcutaneous	MacrophageSum
Cell-To-Cell Signaling and Interaction	Adhesion of leukemia cell lines	1.15e-05	Increased	2.196	CCL3,CD28,CYTIP,FERMT3,GDF15,ITGAL,ITGAM,ITGB2,PLAUR,SPP1,TNFSF9	11	Adipose - Subcutaneous	MacrophageSum
Cellular Movement	Cell movement of lung cancer cell lines	1.24e-05		0.567	ALCAM,ATF3,CASS4,CCL18,CDKN2A,HMGA2,HMOX1,IL1B,MMP1,MMP7,MMP9,RPS6KA1,SPINT1,SPP1	14	Adipose - Subcutaneous	MacrophageSum
Cell-To-Cell Signaling and Interaction,Hematological System Development and Function,Immune Cell Trafficking,Inflammatory Response	Binding of neutrophils	1.25e-05		1.989	CXCL10,CXCL2,FCGR2A,FCGR3A/FCGR3B,IL1B,ITGAM,ITGB2,PLAUR	8	Adipose - Subcutaneous	MacrophageSum
Cell-To-Cell Signaling and Interaction,Cellular Function and Maintenance,Inflammatory Response	Phagocytosis of phagocytes	1.25e-05		0.631	CXCL10,FCGR2A,FCGR3A/FCGR3B,HMOX1,ITGAM,ITGB2,mir-142,P2RX7	8	Adipose - Subcutaneous	MacrophageSum
Cell Morphology	Polarization of blood cells	1.25e-05	Increased	2.425	CCL19,CCL22,CXCL10,IL10,IL1B,LCP1,SPN	7	Adipose - Subcutaneous	MacrophageSum
Cell Signaling,Post-Translational Modification	Tyrosine phosphorylation of protein	1.26e-05	Increased	2.864	CD28,FCER1G,FCGR1A,FCGR2A,IGHM,IL1B,ITGAM,ITGB2,NEK2,SPN,SPP1	11	Adipose - Subcutaneous	MacrophageSum
Immunological Disease	Primary immunodeficiency disorder	1.41e-05		NA	BTK,CD180,CXCR4,FCGR1A,FCGR2A,FCGR3A/FCGR3B,FERMT3,IL10,ITGB2,NCF2,OAS1,TFRC,TLR1,TLR8	14	Adipose - Subcutaneous	MacrophageSum
Developmental Disorder,Hereditary Disorder,Metabolic Disease,Organismal Injury and Abnormalities	Familial amyloidosis	1.43e-05		NA	APOC1,CTSD,IL10,LIPA,LYZ,MMP1,MMP9,OLR1	8	Adipose - Subcutaneous	MacrophageSum
Cellular Movement,Embryonic Development	Cell movement of embryonic cell lines	1.46e-05	Increased	2.805	ARRB2,CCL20,CCR1,CCR5,CDCP1,CXCL1,CXCL10,CXCR4,ITGAM,ITGB2,MSR1,PLAUR	12	Adipose - Subcutaneous	MacrophageSum
Cell-To-Cell Signaling and Interaction,Hematological System Development and Function,Inflammatory Response	Binding of monocytes	1.49e-05	Increased	2.204	CCL3,CCR1,IL10,ITGAM,ITGAX,ITGB2,LIPG	7	Adipose - Subcutaneous	MacrophageSum
Cellular Movement	Cell movement of leukemia cell lines	1.5e-05	Increased	2.3	CCL19,CCL20,CCL22,CCL7,CCR5,CXCL1,CXCR4,DOCK2,FERMT3,LPAR2,MATK,MMP9,PLAUR,RGS1	14	Adipose - Subcutaneous	MacrophageSum
Molecular Transport	Transport of molecule	1.56e-05	Increased	2.335	ANO5,APOC1,AQP9,ATP1B1,ATP6V0D2,C3AR1,C5AR2,CCL3,CCR1,CCR5,CD28,CRTAM,FCGR2A,GAL,HAMP,HMOX1,HSD17B2,IL10,IL1B,KCNJ1,KCNJ5,KCNN4,KIF20A,LILRB1,LIPG,MFSD2A,MMP12,MSR1,NUP210,NXF3,OLR1,OSM,P2RX7,SCG2,SLC11A1,SLC12A5,SLC15A3,SLC16A10,SLC16A3,SLC22A16,SLC28A3,SLC37A2,SLC4A8,SLC6A12,SLC6A7,SLC7A7,SLC9A7,TFRC,TREM2,TTYH3	50	Adipose - Subcutaneous	MacrophageSum
Cell-mediated Immune Response,Cellular Movement,Hematological System Development and Function,Immune Cell Trafficking	Cell movement of memory T lymphocytes	1.56e-05		NA	CCL19,CCL20,CCR1,CD28,ITGB2	5	Adipose - Subcutaneous	MacrophageSum
Cell Morphology	Polarization of mononuclear leukocytes	1.57e-05	Increased	2.213	CCL19,CCL22,IL10,IL1B,LCP1,SPN	6	Adipose - Subcutaneous	MacrophageSum
Organismal Survival	Organismal death	1.7e-05		NA	ASPHD1,ATF3,ATP1B1,BIRC5,C5AR1,CD68,CDCP1,CDKN2A,CXADR,CXCL10,CXCL5,DEFA1 (includes others),HAMP,HAVCR1,HMGA2,IFI30,IL10,IL18,IL1B,KIF20A,LCP1,mir-146,MKI67,MMP7,MMP9,MYBL2,PLAUR,RNASET2,SLC17A9,SPP1,UBE2C	31	Adipose - Subcutaneous	MacrophageSum
Gastrointestinal Disease,Immunological Disease,Ophthalmic Disease,Organismal Injury and Abnormalities	Primary SjÃ¶gren syndrome	1.75e-05		NA	CCL18,CCL20,MATK,NLRP2,SOCS3,TLR1,TLR8	7	Adipose - Subcutaneous	MacrophageSum
Cellular Movement,Hematological System Development and Function	Cell movement of hematopoietic progenitor cells	1.75e-05		1.757	CCL19,CCL20,CD28,CXCL10,CXCR4,MMP9,RGS1	7	Adipose - Subcutaneous	MacrophageSum
Inflammatory Response	Antibody-dependent cell-mediated cytotoxicity	1.75e-05		-0.555	ARRB2,CRTAM,FCER1G,IL10,LGALS9,LILRB1,PIK3R6	7	Adipose - Subcutaneous	MacrophageSum
Drug Metabolism,Lipid Metabolism,Small Molecule Biochemistry	Synthesis of prostaglandin E2	1.81e-05		0.494	CD83,CXCL1,FCGR2A,IL10,IL18,IL1B,IL1RN,OSM,SIGLEC7,SIGLEC9	10	Adipose - Subcutaneous	MacrophageSum
Cell Death and Survival	Cell viability of blood cells	1.92e-05		1.854	BTK,CCL3,CD300A,CD48,CXCR4,IL10,IL1B,ITGB2,MYBL2,RAC2,TNFSF9	11	Adipose - Subcutaneous	MacrophageSum
Cellular Movement,Hematological System Development and Function,Immune Cell Trafficking,Inflammatory Response	Cell movement of peripheral blood monocytes	1.95e-05	Increased	2.425	CCL19,CCL3,CCR1,ITGAM,LPAR2,PLAUR	6	Adipose - Subcutaneous	MacrophageSum
Cellular Compromise,Hypersensitivity Response,Inflammatory Response	Degranulation of mast cells	1.95e-05		-0.243	ADGRE2,CD300A,CD84,FCGR1A,IL1B,LGALS9	6	Adipose - Subcutaneous	MacrophageSum
Cell-To-Cell Signaling and Interaction,Reproductive System Development and Function	Binding of gonadal cell lines	2.06e-05	Increased	2.2	CD28,ITGAD,ITGAM,ITGAX,ITGB2,OLR1,PLAUR	7	Adipose - Subcutaneous	MacrophageSum
Cell-To-Cell Signaling and Interaction,Hematological System Development and Function,Immune Cell Trafficking,Inflammatory Response	Binding of dendritic cells	2.12e-05		NA	ALCAM,CD83,IL10,ITGAL,ITGAM	5	Adipose - Subcutaneous	MacrophageSum
Cell-To-Cell Signaling and Interaction,Cellular Movement,Hematological System Development and Function,Immune Cell Trafficking,Inflammatory Response	Chemoattraction of leukocytes	2.12e-05	Increased	2.2	CCL18,CCL19,CCL20,CCL3,LPAR2	5	Adipose - Subcutaneous	MacrophageSum
Cardiovascular Disease,Immunological Disease,Inflammatory Disease,Organismal Injury and Abnormalities	Wegener granulomatosis	2.12e-05		NA	CCR5,CD52,CD80,CD86,HAVCR1	5	Adipose - Subcutaneous	MacrophageSum
Cell Death and Survival	Cell viability	2.15e-05	Increased	4.283	ATF3,BCL2A1,BIRC5,BIRC7,BTK,BUB1B,C5AR2,CAMK2B,CCL18,CCL3,CCR1,CD300A,CD48,CDKN2A,CHI3L1,CTSD,CXCL10,CXCR4,DEFA1 (includes others),DOK2,DUSP2,FGR,GDF15,HK3,HMGA2,HMOX1,HSPA6,IGHM,IL10,IL1B,IL1RN,IL24,ITGB2,LPAR2,LYZ,mir-142,mir-146,MYBL2,NUP210,OLR1,OSM,P2RX7,PBK,PLAUR,PTPN7,PTPRO,RAC2,RNASE2,RPS6KA1,RRM2,SKA3,SOCS3,SPP1,TNFSF9,TUBB3	55	Adipose - Subcutaneous	MacrophageSum
Cancer,Hematological Disease,Organismal Injury and Abnormalities	Hematologic cancer	2.2e-05		NA	ACP5,ADORA3,ALPL,ANGPTL6,ANO5,ARL11,ATF3,ATP1B1,ATP6V0D2,BCAT1,BIRC5,BPIFB4,BTK,CARD9,CCL18,CCL19,CCL20,CCL22,CCL3,CCL7,CCR5,CD180,CD22,CD28,CD48,CD52,CD68,CD80,CD86,CDCA2,CDCP1,CDKN2A,CHI3L1,CHIA,CHIT1,CKAP2L,CUX2,CXCL1,CXCL10,CXCL16,CXCR4,DHDH,DOCK2,DUSP2,EGR2,FBP1,FCAR,FCER1G,FCGR1A,FCGR2A,FCGR3A/FCGR3B,FCMR,FGR,GDF15,GPR183,GRIK4,HAMP,HJURP,HK3,HMOX1,HSPA6,IFI30,IGHM,IGLV3-25,IL10,IL1B,IL1RN,…	123	Adipose - Subcutaneous	MacrophageSum
Cellular Function and Maintenance	Endocytosis by eukaryotic cells	2.31e-05		1.391	ARRB2,CXCL10,FCGR2A,FCGR3A/FCGR3B,HAVCR1,HMOX1,IL1B,ITGAM,ITGB2,mir-142,MS4A4A,P2RX7,TIMD4,TREM1	14	Adipose - Subcutaneous	MacrophageSum
Hematological System Development and Function,Inflammatory Response,Tissue Morphology	Quantity of phagocytes	2.39e-05		-0.447	ADM2,CD83,FCGR1A,HAVCR1,IL10,RAC2	6	Adipose - Subcutaneous	MacrophageSum
Cellular Development,Cellular Growth and Proliferation	Proliferation of leukemia cell lines	2.43e-05		1.651	BIRC5,BTK,CCL22,CD72,CDCP1,GNA15,HMOX1,IL12RB1,IL1B,LILRB1,LILRB2,LILRB3,LILRB4,P2RX7,PTPN6,RPS6KA1,SOCS3	17	Adipose - Subcutaneous	MacrophageSum
Cellular Function and Maintenance	Internalization of cells	2.44e-05		1.985	CXCL10,FCGR2A,FCGR3A/FCGR3B,HMOX1,ITGAL,ITGAM,ITGB2,mir-142,P2RX7,TIMD4,TREM1	11	Adipose - Subcutaneous	MacrophageSum
Organismal Injury and Abnormalities,Respiratory Disease	Chronic obstructive pulmonary disease	2.6e-05		NA	ADORA3,CHRNA1,CTSS,HMOX1,IL10,IL1B,LYZ,MMP1,MMP12,MMP8,MMP9,SPP1,TREM1,TREM2	14	Adipose - Subcutaneous	MacrophageSum
Cell-To-Cell Signaling and Interaction,Hematological System Development and Function	Activation of myeloid cells	2.61e-05		1.331	CCL3,CCL7,CD300A,CD300LF,CD84,CXCL3,FCGR2A,IL1B,ITGB2,SIGLEC9	10	Adipose - Subcutaneous	MacrophageSum
Organ Development,Skeletal and Muscular System Development and Function,Tissue Development	Growth of muscle tissue	2.64e-05	Increased	2.407	CCL3,CHRNA1,CXCL16,EREG,HMOX1,IL10,IL18,IL1B,MMP7,OSM,PLAUR,SPP1	12	Adipose - Subcutaneous	MacrophageSum
Cellular Function and Maintenance	Engulfment of cells	2.65e-05		1.754	ARRB2,CD22,CLEC7A,CXCL10,DOCK2,FCGR1A,FCGR2A,FCGR3A/FCGR3B,HAVCR1,HMOX1,IL1B,ITGAM,ITGB2,mir-142,MS4A4A,P2RX7,TIMD4,TREM1	18	Adipose - Subcutaneous	MacrophageSum
Lipid Metabolism,Small Molecule Biochemistry	Synthesis of prostaglandin	2.65e-05		0.684	CD83,CXCL1,FCGR2A,IL10,IL18,IL1B,IL1RN,OSM,P2RX7,SIGLEC7,SIGLEC9	11	Adipose - Subcutaneous	MacrophageSum
Cellular Development,Cellular Growth and Proliferation,Hematological System Development and Function,Hematopoiesis,Lymphoid Tissue Structure and Development,Tissue Development	Differentiation of antigen presenting cells	2.65e-05		0.61	C1QC,DEFA1 (includes others),GREM1,IL10,IL1B,LILRA2,P2RX7,SPI1,TLR1,TREM1,TREM2	11	Adipose - Subcutaneous	MacrophageSum
Inflammatory Disease,Neurological Disease	Inflammatory demyelinating disease	2.77e-05		NA	ALCAM,CD52,CTSS,CXCL1,FCGR1A,FCGR2A,FCGR3A/FCGR3B,GAL,HAVCR1,HAVCR2,IL10,IL1B,mir-146,MMP9,NLRP3,OAS1,P2RX7,RRM2,SPP1	19	Adipose - Subcutaneous	MacrophageSum
Cell Death and Survival	Cell survival	2.87e-05	Increased	3.932	ATF3,BCL2A1,BIRC5,BIRC7,BTK,BUB1B,C5AR2,CAMK2B,CCL18,CCL3,CCR1,CD300A,CD48,CDKN2A,CHI3L1,CTSD,CXCL10,CXCR4,DEFA1 (includes others),DOK2,DUSP2,FGR,GDF15,HK3,HMGA2,HMOX1,HSPA6,IGHM,IL10,IL1B,IL1RN,IL24,ITGB2,LPAR2,LYZ,mir-142,mir-146,MYBL2,NUP210,OLR1,OSM,P2RX7,PBK,PLAUR,PTPN6,PTPN7,PTPRO,RAC2,RNASE2,RPS6KA1,RRM2,SKA3,SOCS3,SPP1,TNFSF9,TUBB3	56	Adipose - Subcutaneous	MacrophageSum
Cardiovascular Disease,Organismal Injury and Abnormalities	Abdominal aortic aneurysm	2.92e-05		NA	CTSS,MMP12,MMP7,MMP8,MMP9,RETN	6	Adipose - Subcutaneous	MacrophageSum
Cellular Movement,Hematological System Development and Function,Immune Cell Trafficking,Inflammatory Response	Transendothelial migration of dendritic cells	2.97e-05		1.494	CCL19,CCL3,CCL7,IL1B	4	Adipose - Subcutaneous	MacrophageSum
Neurological Disease,Organismal Injury and Abnormalities,Psychological Disorders	Dementia	2.97e-05		NA	APOC1,ATP1B1,CAMK2B,CCL3,CD68,CDKN2A,CHI3L1,CHRNA1,CTSB,CTSD,CTSS,CXADR,CXCL10,CXCL16,CXCR4,FCGR1A,FCGR2A,FCGR3A/FCGR3B,GM2A,HMOX1,HSPA6,IGHM,IL10,IL1B,KCNE1,LIPA,mir-146,MMP1,MMP9,MS4A4A,MS4A6E,OLR1,PARP15,RNASET2,SCG5,TFRC,TYROBP	37	Adipose - Subcutaneous	MacrophageSum
Inflammatory Disease,Inflammatory Response,Organismal Injury and Abnormalities,Respiratory Disease	Inflammation of lung	3.03e-05		NA	ATP1B1,C3AR1,C5AR1,CD180,CHRNA1,FCGR1A,FCGR2A,FCGR3A/FCGR3B,HMGA2,IL10,IL1B,IL1RN,LPAR2,mir-142,MMP1,MMP19,MMP8,TREM1	18	Adipose - Subcutaneous	MacrophageSum
Cellular Movement,Renal and Urological System Development and Function	Cell movement of kidney cell lines	3.03e-05	Increased	2.805	ARRB2,CCL20,CCR1,CCR5,CDCP1,CXCL1,CXCL10,CXCR4,ITGAM,ITGB2,MSR1,PLAUR	12	Adipose - Subcutaneous	MacrophageSum
Cell-To-Cell Signaling and Interaction,Cellular Function and Maintenance,Inflammatory Response	Phagocytosis of fibroblast cell lines	3.1e-05		NA	FCGR2A,ITGAM,ITGB2	3	Adipose - Subcutaneous	MacrophageSum
Tissue Morphology	Quantity of cells	3.13e-05		0.406	ADM2,CCL3,CCR5,CD28,CD83,CDKN2A,CTSB,FCGR1A,HAVCR1,HMGA2,HMOX1,IGHM,IL10,IL12RB1,IL1B,ITGAL,LILRB1,mir-146,MMP9,MYBL2,PTPN6,RAC2,TUBB3	23	Adipose - Subcutaneous	MacrophageSum
Cell Morphology	Shape change of blood cells	3.25e-05		1.539	CCL19,CCL3,CCL7,CD28,FCGR2A,ITGB2,KCNN4	7	Adipose - Subcutaneous	MacrophageSum
Respiratory Disease	Lower respiratory tract disorder	3.31e-05		NA	ADORA3,BIRC5,CD180,CD86,CDKN2A,CHRNA1,CTSS,HMOX1,IL10,IL1B,LCP1,LYZ,MMP1,MMP12,MMP8,MMP9,NLRC4,SPP1,TREM1,TREM2	20	Adipose - Subcutaneous	MacrophageSum
Inflammatory Disease,Organismal Injury and Abnormalities	Granuloma	3.58e-05		NA	CCL3,CCR5,CD180,CD52,CD80,CD86,CHRNA1,HAVCR1,IL18,MMP9,NCF2,SPP1,TNFSF15	13	Adipose - Subcutaneous	MacrophageSum
Cancer,Hematological Disease,Immunological Disease,Organismal Injury and Abnormalities	Angioimmunoblastic T-cell lymphoma	3.68e-05		NA	CCL19,CCL20,CCL22,CD28,CD52,CDKN2A,IGHM,IGLV3-25,ITGAX,MMP1,MMP12,PIK3R5,RRM2,TUBB3	14	Adipose - Subcutaneous	MacrophageSum
Cell-To-Cell Signaling and Interaction	Binding of lymphoma cell lines	3.69e-05		1.172	CXCL2,CXCL3,IL1B,ITGAM,ITGAX,ITGB2,PARVG,PTPN6,TFRC	9	Adipose - Subcutaneous	MacrophageSum
Cell Morphology	Polarization of T lymphocytes	3.72e-05		1.98	CCL19,CCL22,IL1B,LCP1,SPN	5	Adipose - Subcutaneous	MacrophageSum
Cellular Movement,Hematological System Development and Function,Immune Cell Trafficking,Inflammatory Response	Migration of monocyte-derived dendritic cells	3.72e-05	Increased	2.183	CCL19,CCL22,CCL3,SPP1,TNFSF9	5	Adipose - Subcutaneous	MacrophageSum
Infectious Diseases,Inflammatory Disease	Systemic inflammatory response syndrome	3.72e-05		NA	IL10,IL1B,ITGAL,ITGB2,TREM1	5	Adipose - Subcutaneous	MacrophageSum
Gastrointestinal Disease,Inflammatory Disease	Inflammatory Bowel Disease	4.19e-05		NA	ADORA3,ATP1B1,CCL18,CD180,CD80,CD86,CXCL10,CXCL2,CXCL3,CXCL5,FHAD1,IL10,IL18,IL1B,IL1RN,IL24,mir-146,MMP9,RGS1,SOCS3,SPP1,ST14,TLR1,TNFSF15,TREM1	25	Adipose - Subcutaneous	MacrophageSum
Cardiovascular Disease,Inflammatory Disease,Organismal Injury and Abnormalities	Vasculitis	4.32e-05		NA	ADA2,CCR5,CD52,CD80,CD86,HAVCR1,IL10	7	Adipose - Subcutaneous	MacrophageSum
Dermatological Diseases and Conditions,Immunological Disease,Inflammatory Disease,Organismal Injury and Abnormalities	Lichen planus	4.37e-05		NA	CCL18,CCL19,CCL20,CCL22,CD52,IFI30,KRT16,LAPTM5,LCP1,MMP9	10	Adipose - Subcutaneous	MacrophageSum
Hereditary Disorder,Neurological Disease,Organismal Injury and Abnormalities,Psychological Disorders	Unverricht-Lundborg syndrome	4.59e-05		NA	CTSB,FCGR1A,FCGR2A,FCGR3A/FCGR3B	4	Adipose - Subcutaneous	MacrophageSum
Cell-To-Cell Signaling and Interaction,Hematological System Development and Function	Binding of memory T lymphocytes	4.59e-05		1.951	CCL19,CCL20,CCR1,CD86	4	Adipose - Subcutaneous	MacrophageSum
Cellular Development,Cellular Growth and Proliferation,Hematological System Development and Function,Lymphoid Tissue Structure and Development	Proliferation of memory T lymphocytes	4.59e-05		1.172	CD28,IL10,IL1B,IL4I1	4	Adipose - Subcutaneous	MacrophageSum
Cardiovascular Disease,Organismal Injury and Abnormalities,Skeletal and Muscular Disorders	Myocardial infarction	4.66e-05		NA	ADORA3,FCGR1A,FCGR2A,FCGR3A/FCGR3B,IL1RN,ITGAL,ITGAM,ITGB2,KCNE1,KCNJ1,KCNJ5,mir-146,OLR1,P2RY1,TUBB3	15	Adipose - Subcutaneous	MacrophageSum
Cellular Development,Cellular Growth and Proliferation	Cell proliferation of tumor cell lines	4.7e-05	Increased	2.416	ALOX15B,ARL11,ATF3,BIRC5,BIRC7,BTK,CCL18,CCL20,CCL22,CCL3,CCNB2,CD28,CD72,CDCA2,CDCP1,CDKN2A,CTSB,CTSD,CXADR,CXCL1,CXCL10,CXCR4,DLGAP5,DLX3,DOK2,EGR2,EREG,GAL,GALNT6,GDF15,GNA15,HMGA2,HMOX1,IL10,IL12RB1,IL1B,IL24,IQGAP2,KCNJ5,KIF20A,KLK4,LCP1,LILRB1,LILRB2,LILRB3,LILRB4,LPAR2,MAPK13,MATK,MFSD12,mir-146,MKI67,MMP1,MMP19,MMP7,MMP8,MMP9,NECTIN4,NEK2,OSM,P2RX7,PBK,PCLAF,PLAUR,PTPN6,PTPRO,RARRES1,RPS6…	77	Adipose - Subcutaneous	MacrophageSum
Hematological Disease,Infectious Diseases	Chagas disease	4.8e-05		NA	CCR5,CXCR4,KCNE1,KCNJ5,SOCS3	5	Adipose - Subcutaneous	MacrophageSum
Hematological Disease,Immunological Disease,Infectious Diseases	Infection of leukocytes	4.95e-05		-0.658	CCL3,CCR5,CTSB,CXCR4,HAVCR2,IL18,LGALS9	7	Adipose - Subcutaneous	MacrophageSum
Connective Tissue Disorders,Immunological Disease,Inflammatory Disease,Inflammatory Response,Organismal Injury and Abnormalities,Skeletal and Muscular Disorders	Juvenile rheumatoid arthritis	4.98e-05		NA	ATP1B1,CCL20,CCL3,CCR1,CD180,CD300C,CD68,CD80,CD83,CD86,DUSP2,IL1B,IL1RN,OSM,PLAUR,TLR1	16	Adipose - Subcutaneous	MacrophageSum
Cancer,Hematological Disease,Immunological Disease,Organismal Injury and Abnormalities	Follicular B-cell or T-cell lymphoma	5.15e-05		NA	BTK,CD180,CD22,CDKN2A,FCGR2A,FCGR3A/FCGR3B,IL10,RRM2,SPN,TUBB3	10	Adipose - Subcutaneous	MacrophageSum
Cardiovascular Disease,Organismal Injury and Abnormalities	Vaso-occlusion	5.38e-05		NA	ADORA3,BIRC5,CCR5,CD68,CDCP1,EREG,HMOX1,IL1B,ITGAL,ITGAM,ITGB2,MKI67,MMP12,MMP8,MMP9,P2RY1,PLA2G7,RETN,RGS1,RRM2,SOCS3,SPI1,ST14,TNFSF15,TUBB3	25	Adipose - Subcutaneous	MacrophageSum
Cancer,Organismal Injury and Abnormalities,Reproductive System Disease	Mammary tumor	5.69e-05		-0.32	ACP5,ADORA3,ALPL,APOBR,ARMH1,ATF3,BCAT1,BCL2A1,BIRC5,BPIFB4,BTK,BUB1B,CCL19,CCL3,CCNB2,CCR5,CD300C,CD48,CD68,CDCP1,CDKN2A,CHI3L1,COL22A1,CRABP2,CRTAM,CSN1S1,CTSB,CTSD,CXCL1,CXCL10,CXCL2,CXCR4,CYTH4,DNASE2B,DOCK3,DUSP2,FERMT3,FGR,GALNT6,GNA15,GPR183,GPR65,GREM1,HAVCR1,HMGA2,HMOX1,IL18,IL1B,IQGAP2,ITGAL,ITGAX,KIF20A,KLHL6,LAMA1,LIPA,LSP1,LY9,MAPK13,mir-142,mir-146,MKI67,MMP1,MMP12,MMP19,MMP7,MMP8,M…	99	Adipose - Subcutaneous	MacrophageSum
Nutritional Disease	Overweight disorder	5.89e-05		NA	ADM2,CCR5,CD68,CHRNA1,CPXM1,CTSS,CXCL10,CXCL2,CXCR4,HMOX1,IL10,IL1B,KIF20A,MKI67,MMP9,NEK2,NLRP3,P2RY1,PCSK1,RETN,SPP1	21	Adipose - Subcutaneous	MacrophageSum
Cell Morphology	Shape change of leukocytes	6.01e-05		1.188	CCL19,CCL3,CCL7,CD28,ITGB2,KCNN4	6	Adipose - Subcutaneous	MacrophageSum
Cell-To-Cell Signaling and Interaction,Hematological System Development and Function	Response of lymphocytes	6.01e-05		0.372	CD48,IL10,IL12RB1,IL18,LGALS9,P2RX7	6	Adipose - Subcutaneous	MacrophageSum
Cell-To-Cell Signaling and Interaction,Hematological System Development and Function,Immune Cell Trafficking	Adhesion of granulocytes	6.05e-05		1.613	CXCL2,GDF15,IL18,IL1B,ITGAM,ITGB2,LGALS9,PLAUR	8	Adipose - Subcutaneous	MacrophageSum
Infectious Diseases,Organismal Injury and Abnormalities	Septic shock	6.14e-05		NA	ATP1B1,CD180,CD300C,CD48,CD80,FCGR1A,FCGR2A,FCGR3A/FCGR3B,IL10,IL18,IL1B,IL1RN,TREM1	13	Adipose - Subcutaneous	MacrophageSum
Infectious Diseases	Sexually transmitted disease	6.14e-05		NA	ADORA3,CCR5,CXCL10,FCGR1A,FCGR2A,FCGR3A/FCGR3B,HAVCR2,IFNLR1,IL10,LGALS9,SPP1,TFRC,TUBB3	13	Adipose - Subcutaneous	MacrophageSum
Infectious Diseases	Tuberculosis	6.43e-05		NA	C1QB,CCR5,CXCL10,DEFA1 (includes others),IL18,OAS1,RETN,RNASE2,RPLP0P2,SLC11A1,SPP1	11	Adipose - Subcutaneous	MacrophageSum
Cell-To-Cell Signaling and Interaction	Aggregation of cells	6.5e-05	Increased	2.302	BTK,CXCL10,FCGR2A,FERMT3,IGHM,ITGAL,ITGB2,MMP7,MMP9,OLR1,P2RY1,SPINT1,SPN	13	Adipose - Subcutaneous	MacrophageSum
Cancer,Hematological Disease,Immunological Disease,Organismal Injury and Abnormalities	Chronic leukemia	6.52e-05		NA	ANO5,ATP6V0D2,BTK,CCL3,CCR5,CD180,CD22,CD28,CD52,CD80,CD86,CDCP1,CDKN2A,CKAP2L,FCER1G,FCGR2A,FCMR,FGR,IL10,IL1B,ITGAX,ITGB2,JAKMIP2,KCNK13,NXF3,PTPN6,RRM2,SPI1,STMN2,TIMD4,TLR8	31	Adipose - Subcutaneous	MacrophageSum
Metabolic Disease,Organismal Injury and Abnormalities	Glucose metabolism disorder	6.71e-05		NA	ALPL,APOBR,APOC1,CCL3,CCR5,CD52,CDKN2A,CHI3L1,COL22A1,CUX2,CXADR,CXCL10,CXCR4,FBP1,FCGR1A,FCGR2A,FCGR3A/FCGR3B,GDF15,HAVCR1,IL10,IL1B,IL1RN,ITGAM,KCNE1,KCNJ1,KCNJ5,LILRB1,LST1,MAPK13,MMP9,MSR1,NCF2,NLRP3,OAS1,OLR1,P2RX7,P2RY1,PCSK1,PTPRO,RAC2,RETN,SPP1	42	Adipose - Subcutaneous	MacrophageSum
Cell Death and Survival	Cell death of tumor cell lines	6.95e-05		-0.432	ALCAM,ARL11,ARRB2,ATF3,BCL2A1,BIRC5,BIRC7,BLNK,BTK,BUB1B,C5AR1,CARD9,CCR5,CD28,CD48,CDCA2,CDCP1,CDKN2A,CHIA,CRABP2,CTSB,CTSD,CXCR4,EREG,FCGR1A,FCMR,FGR,GAL,GDF15,GPR65,HCST,HMOX1,IGHM,IL10,IL18,IL1B,IL24,IQGAP2,ITGAM,LGALS9,LPAR2,LSP1,mir-146,MMP7,MMP9,MSR1,MYBL2,NEK2,NLRC4,NLRP3,OSM,PBK,PLA2G7,PLAUR,PTPN6,PTPRO,RETN,RPS6KA1,RRM2,SCIN,SKA3,SLC28A3,SOCS3,SPI1,SPN,SPP1,TFRC,TNFSF9,TUBB3,UBE2C,VNN1	71	Adipose - Subcutaneous	MacrophageSum
Cellular Development,Cellular Growth and Proliferation,Hematological System Development and Function,Hematopoiesis	Proliferation of hematopoietic cells	7.08e-05		-0.388	BIRC5,CCL20,CCL3,CXCL2,IL10,IL1B,IL27,PTPRO,RAC2	9	Adipose - Subcutaneous	MacrophageSum
Cardiovascular Disease	Vascular lesion	7.08e-05		NA	CDKN2A,CTSS,HMOX1,MMP12,MMP7,MMP8,MMP9,RETN,SPI1	9	Adipose - Subcutaneous	MacrophageSum
Cancer,Hematological Disease,Immunological Disease,Organismal Injury and Abnormalities	B-cell leukemia	7.28e-05		NA	ADORA3,BTK,CCL3,CD180,CD22,CD28,CD52,CD80,CD86,CDKN2A,CKAP2L,CXCL10,FCGR2A,FCMR,IL10,IL1B,ITGB2,mir-142,RRM2,TLR8,TUBB3	21	Adipose - Subcutaneous	MacrophageSum
Inflammatory Disease,Neurological Disease,Skeletal and Muscular Disorders	Multiple Sclerosis	7.36e-05		NA	ALCAM,CD52,CTSS,CXCL1,FCGR1A,FCGR2A,FCGR3A/FCGR3B,GAL,HAVCR1,HAVCR2,IL10,IL1B,mir-146,NLRP3,OAS1,P2RX7,RRM2,SPP1	18	Adipose - Subcutaneous	MacrophageSum
Cancer,Cellular Movement,Organismal Injury and Abnormalities,Tumor Morphology	Invasion of cancer stem cells	7.63e-05		NA	CXCL1,CXCL2,CXCL5	3	Adipose - Subcutaneous	MacrophageSum
Cellular Development,Cellular Growth and Proliferation,Lymphoid Tissue Structure and Development	Proliferation of type 3 innate lymphoid cells	7.63e-05		NA	IL18,IL1B,TNFSF15	3	Adipose - Subcutaneous	MacrophageSum
Dermatological Diseases and Conditions,Hereditary Disorder,Inflammatory Disease,Organismal Injury and Abnormalities	Familial cold autoinflammatory syndrome	7.63e-05		NA	IL1B,NLRC4,NLRP3	3	Adipose - Subcutaneous	MacrophageSum
Cell-mediated Immune Response,Cellular Development,Cellular Function and Maintenance,Cellular Growth and Proliferation,Embryonic Development,Hematological System Development and Function,Hematopoiesis,Lymphoid Tissue Structure and Development,Organ Development,Organismal Development,Tissue Development	Development of memory T lymphocytes	7.63e-05		NA	IL12RB1,IL1B,TNFSF15	3	Adipose - Subcutaneous	MacrophageSum
Infectious Diseases	Infection of fibroblast cell lines	7.63e-05		NA	CCR1,CCR5,CXCR4	3	Adipose - Subcutaneous	MacrophageSum
Cancer	Chromosomal congression of tumor cell lines	7.63e-05		NA	BIRC5,DLGAP5,SKA3	3	Adipose - Subcutaneous	MacrophageSum
Inflammatory Response	Antibody response	7.68e-05		NA	BLNK,CD28,CD83,TREM1,TREM2	5	Adipose - Subcutaneous	MacrophageSum
Cell-To-Cell Signaling and Interaction,Inflammatory Response	Immune response of T lymphocytes	7.68e-05		-0.52	IL12RB1,LGALS9,LILRB1,LILRB2,P2RX7	5	Adipose - Subcutaneous	MacrophageSum
Digestive System Development and Function,Gastrointestinal Disease,Hepatic System Development and Function,Hepatic System Disease,Infectious Diseases,Inflammatory Disease,Inflammatory Response,Organ Development,Organismal Injury and Abnormalities	Viral hepatitis	7.71e-05		NA	ADORA3,CCR5,CXCL10,FCGR1A,FCGR2A,FCGR3A/FCGR3B,HAVCR2,IFNLR1,IL10,LGALS9,MMP9,SPP1,TFRC	13	Adipose - Subcutaneous	MacrophageSum
Antimicrobial Response,Inflammatory Response	Antiviral response	8.05e-05		NA	CCL19,CCL22,CXCR4,FGR,IFNLR1,IL12RB1,LILRB1,OAS1,OASL,OSM,RNASE2,TLR8	12	Adipose - Subcutaneous	MacrophageSum
Cancer,Hematological Disease,Immunological Disease,Organismal Injury and Abnormalities	Extranodal natural killer/T cell lymphoma	8.05e-05		NA	CCL18,CCL19,CD52,CD86,CXCL10,IL4I1,mir-142,MKI67,RRM2,SLAMF8,SPN,TLR8	12	Adipose - Subcutaneous	MacrophageSum
Cellular Development,Cellular Growth and Proliferation,Connective Tissue Development and Function,Hematological System Development and Function,Lymphoid Tissue Structure and Development,Tissue Development	Proliferation of peripheral blood lymphocytes	8.33e-05		0.625	CD28,CD48,CHRNA1,IL4I1,TFRC,TYROBP	6	Adipose - Subcutaneous	MacrophageSum
Cellular Development,Cellular Growth and Proliferation,Hematological System Development and Function,Hematopoiesis,Lymphoid Tissue Structure and Development,Tissue Development	Differentiation of phagocytes	9.08e-05		0.456	C1QC,CD300A,DEFA1 (includes others),GREM1,IL10,IL1B,LILRA2,P2RX7,SPI1,TLR1,TREM1,TREM2	12	Adipose - Subcutaneous	MacrophageSum
Cellular Movement	Chemotaxis of leukemia cell lines	9.14e-05	Increased	2.376	CCL19,CCL20,CCL22,CCL7,CXCL1,CXCR4,DOCK2,PLAUR	8	Adipose - Subcutaneous	MacrophageSum
Inflammatory Disease	Severe inflammatory disorder	9.15e-05		NA	C3AR1,CD80,CD86,DEFA1 (includes others),FCGR1A,FCGR2A,FCGR3A/FCGR3B,IL10,ITGAM,LILRA2,LILRA3,RNASE2,RRM2,STXBP2	14	Adipose - Subcutaneous	MacrophageSum
Cell-To-Cell Signaling and Interaction,Cellular Function and Maintenance,Hematological System Development and Function,Inflammatory Response	Phagocytosis of neutrophils	9.55e-05		1.414	CXCL10,FCGR2A,FCGR3A/FCGR3B,ITGAM,ITGB2	5	Adipose - Subcutaneous	MacrophageSum
Cell-To-Cell Signaling and Interaction,Cellular Growth and Proliferation,Hematological System Development and Function	Induction of T lymphocytes	9.64e-05		1.96	IL10,IL18,IL1B,LILRB2	4	Adipose - Subcutaneous	MacrophageSum
Hematological System Development and Function,Tissue Morphology	Quantity of antigen presenting cells	9.64e-05		NA	ADM2,CD83,HAVCR1,IL10	4	Adipose - Subcutaneous	MacrophageSum
Cellular Compromise	Respiratory burst	9.73e-05		1.949	CXCL1,CXCL2,FCAR,IL18,NCF2,TREM1	6	Adipose - Subcutaneous	MacrophageSum
Cell-To-Cell Signaling and Interaction	Activation of tumor cell lines	9.99e-05	Increased	2.189	CD28,CD80,CDKN2A,CXCL5,CXCR4,EGR2,FCGR2A,MMP1,P2RX7	9	Adipose - Subcutaneous	MacrophageSum
Lipid Metabolism,Small Molecule Biochemistry	Synthesis of fatty acid	0.000102		0.732	ALOX15B,APOC1,C5AR1,CD83,CXCL1,FCGR2A,IL10,IL18,IL1B,IL1RN,OLR1,OSM,P2RX7,SIGLEC7,SIGLEC9	15	Adipose - Subcutaneous	MacrophageSum
Cardiovascular Disease,Organismal Injury and Abnormalities	Acute coronary syndrome	0.000106		NA	ADORA3,CXCL5,FCGR1A,FCGR2A,FCGR3A/FCGR3B,IL18,KCNE1,KCNJ5,mir-146,MMP9,OLR1,P2RY1,PLA2G7,TUBB3	14	Adipose - Subcutaneous	MacrophageSum
Cancer,Organismal Injury and Abnormalities	Breast or colorectal cancer	0.000106		NA	ACP5,ADCY8,ADM2,ADORA3,ALCAM,ALPL,ANO5,APOBR,APOC1,AQP9,ARMH1,ASPHD1,ATF3,BCAT1,BIRC5,BIRC7,BPIFB4,BUB1B,C15orf48,C1orf127,C1QA,C1QB,C1QC,CAPG,CCL19,CCL3,CCNB2,CCR5,CD22,CD28,CD300C,CD300LB,CD37,CD48,CD68,CD86,CDCP1,CDKN2A,CEMIP,CEP55,CHI3L1,CHIA,CHIT1,COL22A1,CPA4,CPXM1,CRABP2,CRTAM,CSN1S1,CTSB,CTSD,CUX2,CXCL1,CXCL10,CXCL2,CXCR4,CYP27A1,CYTH4,DAPP1,DEFA1 (includes others),DENND1C,DLGAP5,DNASE2B,…	214	Adipose - Subcutaneous	MacrophageSum
Cancer,Organismal Injury and Abnormalities	Lymphoreticular neoplasm	0.000108		NA	ADORA3,ANGPTL6,ANO5,ARL11,ATF3,ATP1B1,BCAT1,BIRC5,BPIFB4,BTK,CARD9,CCL18,CCL19,CCL20,CCL22,CCL7,CCR5,CD180,CD22,CD28,CD48,CD52,CD68,CD86,CDCA2,CDCP1,CDKN2A,CHI3L1,CHIA,CHIT1,CKAP2L,CUX2,CXCL10,CXCL16,CXCR4,DHDH,DOCK2,DUSP2,EGR2,FBP1,FCAR,FCER1G,FCGR2A,FCGR3A/FCGR3B,FGR,GREM1,GRIK4,HAMP,HJURP,HK3,HMGA2,HMOX1,HSPA6,IFI30,IGHM,IGLV3-25,IL10,IL1B,IL4I1,ITGAM,ITGAX,JAKMIP2,KLHL6,KRT16,LAMA1,LAPTM5,LIL…	108	Adipose - Subcutaneous	MacrophageSum
Cellular Development,Cellular Growth and Proliferation,Organ Development,Skeletal and Muscular System Development and Function,Tissue Development	Proliferation of muscle cells	0.00011	Increased	2.407	CCL3,CXCL16,EREG,HMOX1,IL10,IL18,IL1B,MMP7,OSM,PLAUR,SPP1	11	Adipose - Subcutaneous	MacrophageSum
Cancer,Organismal Injury and Abnormalities	Visceral metastasis	0.000113		NA	CAPG,CDKN2A,CEMIP,CPA4,CRABP2,DEFA1 (includes others),DLGAP5,FCGR2A,FCGR3A/FCGR3B,FGR,GDF15,HMOX1,KIF20A,mir-142,MMP9,PBK,PLAUR,RRM2,SLC16A3,STMN2,TUBB3	21	Adipose - Subcutaneous	MacrophageSum
Cancer,Organismal Injury and Abnormalities	Advanced extracranial solid tumor	0.000115		NA	BTK,CAPG,CCL19,CD48,CDKN2A,CEMIP,CPA4,CRABP2,CXCR4,DEFA1 (includes others),DLGAP5,FCGR2A,FCGR3A/FCGR3B,FGR,GDF15,HMOX1,IFI30,IL1B,KIF20A,mir-142,MMP7,MMP9,NECTIN4,P2RY1,PBK,RRM2,SLC16A3,SPP1,STMN2,SYT12,TUBB3	31	Adipose - Subcutaneous	MacrophageSum
Cancer,Organismal Injury and Abnormalities,Reproductive System Disease	Breast or ovarian cancer	0.000126		NA	ACP5,ADAMDEC1,ADORA3,ALCAM,ALPL,APOBR,ARMH1,ATF3,BCAT1,BIRC5,BPIFB4,BUB1B,CAMK2B,CATSPER1,CCL19,CCL3,CCNB2,CCR5,CD300C,CD48,CD68,CDCP1,CDKN2A,CHI3L1,COL22A1,CRABP2,CRTAM,CSN1S1,CTSB,CTSD,CUX2,CXADR,CXCL1,CXCL10,CXCL16,CXCL2,CXCR4,CYTH4,DNASE2B,DOCK3,DUSP2,EGR2,FCAR,FGR,GALNT6,GDF15,GM2A,GNA15,GPR183,GPR65,GREM1,HAVCR1,HMGA2,HMOX1,IFI30,IGHM,IGSF6,IL10,IL18,IL1B,IQGAP2,ITGAL,ITGAX,KIF20A,KLHL6,LAM…	133	Adipose - Subcutaneous	MacrophageSum
Cellular Movement,Renal and Urological System Development and Function	Migration of kidney cell lines	0.000128	Increased	2.592	ARRB2,CCL20,CCR1,CCR5,CDCP1,ITGAM,ITGB2,MSR1,PLAUR	9	Adipose - Subcutaneous	MacrophageSum
Cell-To-Cell Signaling and Interaction	Activation of leukemia cell lines	0.000131		1.471	CD28,CD80,CXCL5,EGR2,FCGR2A,P2RX7	6	Adipose - Subcutaneous	MacrophageSum
Cellular Movement	Migration of tumor cell lines	0.000133	Increased	2.312	ALCAM,ARRB2,ATF3,CCL19,CCL20,CCL22,CCL7,CCR5,CDCP1,CDKN2A,CTSB,CXCL10,CXCL2,CXCL5,CXCR4,DLX3,EREG,GDF15,HAPLN4,HAVCR2,HMGA2,HMOX1,IL18,IL1B,LPAR2,MAPK13,MATK,MMP1,MMP12,MMP19,MMP7,MMP8,MMP9,OSM,PIK3R5,PIK3R6,PLAUR,PTPN6,RARRES1,RGS1,SOCS3,SPINT1,SPP1	43	Adipose - Subcutaneous	MacrophageSum
Cellular Movement,Hematological System Development and Function,Hematopoiesis	Homing of hematopoietic progenitor cells	0.000133		1.109	CCL19,CXCL10,CXCR4,RGS1	4	Adipose - Subcutaneous	MacrophageSum
Dermatological Diseases and Conditions,Organismal Injury and Abnormalities	Chronic small plaque psoriasis	0.000133		NA	CCL20,CXCL10,IL18,KRT16	4	Adipose - Subcutaneous	MacrophageSum
Dermatological Diseases and Conditions,Organismal Injury and Abnormalities	Chronic large plaque psoriasis	0.000133		NA	CCL20,CXCL10,IL18,KRT16	4	Adipose - Subcutaneous	MacrophageSum
Inflammatory Disease,Neurological Disease	Chronic inflammatory demyelinating polyradiculoneuropathy	0.000133		NA	CD52,FCGR1A,FCGR2A,FCGR3A/FCGR3B	4	Adipose - Subcutaneous	MacrophageSum
Carbohydrate Metabolism,Drug Metabolism,Small Molecule Biochemistry	Binding of hyaluronic acid	0.000133		1.98	HAPLN4,IL10,OSM,SPP1	4	Adipose - Subcutaneous	MacrophageSum
Cancer,Gastrointestinal Disease,Organismal Injury and Abnormalities	Secondary neoplasm of digestive system	0.000134		NA	CAPG,CDKN2A,CEMIP,CPA4,CRABP2,DEFA1 (includes others),DLGAP5,FCGR2A,FCGR3A/FCGR3B,FGR,GDF15,HMOX1,KIF20A,mir-142,MMP9,PBK,PLAUR,RRM2,SLC16A3,STMN2	20	Adipose - Subcutaneous	MacrophageSum
Cancer,Hematological Disease,Immunological Disease,Organismal Injury and Abnormalities	Follicular lymphoma	0.000134		NA	BTK,CDKN2A,FCGR2A,FCGR3A/FCGR3B,IL10,RRM2,SPN,TUBB3	8	Adipose - Subcutaneous	MacrophageSum
Nutritional Disease	Obesity	0.000139		NA	ADM2,CCR5,CD68,CHRNA1,CPXM1,CTSS,CXCL10,CXCL2,CXCR4,HMOX1,IL10,IL1B,KIF20A,MKI67,MMP9,NEK2,NLRP3,PCSK1,RETN,SPP1	20	Adipose - Subcutaneous	MacrophageSum
Cell-To-Cell Signaling and Interaction,Hematological System Development and Function,Hypersensitivity Response,Immune Cell Trafficking	Binding of eosinophils	0.000143		NA	IL18,IL1B,ITGAD,ITGB2,LGALS9	5	Adipose - Subcutaneous	MacrophageSum
Cellular Movement,Embryonic Development	Chemotaxis of embryonic cell lines	0.000143		1.564	ARRB2,CCR5,CXCL1,CXCL10,CXCR4	5	Adipose - Subcutaneous	MacrophageSum
Cellular Movement,Hair and Skin Development and Function	Chemotaxis of epithelial cell lines	0.000143		1.564	ARRB2,CCR5,CXCL1,CXCL10,CXCR4	5	Adipose - Subcutaneous	MacrophageSum
Cellular Movement,Hematological System Development and Function,Hypersensitivity Response,Immune Cell Trafficking,Inflammatory Response	Chemotaxis of eosinophils	0.000143		1.94	CCL3,CCL7,CXCL10,LGALS9,SCG2	5	Adipose - Subcutaneous	MacrophageSum
Cancer,Hematological Disease,Immunological Disease,Organismal Injury and Abnormalities	B cell cancer	0.000147		NA	ADORA3,ANO5,ARL11,ATF3,BCAT1,BPIFB4,BTK,CCL3,CCL7,CD180,CD22,CD28,CD48,CD52,CD68,CD80,CD86,CDCA2,CDKN2A,CHI3L1,CKAP2L,CXCL10,CXCR4,DOCK2,DUSP2,EGR2,FCGR2A,FCGR3A/FCGR3B,FCMR,HMOX1,IL10,IL1B,ITGB2,JAKMIP2,KLHL6,KRT16,LAPTM5,LIPG,mir-142,MKI67,NLRC4,NXF3,RASGRF1,RRM2,SLC28A3,SPN,SPOCD1,TLR8,TUBB3	49	Adipose - Subcutaneous	MacrophageSum
Cellular Movement,Skeletal and Muscular System Development and Function	Migration of airway smooth muscle cells	0.00015		NA	CXCL1,CXCL2,CXCL3	3	Adipose - Subcutaneous	MacrophageSum
Cell-To-Cell Signaling and Interaction,Hematological System Development and Function,Immune Cell Trafficking,Inflammatory Response	Priming of T lymphocytes	0.00015		NA	FCER1G,IL10,LILRB2	3	Adipose - Subcutaneous	MacrophageSum
Cellular Development,Cellular Growth and Proliferation,Hematological System Development and Function,Lymphoid Tissue Structure and Development	Proliferation of cytotoxic T cells	0.00015		NA	CD28,CD83,IL1B	3	Adipose - Subcutaneous	MacrophageSum
Cellular Movement	Intravasation of cells	0.00015		NA	MMP1,MMP9,PLAUR	3	Adipose - Subcutaneous	MacrophageSum
Cell-To-Cell Signaling and Interaction,Cellular Function and Maintenance,Hematological System Development and Function,Inflammatory Response	Phagocytosis of red blood cells	0.00015		NA	FCGR2A,ITGAM,ITGB2	3	Adipose - Subcutaneous	MacrophageSum
Antimicrobial Response	Inhibition of HIV-1	0.00015		NA	CCL22,IL27,LYZ	3	Adipose - Subcutaneous	MacrophageSum
Cell-To-Cell Signaling and Interaction,Hematological System Development and Function,Immune Cell Trafficking,Inflammatory Response	Activation of dendritic cells	0.000151		0.728	BTK,CD48,HAVCR2,IL10,IL1B,RNASE2	6	Adipose - Subcutaneous	MacrophageSum
Endocrine System Disorders,Gastrointestinal Disease,Metabolic Disease,Organismal Injury and Abnormalities	Diabetes mellitus	0.000157		NA	ALPL,APOBR,APOC1,CCL3,CCR5,CD52,CDKN2A,CHI3L1,COL22A1,CUX2,CXADR,CXCL10,CXCR4,FBP1,FCGR1A,FCGR2A,FCGR3A/FCGR3B,GDF15,HAVCR1,IL1B,IL1RN,ITGAM,KCNE1,KCNJ1,KCNJ5,LILRB1,LST1,MMP9,MSR1,NCF2,NLRP3,OAS1,OLR1,P2RX7,P2RY1,PTPRO,RAC2,RETN,SPP1	39	Adipose - Subcutaneous	MacrophageSum
Cell Death and Survival	Apoptosis of connective tissue cells	0.000157		-0.153	ATF3,BIRC5,CDKN2A,FCGR1A,IL10,IL1B,mir-146,MMP9,MYBL2,OLR1	10	Adipose - Subcutaneous	MacrophageSum
Cellular Development,Cellular Growth and Proliferation,Hematological System Development and Function,Hematopoiesis	Proliferation of hematopoietic progenitor cells	0.000161		-0.388	BIRC5,CCL20,CCL3,CXCL2,IL10,IL1B,IL27,PTPRO	8	Adipose - Subcutaneous	MacrophageSum
Cell Death and Survival	Cell death of antigen presenting cells	0.000166		1.091	CTSB,IL10,IL1B,LILRB1,NLRC4,OSCAR,P2RX7	7	Adipose - Subcutaneous	MacrophageSum
Developmental Disorder,Hereditary Disorder,Metabolic Disease,Organismal Injury and Abnormalities,Respiratory Disease	Cystic Fibrosis	0.000166		NA	IL10,IL18,IL1B,IL1RN,MMP8,MMP9,RAC2	7	Adipose - Subcutaneous	MacrophageSum
Cancer,Dermatological Diseases and Conditions,Hematological Disease,Immunological Disease,Organismal Injury and Abnormalities	Non-Hodgkin cutaneous lymphoma	0.00017		NA	CD180,CD48,CDKN2A,CXCL10,IFI30,IL10,MKI67,OAS1,OASL,RRM2,TUBB3	11	Adipose - Subcutaneous	MacrophageSum
Carbohydrate Metabolism,Small Molecule Biochemistry	Binding of glycosaminoglycan	0.000173	Increased	2.213	ADGRE2,HAPLN4,IL10,OSM,SPP1	5	Adipose - Subcutaneous	MacrophageSum
Cellular Development,Cellular Growth and Proliferation,Hematological System Development and Function,Hematopoiesis,Lymphoid Tissue Structure and Development,Tissue Development	Dendropoiesis	0.000176		0.943	IL10,IL1B,LILRA2,P2RX7,SPI1,TLR1,TREM1,TREM2	8	Adipose - Subcutaneous	MacrophageSum
Cellular Function and Maintenance	Endocytosis by kidney cell lines	0.000178		1.982	ARRB2,FCGR2A,ITGAM,ITGB2	4	Adipose - Subcutaneous	MacrophageSum
Cell-mediated Immune Response,Cellular Movement,Hematological System Development and Function,Immune Cell Trafficking	NK cell migration	0.000178		NA	CCL22,CCL3,CXCL10,FERMT3	4	Adipose - Subcutaneous	MacrophageSum
Cell-To-Cell Signaling and Interaction,Hematological System Development and Function,Immune Cell Trafficking	Adhesion of antigen presenting cells	0.000178		NA	ALCAM,CD48,ITGAL,ITGAM	4	Adipose - Subcutaneous	MacrophageSum
Cell-To-Cell Signaling and Interaction,Cellular Movement,Immune Cell Trafficking	Attraction of mononuclear leukocytes	0.000178		1.96	CCL18,CCL19,CCL22,LPAR2	4	Adipose - Subcutaneous	MacrophageSum
Cellular Movement	Migration of lung cancer cell lines	0.000192		0.513	ALCAM,ATF3,CDKN2A,HMGA2,HMOX1,IL1B,MMP1,MMP7,MMP9,SPINT1,SPP1	11	Adipose - Subcutaneous	MacrophageSum
Cellular Development,Cellular Growth and Proliferation,Embryonic Development,Hematological System Development and Function,Hematopoiesis,Humoral Immune Response,Lymphoid Tissue Structure and Development,Organ Development,Organismal Development,Tissue Development	Differentiation of B lymphocytes	0.000197		1.054	BTK,IL10,IL24,IL27,NFAM1,SLAMF8	6	Adipose - Subcutaneous	MacrophageSum
Cell Death and Survival	Cell viability of leukocytes	0.000203		1.369	BTK,CD300A,CD48,CXCR4,IL10,IL1B,ITGB2,MYBL2,TNFSF9	9	Adipose - Subcutaneous	MacrophageSum
Cell-To-Cell Signaling and Interaction,Cellular Assembly and Organization,Hematological System Development and Function,Immune Cell Trafficking	Cell-cell contact of leukocytes	0.000207		NA	ALCAM,FERMT3,IL18,ITGAL,ITGB2	5	Adipose - Subcutaneous	MacrophageSum
Cell-To-Cell Signaling and Interaction,Hematological System Development and Function,Immune Cell Trafficking,Inflammatory Response	Adhesion of monocytes	0.000207		1.067	IL10,ITGAM,ITGAX,ITGB2,LIPG	5	Adipose - Subcutaneous	MacrophageSum
Cellular Movement	Cellular infiltration	0.000207	Increased	2.2	CCL22,CCL3,FCAR,IL1B,P2RX7	5	Adipose - Subcutaneous	MacrophageSum
Cell-To-Cell Signaling and Interaction,Cellular Growth and Proliferation	Induction of cells	0.000207	Increased	2.194	IL10,IL18,IL1B,IL24,LILRB2	5	Adipose - Subcutaneous	MacrophageSum
Cell-To-Cell Signaling and Interaction,Cellular Compromise	Respiratory burst of cells	0.000207		1.961	CXCL1,CXCL2,FCAR,IL18,TREM1	5	Adipose - Subcutaneous	MacrophageSum
Cardiovascular Disease,Hereditary Disorder,Neurological Disease,Organismal Injury and Abnormalities	Ischemic stroke	0.000219		NA	ADCY8,CCR5,MMP9,NPL,OLR1,P2RY1,PLA2G7,RNASE2,SLC16A6	9	Adipose - Subcutaneous	MacrophageSum
Cell Signaling,Molecular Transport,Small Molecule Biochemistry,Vitamin and Mineral Metabolism	Release of Ca2+	0.000219	Increased	2.939	CCL19,CD28,FCER1G,FCGR1A,FCGR2A,FPR3,HCST,IL1B,OSM,ST14	10	Adipose - Subcutaneous	MacrophageSum
Dermatological Diseases and Conditions,Organismal Injury and Abnormalities	Exanthem of skin	0.000223		NA	ADORA3,CCL20,CXCL10,FCGR1A,FCGR2A,FCGR3A/FCGR3B,GNA15,HMOX1,IL18,IL24,ITGAL,KRT16	12	Adipose - Subcutaneous	MacrophageSum
Cancer,Hematological Disease,Immunological Disease,Organismal Injury and Abnormalities	Chronic lymphocytic leukemia / small lymphocytic lymphoma	0.000224		NA	ARL11,BPIFB4,BTK,CCL3,CD180,CD28,CD52,CD80,CD86,CDCA2,CDKN2A,CKAP2L,DUSP2,EGR2,FCGR2A,FCMR,IL10,IL1B,ITGB2,KLHL6,KRT16,LIPG,NLRC4,NXF3,RASGRF1,RRM2,SLC28A3,SPN,SPOCD1,TLR8,TUBB3	31	Adipose - Subcutaneous	MacrophageSum
Cancer,Organismal Injury and Abnormalities	Growth of malignant tumor	0.000229		1.676	BIRC5,BTK,CDKN2A,CTSB,CXCR4,HMGA2,IL10,IL1B,LPAR2,OSM,PLAUR,SPN,SPP1	13	Adipose - Subcutaneous	MacrophageSum
Cellular Development,Cellular Growth and Proliferation,Organ Development,Skeletal and Muscular System Development and Function,Tissue Development	Proliferation of smooth muscle cells	0.000234	Increased	2.189	CCL3,CXCL16,EREG,HMOX1,IL10,IL18,IL1B,OSM,PLAUR,SPP1	10	Adipose - Subcutaneous	MacrophageSum
Cellular Development,Cellular Growth and Proliferation,Hematological System Development and Function,Lymphoid Tissue Structure and Development	Proliferative capacity of regulatory T lymphocytes	0.000234		NA	CD28,IL10,LGALS9,SOCS3	4	Adipose - Subcutaneous	MacrophageSum
Free Radical Scavenging,Molecular Transport	Release of reactive oxygen species	0.000234		NA	FCGR2A,IL1B,ITGB2,OSCAR	4	Adipose - Subcutaneous	MacrophageSum
Cellular Movement,Renal and Urological System Development and Function	Chemotaxis of kidney cell lines	0.000246		1.564	ARRB2,CCR5,CXCL1,CXCL10,CXCR4	5	Adipose - Subcutaneous	MacrophageSum
Post-Translational Modification	Phosphorylation of protein	0.000249	Increased	3.228	ADM2,BIRC5,BTK,CAMK2B,CD28,CDKN2A,EREG,FCER1G,FCGR1A,FCGR2A,FGR,HASPIN,HCST,IGHM,IL1B,ITGAM,ITGB2,MATK,MMP9,NCKAP1L,NEK2,PLAUR,SPN,SPP1,TREM2	25	Adipose - Subcutaneous	MacrophageSum
Cancer,Hematological Disease,Immunological Disease,Organismal Injury and Abnormalities	Lymphocytic leukemia	0.000251		NA	ADORA3,ANO5,ATP1B1,ATP6V0D2,BTK,CCL3,CD180,CD22,CD28,CD48,CD52,CD80,CD86,CDKN2A,CKAP2L,CXCL10,FCGR2A,FCMR,FGR,GPR183,IL10,IL1B,ITGAM,ITGAX,ITGB2,JAKMIP2,KCNK13,KMO,mir-142,MKI67,NXF3,RRM2,SLC17A9,STMN2,TIMD4,TLR8,TUBB3	37	Adipose - Subcutaneous	MacrophageSum
Cancer,Neurological Disease,Organismal Injury and Abnormalities	Nervous system neoplasm	0.000256		NA	ADAM8,ADCY8,ALCAM,ASPHD1,ATP1B1,BIRC5,C5AR1,CCL19,CCL3,CCR5,CD180,CD300C,CD48,CDKN2A,CHI3L1,COL22A1,CXADR,CXCL1,CXCL16,CXCR4,DHDH,FCGR1A,FCGR2A,FCGR3A/FCGR3B,FGR,GAL,HAPLN4,HAVCR1,IFI30,IL10,IL1B,IL24,ITGAD,KIF18B,LCP1,MKI67,MMP9,MS4A14,MS4A7,MSR1,MYBL2,NLRP3,P2RX5,PCLAF,PCSK1,PRG4,RASGRF1,RNASET2,RRM2,SIRPB1,SLC17A9,SPINT1,SPP1,ST18,SULT1C2,TLR1,TNFSF9,TROAP,TUBB3,UBE2C,ZNF804A	61	Adipose - Subcutaneous	MacrophageSum
Cancer,Gastrointestinal Disease,Organismal Injury and Abnormalities	Metastatic malignant neoplasm of digestive system	0.000258		NA	CAPG,CDKN2A,CEMIP,CPA4,CRABP2,DEFA1 (includes others),DLGAP5,FCGR2A,FCGR3A/FCGR3B,FGR,GDF15,HMOX1,KIF20A,mir-142,MMP9,P2RY1,PBK,RRM2,SLC16A3,STMN2,TUBB3	21	Adipose - Subcutaneous	MacrophageSum
Cancer,Gastrointestinal Disease,Organismal Injury and Abnormalities	Metastatic colorectal cancer	0.000262		NA	CAPG,CDKN2A,CEMIP,CPA4,CRABP2,DEFA1 (includes others),DLGAP5,FCGR2A,FCGR3A/FCGR3B,FGR,GDF15,HMOX1,KIF20A,mir-142,MMP9,PBK,RRM2,SLC16A3,STMN2	19	Adipose - Subcutaneous	MacrophageSum
Cellular Movement	Cell movement of carcinoma cell lines	0.000265		1.411	ALCAM,CASS4,CCL18,CCL3,CCL7,CD28,CTSB,CXCL3,CXCR4,DLX3,HMOX1,IL1B,MMP1,MMP7,RPS6KA1,SPINT1,SPP1	17	Adipose - Subcutaneous	MacrophageSum
Cell-To-Cell Signaling and Interaction,Hematological System Development and Function,Immune Cell Trafficking,Inflammatory Response	Activation of antigen presenting cells	0.000271		1.118	BTK,CCL3,CD48,CTSS,HAVCR2,IL10,IL1B,RNASE2	8	Adipose - Subcutaneous	MacrophageSum
Antimicrobial Response,Inflammatory Response	Antibacterial response	0.000271		NA	CHIT1,DEFA1 (includes others),HIST1H2BG,IGHM,LYZ,NLRC4,RNASE6,SPN	8	Adipose - Subcutaneous	MacrophageSum
Cell-To-Cell Signaling and Interaction,Hematological System Development and Function	Aggregation of blood cells	0.000272	Increased	2.411	BTK,CXCL10,FCGR2A,FERMT3,IGHM,ITGAL,ITGB2,OLR1,P2RY1	9	Adipose - Subcutaneous	MacrophageSum
Cellular Movement	Migration of leukemia cell lines	0.000272		1.746	CCL19,CCL20,CCL22,CCR5,CXCR4,LPAR2,MMP9,PLAUR,RGS1	9	Adipose - Subcutaneous	MacrophageSum
Cancer,Organismal Injury and Abnormalities,Reproductive System Disease	Breast cancer	0.000274		NA	ACP5,ADORA3,ALPL,APOBR,ARMH1,ATF3,BCAT1,BIRC5,BPIFB4,BUB1B,CCL19,CCL3,CCR5,CD300C,CD48,CD68,CDCP1,CDKN2A,CHI3L1,COL22A1,CRABP2,CRTAM,CSN1S1,CTSB,CTSD,CXCL1,CXCL10,CXCL2,CXCR4,CYTH4,DNASE2B,DOCK3,DUSP2,FGR,GALNT6,GNA15,GPR183,GPR65,GREM1,HAVCR1,HMGA2,HMOX1,IL18,IL1B,IQGAP2,ITGAL,ITGAX,KIF20A,KLHL6,LAMA1,LIPA,LSP1,LY9,MAPK13,mir-142,mir-146,MKI67,MMP1,MMP12,MMP19,MMP7,MMP8,MMP9,MT1H,MYBL2,NCF2,NCKA…	93	Adipose - Subcutaneous	MacrophageSum
Cancer,Organismal Injury and Abnormalities	Abdominal cancer	0.000278		0.762	ACP5,ADAM8,ADAMDEC1,ADCY8,ADM2,ADORA3,AIFM3,ALCAM,ALOX15B,ALPL,ANGPTL6,ANO5,APOBR,APOC1,AQP9,ARL11,ARMH1,ARRB2,ASPHD1,ATF3,ATP1B1,ATP6V0D2,BCAT1,BIRC5,BIRC7,BLNK,BPIFB4,BTK,BUB1B,C11orf45,C15orf48,C1orf127,C1QA,C1QB,C1QC,C3AR1,C4BPB,C5AR1,CAMK2B,CAPG,CARD9,CASS4,CATSPER1,CCL19,CCL20,CCL22,CCL3,CCL7,CCNB2,CCR1,CCR5,CD180,CD22,CD28,CD300C,CD300LB,CD300LF,CD37,CD48,CD52,CD53,CD68,CD72,CD80,CD83,CD84…	350	Adipose - Subcutaneous	MacrophageSum
Cellular Movement,Hematological System Development and Function,Immune Cell Trafficking	Transmigration of mononuclear leukocytes	0.000289		1.732	CCL7,CD28,CD86,ITGAX,ITGB2,MMP9	6	Adipose - Subcutaneous	MacrophageSum
Cellular Development,Cellular Growth and Proliferation,Connective Tissue Development and Function,Hematological System Development and Function,Hematopoiesis,Lymphoid Tissue Structure and Development,Tissue Development	Differentiation of PBMCs	0.00029		-0.365	DEFA1 (includes others),GREM1,IL27,LILRA2,mir-146	5	Adipose - Subcutaneous	MacrophageSum
Cell-To-Cell Signaling and Interaction,Hematological System Development and Function,Immune Cell Trafficking,Inflammatory Response	Priming of leukocytes	0.000301		1.698	FCER1G,IL10,IL1B,LILRB2	4	Adipose - Subcutaneous	MacrophageSum
Cellular Movement	Chemotaxis of carcinoma cell lines	0.000301		NA	CCL18,CCL3,CXCL3,CXCR4	4	Adipose - Subcutaneous	MacrophageSum
Cell-To-Cell Signaling and Interaction,Reproductive System Development and Function	Adhesion of gonadal cell lines	0.000301		NA	CD28,ITGAX,ITGB2,PLAUR	4	Adipose - Subcutaneous	MacrophageSum
Dermatological Diseases and Conditions,Organismal Injury and Abnormalities	Chronic psoriasis	0.000303		NA	ATP1B1,CHIT1,CRABP2,CTSB,CXCL1,GNA15,HMOX1,KRT16,KYNU,MMP12,PCLAF	11	Adipose - Subcutaneous	MacrophageSum
Cellular Development,Cellular Growth and Proliferation,Hematological System Development and Function,Hematopoiesis,Lymphoid Tissue Structure and Development,Tissue Development	Hematopoiesis of phagocytes	0.000319		0.97	DEFA1 (includes others),GREM1,IL10,IL1B,LILRA2,P2RX7,SPI1,TLR1,TREM1,TREM2	10	Adipose - Subcutaneous	MacrophageSum
Inflammatory Response	Innate immune response	0.00032		NA	BTK,CD300LB,IGHM,NCF2,RNASE6,SIRPB1,TLR8,TREM1,TREM2,TYROBP,VNN1	11	Adipose - Subcutaneous	MacrophageSum
Cancer,Hematological Disease,Immunological Disease,Organismal Injury and Abnormalities	Nasal type extranodal NK-/T-cell lymphoma	0.00032		NA	CCL18,CCL19,CD86,CXCL10,IL4I1,mir-142,MKI67,RRM2,SLAMF8,SPN,TLR8	11	Adipose - Subcutaneous	MacrophageSum
Cancer,Neurological Disease,Organismal Injury and Abnormalities	Glioma	0.000322		NA	ADAM8,ADCY8,ALCAM,ASPHD1,ATP1B1,BIRC5,C5AR1,CCL3,CCR5,CD180,CD300C,CD48,CDKN2A,COL22A1,CXADR,CXCL1,CXCL16,CXCR4,DHDH,HAPLN4,HAVCR1,IFI30,IL10,IL1B,IL24,ITGAD,KIF18B,LCP1,MKI67,MMP9,MS4A14,MS4A7,MSR1,NLRP3,P2RX5,PCLAF,PCSK1,PRG4,RNASET2,RRM2,SIRPB1,SLC17A9,SPINT1,SPP1,ST18,SULT1C2,TLR1,TNFSF9,TROAP,TUBB3,UBE2C,ZNF804A	52	Adipose - Subcutaneous	MacrophageSum
Dermatological Diseases and Conditions,Hematological Disease,Immunological Disease,Organismal Injury and Abnormalities	Lymphoproliferative disorder of the skin	0.000336		NA	CD180,CD48,CD52,CDKN2A,CXCL10,IFI30,IL10,MKI67,OAS1,OASL,RRM2,TUBB3	12	Adipose - Subcutaneous	MacrophageSum
Immunological Disease	Graft-vs-host disease	0.000336		NA	BTK,FCGR1A,FCGR2A,FCGR3A/FCGR3B,IL18,IL1RN,RRM2	7	Adipose - Subcutaneous	MacrophageSum
Gastrointestinal Disease,Hepatic System Disease,Organismal Injury and Abnormalities,Psychological Disorders	Alcoholic liver disease	0.000366		NA	CXCL1,CXCL10,CXCL2,CXCL5,IL10,MMP9	6	Adipose - Subcutaneous	MacrophageSum
Infectious Diseases	Replication of RNA virus	0.000367		0.587	CAMK2B,CCL22,CCL3,CCR5,CD28,CD48,FCGR1A,FERMT3,HAVCR2,IL18,IL1B,LGALS9,MSR1,NECTIN4,OAS1,OASL,P2RX7,P2RY1,PBK,PIK3R5,RETN,SOCS3,STXBP2,TLR8	24	Adipose - Subcutaneous	MacrophageSum
Cancer,Neurological Disease,Organismal Injury and Abnormalities	Astrocytoma	0.000368		NA	ADAM8,ADCY8,ALCAM,ASPHD1,ATP1B1,BIRC5,C5AR1,CCL3,CCR5,CD180,CD300C,CD48,CDKN2A,COL22A1,CXADR,CXCL1,CXCL16,DHDH,HAVCR1,IFI30,IL10,IL1B,ITGAD,KIF18B,LCP1,MKI67,MMP9,MS4A14,MS4A7,MSR1,NLRP3,P2RX5,PCLAF,PRG4,RNASET2,RRM2,SLC17A9,SPINT1,SPP1,ST18,SULT1C2,TNFSF9,TUBB3,UBE2C,ZNF804A	45	Adipose - Subcutaneous	MacrophageSum
Cell Death and Survival	Cell viability of lymphoma cell lines	0.000372		1.135	ATF3,BCL2A1,BTK,CXCR4,HMOX1,HSPA6,IGHM,IL10	8	Adipose - Subcutaneous	MacrophageSum
Hematological Disease,Immunological Disease	B-cell chronic lymphoproliferative disorder	0.000375		NA	ANO5,ATP6V0D2,BTK,CCL3,CD180,CD22,CD28,CD52,CD80,CD86,CKAP2L,FCGR2A,FCMR,FGR,IL10,IL1B,ITGAX,ITGB2,JAKMIP2,KCNK13,NXF3,RRM2,STMN2,TIMD4,TLR8	25	Adipose - Subcutaneous	MacrophageSum
Cellular Function and Maintenance	Receptor-mediated endocytosis	0.000382		NA	APOC1,FCGR1A,IGHV3-30,IGHV3-33,IGHV4-59,IGKV1-16,IGKV2-30,IGLV2-14,IGLV2-23,IGLV2-8,IGLV3-25,IL1B,MSR1	13	Adipose - Subcutaneous	MacrophageSum
Cell Cycle	Arrest in Gap 0-Gap 1 phase of T lymphocytes	0.000396		NA	CD28,HAVCR1	2	Adipose - Subcutaneous	MacrophageSum
Cancer,Hematological Disease,Immunological Disease,Organismal Injury and Abnormalities	Symptomatic stage refractory variant hairy-cell leukemia	0.000396		NA	CD22,CD52	2	Adipose - Subcutaneous	MacrophageSum
Connective Tissue Disorders,Immunological Disease,Inflammatory Disease,Organismal Injury and Abnormalities,Renal and Urological Disease,Skeletal and Muscular Disorders	Systemic lupus erythematosus with renal impairment	0.000396		NA	IL18,SPP1	2	Adipose - Subcutaneous	MacrophageSum
Cardiovascular System Development and Function,Cellular Development,Cellular Growth and Proliferation,Organismal Development	Angiogenesis of tumor cell lines	0.000396		NA	CTSB,PLAUR	2	Adipose - Subcutaneous	MacrophageSum
Hematological Disease,Infectious Diseases	Mild Chagas disease	0.000396		NA	CCR5,CXCR4	2	Adipose - Subcutaneous	MacrophageSum
Cell Cycle	Replication of Mycobacterium tuberculosis H37Rv	0.000396		NA	HAVCR2,LGALS9	2	Adipose - Subcutaneous	MacrophageSum
Cell-To-Cell Signaling and Interaction,Hematological System Development and Function,Inflammatory Response	Alloreaction of T lymphocytes	0.000396		NA	LILRB1,LILRB2	2	Adipose - Subcutaneous	MacrophageSum
Cellular Movement,Hematological System Development and Function,Immune Cell Trafficking	Migration of PBMC-derived antigen presenting cells	0.000396		NA	CCL19,IL10	2	Adipose - Subcutaneous	MacrophageSum
Connective Tissue Disorders,Developmental Disorder,Hereditary Disorder,Metabolic Disease,Organismal Injury and Abnormalities,Skeletal and Muscular Disorders	Autosomal recessive polycystic lipomembranous osteodysplasia with sclerosing leukoencephalopathy	0.000396		NA	TREM2,TYROBP	2	Adipose - Subcutaneous	MacrophageSum
Cell-mediated Immune Response,Cellular Movement,Hematological System Development and Function,Immune Cell Trafficking,Inflammatory Response,Lymphoid Tissue Structure and Development	Chemotaxis of regulatory T lymphocytes	0.000396		NA	CCL18,CCL22	2	Adipose - Subcutaneous	MacrophageSum
Cell-To-Cell Signaling and Interaction,Cellular Movement,Hematological System Development and Function,Immune Cell Trafficking,Inflammatory Response	Chemoattraction of Langerhans cells	0.000396		NA	CCL19,CCL20	2	Adipose - Subcutaneous	MacrophageSum
Carbohydrate Metabolism,Small Molecule Biochemistry	Catabolism of chitin	0.000396		NA	CHIA,CHIT1	2	Adipose - Subcutaneous	MacrophageSum
Cancer,Organismal Injury and Abnormalities,Renal and Urological Disease	Urinary tract cancer	0.000403		NA	ADAM8,ADCY8,ADM2,ADORA3,ANO5,AQP9,ATF3,ATP1B1,BIRC5,BIRC7,BTK,BUB1B,CCL7,CCR1,CCR5,CD48,CD53,CD68,CDCP1,CDKN2A,CHIT1,CHRNA1,CXCL16,CXCL2,CYTH4,DHRS9,DLX3,DOCK2,DUSP2,EREG,FCAR,FCGR1A,FERMT3,GALNT6,GRIK4,HAVCR1,HMOX1,IL10,IL18,IL1B,IL1RN,ITGAX,ITGB2,JAKMIP2,KBTBD8,KLK4,KYNU,LCP1,LGALS9,LILRA2,LILRA5,LILRB3,LILRB4,LYZ,MKI67,MMP9,MT1H,MYO1F,NECTIN4,NFAM1,NLRP2,NPL,PCSK1,PIK3R5,PLAUR,RRM2,SCG2,SKA3,S…	84	Adipose - Subcutaneous	MacrophageSum
Cancer,Hematological Disease,Immunological Disease,Organismal Injury and Abnormalities	Chronic form of lymphocytic leukemia	0.000404		NA	ANO5,ATP6V0D2,BTK,CCL3,CD180,CD22,CD28,CD52,CD80,CD86,CKAP2L,FCGR2A,FCMR,FGR,IL10,IL1B,ITGAX,ITGB2,JAKMIP2,KCNK13,NXF3,RRM2,STMN2,TIMD4,TLR8	25	Adipose - Subcutaneous	MacrophageSum
Cellular Movement	Invasion of prostate cancer cell lines	0.000405	Increased	2.934	BIRC7,CTSB,CXCR4,GDF15,HMOX1,LCP1,MMP1,MMP9,PLAUR,SPP1	10	Adipose - Subcutaneous	MacrophageSum
Cell-To-Cell Signaling and Interaction,Hematological System Development and Function,Immune Cell Trafficking,Inflammatory Response	Adhesion of dendritic cells	0.000409		NA	ALCAM,ITGAL,ITGAM	3	Adipose - Subcutaneous	MacrophageSum
Hematological Disease,Hereditary Disorder,Immunological Disease,Metabolic Disease,Organismal Injury and Abnormalities	Autosomal recessive agammaglobulinemia	0.000409		NA	BLNK,BTK,IGHM	3	Adipose - Subcutaneous	MacrophageSum
Cell-To-Cell Signaling and Interaction,Hematological System Development and Function,Immune Cell Trafficking,Inflammatory Response	Activation of CD8+ T lymphocyte	0.000409		NA	CD80,LILRB2,STXBP2	3	Adipose - Subcutaneous	MacrophageSum
Cell-To-Cell Signaling and Interaction,Cellular Movement,Hematological System Development and Function,Immune Cell Trafficking	Attraction of T lymphocytes	0.000409		NA	CCL18,CCL19,CCL22	3	Adipose - Subcutaneous	MacrophageSum
Free Radical Scavenging,Molecular Transport	Release of superoxide	0.000409		NA	FCGR2A,IL1B,ITGB2	3	Adipose - Subcutaneous	MacrophageSum
Cell Death and Survival	Apoptosis of myeloid cells	7.08e-06	NA	NA	FCER1A,MS4A2,SIGLEC8	3	Adipose - Subcutaneous	Mast cells
Cellular Development,Cellular Growth and Proliferation,Organ Development,Respiratory System Development and Function,Skeletal and Muscular System Development and Function,Tissue Development	Proliferation of airway smooth muscle cells	7.95e-06	NA	NA	CMA1,FCER1A	2	Adipose - Subcutaneous	Mast cells
Cell Death and Survival	Apoptosis of monocytes	1.61e-05	NA	NA	FCER1A,MS4A2	2	Adipose - Subcutaneous	Mast cells
Dermatological Diseases and Conditions,Infectious Diseases,Organismal Injury and Abnormalities	Tuberculoid leprosy	5.72e-05	NA	NA	CTSG,FCER1A	2	Adipose - Subcutaneous	Mast cells
Cell Death and Survival	Apoptosis of leukocytes	9.71e-05	NA	NA	FCER1A,MS4A2,SIGLEC8	3	Adipose - Subcutaneous	Mast cells
Cell Signaling,Molecular Transport,Vitamin and Mineral Metabolism	Mobilization of Ca2+	0.000161	NA	NA	CTSG,FCER1A,MS4A2	3	Adipose - Subcutaneous	Mast cells
Developmental Disorder,Hereditary Disorder,Metabolic Disease,Organismal Injury and Abnormalities,Respiratory Disease	Cystic Fibrosis	0.000299	NA	NA	CTSG,MS4A2	2	Adipose - Subcutaneous	Mast cells
Tissue Development	Disassembly of extracellular matrix	0.000386	NA	NA	CMA1,CTSG	2	Adipose - Subcutaneous	Mast cells
Gastrointestinal Disease,Hematological Disease,Immunological Disease,Inflammatory Disease,Inflammatory Response,Organismal Injury and Abnormalities	Eosinophilia of esophagus	0.000409	NA	NA	CPA3,FCER1A	2	Adipose - Subcutaneous	Mast cells
Cell-mediated Immune Response,Cellular Movement,Hematological System Development and Function,Immune Cell Trafficking	Chemokinesis of T lymphocytes	0.000446	NA	NA	CTSG	1	Adipose - Subcutaneous	Mast cells
Cell-To-Cell Signaling and Interaction,Tissue Morphology	Degradation of cell-associated matrix	0.000446	NA	NA	CMA1	1	Adipose - Subcutaneous	Mast cells
Inflammatory Disease,Inflammatory Response,Organismal Injury and Abnormalities,Respiratory Disease	Nonatopic asthma	0.000892	NA	NA	MS4A2	1	Adipose - Subcutaneous	Mast cells
Cell Death and Survival,Cell-To-Cell Signaling and Interaction,Hematological System Development and Function,Inflammatory Response	Antibody-dependent cell-mediated cytotoxic reaction of neutrophils	0.000892	NA	NA	FCER1A	1	Adipose - Subcutaneous	Mast cells
Immunological Disease	Peanut allergy	0.000892	NA	NA	MS4A2	1	Adipose - Subcutaneous	Mast cells
Cardiovascular System Development and Function,Inflammatory Disease,Organismal Development,Organismal Injury and Abnormalities	Angiogenesis of granuloma	0.000892	NA	NA	CMA1	1	Adipose - Subcutaneous	Mast cells
Cellular Development,Hematological System Development and Function,Hypersensitivity Response	Inactivation of mast cells	0.00134	NA	NA	FCER1A	1	Adipose - Subcutaneous	Mast cells
Inflammatory Disease,Inflammatory Response,Organismal Injury and Abnormalities,Respiratory Disease	Severe persistent asthma	0.00134	NA	NA	MS4A2	1	Adipose - Subcutaneous	Mast cells
Cancer,Gastrointestinal Disease,Inflammatory Disease,Inflammatory Response,Organismal Injury and Abnormalities,Respiratory Disease	Chronic rhinosinusitis with nasal polyps	0.00134	NA	NA	MS4A2	1	Adipose - Subcutaneous	Mast cells
Drug Metabolism,Endocrine System Development and Function,Lipid Metabolism,Molecular Transport,Small Molecule Biochemistry	Secretion of testosterone	0.00178	NA	NA	CTSG	1	Adipose - Subcutaneous	Mast cells
Immunological Disease,Infectious Diseases,Inflammatory Disease,Inflammatory Response,Organismal Injury and Abnormalities,Respiratory Disease	Allergic bronchopulmonary aspergillosis	0.00178	NA	NA	MS4A2	1	Adipose - Subcutaneous	Mast cells
Dental Disease,Dermatological Diseases and Conditions,Gastrointestinal Disease,Hereditary Disorder,Organismal Injury and Abnormalities	Papillon-lefevre disease	0.00178	NA	NA	CTSG	1	Adipose - Subcutaneous	Mast cells
Inflammatory Disease,Inflammatory Response,Organismal Injury and Abnormalities,Respiratory Disease	Moderate asthma	0.00178	NA	NA	MS4A2	1	Adipose - Subcutaneous	Mast cells
Cancer,Hematological Disease,Immunological Disease,Organismal Injury and Abnormalities	Indolent systemic mastocytosis	0.00223	NA	NA	MS4A2	1	Adipose - Subcutaneous	Mast cells
Cellular Compromise,Hypersensitivity Response,Inflammatory Response	Degranulation of CD34+ progenitor-derived connective tissue-type mast cells	0.00223	NA	NA	MRGPRX2	1	Adipose - Subcutaneous	Mast cells
Connective Tissue Disorders,Organismal Injury and Abnormalities,Respiratory Disease	Childrens interstitial lung disease	0.00223	NA	NA	MS4A2	1	Adipose - Subcutaneous	Mast cells
Post-Translational Modification,Protein Degradation,Protein Synthesis	Hydrolysis of protein fragment	0.00274	NA	NA	CPA3,CTSG	2	Adipose - Subcutaneous	Mast cells
Dermatological Diseases and Conditions,Immunological Disease,Inflammatory Disease,Organismal Injury and Abnormalities	Chronic idiopathic urticaria	0.00401	NA	NA	MS4A2	1	Adipose - Subcutaneous	Mast cells
Dermatological Diseases and Conditions,Immunological Disease,Organismal Injury and Abnormalities	Bullous pemphigoid	0.00401	NA	NA	MS4A2	1	Adipose - Subcutaneous	Mast cells
Respiratory Disease	Chronic respiratory disorder	0.00473	NA	NA	CTSG,MS4A2	2	Adipose - Subcutaneous	Mast cells
Inflammatory Disease,Organismal Injury and Abnormalities,Renal and Urological Disease	Chronic interstitial cystitis	0.00534	NA	NA	MS4A2	1	Adipose - Subcutaneous	Mast cells
Inflammatory Disease,Inflammatory Response,Organismal Injury and Abnormalities,Respiratory Disease	Asthma	0.0057	NA	NA	FCER1A,MS4A2	2	Adipose - Subcutaneous	Mast cells
Cellular Development,Cellular Growth and Proliferation	Proliferation of leukemia cell lines	0.00578	NA	NA	CTSG,SIGLEC6	2	Adipose - Subcutaneous	Mast cells
Cancer,Organismal Injury and Abnormalities,Reproductive System Disease	Uterine serous papillary cancer	0.00596	NA	NA	CPA3,MS4A2	2	Adipose - Subcutaneous	Mast cells
Cell-To-Cell Signaling and Interaction,Cellular Compromise,Cellular Function and Maintenance,Hematological System Development and Function,Inflammatory Response	Respiratory burst of neutrophils	0.00623	NA	NA	FCER1A	1	Adipose - Subcutaneous	Mast cells
Molecular Transport,Small Molecule Biochemistry	Release of histamine	0.00623	NA	NA	MRGPRX2	1	Adipose - Subcutaneous	Mast cells
Cell-To-Cell Signaling and Interaction,Hematological System Development and Function,Hypersensitivity Response,Immune Cell Trafficking,Inflammatory Response	Activation of mast cells	0.00668	NA	NA	MRGPRX2	1	Adipose - Subcutaneous	Mast cells
Cell Death and Survival,Hematological System Development and Function	Cell viability of eosinophils	0.00756	NA	NA	SIGLEC8	1	Adipose - Subcutaneous	Mast cells
Cellular Compromise,Inflammatory Response	Degranulation of leukocyte cell lines	0.00756	NA	NA	MRGPRX2	1	Adipose - Subcutaneous	Mast cells
Immunological Disease,Inflammatory Disease,Inflammatory Response,Organismal Injury and Abnormalities,Respiratory Disease	Allergic asthma	0.00801	NA	NA	MS4A2	1	Adipose - Subcutaneous	Mast cells
Dermatological Diseases and Conditions,Immunological Disease,Inflammatory Disease,Inflammatory Response,Organismal Injury and Abnormalities	Atopic dermatitis	0.00814	NA	NA	FCER1A,MS4A2	2	Adipose - Subcutaneous	Mast cells
Cellular Movement,Hematological System Development and Function,Immune Cell Trafficking,Inflammatory Response	Chemotaxis of peripheral blood monocytes	0.00845	NA	NA	CTSG	1	Adipose - Subcutaneous	Mast cells
Cell Death and Survival	Apoptosis of eosinophils	0.00845	NA	NA	SIGLEC8	1	Adipose - Subcutaneous	Mast cells
Cancer,Dermatological Diseases and Conditions,Organismal Injury and Abnormalities	Cutaneous melanoma	0.0101	NA	NA	CPA3,CTSG,FCER1A,MAS1L,MRGPRX2,MS4A2,SIGLEC6,SIGLEC8	8	Adipose - Subcutaneous	Mast cells
Cell Death and Survival	Apoptosis of leukemia cell lines	0.0104	NA	NA	CTSG,FCER1A	2	Adipose - Subcutaneous	Mast cells
Cellular Movement,Hematological System Development and Function,Immune Cell Trafficking	Chemotaxis of leukocyte cell lines	0.0111	NA	NA	MRGPRX2	1	Adipose - Subcutaneous	Mast cells
Cell-To-Cell Signaling and Interaction,Hematological System Development and Function	Activation of blood cells	0.0123	NA	NA	CTSG,MRGPRX2	2	Adipose - Subcutaneous	Mast cells
Immunological Disease,Inflammatory Disease,Organismal Injury and Abnormalities,Respiratory Disease	Seasonal allergic rhinitis	0.0129	NA	NA	MS4A2	1	Adipose - Subcutaneous	Mast cells
Dermatological Diseases and Conditions,Immunological Disease,Organismal Injury and Abnormalities	Angioedema	0.0133	NA	NA	MS4A2	1	Adipose - Subcutaneous	Mast cells
Cellular Movement	Chemotaxis	0.0156	NA	NA	CTSG,MRGPRX2	2	Adipose - Subcutaneous	Mast cells
Inflammatory Response,Organismal Injury and Abnormalities	Inflammation of organ	0.0166	NA	NA	CPA3,FCER1A,MS4A2	3	Adipose - Subcutaneous	Mast cells
Cellular Compromise,Inflammatory Response	Degranulation of phagocytes	0.02	NA	NA	CTSG,MRGPRX2	2	Adipose - Subcutaneous	Mast cells
Cell-To-Cell Signaling and Interaction,Hematological System Development and Function,Immune Cell Trafficking,Inflammatory Response	Adhesion of neutrophils	0.0203	NA	NA	CTSG	1	Adipose - Subcutaneous	Mast cells
Cell Death and Survival	Apoptosis	0.0204	NA	-0.185	CTSG,FCER1A,MS4A2,SIGLEC8	4	Adipose - Subcutaneous	Mast cells
Cell Death and Survival	Necrosis	0.0255	NA	-0.376	CTSG,FCER1A,MS4A2,SIGLEC8	4	Adipose - Subcutaneous	Mast cells
Cellular Movement,Immune Cell Trafficking	Leukocyte migration	0.0269	NA	NA	CTSG,MRGPRX2	2	Adipose - Subcutaneous	Mast cells
Cell-To-Cell Signaling and Interaction,Cellular Growth and Proliferation,Hematological System Development and Function	Stimulation of lymphocytes	0.0334	NA	NA	CTSG	1	Adipose - Subcutaneous	Mast cells
Antimicrobial Response,Inflammatory Response	Antibacterial response	0.0369	NA	NA	CTSG	1	Adipose - Subcutaneous	Mast cells
Cellular Movement,Hematological System Development and Function,Immune Cell Trafficking,Inflammatory Response	Chemotaxis of neutrophils	0.0386	NA	NA	CTSG	1	Adipose - Subcutaneous	Mast cells
Inflammatory Disease,Organismal Injury and Abnormalities,Respiratory Disease	Acute respiratory distress syndrome	0.0408	NA	NA	CTSG	1	Adipose - Subcutaneous	Mast cells
Cell-To-Cell Signaling and Interaction,Hematological System Development and Function,Inflammatory Response,Organismal Functions	Activation of blood platelets	0.0446	NA	NA	CTSG	1	Adipose - Subcutaneous	Mast cells
Cardiovascular System Development and Function,Cell-To-Cell Signaling and Interaction	Adhesion of vascular endothelial cells	0.0455	NA	NA	CTSG	1	Adipose - Subcutaneous	Mast cells
Cellular Compromise,Inflammatory Response	Degranulation of phagocytes	2.49e-29		NA	CD177,CEACAM3,CLEC4D,CR1,CXCL1,CXCR1,FCAR,FCGR1A,FCGR3A/FCGR3B,FCN1,FPR1,FPR2,GPR84,HBB,HP,IL1B,LCN2,LILRA3,MCEMP1,MMP8,MPO,OLR1,PPBP,RETN,RNASE2,S100A12,S100A8,S100A9,SERPINA1,SIGLEC14,TREM1	31	Adipose - Subcutaneous	Monocytes
Cellular Compromise,Inflammatory Response	Degranulation of neutrophils	4e-27		NA	CD177,CEACAM3,CLEC4D,CR1,CXCL1,CXCR1,FCAR,FCGR3A/FCGR3B,FCN1,FPR1,FPR2,GPR84,HBB,HP,LCN2,LILRA3,MCEMP1,MMP8,MPO,OLR1,PPBP,RETN,RNASE2,S100A12,S100A8,S100A9,SERPINA1,SIGLEC14,TREM1	29	Adipose - Subcutaneous	Monocytes
Cellular Movement,Immune Cell Trafficking	Leukocyte migration	2.96e-23	Increased	3.892	CCL18,CCL19,CCL20,CD177,CEACAM3,CSF3,CXCL1,CXCL3,CXCL5,CXCL8,CXCR1,FCAR,FCGR3A/FCGR3B,FPR1,FPR2,IGHV4-39,IGLV3-1,IL1B,IL6,OLR1,PPBP,S100A12,S100A8,S100A9,SELE,SERPINA1,TNFSF14,TREM1	28	Adipose - Subcutaneous	Monocytes
Connective Tissue Disorders,Inflammatory Disease,Organismal Injury and Abnormalities,Skeletal and Muscular Disorders	Rheumatic Disease	5.34e-21		NA	ADAMTS14,ALAS2,APOBEC3A,AQP9,CCL18,CCL19,CCL20,CLEC4D,CR1,CXCL1,CXCL3,CXCL5,CXCL8,CXCR1,CYP19A1,FCAR,FCGR1A,FCGR1B,FCGR3A/FCGR3B,FCN1,FPR1,FPR2,HBA1/HBA2,HBB,HP,IL1B,IL6,LCN2,MMP8,MPO,OSM,PADI4,PROK2,PTGS2,RNASE2,S100A12,S100A8,S100A9,SELE	39	Adipose - Subcutaneous	Monocytes
Inflammatory Response	Inflammatory response	5.01e-20	Increased	4.505	CCL18,CCL19,CCL20,CEACAM3,CXCL1,CXCL3,CXCL5,CXCL8,CXCR1,FPR1,FPR2,IL1B,IL6,LILRA5,OSM,PPBP,PTGS2,S100A12,S100A8,S100A9,SELE,SERPINA1,TNFSF14	23	Adipose - Subcutaneous	Monocytes
Cellular Movement	Chemotaxis	6.14e-20	Increased	4.207	CCL18,CCL19,CCL20,CXCL1,CXCL3,CXCL5,CXCL8,CXCR1,FPR1,FPR2,IL1B,IL6,LIF,PPBP,PROK2,PTGS2,RNASE2,S100A12,S100A8,S100A9,SELE,SERPINA1,TNFSF14	23	Adipose - Subcutaneous	Monocytes
Cellular Movement,Hematological System Development and Function,Immune Cell Trafficking,Inflammatory Response	Chemotaxis of leukocytes	1.36e-19	Increased	3.753	CCL18,CCL19,CCL20,CXCL1,CXCL3,CXCL5,CXCL8,CXCR1,FPR1,FPR2,IL1B,IL6,PPBP,S100A12,S100A8,S100A9,SELE,SERPINA1,TNFSF14	19	Adipose - Subcutaneous	Monocytes
Immunological Disease	Systemic autoimmune syndrome	3.03e-19		NA	ALAS2,APOBEC3A,AQP9,CCL18,CCL19,CCL20,CLEC4D,CR1,CXCL1,CXCL3,CXCL5,CXCL8,CXCR1,CYP19A1,FCAR,FCGR1A,FCGR1B,FCGR3A/FCGR3B,FCN1,FPR2,HBA1/HBA2,HP,IL1B,IL6,LCN2,MMP8,MPO,OSM,PADI4,PROK2,PTGS2,RETN,RNASE2,S100A12,S100A8,S100A9,SELE	37	Adipose - Subcutaneous	Monocytes
Cellular Movement,Hematological System Development and Function,Immune Cell Trafficking	Cell movement of leukocytes	5.76e-18	Increased	3.746	CCL18,CCL19,CCL20,CXCL1,CXCL3,CXCL5,CXCL8,CXCR1,FCAR,FCGR3A/FCGR3B,FPR1,FPR2,IL1B,IL6,PPBP,S100A12,S100A8,S100A9,SELE,SERPINA1,TNFSF14	21	Adipose - Subcutaneous	Monocytes
Cell-To-Cell Signaling and Interaction	Adhesion of blood cells	5.95e-18	Increased	2.89	CCL19,CCL20,CD177,CR1,CXCL8,CXCR1,FCGR1A,FCGR3A/FCGR3B,FPR2,IL1B,IL6,LIPG,MARCO,PPBP,S100A8,S100A9,SELE,SERPINA1	18	Adipose - Subcutaneous	Monocytes
Cell-To-Cell Signaling and Interaction,Hematological System Development and Function,Immune Cell Trafficking	Adhesion of immune cells	1.12e-17	Increased	2.724	CCL19,CCL20,CD177,CXCL8,CXCR1,FCGR1A,FCGR3A/FCGR3B,FPR2,IL1B,IL6,LIPG,MARCO,PPBP,S100A8,S100A9,SELE,SERPINA1	17	Adipose - Subcutaneous	Monocytes
Cellular Movement,Hematological System Development and Function,Immune Cell Trafficking,Inflammatory Response	Chemotaxis of granulocytes	1.37e-17	Increased	3.018	CCL19,CXCL1,CXCL3,CXCL5,CXCL8,CXCR1,FPR1,FPR2,PPBP,S100A12,S100A8,S100A9,SELE,SERPINA1	14	Adipose - Subcutaneous	Monocytes
Cellular Movement,Hematological System Development and Function,Immune Cell Trafficking,Inflammatory Response	Chemotaxis of neutrophils	1.73e-17	Increased	2.849	CCL19,CXCL1,CXCL3,CXCL5,CXCL8,CXCR1,FPR1,PPBP,S100A12,S100A8,S100A9,SELE,SERPINA1	13	Adipose - Subcutaneous	Monocytes
Cellular Movement,Hematological System Development and Function,Immune Cell Trafficking,Inflammatory Response	Chemotaxis of phagocytes	1.85e-17	Increased	3.373	CCL19,CCL20,CXCL1,CXCL3,CXCL5,CXCL8,CXCR1,FPR1,FPR2,IL1B,PPBP,S100A12,S100A8,S100A9,SELE,SERPINA1	16	Adipose - Subcutaneous	Monocytes
Inflammatory Disease	Chronic inflammatory disorder	3.22e-17		NA	ALAS2,AQP9,CCL18,CCL19,CCL20,CD177,CLEC4D,CR1,CXCL1,CXCL3,CXCL5,CXCL8,CXCR1,CYP19A1,FCGR1A,FCGR1B,FCGR3A/FCGR3B,FCN1,FPR2,HBA1/HBA2,HP,IL1B,IL6,LCN2,MPO,OSM,PADI4,PTGS2,S100A12,S100A8,S100A9,SELE,TREM1,VNN2	34	Adipose - Subcutaneous	Monocytes
Connective Tissue Disorders,Organismal Injury and Abnormalities,Skeletal and Muscular Disorders	Non-traumatic arthropathy	5.23e-17		NA	ADAMTS14,ALAS2,AQP9,CCL18,CCL19,CCL20,CLEC4D,CR1,CXCL1,CXCL3,CXCL5,CXCL8,CXCR1,CYP19A1,FCGR3A/FCGR3B,FCN1,FPR2,HBA1/HBA2,HBB,HP,IL1B,IL6,MPO,OSM,PADI4,PTGS2,S100A12,S100A8,S100A9,SELE	30	Adipose - Subcutaneous	Monocytes
Cellular Movement,Hematological System Development and Function,Immune Cell Trafficking,Inflammatory Response	Cell movement of neutrophils	6.52e-17	Increased	3.235	CCL19,CXCL1,CXCL3,CXCL5,CXCL8,CXCR1,FPR1,IL1B,PPBP,S100A12,S100A8,S100A9,SELE,SERPINA1	14	Adipose - Subcutaneous	Monocytes
Cellular Movement,Hematological System Development and Function,Immune Cell Trafficking	Cell movement of granulocytes	1.16e-16	Increased	3.466	CCL19,CXCL1,CXCL3,CXCL5,CXCL8,CXCR1,FPR1,FPR2,IL1B,PPBP,S100A12,S100A8,S100A9,SELE,SERPINA1	15	Adipose - Subcutaneous	Monocytes
Inflammatory Disease	Severe inflammatory disorder	1.4e-16		NA	CXCR1,FCGR1A,FCGR1B,FCGR3A/FCGR3B,FPR1,HP,IL6,LCN2,LILRA3,NFE2,PADI4,PTGS2,RNASE2,S100A12,S100A9,SERPINA1	16	Adipose - Subcutaneous	Monocytes
Cellular Movement	Cell movement of myeloid cells	2.89e-16	Increased	3.883	CCL19,CCL20,CXCL1,CXCL3,CXCL5,CXCL8,CXCR1,FCAR,FPR1,FPR2,IL1B,PPBP,S100A12,S100A8,S100A9,SELE,SERPINA1	17	Adipose - Subcutaneous	Monocytes
Cellular Movement	Cell movement	2.95e-16	Increased	4.062	CCL18,CCL19,CCL20,CD177,CEACAM3,CSF3,CXCL1,CXCL3,CXCL5,CXCL8,CXCR1,EREG,FCAR,FCGR3A/FCGR3B,FPR1,FPR2,HAS1,IGHV4-39,IGLV3-1,IL1B,IL6,LCN2,LIF,MMP8,OLR1,OSM,PPBP,PROK2,PTGS2,RARRES1,RNASE2,S100A12,S100A8,S100A9,SELE,SERPINA1,TNFSF14,TREM1	38	Adipose - Subcutaneous	Monocytes
Cellular Movement,Hematological System Development and Function,Immune Cell Trafficking,Inflammatory Response	Cell movement of phagocytes	3.71e-16	Increased	3.659	CCL19,CCL20,CXCL1,CXCL3,CXCL5,CXCL8,CXCR1,FCAR,FPR1,FPR2,IL1B,PPBP,S100A12,S100A8,S100A9,SELE,SERPINA1	17	Adipose - Subcutaneous	Monocytes
Cellular Movement	Chemotaxis of myeloid cells	4.99e-16	Increased	3.347	CCL19,CXCL1,CXCL3,CXCL5,CXCL8,CXCR1,FPR1,FPR2,IL1B,PPBP,S100A12,S100A8,S100A9,SELE,SERPINA1	15	Adipose - Subcutaneous	Monocytes
Connective Tissue Disorders,Inflammatory Disease,Inflammatory Response,Organismal Injury and Abnormalities,Skeletal and Muscular Disorders	Inflammation of joint	5.22e-16		NA	ADAMTS14,ALAS2,AQP9,CCL18,CCL19,CCL20,CLEC4D,CR1,CXCL1,CXCL3,CXCL5,CXCL8,CXCR1,CYP19A1,FCGR3A/FCGR3B,FCN1,FPR2,HBA1/HBA2,HBB,HP,IL1B,IL6,MPO,OSM,PADI4,PTGS2,S100A12,S100A8,S100A9,SELE	30	Adipose - Subcutaneous	Monocytes
Connective Tissue Disorders,Immunological Disease,Inflammatory Disease,Inflammatory Response,Organismal Injury and Abnormalities,Skeletal and Muscular Disorders	Rheumatoid arthritis	1.13e-15		NA	ALAS2,AQP9,CCL18,CCL19,CCL20,CLEC4D,CR1,CXCL1,CXCL3,CXCL5,CXCL8,CXCR1,CYP19A1,FCGR3A/FCGR3B,FCN1,FPR2,HP,IL1B,IL6,MPO,OSM,PADI4,PTGS2,S100A12,S100A8,S100A9,SELE	27	Adipose - Subcutaneous	Monocytes
Infectious Diseases,Inflammatory Disease,Organismal Injury and Abnormalities,Respiratory Disease	Severe acute respiratory syndrome	2.19e-15		NA	CXCR1,FCGR3A/FCGR3B,FPR1,HP,IL6,LCN2,LILRA3,NFE2,PADI4,RNASE2,S100A12,S100A9,SERPINA1	13	Adipose - Subcutaneous	Monocytes
Cellular Movement	Migration of cells	3.25e-15	Increased	3.851	CCL18,CCL19,CCL20,CD177,CEACAM3,CSF3,CXCL1,CXCL3,CXCL5,CXCL8,CXCR1,EREG,FCAR,FCGR3A/FCGR3B,FPR1,FPR2,HAS1,IGHV4-39,IGLV3-1,IL1B,IL6,LCN2,MMP8,OLR1,OSM,PPBP,PTGS2,RARRES1,S100A12,S100A8,S100A9,SELE,SERPINA1,TNFSF14,TREM1	35	Adipose - Subcutaneous	Monocytes
Cell-To-Cell Signaling and Interaction	Binding of myeloid cells	4.48e-15	Increased	2.239	CXCL8,CXCR1,FCGR1A,FCGR3A/FCGR3B,FPR2,IL1B,LIPG,MARCO,PPBP,S100A8,S100A9,SELE,SERPINA1	13	Adipose - Subcutaneous	Monocytes
Connective Tissue Disorders,Immunological Disease,Inflammatory Disease,Inflammatory Response,Organismal Injury and Abnormalities,Skeletal and Muscular Disorders	Polyarticular juvenile rheumatoid arthritis	7.98e-15		NA	CCL20,CR1,CXCR1,CYP19A1,FPR2,IL1B,IL6,OSM,PTGS2,S100A12,S100A8,S100A9	12	Adipose - Subcutaneous	Monocytes
Dermatological Diseases and Conditions,Organismal Injury and Abnormalities	Psoriasis	1.29e-14		NA	APOBEC3A,AQP9,CCL20,CXCL1,CXCL3,CXCL5,CXCL8,FCGR1A,FCGR1B,FCGR3A/FCGR3B,GAL,HBB,IL1B,IL6,LCN2,OSM,PTGS2,RARRES1,S100A12,S100A8,S100A9,SELE,VNN3	23	Adipose - Subcutaneous	Monocytes
Infectious Diseases,Respiratory Disease	Infection of respiratory tract	1.45e-14		NA	CXCR1,FCGR3A/FCGR3B,FPR1,HP,IL6,LCN2,LILRA3,NFE2,PADI4,PTGS2,RNASE2,S100A12,S100A9,SERPINA1	14	Adipose - Subcutaneous	Monocytes
Cell Signaling,Cellular Function and Maintenance,Molecular Transport,Vitamin and Mineral Metabolism	Flux of Ca2+	1.95e-14	Increased	3.097	CCL18,CCL19,CCL20,CEACAM3,CR1,CXCL1,CXCL3,CXCL5,CXCL8,FCGR1A,FCGR3A/FCGR3B,FPR2,PPBP,SERPINA1	14	Adipose - Subcutaneous	Monocytes
Inflammatory Response	Immune response of cells	3.18e-14	Increased	3.768	CEACAM3,CR1,CSF3,CXCL1,CXCL8,FCAR,FCGR1A,FCGR3A/FCGR3B,FCN1,FPR1,IGHG3,IL1B,IL6,OSM,S100A8,S100A9,TREM1	17	Adipose - Subcutaneous	Monocytes
Cell-To-Cell Signaling and Interaction,Hematological System Development and Function,Inflammatory Response	Binding of professional phagocytic cells	3.35e-14	Increased	2.473	CXCL8,CXCR1,FCGR1A,FCGR3A/FCGR3B,IL1B,LIPG,MARCO,PPBP,S100A8,S100A9,SELE,SERPINA1	12	Adipose - Subcutaneous	Monocytes
Cell Signaling,Molecular Transport,Vitamin and Mineral Metabolism	Quantity of Ca2+	7.26e-13	Increased	3.393	CCL19,CXCL3,CXCL8,CXCR1,FCGR3A/FCGR3B,FPR1,FPR2,HBA1/HBA2,IL1B,IL6,PPBP,S100A8,S100A9,SELE	14	Adipose - Subcutaneous	Monocytes
Cell-To-Cell Signaling and Interaction,Hematological System Development and Function,Immune Cell Trafficking,Inflammatory Response	Binding of neutrophils	7.47e-13	Increased	2.306	CXCL8,CXCR1,FCGR3A/FCGR3B,IL1B,PPBP,S100A8,S100A9,SELE,SERPINA1	9	Adipose - Subcutaneous	Monocytes
Cellular Function and Maintenance	Ion homeostasis of cells	9.39e-13	Increased	3.097	CCL18,CCL19,CCL20,CEACAM3,CR1,CXCL1,CXCL3,CXCL5,CXCL8,FCGR1A,FCGR3A/FCGR3B,FPR2,LCN2,PPBP,PROK2,SERPINA1	16	Adipose - Subcutaneous	Monocytes
Cell-To-Cell Signaling and Interaction,Hematological System Development and Function,Immune Cell Trafficking	Binding of granulocytes	1.17e-12	Increased	2.042	CXCL8,CXCR1,FCGR3A/FCGR3B,FPR2,IL1B,PPBP,S100A8,S100A9,SELE,SERPINA1	10	Adipose - Subcutaneous	Monocytes
Free Radical Scavenging	Metabolism of reactive oxygen species	2.69e-12	Increased	2.5	CSF3,CXCL8,FCGR3A/FCGR3B,FPR1,FPR2,HBA1/HBA2,HBB,IL1B,IL6,MPO,OLR1,PTGS2,SELE,SERPINA1,TNFSF14	15	Adipose - Subcutaneous	Monocytes
Cell-To-Cell Signaling and Interaction	Adhesion of myeloid cells	3.28e-12	Increased	2.057	CXCL8,CXCR1,FPR2,IL1B,LIPG,PPBP,S100A8,S100A9,SELE,SERPINA1	10	Adipose - Subcutaneous	Monocytes
Cell-To-Cell Signaling and Interaction	Response of granulocytes	5e-12	Increased	2.607	CSF3,CXCL1,CXCL8,FCAR,FCGR3A/FCGR3B,FPR1,IGHG3,TREM1	8	Adipose - Subcutaneous	Monocytes
Gastrointestinal Disease,Inflammatory Response	Inflammation of gastrointestinal tract	7.28e-12		NA	APOBEC3A,BCL2A1,CCL18,CXCL1,CXCL3,CXCL5,CXCL8,IL1B,IL6,LCN2,MPO,PTGS2,S100A8,SELE,TREM1	15	Adipose - Subcutaneous	Monocytes
Cell Signaling,Cell-To-Cell Signaling and Interaction	Cytokine and chemokine mediated signaling pathway	9.63e-12		NA	CCL19,CCL20,CSF3,CXCL1,CXCL8,EREG,FPR1,IL1B,IL6,LCN2,LIF,OSM,PTGS2	13	Adipose - Subcutaneous	Monocytes
Connective Tissue Disorders,Immunological Disease,Inflammatory Disease,Inflammatory Response,Organismal Injury and Abnormalities,Skeletal and Muscular Disorders	Juvenile rheumatoid arthritis	1.69e-11		NA	CCL20,CR1,CXCR1,CYP19A1,FPR2,HP,IL1B,IL6,OSM,PTGS2,S100A12,S100A8,S100A9	13	Adipose - Subcutaneous	Monocytes
Cell-To-Cell Signaling and Interaction,Hematological System Development and Function,Immune Cell Trafficking,Inflammatory Response	Adhesion of phagocytes	1.99e-11	Increased	2.337	CXCL8,CXCR1,IL1B,LIPG,PPBP,S100A8,S100A9,SELE,SERPINA1	9	Adipose - Subcutaneous	Monocytes
Free Radical Scavenging	Synthesis of reactive oxygen species	2.1e-11	Increased	2.5	CSF3,CXCL8,FCGR3A/FCGR3B,FPR1,FPR2,HBA1/HBA2,HBB,IL1B,IL6,OLR1,PTGS2,SELE,SERPINA1,TNFSF14	14	Adipose - Subcutaneous	Monocytes
Cellular Movement,Hematological System Development and Function,Immune Cell Trafficking,Inflammatory Response	Chemotaxis of mononuclear leukocytes	2.23e-11	Increased	2.946	CCL18,CCL19,CCL20,CXCL8,CXCR1,FPR1,FPR2,IL1B,S100A12,SELE,TNFSF14	11	Adipose - Subcutaneous	Monocytes
Cell-To-Cell Signaling and Interaction	Response of myeloid cells	2.52e-11	Increased	2.771	CSF3,CXCL1,CXCL8,FCAR,FCGR3A/FCGR3B,FCN1,FPR1,IGHG3,TREM1	9	Adipose - Subcutaneous	Monocytes
Cell-To-Cell Signaling and Interaction	Signal transduction	3.44e-11		NA	ADGRE1,ASGR2,CCL18,CCL19,CCL20,CXCL1,CXCL3,CXCL5,CXCL8,CXCR1,EREG,FCGR1A,FCN1,FPR1,FPR2,GAL,GPR84,IL1B,LGR5,LILRA3,MARCO,PPBP,PROK2,TREM1	24	Adipose - Subcutaneous	Monocytes
Cellular Function and Maintenance	Cellular homeostasis	4.77e-11	Increased	3.387	CCL18,CCL19,CCL20,CEACAM3,CR1,CXCL1,CXCL3,CXCL5,CXCL8,CXCR1,FCGR1A,FCGR3A/FCGR3B,FPR1,FPR2,IL1B,IL6,LCN2,LIF,PPBP,PROK2,S100A8,S100A9,SERPINA1	23	Adipose - Subcutaneous	Monocytes
Cellular Movement,Hematological System Development and Function,Immune Cell Trafficking,Inflammatory Response	Cell movement of monocytes	5.84e-11	Increased	2.797	CCL19,CCL20,CXCL3,CXCL8,CXCR1,FPR1,FPR2,IL1B,S100A12,SELE	10	Adipose - Subcutaneous	Monocytes
Inflammatory Response,Organismal Injury and Abnormalities	Inflammation of organ	7.27e-11		NA	APOBEC3A,BCL2A1,CCL18,CCL20,CXCL1,CXCL3,CXCL5,CXCL8,FCGR1A,FCGR1B,FCGR3A/FCGR3B,HBA1/HBA2,HBB,IL1B,IL6,LCN2,MMP8,MPO,OSM,PTGS2,S100A8,S100A9,SELE,TREM1	24	Adipose - Subcutaneous	Monocytes
Cell-To-Cell Signaling and Interaction,Cellular Compromise,Cellular Function and Maintenance,Inflammatory Response	Respiratory burst of granulocytes	7.76e-11	Increased	2.414	CXCL1,CXCL8,FCAR,FPR1,IGHG3,TREM1	6	Adipose - Subcutaneous	Monocytes
Cellular Function and Maintenance	Endocytosis	8.02e-11		1.455	CD177,FCGR1A,FCGR1B,FCGR3A/FCGR3B,FCN1,FPR1,HBA1/HBA2,HBB,HP,IGHV4-39,IGLV3-1,IL1B,IL6,MARCO,TREM1	15	Adipose - Subcutaneous	Monocytes
Cell-To-Cell Signaling and Interaction,Hematological System Development and Function,Immune Cell Trafficking	Adhesion of granulocytes	2.36e-10		1.623	CXCL8,FPR2,IL1B,PPBP,S100A8,S100A9,SELE,SERPINA1	8	Adipose - Subcutaneous	Monocytes
Dermatological Diseases and Conditions,Inflammatory Disease,Organismal Injury and Abnormalities	Acne	2.54e-10		NA	APOBEC3A,CR1,CXCL8,IL1B,MMP8,PTGS2,S100A9,SELE,SERPINA1	9	Adipose - Subcutaneous	Monocytes
Cellular Movement	Cell movement of tumor cell lines	3.69e-10	Increased	3.743	CCL18,CCL19,CCL20,CSF3,CXCL1,CXCL3,CXCL5,CXCL8,CXCR1,EREG,FPR2,HAS1,IL1B,IL6,LCN2,LIF,MMP8,OSM,PTGS2,RARRES1,S100A8,S100A9,SELE,SERPINA1	24	Adipose - Subcutaneous	Monocytes
Cell-To-Cell Signaling and Interaction,Inflammatory Response	Immune response of leukocytes	4.98e-10	Increased	2.779	CSF3,CXCL1,CXCL8,FCAR,FCGR3A/FCGR3B,FCN1,FPR1,IGHG3,TREM1	9	Adipose - Subcutaneous	Monocytes
Gastrointestinal Disease,Inflammatory Disease,Inflammatory Response,Organismal Injury and Abnormalities	Ulcerative colitis	5.06e-10		NA	CCL18,CXCL3,CXCL5,CXCL8,IL1B,IL6,LCN2,MPO,PTGS2,S100A8,SELE,TREM1	12	Adipose - Subcutaneous	Monocytes
Cell-To-Cell Signaling and Interaction,Hematological System Development and Function,Immune Cell Trafficking,Inflammatory Response	Adhesion of neutrophils	5.11e-10		1.9	CXCL8,IL1B,PPBP,S100A8,S100A9,SELE,SERPINA1	7	Adipose - Subcutaneous	Monocytes
Cell-To-Cell Signaling and Interaction,Inflammatory Response	Immune response of phagocytes	5.27e-10	Increased	2.433	CSF3,CXCL1,CXCL8,FCAR,FCGR3A/FCGR3B,FCN1,FPR1,TREM1	8	Adipose - Subcutaneous	Monocytes
Cardiovascular Disease,Organismal Injury and Abnormalities	Peripheral vascular disease	5.32e-10		NA	CCL18,FCGR1A,FCGR3A/FCGR3B,FPR1,HBA1/HBA2,HBB,IL6,LCN2,OLR1,PTGS2,RNASE2,S100A12,S100A9,SERPINA1,SLC16A6,TREM1	16	Adipose - Subcutaneous	Monocytes
Molecular Transport	Secretion of molecule	6.53e-10		1.367	CXCL8,FPR1,FPR2,GAL,HAS1,IL1B,IL6,LIF,OLR1,OSM,PTGS2,S100A12	12	Adipose - Subcutaneous	Monocytes
Cell Death and Survival	Cell death of immune cells	7.12e-10		1.949	CCL19,CSF3,CXCL1,CXCL8,FCAR,FCGR1A,FCGR3A/FCGR3B,IL1B,IL6,LCN2,PPBP,S100A8,TREM1	13	Adipose - Subcutaneous	Monocytes
Cell Death and Survival	Apoptosis of leukocytes	7.88e-10		0.587	CCL19,CSF3,CXCL1,CXCL8,FCGR1A,FCGR3A/FCGR3B,IL1B,IL6,LCN2,S100A8,TREM1	11	Adipose - Subcutaneous	Monocytes
Cellular Movement,Hematological System Development and Function,Immune Cell Trafficking	Cell movement of mononuclear leukocytes	1.11e-09	Increased	3.1	CCL18,CCL19,CCL20,CXCL3,CXCL8,CXCR1,FPR1,FPR2,IL1B,S100A12,SELE,TNFSF14	12	Adipose - Subcutaneous	Monocytes
Cell Death and Survival	Apoptosis of phagocytes	1.32e-09		-0.415	CSF3,CXCL1,CXCL8,IL1B,IL6,LCN2,S100A8,TREM1	8	Adipose - Subcutaneous	Monocytes
Free Radical Scavenging	Production of reactive oxygen species	1.4e-09	Increased	2.002	CSF3,CXCL8,FCGR3A/FCGR3B,FPR1,FPR2,HBA1/HBA2,HBB,IL1B,IL6,PTGS2,SELE	11	Adipose - Subcutaneous	Monocytes
Cellular Movement	Chemotaxis of tumor cell lines	2.04e-09	Increased	2.739	CCL18,CCL19,CCL20,CXCL1,CXCL3,CXCL8,CXCR1,FPR2,LIF	9	Adipose - Subcutaneous	Monocytes
Cell Death and Survival	Apoptosis of myeloid cells	2.31e-09		-0.103	CSF3,CXCL1,CXCL8,FCGR1A,IL1B,IL6,S100A8,TREM1	8	Adipose - Subcutaneous	Monocytes
Cell Death and Survival	Apoptosis of granulocytes	2.44e-09		-0.114	CSF3,CXCL1,CXCL8,FCGR1A,IL1B,IL6,TREM1	7	Adipose - Subcutaneous	Monocytes
Cell-To-Cell Signaling and Interaction	Activation of cells	2.85e-09	Increased	2.929	BCL2A1,CEACAM3,CXCL3,CXCL5,CXCL8,CXCR1,FCGR3A/FCGR3B,FPR2,IGHG3,IL1B,IL6,LILRA5,RNASE2,S100A12,TNFSF14	15	Adipose - Subcutaneous	Monocytes
Cell Death and Survival	Apoptosis of neutrophils	4.42e-09		-0.44	CSF3,CXCL1,CXCL8,IL1B,IL6,TREM1	6	Adipose - Subcutaneous	Monocytes
Inflammatory Disease,Inflammatory Response,Organismal Injury and Abnormalities,Respiratory Disease	Asthma	5.98e-09		NA	CXCL8,FCGR1A,FCGR1B,FCGR3A/FCGR3B,IL1B,IL6,LCN2,MPO,PTGS2,RETN,SELE	11	Adipose - Subcutaneous	Monocytes
Cell-To-Cell Signaling and Interaction,Cellular Movement	Chemoattraction	6.29e-09	Increased	2.41	CCL18,CCL19,CCL20,CXCL8,FPR2,IL1B	6	Adipose - Subcutaneous	Monocytes
Connective Tissue Disorders,Immunological Disease,Inflammatory Disease,Organismal Injury and Abnormalities,Skeletal and Muscular Disorders	Lupus erythematosus	6.43e-09		NA	APOBEC3A,CR1,FCAR,FCGR3A/FCGR3B,IL1B,IL6,LCN2,MMP8,MPO,PROK2,PTGS2,RNASE2,S100A8,S100A9	14	Adipose - Subcutaneous	Monocytes
Cell-To-Cell Signaling and Interaction,Cellular Movement,Hematological System Development and Function,Immune Cell Trafficking,Inflammatory Response	Chemoattraction of leukocytes	6.68e-09	Increased	2.195	CCL18,CCL19,CCL20,CXCL8,FPR2	5	Adipose - Subcutaneous	Monocytes
Cardiovascular Disease,Hereditary Disorder,Neurological Disease,Organismal Injury and Abnormalities	Ischemic stroke	6.8e-09		NA	FPR1,OLR1,PTGS2,RNASE2,S100A12,S100A9,SERPINA1,SLC16A6	8	Adipose - Subcutaneous	Monocytes
Cell-To-Cell Signaling and Interaction,Hematological System Development and Function,Inflammatory Response	Immune response of neutrophils	7.44e-09	Increased	2	CSF3,CXCL1,CXCL8,FCAR,FCGR3A/FCGR3B,FPR1	6	Adipose - Subcutaneous	Monocytes
Inflammatory Response	Inflammation of body cavity	1.09e-08		NA	CCL18,CXCL1,CXCL3,CXCL5,CXCL8,FCGR1A,FCGR1B,FCGR3A/FCGR3B,HBA1/HBA2,IL1B,IL6,LCN2,MMP8,MPO,PTGS2,S100A8,SELE,TREM1	18	Adipose - Subcutaneous	Monocytes
Gastrointestinal Disease,Inflammatory Disease	Inflammatory Bowel Disease	1.12e-08		NA	CCL18,CD177,CXCL3,CXCL5,CXCL8,IL1B,IL6,LCN2,MPO,PTGS2,S100A8,SELE,TREM1,VNN2	14	Adipose - Subcutaneous	Monocytes
Cardiovascular Disease,Hematological Disease,Organismal Injury and Abnormalities	Microcytic anemia	1.57e-08		NA	FCGR1A,FCGR1B,FCGR3A/FCGR3B,HBA1/HBA2,HBB	5	Adipose - Subcutaneous	Monocytes
Cellular Function and Maintenance	Engulfment of cells	1.9e-08	Increased	2.391	CD177,CEACAM3,CR1,FCGR1A,FCGR3A/FCGR3B,FCN1,FPR1,IL1B,IL6,MARCO,TREM1	11	Adipose - Subcutaneous	Monocytes
Inflammatory Response	Inflammation of absolute anatomical region	1.98e-08		NA	CCL18,CXCL1,CXCL3,CXCL5,CXCL8,FCGR1A,FCGR1B,FCGR3A/FCGR3B,HBA1/HBA2,IL1B,IL6,LCN2,MMP8,MPO,PTGS2,S100A8,SELE,TREM1	18	Adipose - Subcutaneous	Monocytes
Cell-To-Cell Signaling and Interaction,Cellular Compromise,Cellular Function and Maintenance,Inflammatory Response	Respiratory burst of phagocytes	2.03e-08		1.982	CXCL1,CXCL8,FCAR,FPR1,TREM1	5	Adipose - Subcutaneous	Monocytes
Cell-To-Cell Signaling and Interaction,Hematological System Development and Function,Immune Cell Trafficking,Inflammatory Response	Activation of phagocytes	2.28e-08	Increased	2.59	CEACAM3,CXCL3,CXCL8,IL1B,IL6,RNASE2,S100A12,TNFSF14	8	Adipose - Subcutaneous	Monocytes
Cardiovascular Disease,Connective Tissue Disorders,Dermatological Diseases and Conditions,Immunological Disease,Inflammatory Disease,Organismal Injury and Abnormalities,Skeletal and Muscular Disorders	Systemic sclerosis	2.43e-08		NA	CCL20,FCGR1A,FCGR1B,FCGR3A/FCGR3B,FPR1,FPR2,IL1B,IL6	8	Adipose - Subcutaneous	Monocytes
Dermatological Diseases and Conditions,Organismal Injury and Abnormalities	Exanthem of skin	2.92e-08		NA	CCL20,CXCL8,FCGR1A,FCGR1B,FCGR3A/FCGR3B,LCN2,S100A12,S100A8,S100A9	9	Adipose - Subcutaneous	Monocytes
Respiratory Disease	Chronic respiratory disorder	3.07e-08		NA	CXCL8,IL1B,IL6,LCN2,MMP8,MPO,PTGS2,SELE,SERPINA1,TREM1	10	Adipose - Subcutaneous	Monocytes
Infectious Diseases	Streptococcal infection	3.25e-08		NA	FCGR1A,FCGR1B,FCGR3A/FCGR3B,PTGS2,RETN	5	Adipose - Subcutaneous	Monocytes
Cellular Movement,Hematological System Development and Function,Immune Cell Trafficking,Inflammatory Response	Chemotaxis of monocytes	3.53e-08	Increased	2.219	CXCL8,CXCR1,FPR1,FPR2,IL1B,S100A12,SELE	7	Adipose - Subcutaneous	Monocytes
Hematological Disease,Immunological Disease	Eosinophilia	4.02e-08		NA	APOBEC3A,BCL2A1,CCL18,CXCL1,FCGR1A,FCGR1B,FCGR3A/FCGR3B,RNASE2	8	Adipose - Subcutaneous	Monocytes
Cellular Movement,Hematological System Development and Function,Immune Cell Trafficking,Inflammatory Response	Transmigration of phagocytes	4.66e-08		-1.132	CCL19,CXCL3,CXCL5,CXCL8,FPR1,IL1B	6	Adipose - Subcutaneous	Monocytes
Organismal Injury and Abnormalities,Respiratory Disease	Chronic obstructive pulmonary disease	5.15e-08		NA	CXCL8,IL1B,IL6,LCN2,MMP8,MPO,SELE,SERPINA1,TREM1	9	Adipose - Subcutaneous	Monocytes
Cellular Movement,Hematological System Development and Function,Immune Cell Trafficking,Inflammatory Response	Migration of phagocytes	5.73e-08		0.977	CCL19,CCL20,CXCL3,CXCL5,CXCL8,FPR1,IL1B,SELE	8	Adipose - Subcutaneous	Monocytes
Cellular Growth and Proliferation	Accumulation of hepatoma cell lines	5.79e-08		NA	IL6,LIF,OSM	3	Adipose - Subcutaneous	Monocytes
Cell Signaling,Molecular Transport,Vitamin and Mineral Metabolism	Mobilization of Ca2+	6.09e-08	Increased	2.924	CCL19,CXCL1,CXCL8,CXCR1,FCGR1A,FCGR3A/FCGR3B,FPR1,FPR2,LILRA5,TREM1	10	Adipose - Subcutaneous	Monocytes
Cell Death and Survival	Necrosis	7.22e-08		0.915	BCL2A1,CCL19,CEACAM3,CR1,CSF3,CXCL1,CXCL8,CXCR1,EREG,FCAR,FCGR1A,FCGR3A/FCGR3B,GAL,HAS1,IL1B,IL6,LCN2,LGR5,LIF,MPO,OLR1,OSM,PADI4,PPBP,PTGS2,RETN,S100A8,S100A9,TNFSF14,TREM1	30	Adipose - Subcutaneous	Monocytes
Metabolic Disease,Neurological Disease,Organismal Injury and Abnormalities,Psychological Disorders	Alzheimer disease	9.94e-08		NA	CHI3L2,CR1,CXCL8,FCGR1A,FCGR1B,FCGR3A/FCGR3B,HBA1/HBA2,HP,IL1B,IL6,LCN2,MPO,OLR1,PTGS2,S100A9,SERPINA1	16	Adipose - Subcutaneous	Monocytes
Hematological System Development and Function,Inflammatory Response,Tissue Morphology	Quantity of phagocytes	1.07e-07		NA	CSF3,CXCL8,FCGR1A,FPR1,IL6	5	Adipose - Subcutaneous	Monocytes
Cardiovascular Disease,Organismal Injury and Abnormalities	Acute coronary syndrome	1.56e-07		NA	CSF3,CXCL5,FCGR1A,FCGR1B,FCGR3A/FCGR3B,IL6,MPO,OLR1,PTGS2	9	Adipose - Subcutaneous	Monocytes
Cellular Function and Maintenance	Receptor-mediated endocytosis	1.56e-07		NA	FCGR1A,FCGR1B,HBA1/HBA2,HBB,HP,IGHV4-39,IGLV3-1,IL1B,MARCO	9	Adipose - Subcutaneous	Monocytes
Cell-To-Cell Signaling and Interaction,Cellular Function and Maintenance,Inflammatory Response	Phagocytosis of cells	1.59e-07	Increased	2.377	CEACAM3,CR1,FCGR1A,FCGR3A/FCGR3B,FCN1,FPR1,IL1B,IL6	8	Adipose - Subcutaneous	Monocytes
Lipid Metabolism,Small Molecule Biochemistry	Synthesis of eicosanoid	1.75e-07		1.785	CXCL1,CXCL8,FPR1,IL1B,IL6,OLR1,OSM,PTGS2	8	Adipose - Subcutaneous	Monocytes
Organismal Injury and Abnormalities,Renal and Urological Disease	Failure of kidney	1.83e-07		NA	CSF3,CXCL8,FCGR1A,FCGR1B,FCGR3A/FCGR3B,HBA1/HBA2,IL6,LCN2,PTGS2	9	Adipose - Subcutaneous	Monocytes
Cell Death and Survival	Cytolysis	1.9e-07		NA	CD177,CR1,CSF3,FCGR1A,FCGR1B,FCGR3A/FCGR3B,HBA1/HBA2,HBB,IGHG3	9	Adipose - Subcutaneous	Monocytes
Cell-To-Cell Signaling and Interaction,Cellular Movement,Hematological System Development and Function,Immune Cell Trafficking,Inflammatory Response	Chemoattraction of phagocytes	2.12e-07		1.982	CCL19,CCL20,CXCL8,FPR2	4	Adipose - Subcutaneous	Monocytes
Cell-To-Cell Signaling and Interaction,Cellular Compromise,Cellular Function and Maintenance,Hematological System Development and Function,Inflammatory Response	Respiratory burst of neutrophils	2.12e-07		NA	CXCL1,CXCL8,FCAR,FPR1	4	Adipose - Subcutaneous	Monocytes
Hematological System Development and Function,Tissue Morphology	Quantity of blood cells	2.65e-07		1.091	CSF3,CXCL8,FCGR1A,FPR1,HBB,IL1B,IL6	7	Adipose - Subcutaneous	Monocytes
Hematological System Development and Function,Tissue Morphology	Quantity of myeloid cells	2.78e-07		NA	CSF3,CXCL8,FCGR1A,FPR1,IL6	5	Adipose - Subcutaneous	Monocytes
Infectious Diseases	Viral Infection	2.88e-07	Increased	2.059	ASGR2,CLEC4G,CXCL8,CXCR1,FCGR1A,FCGR1B,FCGR3A/FCGR3B,FPR1,HBA1/HBA2,HP,IL1B,IL6,LCN2,LILRA3,NFE2,PADI4,PPBP,PTGS2,RETN,RNASE2,S100A12,S100A8,S100A9,SERPINA1,VNN2	25	Adipose - Subcutaneous	Monocytes
Cell-To-Cell Signaling and Interaction,Cellular Movement,Immune Cell Trafficking	Attraction of mononuclear leukocytes	2.88e-07		1.96	CCL18,CCL19,CXCL8,FPR2	4	Adipose - Subcutaneous	Monocytes
Inflammatory Response,Respiratory Disease	Inflammation of respiratory system component	2.89e-07		NA	CXCL8,FCGR1A,FCGR1B,FCGR3A/FCGR3B,IL1B,IL6,LCN2,MMP8,MPO,PTGS2,RETN,SELE,TREM1	13	Adipose - Subcutaneous	Monocytes
Cellular Movement,Hematological System Development and Function,Immune Cell Trafficking	Migration of granulocytes	2.94e-07		1.425	CCL19,CXCL3,CXCL5,CXCL8,FPR1,IL1B	6	Adipose - Subcutaneous	Monocytes
Cell-To-Cell Signaling and Interaction,Hematological System Development and Function,Immune Cell Trafficking,Inflammatory Response	Activation of leukocytes	3.01e-07	Increased	2.756	CEACAM3,CXCL3,CXCL8,FCGR3A/FCGR3B,IGHG3,IL1B,IL6,RNASE2,S100A12,TNFSF14	10	Adipose - Subcutaneous	Monocytes
Connective Tissue Disorders,Immunological Disease,Inflammatory Disease,Organismal Injury and Abnormalities,Skeletal and Muscular Disorders	Systemic lupus erythematosus	3.04e-07		NA	APOBEC3A,CR1,FCAR,FCGR3A/FCGR3B,IL1B,IL6,LCN2,MMP8,MPO,PROK2,PTGS2,RNASE2	12	Adipose - Subcutaneous	Monocytes
Cellular Movement,Skeletal and Muscular System Development and Function	Migration of smooth muscle cells	3.49e-07		1.488	CXCL1,CXCL3,CXCR1,IL1B,IL6,PTGS2	6	Adipose - Subcutaneous	Monocytes
Free Radical Scavenging,Small Molecule Biochemistry	Metabolism of hydrogen peroxide	3.79e-07		0.728	FCGR3A/FCGR3B,HBA1/HBA2,HBB,IL6,MPO,PTGS2	6	Adipose - Subcutaneous	Monocytes
Cellular Movement	Chemotaxis of leukemia cell lines	3.79e-07		1.929	CCL19,CCL20,CXCL1,CXCL8,CXCR1,FPR2	6	Adipose - Subcutaneous	Monocytes
Free Radical Scavenging,Molecular Transport	Release of reactive oxygen species	3.83e-07		1.981	FPR1,FPR2,IL1B,SELE	4	Adipose - Subcutaneous	Monocytes
Cellular Function and Maintenance	Internalization of cells	4.02e-07	Increased	2.375	CEACAM3,FCGR3A/FCGR3B,FCN1,FPR1,IL6,MARCO,TREM1	7	Adipose - Subcutaneous	Monocytes
Lipid Metabolism,Small Molecule Biochemistry	Synthesis of fatty acid	4.11e-07		1.988	CXCL1,CXCL8,FPR1,IL1B,IL6,LIF,OLR1,OSM,PTGS2	9	Adipose - Subcutaneous	Monocytes
Cardiovascular System Development and Function,Cellular Movement	Chemotaxis of endothelial cell lines	4.99e-07		NA	CXCL5,CXCL8,CXCR1,SELE	4	Adipose - Subcutaneous	Monocytes
Cell Death and Survival,Connective Tissue Disorders,Hematological Disease,Organismal Injury and Abnormalities	Hemolysis	5.04e-07		NA	CD177,CR1,FCGR1A,FCGR1B,FCGR3A/FCGR3B,HBA1/HBA2,HBB	7	Adipose - Subcutaneous	Monocytes
Cardiovascular Disease,Neurological Disease,Organismal Injury and Abnormalities	Cerebrovascular dysfunction	5.39e-07		NA	FPR1,IL6,LCN2,OLR1,PTGS2,RNASE2,S100A12,S100A9,SERPINA1,SLC16A6	10	Adipose - Subcutaneous	Monocytes
Cell-To-Cell Signaling and Interaction	Binding of tumor cell lines	5.72e-07	Increased	2.025	ASGR2,CD177,CLEC4G,CR1,CXCL3,CXCL8,CXCR1,IL1B,IL6,LIF,OSM,SELE	12	Adipose - Subcutaneous	Monocytes
Cell-To-Cell Signaling and Interaction,Cellular Growth and Proliferation,Hematological System Development and Function,Inflammatory Response	Stimulation of neutrophils	5.75e-07		NA	CSF3,CXCL5,CXCL8	3	Adipose - Subcutaneous	Monocytes
Cardiovascular Disease,Organismal Injury and Abnormalities	Occlusion of artery	6.09e-07		NA	EREG,HBA1/HBA2,IL1B,IL6,MMP8,MPO,PTGS2,RETN,S100A8,S100A9,SELE,SERPINA1	12	Adipose - Subcutaneous	Monocytes
Cell Signaling,Molecular Transport,Small Molecule Biochemistry,Vitamin and Mineral Metabolism	Release of Ca2+	6.27e-07	Increased	2.2	CCL19,FCGR1A,FPR1,IL1B,IL6,LIF,OSM	7	Adipose - Subcutaneous	Monocytes
Inflammatory Disease,Neurological Disease,Ophthalmic Disease,Organismal Injury and Abnormalities	Devic syndrome	6.4e-07		NA	FCGR1A,FCGR1B,FCGR3A/FCGR3B,IL6	4	Adipose - Subcutaneous	Monocytes
Cardiovascular Disease,Organismal Injury and Abnormalities	Atherosclerosis	6.95e-07		NA	EREG,HBA1/HBA2,IL1B,IL6,MMP8,MPO,PTGS2,RETN,S100A8,S100A9,SELE	11	Adipose - Subcutaneous	Monocytes
Gastrointestinal Disease,Inflammatory Disease,Inflammatory Response,Organismal Injury and Abnormalities	Inflammation of esophagus	7.11e-07		NA	APOBEC3A,BCL2A1,CCL18,CXCL1,CXCL8,IL1B	6	Adipose - Subcutaneous	Monocytes
Dermatological Diseases and Conditions,Organismal Injury and Abnormalities	Chronic skin disorder	7.59e-07		NA	CXCL1,FCGR1A,FCGR1B,FCGR3A/FCGR3B,LCN2,S100A12,S100A8,S100A9	8	Adipose - Subcutaneous	Monocytes
Organismal Injury and Abnormalities,Reproductive System Disease	Endometriosis	7.79e-07		NA	CCL18,CCL19,CXCL5,CXCL8,CYP19A1,FPR2,IL6,LIF,PTGS2,RARRES1,S100A8,S100A9	12	Adipose - Subcutaneous	Monocytes
Connective Tissue Disorders,Inflammatory Disease,Inflammatory Response,Organismal Injury and Abnormalities,Skeletal and Muscular Disorders	Ankylosing spondylitis	7.82e-07		NA	IL6,PTGS2,S100A12,S100A8,S100A9	5	Adipose - Subcutaneous	Monocytes
Cellular Movement,Hematological System Development and Function,Immune Cell Trafficking,Inflammatory Response	Transmigration of neutrophils	8.08e-07	Decreased	-2	CXCL3,CXCL5,CXCL8,FPR1	4	Adipose - Subcutaneous	Monocytes
Infectious Diseases	Tuberculosis	8.16e-07		NA	CXCL8,IL6,LCN2,MPO,PTGS2,RETN,RNASE2	7	Adipose - Subcutaneous	Monocytes
Cellular Movement,Immune Cell Trafficking	Migration of lymphatic system cells	8.54e-07	Increased	2.723	CCL18,CCL19,CCL20,CSF3,CXCL8,IL6,SELE,TNFSF14	8	Adipose - Subcutaneous	Monocytes
Antimicrobial Response,Inflammatory Response	Antimicrobial response	8.56e-07		NA	APOBEC3A,CCL19,IL6,LCN2,OSM,RNASE2,S100A12,S100A8,S100A9	9	Adipose - Subcutaneous	Monocytes
Cardiovascular Disease,Hereditary Disorder,Organismal Injury and Abnormalities	Familial vascular disease	9.41e-07		NA	FPR1,IL6,OLR1,PTGS2,RNASE2,S100A12,S100A9,SERPINA1,SLC16A6	9	Adipose - Subcutaneous	Monocytes
Cell Death and Survival	Apoptosis	9.93e-07		-0.57	BCL2A1,CCL19,CSF3,CXCL1,CXCL8,CXCR1,EREG,FCGR1A,FCGR3A/FCGR3B,GAL,HAS1,IL1B,IL6,LCN2,LGR5,LIF,MPO,OLR1,OSM,PADI4,PROK2,PTGS2,RETN,S100A8,S100A9,TNFSF14,TREM1	27	Adipose - Subcutaneous	Monocytes
Cell-To-Cell Signaling and Interaction,Cellular Growth and Proliferation,Hematological System Development and Function	Stimulation of leukocytes	1.02e-06	Increased	2.183	CSF3,CXCL5,CXCL8,IL1B,IL6,TNFSF14	6	Adipose - Subcutaneous	Monocytes
Cellular Development,Cellular Growth and Proliferation	Proliferation of stem cells	1.09e-06		0.714	CCL19,CCL20,IL6,LIF,OSM	5	Adipose - Subcutaneous	Monocytes
Cellular Movement,Skeletal and Muscular System Development and Function	Migration of airway smooth muscle cells	1.15e-06		NA	CXCL1,CXCL3,CXCR1	3	Adipose - Subcutaneous	Monocytes
Cellular Movement,Hematological System Development and Function,Immune Cell Trafficking,Inflammatory Response	Migration of neutrophils	1.35e-06		0.218	CCL19,CXCL3,CXCL5,CXCL8,FPR1	5	Adipose - Subcutaneous	Monocytes
Organismal Injury and Abnormalities,Renal and Urological Disease	Chronic renal failure	1.41e-06		NA	CSF3,CXCL8,FCGR1A,FCGR1B,FCGR3A/FCGR3B,IL6,PTGS2	7	Adipose - Subcutaneous	Monocytes
Organismal Injury and Abnormalities,Reproductive System Disease	Spontaneous abortion	1.5e-06		NA	CYP19A1,FCGR1A,FCGR1B,FCGR3A/FCGR3B,PTGS2	5	Adipose - Subcutaneous	Monocytes
Endocrine System Development and Function,Molecular Transport,Small Molecule Biochemistry	Secretion of hormone	1.51e-06		-1.964	IL1B,IL6,LIF,OSM	4	Adipose - Subcutaneous	Monocytes
Cardiovascular Disease,Neurological Disease,Organismal Injury and Abnormalities	Stroke	1.67e-06		NA	FPR1,LCN2,OLR1,PTGS2,RNASE2,S100A12,S100A9,SERPINA1,SLC16A6	9	Adipose - Subcutaneous	Monocytes
Drug Metabolism,Lipid Metabolism,Small Molecule Biochemistry	Synthesis of prostaglandin E2	1.84e-06		1.942	CXCL1,CXCL8,IL1B,IL6,OSM,PTGS2	6	Adipose - Subcutaneous	Monocytes
Organismal Injury and Abnormalities	Shock Response	1.93e-06		NA	AQP9,FCGR1A,FCGR1B,FCGR3A/FCGR3B,IL1B,IL6,PTGS2,TREM1	8	Adipose - Subcutaneous	Monocytes
Hematological System Development and Function,Tissue Morphology	Quantity of leukocytes	2.09e-06		0.722	CSF3,CXCL8,FCGR1A,FPR1,HBB,IL6	6	Adipose - Subcutaneous	Monocytes
Cell-To-Cell Signaling and Interaction,Hematological System Development and Function	Activation of myeloid cells	2.36e-06	Increased	2.178	CEACAM3,CXCL3,CXCL8,IL1B,S100A12,TNFSF14	6	Adipose - Subcutaneous	Monocytes
Immunological Disease	Hypersensitive reaction	2.44e-06		NA	CCL18,CCL20,CXCL8,FCGR1A,FCGR1B,FCGR3A/FCGR3B,HBB,OSM,S100A8,S100A9	10	Adipose - Subcutaneous	Monocytes
Cell-To-Cell Signaling and Interaction,Hematological System Development and Function,Immune Cell Trafficking	Adhesion of mononuclear leukocytes	2.5e-06	Increased	2.395	CCL19,CCL20,CXCR1,IL6,LIPG,SELE	6	Adipose - Subcutaneous	Monocytes
Connective Tissue Disorders,Dermatological Diseases and Conditions,Inflammatory Disease,Inflammatory Response,Organismal Injury and Abnormalities,Skeletal and Muscular Disorders	Psoriatic arthritis	2.5e-06		NA	CXCL8,IL6,PTGS2,S100A12,S100A8,S100A9	6	Adipose - Subcutaneous	Monocytes
Hematological System Development and Function,Tissue Morphology	Quantity of granulocytes	2.59e-06		NA	CSF3,CXCL8,FCGR1A,FPR1	4	Adipose - Subcutaneous	Monocytes
Endocrine System Disorders,Gastrointestinal Disease,Metabolic Disease,Organismal Injury and Abnormalities	Diabetes mellitus	2.66e-06		NA	CR1,CXCL8,CYP19A1,FCGR1A,FCGR1B,FCGR3A/FCGR3B,HBA1/HBA2,HBB,HP,IL1B,IL6,OLR1,PADI4,PTGS2,RETN,SELE	16	Adipose - Subcutaneous	Monocytes
Cardiovascular Disease,Organismal Injury and Abnormalities,Skeletal and Muscular Disorders	Myocardial infarction	2.71e-06		NA	CSF3,CXCL8,FCGR1A,FCGR1B,FCGR3A/FCGR3B,IL6,OLR1,PTGS2	8	Adipose - Subcutaneous	Monocytes
Neurological Disease,Organismal Injury and Abnormalities	Epileptic seizure	2.8e-06		NA	FCGR1A,FCGR1B,FCGR3A/FCGR3B,HBA1/HBA2,HBB,HBD,IL1B,PTGS2	8	Adipose - Subcutaneous	Monocytes
Cellular Movement	Migration of tumor cell lines	2.96e-06	Increased	2.936	CCL19,CCL20,CSF3,CXCL5,CXCL8,EREG,HAS1,IL1B,IL6,LCN2,MMP8,OSM,PTGS2,RARRES1,S100A8,S100A9,SERPINA1	17	Adipose - Subcutaneous	Monocytes
Inflammatory Disease,Inflammatory Response,Skeletal and Muscular Disorders	Inflammation of muscle	3.05e-06		NA	FCGR1A,FCGR1B,FCGR3A/FCGR3B,PTGS2	4	Adipose - Subcutaneous	Monocytes
Antimicrobial Response,Humoral Immune Response,Inflammatory Response	Antifungal response	3.19e-06		NA	S100A12,S100A8,S100A9	3	Adipose - Subcutaneous	Monocytes
Cell-To-Cell Signaling and Interaction,Cellular Movement,Hematological System Development and Function,Immune Cell Trafficking	Attraction of T lymphocytes	3.19e-06		NA	CCL18,CCL19,CXCL8	3	Adipose - Subcutaneous	Monocytes
Free Radical Scavenging,Molecular Transport	Release of superoxide	3.19e-06		NA	FPR2,IL1B,SELE	3	Adipose - Subcutaneous	Monocytes
Dermatological Diseases and Conditions,Immunological Disease,Inflammatory Disease,Organismal Injury and Abnormalities	Lichen planus	3.33e-06		NA	CCL18,CCL19,CCL20,HBB,S100A8,S100A9	6	Adipose - Subcutaneous	Monocytes
Molecular Transport	Transport of molecule	3.38e-06		1.806	AQP9,CXCL8,FPR1,FPR2,GAL,HAS1,HBA1/HBA2,HBB,IL1B,IL6,LCN2,LIF,LIPG,OLR1,OSM,PPBP,PTGS2,S100A12	18	Adipose - Subcutaneous	Monocytes
Cardiovascular Disease,Hematological Disease,Organismal Injury and Abnormalities	Anemia	3.43e-06		NA	ALAS2,CD177,FCGR1A,FCGR1B,FCGR3A/FCGR3B,HBA1/HBA2,HBB,IL6,MPO,SELE	10	Adipose - Subcutaneous	Monocytes
Free Radical Scavenging,Small Molecule Biochemistry	Biosynthesis of hydrogen peroxide	3.44e-06		0.728	FCGR3A/FCGR3B,HBA1/HBA2,HBB,IL6,PTGS2	5	Adipose - Subcutaneous	Monocytes
Developmental Disorder,Hereditary Disorder,Metabolic Disease,Organismal Injury and Abnormalities,Respiratory Disease	Cystic Fibrosis	3.44e-06		NA	CXCL8,IL1B,IL6,MMP8,MPO	5	Adipose - Subcutaneous	Monocytes
Dermatological Diseases and Conditions,Organismal Injury and Abnormalities	Pustular psoriasis	3.57e-06		NA	CXCL8,FCGR1A,FCGR1B,FCGR3A/FCGR3B	4	Adipose - Subcutaneous	Monocytes
Cellular Function and Maintenance,Hematological System Development and Function	Engulfment of myeloid cells	3.74e-06	Increased	2	FCGR3A/FCGR3B,FCN1,FPR1,MARCO,TREM1	5	Adipose - Subcutaneous	Monocytes
Organismal Injury and Abnormalities,Renal and Urological Disease	End stage renal disease	3.93e-06		NA	CXCL8,FCGR1A,FCGR1B,FCGR3A/FCGR3B,IL6,PTGS2	6	Adipose - Subcutaneous	Monocytes
Hematological Disease,Immunological Disease,Metabolic Disease,Organismal Injury and Abnormalities	Immunoglobulin G deficiency	4.78e-06		NA	FCGR1A,FCGR1B,FCGR3A/FCGR3B	3	Adipose - Subcutaneous	Monocytes
Connective Tissue Disorders,Dermatological Diseases and Conditions,Hematological Disease,Immunological Disease,Organismal Injury and Abnormalities	Acute immune thrombocytopenic purpura	4.78e-06		NA	FCGR1A,FCGR1B,FCGR3A/FCGR3B	3	Adipose - Subcutaneous	Monocytes
Connective Tissue Disorders,Dermatological Diseases and Conditions,Hematological Disease,Immunological Disease,Organismal Injury and Abnormalities	Chronic immune thrombocytopenic purpura	4.78e-06		NA	FCGR1A,FCGR1B,FCGR3A/FCGR3B	3	Adipose - Subcutaneous	Monocytes
Organismal Injury and Abnormalities,Respiratory Disease	Recurrent sinopulmonary infection	4.78e-06		NA	FCGR1A,FCGR1B,FCGR3A/FCGR3B	3	Adipose - Subcutaneous	Monocytes
Infectious Diseases	Infection by Influenza A virus	4.81e-06		NA	FCGR1A,FCGR1B,FCGR3A/FCGR3B,PTGS2	4	Adipose - Subcutaneous	Monocytes
Cellular Movement,Hematological System Development and Function,Immune Cell Trafficking	Cell movement of PBMCs	5.16e-06	Increased	2.177	CCL19,CCL20,CXCL8,FPR1,FPR2	5	Adipose - Subcutaneous	Monocytes
Infectious Diseases	Replication of HIV-1	5.4e-06	Increased	2.391	CXCL8,IL1B,IL6,S100A12,S100A8,S100A9	6	Adipose - Subcutaneous	Monocytes
Cardiovascular Disease,Organismal Injury and Abnormalities	Intermediate disease stage peripheral arterial disease	5.42e-06		NA	CCL18,FCGR1A,FCGR3A/FCGR3B,FPR1,HBA1/HBA2,HBB,TREM1	7	Adipose - Subcutaneous	Monocytes
Cell-To-Cell Signaling and Interaction,Hematological System Development and Function,Immune Cell Trafficking,Inflammatory Response	Activation of neutrophils	5.53e-06		1.948	CEACAM3,CXCL3,CXCL8,IL1B	4	Adipose - Subcutaneous	Monocytes
Cardiovascular Disease,Cell Death and Survival,Connective Tissue Disorders,Hematological Disease,Organismal Injury and Abnormalities	Hemolytic anemia	5.68e-06		NA	CD177,FCGR1A,FCGR1B,FCGR3A/FCGR3B,HBA1/HBA2,HBB	6	Adipose - Subcutaneous	Monocytes
Cardiovascular Disease,Organismal Injury and Abnormalities	Ischemia of heart	5.92e-06		NA	CSF3,FCGR1A,FCGR1B,FCGR3A/FCGR3B,IL1B,IL6,OLR1,PTGS2	8	Adipose - Subcutaneous	Monocytes
Cell-mediated Immune Response,Cellular Movement,Hematological System Development and Function,Immune Cell Trafficking,Inflammatory Response,Lymphoid Tissue Structure and Development	Chemotaxis of T lymphocytes	6.02e-06	Increased	2.19	CCL18,CCL19,CCL20,CXCL8,TNFSF14	5	Adipose - Subcutaneous	Monocytes
Infectious Diseases,Organismal Injury and Abnormalities	Septic shock	6.3e-06		NA	FCGR1A,FCGR1B,FCGR3A/FCGR3B,IL1B,IL6,PTGS2,TREM1	7	Adipose - Subcutaneous	Monocytes
Infectious Diseases	Sexually transmitted disease	6.3e-06		NA	CXCL8,FCGR1A,FCGR1B,FCGR3A/FCGR3B,HBA1/HBA2,IL6,PTGS2	7	Adipose - Subcutaneous	Monocytes
Cellular Function and Maintenance	Engulfment of leukocytes	6.48e-06	Increased	2	FCGR3A/FCGR3B,FCN1,FPR1,MARCO,TREM1	5	Adipose - Subcutaneous	Monocytes
Cellular Movement	Cell movement of leukemia cell lines	6.53e-06	Increased	2.374	CCL19,CCL20,CXCL1,CXCL8,CXCR1,FPR2,SELE	7	Adipose - Subcutaneous	Monocytes
Inflammatory Disease,Inflammatory Response,Neurological Disease,Organismal Injury and Abnormalities	Progressive encephalitis	6.81e-06		NA	FCGR1A,FCGR1B,FCGR3A/FCGR3B	3	Adipose - Subcutaneous	Monocytes
Cellular Growth and Proliferation	Proliferation of bone marrow cell lines	6.81e-06		NA	CSF3,IL6,LIF	3	Adipose - Subcutaneous	Monocytes
Inflammatory Disease,Inflammatory Response,Neurological Disease,Organismal Injury and Abnormalities	Severe encephalitis	6.81e-06		NA	FCGR1A,FCGR1B,FCGR3A/FCGR3B	3	Adipose - Subcutaneous	Monocytes
Hematological Disease,Immunological Disease,Metabolic Disease,Organismal Injury and Abnormalities	Severe hypogammaglobulinemia	6.81e-06		NA	FCGR1A,FCGR1B,FCGR3A/FCGR3B	3	Adipose - Subcutaneous	Monocytes
Infectious Diseases,Inflammatory Disease,Neurological Disease	Postpoliomyelitis syndrome	6.81e-06		NA	FCGR1A,FCGR1B,FCGR3A/FCGR3B	3	Adipose - Subcutaneous	Monocytes
Developmental Disorder,Hematological Disease,Hereditary Disorder,Immunological Disease,Metabolic Disease,Organismal Injury and Abnormalities	Congenital agammaglobulinemia	6.81e-06		NA	FCGR1A,FCGR1B,FCGR3A/FCGR3B	3	Adipose - Subcutaneous	Monocytes
Immunological Disease,Inflammatory Disease,Neurological Disease	Guillain-BarrÃ© syndrome	6.81e-06		NA	FCGR1A,FCGR1B,FCGR3A/FCGR3B	3	Adipose - Subcutaneous	Monocytes
Infectious Diseases	Sepsis	7.03e-06		NA	CXCL8,FCGR1A,FCGR1B,FCGR3A/FCGR3B,IL1B,IL6,TREM1	7	Adipose - Subcutaneous	Monocytes
Infectious Diseases	Dengue hemorrhagic fever	7.22e-06		NA	CXCL8,IL1B,IL6,PPBP	4	Adipose - Subcutaneous	Monocytes
Cell Signaling	Activation of enzyme	7.94e-06		NA	CCL19,EREG,FPR1,FPR2,IL1B,PROK2,S100A8,S100A9,SELE	9	Adipose - Subcutaneous	Monocytes
Free Radical Scavenging	Production of superoxide	8.63e-06		-0.063	CSF3,FCGR3A/FCGR3B,HBA1/HBA2,HBB,IL1B	5	Adipose - Subcutaneous	Monocytes
Organismal Injury and Abnormalities,Reproductive System Disease	Habitual abortion	9.25e-06		NA	FCGR1A,FCGR1B,FCGR3A/FCGR3B,PTGS2	4	Adipose - Subcutaneous	Monocytes
Cellular Movement,Hair and Skin Development and Function	Chemotaxis of skin cell lines	9.33e-06		NA	CXCL5,CXCL8,SELE	3	Adipose - Subcutaneous	Monocytes
Cardiovascular Disease,Cell Death and Survival,Connective Tissue Disorders,Hematological Disease,Organismal Injury and Abnormalities	Fetal erythroblastosis	9.33e-06		NA	FCGR1A,FCGR1B,FCGR3A/FCGR3B	3	Adipose - Subcutaneous	Monocytes
Hereditary Disorder,Neurological Disease,Organismal Injury and Abnormalities,Psychological Disorders	Unverricht-Lundborg syndrome	9.33e-06		NA	FCGR1A,FCGR1B,FCGR3A/FCGR3B	3	Adipose - Subcutaneous	Monocytes
Infectious Diseases,Respiratory Disease	Whooping cough	9.33e-06		NA	FCGR1A,FCGR1B,FCGR3A/FCGR3B	3	Adipose - Subcutaneous	Monocytes
Organismal Injury and Abnormalities,Renal and Urological Disease	Chronic kidney disease	9.85e-06		NA	CSF3,CXCL8,FCGR1A,FCGR1B,FCGR3A/FCGR3B,HBA1/HBA2,IL6,PTGS2	8	Adipose - Subcutaneous	Monocytes
Lipid Metabolism,Small Molecule Biochemistry	Fatty acid metabolism	1.03e-05	Increased	2.029	CXCL1,CXCL8,FPR1,IL1B,IL6,LIF,LIPG,OLR1,OSM,PTGS2	10	Adipose - Subcutaneous	Monocytes
Lipid Metabolism,Molecular Transport,Small Molecule Biochemistry	Concentration of eicosanoid	1.04e-05		NA	CXCL8,IL1B,PTGS2,SERPINA1	4	Adipose - Subcutaneous	Monocytes
Lipid Metabolism,Molecular Transport,Small Molecule Biochemistry	Secretion of lipid	1.06e-05		1.873	CXCL8,GAL,IL1B,IL6,PTGS2	5	Adipose - Subcutaneous	Monocytes
Digestive System Development and Function,Gastrointestinal Disease,Hepatic System Development and Function,Hepatic System Disease,Inflammatory Disease,Inflammatory Response,Organ Development,Organismal Injury and Abnormalities	Inflammation of liver	1.1e-05		NA	CXCL1,CXCL5,CXCL8,FCGR1A,FCGR1B,FCGR3A/FCGR3B,HBA1/HBA2,IL6	8	Adipose - Subcutaneous	Monocytes
Digestive System Development and Function,Gastrointestinal Disease,Hepatic System Development and Function,Hepatic System Disease,Inflammatory Disease,Inflammatory Response,Organ Development,Organismal Injury and Abnormalities,Psychological Disorders	Alcoholic hepatitis	1.17e-05		NA	CXCL1,CXCL5,CXCL8,IL6	4	Adipose - Subcutaneous	Monocytes
Cardiovascular Disease,Organismal Injury and Abnormalities	Peripheral arterial disease	1.19e-05		NA	CCL18,FCGR1A,FCGR3A/FCGR3B,FPR1,HBA1/HBA2,HBB,PTGS2,TREM1	8	Adipose - Subcutaneous	Monocytes
Cell-To-Cell Signaling and Interaction,Cellular Movement,Hematological System Development and Function,Immune Cell Trafficking,Inflammatory Response	Chemoattraction of mononuclear leukocytes	1.24e-05		NA	CCL18,CXCL8,FPR2	3	Adipose - Subcutaneous	Monocytes
Inflammatory Response	Inflammatory response of cells	1.24e-05		NA	IL1B,S100A8,S100A9	3	Adipose - Subcutaneous	Monocytes
Connective Tissue Disorders,Dermatological Diseases and Conditions,Hematological Disease,Organismal Injury and Abnormalities	Chronic idiopathic thrombocytopenic purpura	1.24e-05		NA	FCGR1A,FCGR1B,FCGR3A/FCGR3B	3	Adipose - Subcutaneous	Monocytes
Free Radical Scavenging,Small Molecule Biochemistry	Catabolism of hydrogen peroxide	1.24e-05		NA	HBA1/HBA2,HBB,MPO	3	Adipose - Subcutaneous	Monocytes
Connective Tissue Disorders,Hematological Disease,Immunological Disease,Organismal Injury and Abnormalities	Neonatal alloimmune thrombocytopenia	1.24e-05		NA	FCGR1A,FCGR1B,FCGR3A/FCGR3B	3	Adipose - Subcutaneous	Monocytes
Inflammatory Disease,Neurological Disease,Organismal Injury and Abnormalities	Transverse myelitis	1.24e-05		NA	FCGR1A,FCGR1B,FCGR3A/FCGR3B	3	Adipose - Subcutaneous	Monocytes
Connective Tissue Disorders,Hematological Disease,Organismal Injury and Abnormalities	Hemoglobinopathy	1.26e-05		NA	HBA1/HBA2,HBB,HBD,IL6,MPO,SELE	6	Adipose - Subcutaneous	Monocytes
Ophthalmic Disease,Organismal Injury and Abnormalities	Dry eye	1.31e-05		NA	CXCL8,IL6,S100A8,SERPINA1	4	Adipose - Subcutaneous	Monocytes
Cellular Development,Cellular Growth and Proliferation,Hematological System Development and Function,Lymphoid Tissue Structure and Development	Proliferation of Tc17 cells	1.52e-05		NA	IL1B,IL6	2	Adipose - Subcutaneous	Monocytes
Cardiovascular Disease,Cell Death and Survival,Connective Tissue Disorders,Developmental Disorder,Hematological Disease,Organismal Injury and Abnormalities	Unstable hemoglobin disease	1.52e-05		NA	HBA1/HBA2,HBB	2	Adipose - Subcutaneous	Monocytes
Cardiovascular Disease,Hematological Disease,Metabolic Disease,Nutritional Disease,Organismal Injury and Abnormalities,Reproductive System Disease	Iron deficiency anemia of pregnancy	1.52e-05		NA	HBA1/HBA2,HBB	2	Adipose - Subcutaneous	Monocytes
Cell-To-Cell Signaling and Interaction,Cellular Movement,Hematological System Development and Function,Immune Cell Trafficking,Inflammatory Response	Chemoattraction of Langerhans cells	1.52e-05		NA	CCL19,CCL20	2	Adipose - Subcutaneous	Monocytes
Cell-mediated Immune Response,Cellular Development,Cellular Function and Maintenance,Cellular Growth and Proliferation,Embryonic Development,Hematological System Development and Function,Hematopoiesis,Lymphoid Tissue Structure and Development,Organ Development,Organismal Development,Tissue Development	Differentiation of T lymphocytes	1.55e-05		1.543	CXCL5,CXCR1,IL1B,IL6,LIF	5	Adipose - Subcutaneous	Monocytes
Hematological Disease	Polycythemia	1.56e-05		NA	HBA1/HBA2,HBB,IL1B,LCN2,NFE2,PTGS2	6	Adipose - Subcutaneous	Monocytes
Hematological System Development and Function,Inflammatory Response,Tissue Morphology	Quantity of neutrophils	1.61e-05		NA	CSF3,FCGR1A,FPR1	3	Adipose - Subcutaneous	Monocytes
Immunological Disease,Neurological Disease,Skeletal and Muscular Disorders	Generalized myasthenia gravis	1.61e-05		NA	FCGR1A,FCGR1B,FCGR3A/FCGR3B	3	Adipose - Subcutaneous	Monocytes
Organismal Injury and Abnormalities,Renal and Urological Disease	Steroid dependent nephrotic syndrome	1.61e-05		NA	FCGR1A,FCGR1B,FCGR3A/FCGR3B	3	Adipose - Subcutaneous	Monocytes
Cellular Growth and Proliferation,Hematological System Development and Function,Hematopoiesis	Colony formation of granulocytes	1.61e-05		NA	CSF3,IL6,PROK2	3	Adipose - Subcutaneous	Monocytes
Cellular Movement,Hematological System Development and Function,Immune Cell Trafficking,Inflammatory Response	Cellular infiltration by phagocytes	1.61e-05		NA	CXCL8,FCAR,IL1B	3	Adipose - Subcutaneous	Monocytes
Hematological Disease,Immunological Disease	Dysglobulinemia	1.62e-05		NA	FCGR1A,FCGR1B,FCGR3A/FCGR3B,IL1B	4	Adipose - Subcutaneous	Monocytes
Cardiovascular Disease,Organismal Injury and Abnormalities,Skeletal and Muscular Disorders	Acute myocardial infarction	1.7e-05		NA	CSF3,FCGR1A,FCGR1B,FCGR3A/FCGR3B,IL6,PTGS2	6	Adipose - Subcutaneous	Monocytes
Cell-To-Cell Signaling and Interaction	Binding of lymphoma cell lines	1.75e-05		0.391	CD177,CR1,CXCL3,IL1B,IL6	5	Adipose - Subcutaneous	Monocytes
Cellular Development,Cellular Growth and Proliferation,Organ Development,Skeletal and Muscular System Development and Function,Tissue Development	Proliferation of muscle cells	1.77e-05	Increased	2.393	CXCL8,EREG,IL1B,IL6,LIF,OSM	6	Adipose - Subcutaneous	Monocytes
Free Radical Scavenging,Small Molecule Biochemistry	Production of hydrogen peroxide	1.79e-05		0.277	FCGR3A/FCGR3B,HBA1/HBA2,HBB,PTGS2	4	Adipose - Subcutaneous	Monocytes
Cellular Growth and Proliferation	Expansion of cells	1.86e-05	Increased	2.19	CCL19,IL1B,IL6,LIF,OSM	5	Adipose - Subcutaneous	Monocytes
Dermatological Diseases and Conditions,Organismal Injury and Abnormalities	Chronic small plaque psoriasis	2.04e-05		NA	CCL20,CXCL8,S100A12	3	Adipose - Subcutaneous	Monocytes
Dermatological Diseases and Conditions,Organismal Injury and Abnormalities	Chronic large plaque psoriasis	2.04e-05		NA	CCL20,CXCL8,S100A12	3	Adipose - Subcutaneous	Monocytes
Inflammatory Disease,Inflammatory Response,Neurological Disease,Organismal Injury and Abnormalities	Rasmussen encephalitis	2.04e-05		NA	FCGR1A,FCGR1B,FCGR3A/FCGR3B	3	Adipose - Subcutaneous	Monocytes
Infectious Diseases	Staphylococcal infection	2.04e-05		NA	FCGR1A,FCGR1B,FCGR3A/FCGR3B	3	Adipose - Subcutaneous	Monocytes
Infectious Diseases	Dengue shock syndrome	2.04e-05		NA	CXCL8,IL1B,IL6	3	Adipose - Subcutaneous	Monocytes
Cellular Movement	Cellular infiltration by myeloid cells	2.04e-05		NA	CXCL8,FCAR,IL1B	3	Adipose - Subcutaneous	Monocytes
Inflammatory Disease,Neurological Disease	Chronic inflammatory demyelinating polyradiculoneuropathy	2.04e-05		NA	FCGR1A,FCGR1B,FCGR3A/FCGR3B	3	Adipose - Subcutaneous	Monocytes
Cellular Development,Cellular Growth and Proliferation,Hematological System Development and Function,Hematopoiesis,Lymphoid Tissue Structure and Development,Tissue Development	Leukopoiesis	2.12e-05	Increased	2.561	CSF3,CXCL5,CXCL8,CXCR1,IL1B,IL6,LIF,TREM1	8	Adipose - Subcutaneous	Monocytes
Cancer,Organismal Injury and Abnormalities,Reproductive System Disease	Hormone receptor negative breast cancer	2.15e-05		NA	CSF3,CXCL8,CYP19A1,IL1B,IL6,LIF,PTGS2	7	Adipose - Subcutaneous	Monocytes
Gastrointestinal Disease,Immunological Disease,Ophthalmic Disease,Organismal Injury and Abnormalities	Primary SjÃ¶gren syndrome	2.18e-05		NA	CCL18,CCL20,IL6,PPBP	4	Adipose - Subcutaneous	Monocytes
Cellular Development,Hematological System Development and Function,Lymphoid Tissue Structure and Development	Maturation of dendritic cells	2.18e-05	Increased	2	IL1B,IL6,RNASE2,TNFSF14	4	Adipose - Subcutaneous	Monocytes
Gastrointestinal Disease,Organismal Injury and Abnormalities	Benign oral disorder	2.2e-05		NA	CCL18,CCL20,FCGR1A,FCGR1B,FCGR3A/FCGR3B,IL6,MMP8,PPBP,PTGS2	9	Adipose - Subcutaneous	Monocytes
Cell Death and Survival	Cell viability	2.39e-05		1.647	APOBEC3A,BCL2A1,CCL18,CSF3,CXCL8,HBA1/HBA2,HBB,IL1B,IL6,LIF,OLR1,OSM,PPBP,PROK2,PTGS2,RNASE2,S100A8,S100A9	18	Adipose - Subcutaneous	Monocytes
Dermatological Diseases and Conditions,Organismal Injury and Abnormalities	Plaque psoriasis	2.52e-05		NA	CCL20,CXCL8,LCN2,S100A12,S100A8,S100A9	6	Adipose - Subcutaneous	Monocytes
Infectious Diseases	Neonatal sepsis	2.54e-05		NA	FCGR1A,FCGR1B,FCGR3A/FCGR3B	3	Adipose - Subcutaneous	Monocytes
Cell-To-Cell Signaling and Interaction	Response of endothelial cells	2.54e-05		NA	IL1B,S100A8,S100A9	3	Adipose - Subcutaneous	Monocytes
Cell-mediated Immune Response,Cellular Development,Cellular Function and Maintenance,Cellular Growth and Proliferation,Embryonic Development,Hematological System Development and Function,Hematopoiesis,Lymphoid Tissue Structure and Development,Organ Development,Organismal Development,Tissue Development	Differentiation of Th17 cells	2.54e-05		NA	IL1B,IL6,LIF	3	Adipose - Subcutaneous	Monocytes
Hematological Disease,Hereditary Disorder,Immunological Disease,Organismal Injury and Abnormalities	Hyper-igm immunodeficiency syndrome	2.54e-05		NA	FCGR1A,FCGR1B,FCGR3A/FCGR3B	3	Adipose - Subcutaneous	Monocytes
Cell-To-Cell Signaling and Interaction,Hematological System Development and Function,Immune Cell Trafficking,Inflammatory Response	Activation of monocyte-derived dendritic cells	2.54e-05		NA	IL1B,IL6,RNASE2	3	Adipose - Subcutaneous	Monocytes
Cardiovascular Disease	Vascular lesion	2.6e-05		NA	MMP8,MPO,PTGS2,RETN,S100A12	5	Adipose - Subcutaneous	Monocytes
Cellular Movement,Hematological System Development and Function,Immune Cell Trafficking,Inflammatory Response	Chemotaxis of dendritic cells	2.63e-05		NA	CCL19,CCL20,CXCR1,IL1B	4	Adipose - Subcutaneous	Monocytes
Lipid Metabolism,Small Molecule Biochemistry	Synthesis of lipid	2.7e-05		1.972	CXCL1,CXCL8,CYP19A1,FPR1,FPR2,IL1B,IL6,LIF,OLR1,OSM,PTGS2,SERPINA1	12	Adipose - Subcutaneous	Monocytes
Cellular Development,Cellular Growth and Proliferation,Hematological System Development and Function,Hematopoiesis,Lymphoid Tissue Structure and Development,Tissue Development	Differentiation of mononuclear leukocytes	3.04e-05		1.978	CXCL5,CXCL8,CXCR1,IL1B,IL6,LIF,TREM1	7	Adipose - Subcutaneous	Monocytes
Cellular Movement,Hair and Skin Development and Function	Cell movement of epithelial cell lines	3.04e-05	Increased	2.408	CCL20,CXCL1,FPR2,OSM,PTGS2,SELE	6	Adipose - Subcutaneous	Monocytes
Dermatological Diseases and Conditions,Organismal Injury and Abnormalities	Severe acute generalized exanthematous pustulosis	3.12e-05		NA	FCGR1A,FCGR1B,FCGR3A/FCGR3B	3	Adipose - Subcutaneous	Monocytes
Dermatological Diseases and Conditions,Organismal Injury and Abnormalities	Severe toxic epidermal necrolysis	3.12e-05		NA	FCGR1A,FCGR1B,FCGR3A/FCGR3B	3	Adipose - Subcutaneous	Monocytes
Dermatological Diseases and Conditions,Gastrointestinal Disease,Immunological Disease,Organismal Injury and Abnormalities	Severe Stevens-Johnson syndrome	3.12e-05		NA	FCGR1A,FCGR1B,FCGR3A/FCGR3B	3	Adipose - Subcutaneous	Monocytes
Dermatological Diseases and Conditions,Hematological Disease,Immunological Disease,Organismal Injury and Abnormalities	Severe drug-induced hypersensitivity syndrome	3.12e-05		NA	FCGR1A,FCGR1B,FCGR3A/FCGR3B	3	Adipose - Subcutaneous	Monocytes
Immunological Disease	Allergy	3.31e-05		NA	CCL18,CCL20,CXCL8,HBB,IL1B,OSM,PTGS2,S100A8,S100A9	9	Adipose - Subcutaneous	Monocytes
Cellular Movement,Hair and Skin Development and Function	Cell movement of skin cell lines	3.42e-05		1.98	CXCL5,CXCL8,OSM,SELE	4	Adipose - Subcutaneous	Monocytes
Cellular Movement	Cell movement of carcinoma cell lines	3.69e-05	Increased	2.763	CCL18,CSF3,CXCL3,CXCL8,IL1B,IL6,PTGS2,SELE	8	Adipose - Subcutaneous	Monocytes
Inflammatory Disease,Neurological Disease	Inflammatory demyelinating disease	3.78e-05		NA	CXCL1,FCGR1A,FCGR1B,FCGR3A/FCGR3B,GAL,IL1B,IL6,PTGS2	8	Adipose - Subcutaneous	Monocytes
Dermatological Diseases and Conditions,Organismal Injury and Abnormalities	Active stage psoriasis	3.78e-05		NA	AQP9,CXCL8,PTGS2	3	Adipose - Subcutaneous	Monocytes
Cellular Movement	Chemotaxis of carcinoma cell lines	3.78e-05		NA	CCL18,CXCL3,CXCL8	3	Adipose - Subcutaneous	Monocytes
Hematological Disease,Hereditary Disorder,Immunological Disease,Metabolic Disease,Organismal Injury and Abnormalities	X-linked agammaglobulinemia	3.78e-05		NA	FCGR1A,FCGR1B,FCGR3A/FCGR3B	3	Adipose - Subcutaneous	Monocytes
Cell-To-Cell Signaling and Interaction	Intercellular communication	3.91e-05		NA	CCL18,CCL20,CXCL5,EREG,IL1B,S100A9	6	Adipose - Subcutaneous	Monocytes
Cell Death and Survival,Hematological System Development and Function	Cell viability of myeloid cells	4.38e-05		1.997	CSF3,CXCL8,IL1B,PPBP	4	Adipose - Subcutaneous	Monocytes
Cell Death and Survival	Apoptosis of tumor cell lines	4.41e-05		0.342	BCL2A1,CXCL8,CXCR1,EREG,FCGR1A,GAL,HAS1,IL1B,IL6,LCN2,LGR5,LIF,OSM,PADI4,PTGS2,RETN,S100A8,S100A9,TNFSF14	19	Adipose - Subcutaneous	Monocytes
Metabolic Disease,Organismal Injury and Abnormalities	Hyperbilirubinemia	4.53e-05		NA	FCGR1A,FCGR1B,FCGR3A/FCGR3B	3	Adipose - Subcutaneous	Monocytes
Cellular Development,Cellular Growth and Proliferation,Organ Development,Renal and Urological System Development and Function	Proliferation of mesangial cells	4.53e-05		NA	FPR2,IL1B,IL6	3	Adipose - Subcutaneous	Monocytes
Cell Death and Survival	Apoptosis of gonadal cells	4.53e-05		NA	CXCL8,IL1B,LIF	3	Adipose - Subcutaneous	Monocytes
Cellular Function and Maintenance,Cellular Growth and Proliferation,Hematological System Development and Function	Production of neutrophils	4.53e-05		NA	CSF3,IL6	2	Adipose - Subcutaneous	Monocytes
Connective Tissue Disorders,Hematological Disease,Organismal Injury and Abnormalities	Thalassemia intermedia	4.53e-05		NA	HBA1/HBA2,HBB	2	Adipose - Subcutaneous	Monocytes
Organ Development,Reproductive System Development and Function	Ovulation of ovary	4.53e-05		NA	IL1B,IL6	2	Adipose - Subcutaneous	Monocytes
Cellular Development,Cellular Growth and Proliferation,Nervous System Development and Function,Tissue Development	Myelination of oligodendrocytes	4.53e-05		NA	LIF,OSM	2	Adipose - Subcutaneous	Monocytes
Free Radical Scavenging,Molecular Transport	Secretion of superoxide	4.53e-05		NA	FPR1,FPR2	2	Adipose - Subcutaneous	Monocytes
Cancer,Cellular Development,Cellular Growth and Proliferation,Organismal Injury and Abnormalities,Tumor Morphology	Proliferation of Kaposi's sarcoma cells	4.53e-05		NA	IL6,OSM	2	Adipose - Subcutaneous	Monocytes
Carbohydrate Metabolism,Molecular Transport,Small Molecule Biochemistry	Release of glycosaminoglycan	4.53e-05		NA	IL1B,OSM	2	Adipose - Subcutaneous	Monocytes
Lipid Metabolism,Small Molecule Biochemistry	Synthesis of prostanoid	4.53e-05		NA	IL1B,PTGS2	2	Adipose - Subcutaneous	Monocytes
Cellular Development	Maturation of cells	4.57e-05	Increased	2.236	CSF3,IL1B,IL6,RNASE2,TNFSF14	5	Adipose - Subcutaneous	Monocytes
Humoral Immune Response,Inflammatory Response	Complement activation	4.79e-05		NA	CR1,FCN1,IGHG3,IGHV4-39,IGLV3-1	5	Adipose - Subcutaneous	Monocytes
Cell Death and Survival	Cell viability of leukocytes	5.02e-05	Increased	2.2	CSF3,CXCL8,IL1B,IL6,PPBP	5	Adipose - Subcutaneous	Monocytes
Cellular Movement,Hematological System Development and Function,Immune Cell Trafficking	Cell movement of antigen presenting cells	5.02e-05		1.422	CCL19,CCL20,CXCR1,FCAR,IL1B	5	Adipose - Subcutaneous	Monocytes
Cellular Development,Cellular Growth and Proliferation	Cell proliferation of tumor cell lines	5.18e-05		1.792	CCL18,CCL20,CSF3,CXCL1,CXCL8,CXCR1,CYP19A1,EREG,FPR2,GAL,HAS1,IL1B,IL6,LCN2,LIF,MMP8,NFE2,OSM,PADI4,PTGS2,RARRES1,SELE,TNFSF14	23	Adipose - Subcutaneous	Monocytes
Cancer,Organismal Injury and Abnormalities,Reproductive System Disease	HER2-negative breast cancer	5.2e-05		NA	CSF3,CXCL8,CYP19A1,IL1B,IL6,LIF,PTGS2	7	Adipose - Subcutaneous	Monocytes
Lipid Metabolism,Molecular Transport,Small Molecule Biochemistry	Secretion of steroid hormone	5.36e-05		NA	GAL,IL1B,IL6	3	Adipose - Subcutaneous	Monocytes
Hematological Disease	Hemorrhagic disease	5.47e-05		NA	CXCL8,FCGR1A,FCGR1B,FCGR3A/FCGR3B,IL6,PTGS2,SERPINA1	7	Adipose - Subcutaneous	Monocytes
Neurological Disease,Organismal Injury and Abnormalities	Epilepsy	5.7e-05		NA	FCGR1A,FCGR1B,FCGR3A/FCGR3B,GAL,HBA1/HBA2,HBB,HBD,IL1B,PTGS2	9	Adipose - Subcutaneous	Monocytes
Tissue Morphology	Quantity of cells	5.8e-05		1.214	CSF3,CXCL8,FCGR1A,FPR1,HBB,IL1B,IL6,LIF,PTGS2	9	Adipose - Subcutaneous	Monocytes
Hematological Disease,Organismal Injury and Abnormalities	Myelofibrosis	5.94e-05		NA	IL6,LCN2,NFE2,PTGS2	4	Adipose - Subcutaneous	Monocytes
Infectious Diseases,Inflammatory Disease	Systemic inflammatory response syndrome	6.29e-05		NA	IL1B,IL6,TREM1	3	Adipose - Subcutaneous	Monocytes
Hereditary Disorder,Immunological Disease,Organismal Injury and Abnormalities	Wiskott-Aldrich syndrome	6.29e-05		NA	FCGR1A,FCGR1B,FCGR3A/FCGR3B	3	Adipose - Subcutaneous	Monocytes
Tissue Development	Growth of epithelial tissue	6.32e-05		1.588	BCL2A1,CXCL1,CXCL8,EREG,FPR2,IL1B,IL6,LCN2,OSM	9	Adipose - Subcutaneous	Monocytes
Cellular Movement,Hematological System Development and Function,Immune Cell Trafficking	Lymphocyte migration	6.45e-05	Increased	2.379	CCL18,CCL19,CCL20,CXCL8,SELE,TNFSF14	6	Adipose - Subcutaneous	Monocytes
Cancer,Hematological Disease,Organismal Injury and Abnormalities	Polycythemia vera	6.86e-05		NA	HBA1/HBA2,LCN2,NFE2,PTGS2	4	Adipose - Subcutaneous	Monocytes
Developmental Disorder,Hereditary Disorder,Metabolic Disease,Organismal Injury and Abnormalities	Familial amyloidosis	6.86e-05		NA	CR1,LCN2,MPO,OLR1	4	Adipose - Subcutaneous	Monocytes
Cell-To-Cell Signaling and Interaction,Cellular Function and Maintenance,Hematological System Development and Function	Phagocytosis of myeloid cells	6.86e-05		1.732	FCGR3A/FCGR3B,FCN1,FPR1,TREM1	4	Adipose - Subcutaneous	Monocytes
Cell Death and Survival	Cell death of mononuclear leukocytes	6.87e-05		1.165	CCL19,CSF3,FCAR,FCGR3A/FCGR3B,IL6,S100A8	6	Adipose - Subcutaneous	Monocytes
Cellular Growth and Proliferation,Lymphoid Tissue Structure and Development	Proliferation of lymphatic system cells	7.06e-05	Increased	2.216	CCL20,CR1,CSF3,IL1B,IL6,SERPINA1,TNFSF14,TREM1	8	Adipose - Subcutaneous	Monocytes
Cellular Development,Cellular Growth and Proliferation,Hematological System Development and Function,Hematopoiesis,Lymphoid Tissue Structure and Development,Tissue Development	Differentiation of CD34+ cells	7.31e-05		NA	CSF3,IL1B,IL6	3	Adipose - Subcutaneous	Monocytes
Developmental Disorder,Hereditary Disorder,Metabolic Disease,Organismal Injury and Abnormalities	Glycogen storage disease type II	7.31e-05		NA	FCGR1A,FCGR1B,FCGR3A/FCGR3B	3	Adipose - Subcutaneous	Monocytes
Cellular Movement,Hematological System Development and Function,Immune Cell Trafficking	Cell rolling of leukocytes	7.31e-05		NA	CXCL8,FCGR3A/FCGR3B,SELE	3	Adipose - Subcutaneous	Monocytes
Embryonic Development,Organismal Development	Growth of embryo	7.88e-05		0.277	CCL19,CCL20,LIF,OSM	4	Adipose - Subcutaneous	Monocytes
Digestive System Development and Function,Gastrointestinal Disease,Hepatic System Development and Function,Hepatic System Disease,Infectious Diseases,Inflammatory Disease,Inflammatory Response,Organ Development,Organismal Injury and Abnormalities	Viral hepatitis	8.01e-05		NA	CXCL8,FCGR1A,FCGR1B,FCGR3A/FCGR3B,HBA1/HBA2,IL6	6	Adipose - Subcutaneous	Monocytes
Cancer,Hematological Disease,Organismal Injury and Abnormalities	Philadelphia chromosome negative chronic myeloproliferative neoplasm	8.19e-05		NA	HBA1/HBA2,IL6,LCN2,NFE2,PTGS2	5	Adipose - Subcutaneous	Monocytes
Immunological Disease,Infectious Diseases	Acquired immunodeficiency syndrome	8.43e-05		NA	FCGR1A,FCGR1B,FCGR3A/FCGR3B,PTGS2	4	Adipose - Subcutaneous	Monocytes
Cardiovascular Disease,Hematological Disease,Organismal Injury and Abnormalities	Pure red cell aplasia	8.45e-05		NA	FCGR1A,FCGR1B,FCGR3A/FCGR3B	3	Adipose - Subcutaneous	Monocytes
Cardiovascular Disease,Organismal Injury and Abnormalities	Aortic aneurysm	9e-05		NA	MMP8,PTGS2,RETN,S100A12	4	Adipose - Subcutaneous	Monocytes
Cellular Function and Maintenance	Endocytosis by eukaryotic cells	9.03e-05		1.172	FCGR3A/FCGR3B,FCN1,FPR1,IL1B,IL6,TREM1	6	Adipose - Subcutaneous	Monocytes
Cell Morphology,Cell-mediated Immune Response,Cellular Development,Cellular Function and Maintenance,Cellular Growth and Proliferation,Embryonic Development,Hematological System Development and Function,Hematopoiesis,Lymphoid Tissue Structure and Development,Organ Development,Organismal Development,Tissue Development	Conversion of regulatory T lymphocytes	9.05e-05		NA	CXCL5,CXCR1	2	Adipose - Subcutaneous	Monocytes
Cancer,Organismal Injury and Abnormalities,Reproductive System Disease	Low grade prostate cancer	9.05e-05		NA	S100A8,S100A9	2	Adipose - Subcutaneous	Monocytes
Hematological System Development and Function,Immune Cell Trafficking,Inflammatory Response,Tissue Development	Accumulation of neutrophils	9.05e-05		NA	CSF3,CXCL8	2	Adipose - Subcutaneous	Monocytes
Cell-To-Cell Signaling and Interaction,Cellular Growth and Proliferation,Hematological System Development and Function	Induction of follicular T helper cells	9.05e-05		NA	IL1B,IL6	2	Adipose - Subcutaneous	Monocytes
Cell Cycle,Gene Expression	Binding of C/ebp beta binding site	9.05e-05		NA	IL1B,IL6	2	Adipose - Subcutaneous	Monocytes
Cellular Compromise,Organismal Injury and Abnormalities,Skeletal and Muscular Disorders	Calcification of vascular smooth muscle cells	9.05e-05		NA	IL1B,IL6	2	Adipose - Subcutaneous	Monocytes
Cardiovascular System Development and Function,Cell-To-Cell Signaling and Interaction	Binding of endothelial cells	9.3e-05		1.698	CXCL8,CXCR1,IL1B,OLR1,PPBP,SELE	6	Adipose - Subcutaneous	Monocytes
Cellular Movement,Hematological System Development and Function,Immune Cell Trafficking	Migration of leukocyte cell lines	9.68e-05		NA	CXCL3,CXCL8,PPBP	3	Adipose - Subcutaneous	Monocytes
Lipid Metabolism,Molecular Transport,Small Molecule Biochemistry	Concentration of lipid	9.97e-05		1.624	CXCL8,IL1B,LIPG,OLR1,PPBP,PTGS2,SERPINA1	7	Adipose - Subcutaneous	Monocytes
Organismal Development	Growth of organism	0.000102		0.055	BCL2A1,CCL19,CCL20,LIF,OSM,PPBP	6	Adipose - Subcutaneous	Monocytes
DNA Replication, Recombination, and Repair	Synthesis of DNA	0.000102		-0.877	CXCL8,IL1B,IL6,LIF,OSM,PTGS2,SERPINA1	7	Adipose - Subcutaneous	Monocytes
Cancer,Hematological Disease,Immunological Disease,Organismal Injury and Abnormalities	Langerhans cell histiocytosis	0.000102		NA	FCGR1A,FCGR1B,FCGR3A/FCGR3B,PTGS2	4	Adipose - Subcutaneous	Monocytes
Cellular Development,Cellular Growth and Proliferation,Hematological System Development and Function,Hematopoiesis,Lymphoid Tissue Structure and Development,Tissue Development	Differentiation of antigen presenting cells	0.000105	Increased	2.186	CSF3,IL1B,IL6,LIF,TREM1	5	Adipose - Subcutaneous	Monocytes
Cardiovascular System Development and Function,Cellular Movement	Cell movement of endothelial cells	0.000106		1.618	CSF3,CXCL1,CXCL8,CXCR1,FPR2,OLR1,PTGS2,SELE	8	Adipose - Subcutaneous	Monocytes
Immunological Disease	Common variable immunodeficiency	0.00011		NA	FCGR1A,FCGR1B,FCGR3A/FCGR3B	3	Adipose - Subcutaneous	Monocytes
Organismal Injury and Abnormalities,Respiratory Disease	Acute lung injury	0.000113		NA	CXCL8,HBA1/HBA2,HBB,IL6,PTGS2	5	Adipose - Subcutaneous	Monocytes
Connective Tissue Disorders,Inflammatory Disease,Inflammatory Response,Organismal Injury and Abnormalities,Skeletal and Muscular Disorders	Osteoarthritis	0.000117		NA	ADAMTS14,CXCL8,FCN1,HBB,IL1B,IL6,PTGS2	7	Adipose - Subcutaneous	Monocytes
Free Radical Scavenging	Generation of reactive oxygen species	0.000118		1.452	FPR2,HBA1/HBA2,IL1B,OLR1,TNFSF14	5	Adipose - Subcutaneous	Monocytes
Cell Death and Survival	Cell death of tumor cell lines	0.000119		0.228	BCL2A1,CEACAM3,CR1,CXCL8,CXCR1,EREG,FCGR1A,GAL,HAS1,IL1B,IL6,LCN2,LGR5,LIF,OSM,PADI4,PTGS2,RETN,S100A8,S100A9,TNFSF14	21	Adipose - Subcutaneous	Monocytes
Cell-To-Cell Signaling and Interaction	Binding of hepatoma cell lines	0.000125		NA	ASGR2,IL6,SELE	3	Adipose - Subcutaneous	Monocytes
Cardiovascular Disease,Hereditary Disorder,Organismal Injury and Abnormalities	Familial cardiovascular disease	0.000128		NA	FPR1,IL6,OLR1,PTGS2,RETN,RNASE2,S100A12,S100A9,SERPINA1,SLC16A6	10	Adipose - Subcutaneous	Monocytes
Immunological Disease	Graft-vs-host disease	0.000131		NA	FCGR1A,FCGR1B,FCGR3A/FCGR3B,SERPINA1	4	Adipose - Subcutaneous	Monocytes
Cell Death and Survival	Cell death of skin cancer cell lines	0.000141		NA	IL1B,S100A8,S100A9	3	Adipose - Subcutaneous	Monocytes
Cell Signaling	Protein kinase cascade	0.000141	Increased	2.619	CCL19,EREG,IL1B,IL6,LIF,LILRA5,MMP8,OSM,S100A12	9	Adipose - Subcutaneous	Monocytes
Cellular Development,Cellular Growth and Proliferation,Organ Development,Skeletal and Muscular System Development and Function,Tissue Development	Proliferation of smooth muscle cells	0.000142	Increased	2.183	CXCL8,EREG,IL1B,IL6,OSM	5	Adipose - Subcutaneous	Monocytes
Dermatological Diseases and Conditions,Organismal Injury and Abnormalities	Psoriatic lesion	0.00015		NA	IL6,SELE	2	Adipose - Subcutaneous	Monocytes
Cellular Movement,Hematological System Development and Function,Immune Cell Trafficking,Inflammatory Response	Chemokinesis of neutrophils	0.00015		NA	CXCL3,CXCL8	2	Adipose - Subcutaneous	Monocytes
Cell-mediated Immune Response,Cell-To-Cell Signaling and Interaction,Cellular Movement,Hematological System Development and Function,Immune Cell Trafficking,Inflammatory Response,Lymphoid Tissue Structure and Development	Chemoattraction of T lymphocytes	0.00015		NA	CCL18,CXCL8	2	Adipose - Subcutaneous	Monocytes
Lipid Metabolism,Molecular Transport,Small Molecule Biochemistry	Quantity of 12-hydroxyeicosatetraenoic acid	0.00015		NA	CXCL8,IL1B	2	Adipose - Subcutaneous	Monocytes
Cancer,Cellular Movement,Organismal Injury and Abnormalities,Tumor Morphology	Invasion of cancer stem cells	0.00015		NA	CXCL1,CXCL5	2	Adipose - Subcutaneous	Monocytes
Cellular Assembly and Organization	Quantity of membrane ruffles	0.00015		NA	CXCL8,FPR1	2	Adipose - Subcutaneous	Monocytes
Infectious Diseases,Ophthalmic Disease,Organismal Injury and Abnormalities	Follicular trachoma	0.00015		NA	CCL18,CXCL5	2	Adipose - Subcutaneous	Monocytes
Molecular Transport	Transport of oxygen	0.00015		NA	HBA1/HBA2,HBB	2	Adipose - Subcutaneous	Monocytes
Cell Death and Survival,Hematological System Development and Function	Survival of erythroblasts	0.00015		NA	CXCL8,PPBP	2	Adipose - Subcutaneous	Monocytes
Hematological Disease	Methemoglobinemia	0.00015		NA	HBA1/HBA2,HBB	2	Adipose - Subcutaneous	Monocytes
Connective Tissue Development and Function,Hematological System Development and Function,Organismal Development,Tissue Morphology	Quantity of PBMCs	0.00015		NA	CSF3,CXCL8	2	Adipose - Subcutaneous	Monocytes
Cellular Movement,Hematological System Development and Function,Immune Cell Trafficking,Inflammatory Response	Infiltration by neutrophils	0.00015		NA	CXCL8,IL1B	2	Adipose - Subcutaneous	Monocytes
Connective Tissue Disorders,Immunological Disease,Inflammatory Disease,Inflammatory Response,Organismal Injury and Abnormalities,Skeletal and Muscular Disorders	Active stage systemic juvenile idiopathic arthritis	0.00015		NA	IL1B,IL6	2	Adipose - Subcutaneous	Monocytes
Carbohydrate Metabolism,Molecular Transport,Small Molecule Biochemistry	Depletion of proteoglycan	0.00015		NA	IL1B,OSM	2	Adipose - Subcutaneous	Monocytes
Cancer,Organismal Injury and Abnormalities,Reproductive System Disease	Gleason's score 7 prostate cancer	0.00015		NA	S100A8,S100A9	2	Adipose - Subcutaneous	Monocytes
Cell-To-Cell Signaling and Interaction,Hematological System Development and Function,Immune Cell Trafficking,Inflammatory Response	Priming of neutrophils	0.00015		NA	CXCL8,IL1B	2	Adipose - Subcutaneous	Monocytes
Cancer,Organismal Injury and Abnormalities,Reproductive System Disease	High grade malignant neoplasm of prostate	0.00015		NA	S100A8,S100A9	2	Adipose - Subcutaneous	Monocytes
Cell Death and Survival,Hematological System Development and Function	Survival of megakaryocytes	0.00015		NA	CXCL8,PPBP	2	Adipose - Subcutaneous	Monocytes
Nutritional Disease	Obesity	0.000154		NA	CXCL8,CYP19A1,HBA1/HBA2,IL1B,IL6,MPO,PTGS2,RETN	8	Adipose - Subcutaneous	Monocytes
Gastrointestinal Disease,Hematological Disease,Immunological Disease,Inflammatory Disease,Inflammatory Response,Organismal Injury and Abnormalities	Eosinophilia of esophagus	0.000155		NA	APOBEC3A,BCL2A1,CCL18,CXCL1	4	Adipose - Subcutaneous	Monocytes
Cardiovascular Disease,Cell Death and Survival,Connective Tissue Disorders,Hematological Disease,Immunological Disease,Organismal Injury and Abnormalities	Autoimmune hemolytic anemia	0.000158		NA	FCGR1A,FCGR1B,FCGR3A/FCGR3B	3	Adipose - Subcutaneous	Monocytes
Inflammatory Response	Fever	0.000158		NA	IL1B,IL6,PTGS2	3	Adipose - Subcutaneous	Monocytes
Infectious Diseases	Infection by cytomegalovirus	0.000158		NA	FCGR1A,FCGR1B,FCGR3A/FCGR3B	3	Adipose - Subcutaneous	Monocytes
Inflammatory Disease,Inflammatory Response,Organismal Injury and Abnormalities,Respiratory Disease	Inflammation of lung	0.000161		NA	FCGR1A,FCGR1B,FCGR3A/FCGR3B,IL1B,MMP8,PTGS2,TREM1	7	Adipose - Subcutaneous	Monocytes
Cell Signaling	MAPKKK cascade	0.000164	Increased	2.219	EREG,IL1B,IL6,LIF,LILRA5,MMP8,OSM	7	Adipose - Subcutaneous	Monocytes
Cancer,Organismal Injury and Abnormalities	Stage IV malignant tumor	0.000171		NA	CYP19A1,FCGR1A,FCGR1B,FCGR3A/FCGR3B,IL1B,PTGS2	6	Adipose - Subcutaneous	Monocytes
Organismal Development	Formation of vessel	0.000174		NA	CXCR1,IL1B,OLR1,SELE	4	Adipose - Subcutaneous	Monocytes
Cellular Development,Cellular Growth and Proliferation	Proliferation of blood cells	0.000176	Increased	2.245	CCL20,CR1,CSF3,IL1B,IL6,SERPINA1,TNFSF14,TREM1	8	Adipose - Subcutaneous	Monocytes
Cell-To-Cell Signaling and Interaction,Hematological System Development and Function,Immune Cell Trafficking,Inflammatory Response	Adhesion of monocytes	0.000177		NA	CXCR1,LIPG,SELE	3	Adipose - Subcutaneous	Monocytes
Endocrine System Disorders,Gastrointestinal Disease,Metabolic Disease,Ophthalmic Disease,Organismal Injury and Abnormalities	Diabetic retinopathy	0.000177		NA	IL6,PTGS2,SELE	3	Adipose - Subcutaneous	Monocytes
Cellular Movement,Hematological System Development and Function,Immune Cell Trafficking,Inflammatory Response	Chemotaxis of PBMCs	0.000177		NA	CCL20,FPR1,FPR2	3	Adipose - Subcutaneous	Monocytes
Infectious Diseases	Severe sepsis	0.000183		NA	FCGR1A,FCGR1B,FCGR3A/FCGR3B,IL6	4	Adipose - Subcutaneous	Monocytes
Cellular Development,Cellular Growth and Proliferation	Cell proliferation of colorectal cancer cell lines	0.000192		0.126	CCL20,CXCL1,IL1B,PADI4,PTGS2,RARRES1,SELE,TNFSF14	8	Adipose - Subcutaneous	Monocytes
Cancer,Organismal Injury and Abnormalities,Reproductive System Disease	HER2 negative hormone receptor negative breast cancer	0.000194		NA	CSF3,CXCL8,IL1B,IL6,LIF,PTGS2	6	Adipose - Subcutaneous	Monocytes
Cancer,Organismal Injury and Abnormalities,Reproductive System Disease,Tumor Morphology	Metastatic breast cancer	0.000196		NA	CCL19,CXCL8,CYP19A1,IL6,PTGS2	5	Adipose - Subcutaneous	Monocytes
Cellular Movement,Hematological System Development and Function,Immune Cell Trafficking,Inflammatory Response	Cell movement of peripheral blood monocytes	0.000196		NA	CCL19,FPR1,FPR2	3	Adipose - Subcutaneous	Monocytes
Cardiovascular System Development and Function,Cellular Movement	Chemotaxis of endothelial cells	0.000196		NA	CXCL8,FPR2,PTGS2	3	Adipose - Subcutaneous	Monocytes
Cellular Movement,Renal and Urological System Development and Function	Chemotaxis of kidney cell lines	0.000196		NA	CXCL1,CXCL8,FPR2	3	Adipose - Subcutaneous	Monocytes
Carbohydrate Metabolism	Release of carbohydrate	0.000196		NA	IL1B,IL6,OSM	3	Adipose - Subcutaneous	Monocytes
Infectious Diseases	Infection by Herpesviridae	0.000204		NA	FCGR1A,FCGR1B,FCGR3A/FCGR3B,IL6	4	Adipose - Subcutaneous	Monocytes
Cell-To-Cell Signaling and Interaction,Hematological System Development and Function,Hematopoiesis	Binding of red blood cells	0.000218		NA	CR1,CXCL8,FCGR3A/FCGR3B	3	Adipose - Subcutaneous	Monocytes
Lipid Metabolism,Molecular Transport,Small Molecule Biochemistry	Secretion of eicosanoid	0.000218		NA	CXCL8,IL1B,PTGS2	3	Adipose - Subcutaneous	Monocytes
Cardiovascular System Development and Function,Cell-To-Cell Signaling and Interaction	Adhesion of endothelial cells	0.000224		1.513	CXCL8,IL1B,OLR1,PPBP,SELE	5	Adipose - Subcutaneous	Monocytes
Embryonic Development	Frequency of embryoid body cells	0.000225		NA	CSF3,IL6	2	Adipose - Subcutaneous	Monocytes
Skeletal and Muscular Disorders	Polymyalgia rheumatica-like syndrome	0.000225		NA	IL6,PTGS2	2	Adipose - Subcutaneous	Monocytes
Cell Death and Survival,Organismal Injury and Abnormalities	Apoptosis of ovarian surface epithelial cells	0.000225		NA	CXCL8,IL1B	2	Adipose - Subcutaneous	Monocytes
Carbohydrate Metabolism,Drug Metabolism,Molecular Transport,Small Molecule Biochemistry	Secretion of hyaluronic acid	0.000225		NA	HAS1,OLR1	2	Adipose - Subcutaneous	Monocytes
Hematological System Development and Function,Hematopoiesis,Inflammatory Response,Tissue Morphology	Quantity of colony-forming granulocyte-macrophages	0.000225		NA	CSF3,CXCL8	2	Adipose - Subcutaneous	Monocytes
Dermatological Diseases and Conditions,Immunological Disease,Inflammatory Disease,Inflammatory Response,Organismal Injury and Abnormalities	Atopic dermatitis	0.000235		NA	CCL18,CCL20,CXCL8,HBB,OSM,S100A8,S100A9	7	Adipose - Subcutaneous	Monocytes
Cancer,Endocrine System Disorders,Organismal Injury and Abnormalities,Reproductive System Disease	Primary ovarian cancer	0.000238		NA	CXCL8,IL6,LCN2,SERPINA1	4	Adipose - Subcutaneous	Monocytes
Neurological Disease,Psychological Disorders	Asperger syndrome	0.00024		NA	FCGR1A,FCGR1B,FCGR3A/FCGR3B	3	Adipose - Subcutaneous	Monocytes
Cardiovascular Disease,Organismal Injury and Abnormalities	Abdominal aortic aneurysm	0.00024		NA	MMP8,PTGS2,RETN	3	Adipose - Subcutaneous	Monocytes
Cardiovascular System Development and Function,Cell-To-Cell Signaling and Interaction	Activation of endothelial cells	0.00024		NA	BCL2A1,FPR2,IL1B	3	Adipose - Subcutaneous	Monocytes
Inflammatory Disease,Neurological Disease,Skeletal and Muscular Disorders	Multiple Sclerosis	0.000244		NA	CXCL1,FCGR1A,FCGR1B,FCGR3A/FCGR3B,GAL,IL1B,PTGS2	7	Adipose - Subcutaneous	Monocytes
Cellular Movement,Renal and Urological System Development and Function	Cell movement of kidney cell lines	0.000247		1.969	CCL20,CXCL1,CXCL8,FPR2,SELE	5	Adipose - Subcutaneous	Monocytes
Cellular Development,Cellular Growth and Proliferation,Hematological System Development and Function,Hematopoiesis,Lymphoid Tissue Structure and Development,Tissue Development	Hematopoiesis of mononuclear leukocytes	0.000248		1.764	CXCL5,CXCR1,IL1B,IL6,LIF,TREM1	6	Adipose - Subcutaneous	Monocytes
Cellular Development,Cellular Growth and Proliferation,Hematological System Development and Function,Hematopoiesis	Proliferation of hematopoietic progenitor cells	0.00025		1.236	CCL20,CSF3,IL1B,IL6	4	Adipose - Subcutaneous	Monocytes
Digestive System Development and Function,Gastrointestinal Disease,Hepatic System Development and Function,Hepatic System Disease,Infectious Diseases,Inflammatory Disease,Inflammatory Response,Organ Development,Organismal Injury and Abnormalities	Infection by hepatitis B virus	0.00025		NA	FCGR1A,FCGR1B,FCGR3A/FCGR3B,IL6	4	Adipose - Subcutaneous	Monocytes
Cardiovascular System Development and Function,Organismal Development	Vasculogenesis	0.000261		1.108	CXCL1,CXCL8,FPR2,IL1B,IL6,OLR1,OSM,PTGS2,SELE	9	Adipose - Subcutaneous	Monocytes
Cell-To-Cell Signaling and Interaction,Hematological System Development and Function,Immune Cell Trafficking	Adhesion of lymphocytes	0.000262		1.934	CCL19,CCL20,IL6,SELE	4	Adipose - Subcutaneous	Monocytes
Cellular Development,Cellular Growth and Proliferation,Hematological System Development and Function,Hematopoiesis,Lymphoid Tissue Structure and Development,Tissue Development	Dendropoiesis	0.000262	Increased	2	CSF3,IL1B,IL6,TREM1	4	Adipose - Subcutaneous	Monocytes
Cell Death and Survival,Hematological System Development and Function	Cell viability of hematopoietic progenitor cells	0.000264		NA	CSF3,CXCL8,PPBP	3	Adipose - Subcutaneous	Monocytes
Dermatological Diseases and Conditions,Inflammatory Disease,Inflammatory Response,Organismal Injury and Abnormalities	Dermatitis	0.000274		NA	CCL18,CCL20,CXCL8,HBB,IL1B,OSM,S100A8,S100A9	8	Adipose - Subcutaneous	Monocytes
Cellular Development,Cellular Growth and Proliferation,Hematological System Development and Function,Lymphoid Tissue Structure and Development	Proliferation of mononuclear leukocytes	0.0003	Increased	2.567	CR1,CSF3,IL1B,IL6,SERPINA1,TNFSF14,TREM1	7	Adipose - Subcutaneous	Monocytes
Endocrine System Disorders,Metabolic Disease,Organismal Injury and Abnormalities	Metabolic syndrome X	0.000308		NA	CXCL8,IL6,PTGS2,RETN,SELE	5	Adipose - Subcutaneous	Monocytes
Cell-mediated Immune Response,Cell-To-Cell Signaling and Interaction,Cellular Movement,Hematological System Development and Function,Immune Cell Trafficking	Adhesion of memory T lymphocytes	0.000314		NA	CCL19,CCL20	2	Adipose - Subcutaneous	Monocytes
Cell Death and Survival	Apoptosis of CD34+ cells	0.000314		NA	CSF3,LCN2	2	Adipose - Subcutaneous	Monocytes
Cellular Movement	Chemotaxis of germ cell tumor cell lines	0.000314		NA	CXCL3,CXCL8	2	Adipose - Subcutaneous	Monocytes
Cell Cycle,Connective Tissue Development and Function	Mitogenesis of fibroblasts	0.000314		NA	IL6,OSM	2	Adipose - Subcutaneous	Monocytes
Cell-To-Cell Signaling and Interaction,Cellular Movement,Hematological System Development and Function,Immune Cell Trafficking,Inflammatory Response	Recruitment of neutrophils	0.000314		NA	CXCL8,IL1B	2	Adipose - Subcutaneous	Monocytes
Lipid Metabolism,Small Molecule Biochemistry	Synthesis of dinoprost	0.000314		NA	IL1B,PTGS2	2	Adipose - Subcutaneous	Monocytes
Cell Morphology,Cell-To-Cell Signaling and Interaction,Cellular Assembly and Organization	Permeability of tight junctions	0.000314		NA	IL1B,IL6	2	Adipose - Subcutaneous	Monocytes
Cell-To-Cell Signaling and Interaction,Cellular Growth and Proliferation,Hematological System Development and Function	Induction of CD4+ T-lymphocytes	0.000314		NA	IL1B,IL6	2	Adipose - Subcutaneous	Monocytes
Cardiovascular Disease,Organismal Injury and Abnormalities	Carotid atherosclerosis	0.000314		NA	S100A8,S100A9	2	Adipose - Subcutaneous	Monocytes
Respiratory Disease	Chronic cough	0.000314		NA	MPO,PTGS2	2	Adipose - Subcutaneous	Monocytes
Cell-To-Cell Signaling and Interaction,Cellular Growth and Proliferation	Stimulation of hepatoma cell lines	0.000314		NA	IL1B,IL6	2	Adipose - Subcutaneous	Monocytes
Inflammatory Disease,Inflammatory Response,Organismal Injury and Abnormalities,Renal and Urological Disease	Pyelonephritis	0.000314		NA	CXCL8,IL6	2	Adipose - Subcutaneous	Monocytes
Cell Cycle	Arrest in G0/G1 phase transition of breast cancer cell lines	0.000314		NA	IL1B,IL6	2	Adipose - Subcutaneous	Monocytes
Cell-To-Cell Signaling and Interaction,Inflammatory Response	Inflammatory response of endothelial cells	0.000314		NA	S100A8,S100A9	2	Adipose - Subcutaneous	Monocytes
Cardiovascular System Development and Function,Tissue Development	Formation of endothelial tube	0.000317		NA	CSF3,CXCL8,SELE	3	Adipose - Subcutaneous	Monocytes
Cardiovascular Disease,Inflammatory Disease,Organismal Injury and Abnormalities	Kawasaki disease	0.000317		NA	FCGR1A,FCGR1B,FCGR3A/FCGR3B	3	Adipose - Subcutaneous	Monocytes
Infectious Diseases	Replication of RNA virus	0.000324	Increased	2.39	CXCL8,FCGR1A,IL1B,IL6,RETN,S100A12,S100A8,S100A9,VNN2	9	Adipose - Subcutaneous	Monocytes
Cellular Movement	Cell movement of breast cancer cell lines	0.00033	Increased	2.209	CXCL5,CXCL8,IL1B,IL6,LCN2,MMP8,OSM,SERPINA1	8	Adipose - Subcutaneous	Monocytes
Antimicrobial Response,Inflammatory Response	Antibacterial response	0.000332		NA	LCN2,S100A12,S100A8,S100A9	4	Adipose - Subcutaneous	Monocytes
Gastrointestinal Disease,Inflammatory Disease,Inflammatory Response,Organismal Injury and Abnormalities	Inflammation of mucosa	0.000346		NA	IL6,LCN2,PTGS2	3	Adipose - Subcutaneous	Monocytes
Connective Tissue Disorders,Hematological Disease,Organismal Injury and Abnormalities	Thalassemia	0.000346		NA	HBA1/HBA2,HBB,HBD	3	Adipose - Subcutaneous	Monocytes
Cell Morphology	Polarization of cells	0.000347		1.98	CCL19,CXCL8,IL1B,SELE	4	Adipose - Subcutaneous	Monocytes
Cardiovascular System Development and Function,Organismal Development	Angiogenesis	0.000353		1.498	CXCL1,CXCL8,FPR2,IL1B,IL6,OLR1,OSM,PROK2,PTGS2,SELE	10	Adipose - Subcutaneous	Monocytes
Free Radical Scavenging,Molecular Transport	Quantity of reactive oxygen species	0.000363	Increased	2	CXCL8,IL1B,LCN2,OLR1	4	Adipose - Subcutaneous	Monocytes
Inflammatory Disease,Organismal Injury and Abnormalities,Respiratory Disease	Pulmonary emphysema	0.000376		NA	LCN2,MMP8,SERPINA1	3	Adipose - Subcutaneous	Monocytes
Cell Death and Survival	Cell death of dendritic cells	0.000376		NA	CSF3,IL1B,LCN2	3	Adipose - Subcutaneous	Monocytes
Cardiovascular System Development and Function,Cellular Movement	Migration of endothelial cells	0.00038		1.352	CSF3,CXCL1,CXCL8,CXCR1,OLR1,PTGS2,SELE	7	Adipose - Subcutaneous	Monocytes
Inflammatory Response	Innate immune response	0.00038		NA	APOBEC3A,CD300E,S100A12,SIGLEC14,TREM1	5	Adipose - Subcutaneous	Monocytes
Infectious Diseases	Infection by DNA virus	0.000392		NA	FCGR1A,FCGR1B,FCGR3A/FCGR3B,IL6,PTGS2	5	Adipose - Subcutaneous	Monocytes
Antimicrobial Response,Inflammatory Response	Antiviral response	0.000392		NA	APOBEC3A,CCL19,IL6,OSM,RNASE2	5	Adipose - Subcutaneous	Monocytes
Cell-To-Cell Signaling and Interaction	Response of leukemia cell lines	0.000408		NA	FCN1,IL1B,IL6	3	Adipose - Subcutaneous	Monocytes
Cell-To-Cell Signaling and Interaction,Cellular Movement	Recruitment of cells	0.000408		NA	CCL19,CXCL8,IL1B	3	Adipose - Subcutaneous	Monocytes
Cell Death and Survival,Organismal Injury and Abnormalities	Apoptosis of epithelial cells	0.000414		NA	BCL2A1,CXCL8,IL1B,TNFSF14	4	Adipose - Subcutaneous	Monocytes
Cellular Development,Cellular Growth and Proliferation,Hematological System Development and Function,Hematopoiesis,Lymphoid Tissue Structure and Development,Tissue Development	Differentiation of phagocytes	0.000415	Increased	2.204	CSF3,IL1B,IL6,LIF,TREM1	5	Adipose - Subcutaneous	Monocytes
Cellular Growth and Proliferation,Hematological System Development and Function,Hematopoiesis	Colony formation of colony-forming units granulocytes	0.000418		NA	IL6,PROK2	2	Adipose - Subcutaneous	Monocytes
Cellular Development,Cellular Growth and Proliferation,Hematological System Development and Function,Lymphoid Tissue Structure and Development	Expansion of helper T lymphocytes	0.000418		NA	IL1B,IL6	2	Adipose - Subcutaneous	Monocytes
Drug Metabolism,Lipid Metabolism,Small Molecule Biochemistry	Synthesis of epoprostenol	0.000418		NA	IL1B,PTGS2	2	Adipose - Subcutaneous	Monocytes
Developmental Disorder,Hereditary Disorder,Metabolic Disease,Organismal Injury and Abnormalities	Resistance to malaria	0.000418		NA	CR1,HBB	2	Adipose - Subcutaneous	Monocytes
Organismal Injury and Abnormalities	Fibrosis	0.000429		NA	IL1B,IL6,LCN2,MMP8,MPO,NFE2,PTGS2	7	Adipose - Subcutaneous	Monocytes
Connective Tissue Development and Function,Tissue Morphology	Quantity of connective tissue	0.000432		NA	CSF3,CXCL8,CYP19A1,RETN	4	Adipose - Subcutaneous	Monocytes
Cancer,Neurological Disease,Organismal Injury and Abnormalities	Nervous system neoplasm	0.000435		NA	CCL19,CSF3,CXCL1,CXCL8,FCGR1A,FCGR1B,FCGR3A/FCGR3B,FPR2,GAL,GLT1D1,IL1B,IL6,LGR5,LIF,PTGS2,SELE,SERPINA1,SIGLEC10	18	Adipose - Subcutaneous	Monocytes
Cell Death and Survival	Cell death of lymphocytes	0.000439		1.702	CCL19,CSF3,FCAR,FCGR3A/FCGR3B,IL6	5	Adipose - Subcutaneous	Monocytes
Lipid Metabolism,Molecular Transport,Small Molecule Biochemistry	Release of arachidonic acid	0.000442		NA	CSF3,IL1B,LIPG	3	Adipose - Subcutaneous	Monocytes
Cell Morphology	Polarization of leukocytes	0.000442		NA	CCL19,IL1B,SELE	3	Adipose - Subcutaneous	Monocytes
Connective Tissue Disorders,Inflammatory Disease,Inflammatory Response,Metabolic Disease,Organismal Injury and Abnormalities,Skeletal and Muscular Disorders	Gout	0.000442		NA	HBA1/HBA2,IL1B,PTGS2	3	Adipose - Subcutaneous	Monocytes
Cell Signaling	Calcium-mediated signaling	0.000442		NA	CXCL8,FPR2,SELE	3	Adipose - Subcutaneous	Monocytes
Cancer,Organismal Injury and Abnormalities	Growth of tumor	0.000465		0.5	CSF3,IL1B,IL6,OLR1,OSM,PTGS2	6	Adipose - Subcutaneous	Monocytes
Cellular Development,Cellular Growth and Proliferation,Lymphoid Tissue Structure and Development,Tissue Development	Proliferation of bone marrow cells	0.000478		NA	CCL20,CSF3,IL6	3	Adipose - Subcutaneous	Monocytes
Developmental Disorder,Hereditary Disorder,Metabolic Disease,Neurological Disease,Organismal Injury and Abnormalities,Psychological Disorders	Familial Alzheimer disease	0.000478		NA	CR1,MPO,OLR1	3	Adipose - Subcutaneous	Monocytes
Cellular Movement,Connective Tissue Development and Function	Cell movement of fibroblasts	0.000478		NA	CXCL8,HAS1,IL1B	3	Adipose - Subcutaneous	Monocytes
Endocrine System Disorders,Gastrointestinal Disease,Metabolic Disease,Organismal Injury and Abnormalities	Non-insulin-dependent diabetes mellitus	0.000482		NA	CXCL8,HBA1/HBA2,HP,IL1B,IL6,PTGS2,RETN,SELE	8	Adipose - Subcutaneous	Monocytes
Cancer,Organismal Injury and Abnormalities	Multiple cancers	0.000483		NA	CXCL1,CXCL8,CYP19A1,HAS1,IL1B,IL6,PTGS2	7	Adipose - Subcutaneous	Monocytes
Cellular Movement	Cell movement of squamous cell carcinoma cell lines	0.000489	Increased	2	CSF3,IL6,PTGS2,SELE	4	Adipose - Subcutaneous	Monocytes
Infectious Diseases	Parasitic Infection	0.000489		NA	HBA1/HBA2,HBB,IL6,PTGS2	4	Adipose - Subcutaneous	Monocytes
Cancer,Organismal Injury and Abnormalities,Tumor Morphology	Progression of malignant tumor	0.000506		NA	CCL19,CXCL8,CYP19A1,IL6,PTGS2,S100A9	6	Adipose - Subcutaneous	Monocytes
Cell-To-Cell Signaling and Interaction	Activation of leukemia cell lines	0.000515		NA	CXCL5,CXCL8,CXCR1	3	Adipose - Subcutaneous	Monocytes
Developmental Disorder,Hereditary Disorder,Immunological Disease,Metabolic Disease,Organismal Injury and Abnormalities	Severe combined immunodeficiency	0.000515		NA	FCGR1A,FCGR1B,FCGR3A/FCGR3B	3	Adipose - Subcutaneous	Monocytes
Dermatological Diseases and Conditions,Infectious Diseases,Organismal Injury and Abnormalities	Leprosy	0.00053		NA	CXCR1,IGHG3,LILRA3,MARCO	4	Adipose - Subcutaneous	Monocytes
Lipid Metabolism,Small Molecule Biochemistry	Synthesis of 6-keto-prostaglandin F1 alpha	0.000536		NA	IL1B,PTGS2	2	Adipose - Subcutaneous	Monocytes
Cell-To-Cell Signaling and Interaction	Binding of E. coli	0.000536		NA	CEACAM3,MARCO	2	Adipose - Subcutaneous	Monocytes
Hematological Disease,Infectious Diseases	Malaria caused by Plasmodium falciparum	0.000536		NA	HBA1/HBA2,HBB	2	Adipose - Subcutaneous	Monocytes
Cell-mediated Immune Response,Cellular Movement,Hematological System Development and Function,Immune Cell Trafficking,Inflammatory Response,Lymphoid Tissue Structure and Development	Chemotaxis of memory T lymphocytes	0.000536		NA	CCL19,CCL20	2	Adipose - Subcutaneous	Monocytes
Cell-mediated Immune Response,Cellular Development,Cellular Function and Maintenance,Cellular Growth and Proliferation,Embryonic Development,Hematological System Development and Function,Hematopoiesis,Lymphoid Tissue Structure and Development,Organ Development,Organismal Development,Tissue Development	Development of Th17 cells	0.000536		NA	IL1B,IL6	2	Adipose - Subcutaneous	Monocytes
Hematological System Development and Function,Organismal Functions	Coagulation of blood	0.000538		NA	CD177,CXCL8,HBB,HBD,IL6,NFE2	6	Adipose - Subcutaneous	Monocytes
Lipid Metabolism,Molecular Transport,Small Molecule Biochemistry	Accumulation of lipid	0.000551		1.94	CCL19,GPR84,IL1B,IL6	4	Adipose - Subcutaneous	Monocytes
Cancer,Neurological Disease,Organismal Injury and Abnormalities	Localized neuroblastoma	0.000554		NA	FCGR1A,FCGR1B,FCGR3A/FCGR3B	3	Adipose - Subcutaneous	Monocytes
Cell Death and Survival,Organismal Injury and Abnormalities	Necrosis of epithelial tissue	0.000586		-1.555	BCL2A1,CSF3,CXCL8,IL1B,MPO,OLR1,PTGS2,TNFSF14	8	Adipose - Subcutaneous	Monocytes
Cellular Movement	Cell movement of lymphoma cell lines	0.000595		NA	CCL19,CCL20,IL6	3	Adipose - Subcutaneous	Monocytes
Cancer,Cellular Development,Cellular Growth and Proliferation,Organismal Injury and Abnormalities,Tumor Morphology	Proliferation of sarcoma cells	0.000595		NA	IL1B,IL6,OSM	3	Adipose - Subcutaneous	Monocytes
Cellular Movement,Hematological System Development and Function,Immune Cell Trafficking,Inflammatory Response	Migration of dendritic cells	0.000595		NA	CCL19,CCL20,IL1B	3	Adipose - Subcutaneous	Monocytes
Amino Acid Metabolism,Post-Translational Modification,Small Molecule Biochemistry	Phosphorylation of L-tyrosine	0.000596		1.982	CSF3,IL6,LIF,OSM	4	Adipose - Subcutaneous	Monocytes
Cellular Movement,Hair and Skin Development and Function	Migration of epithelial cell lines	0.000596		NA	CCL20,FPR2,OSM,PTGS2	4	Adipose - Subcutaneous	Monocytes
Cellular Movement	Invasion of cells	0.000621	Increased	3.51	CCL19,CSF3,CXCL1,CXCL5,CXCL8,EREG,HAS1,IL1B,IL6,LCN2,PTGS2,S100A9,SERPINA1	13	Adipose - Subcutaneous	Monocytes
Infectious Diseases	Binding of virus	0.000638		NA	ASGR2,CLEC4G,IL6	3	Adipose - Subcutaneous	Monocytes
Cell Signaling,Post-Translational Modification	Activation of Protein kinase	0.000657		NA	CCL19,EREG,FPR1,IL1B,PROK2	5	Adipose - Subcutaneous	Monocytes
Drug Metabolism,Endocrine System Development and Function,Lipid Metabolism,Molecular Transport,Small Molecule Biochemistry	Secretion of hydrocortisone	0.000668		NA	GAL,IL6	2	Adipose - Subcutaneous	Monocytes
Cellular Movement,Hematological System Development and Function,Immune Cell Trafficking,Inflammatory Response	Transendothelial migration of dendritic cells	0.000668		NA	CCL19,IL1B	2	Adipose - Subcutaneous	Monocytes
Gastrointestinal Disease,Inflammatory Disease,Inflammatory Response,Organismal Injury and Abnormalities	Proctitis	0.000668		NA	LCN2,PTGS2	2	Adipose - Subcutaneous	Monocytes
Cell Morphology,Hematological System Development and Function	Morphology of myeloid cells	0.000668		NA	CXCL8,IL6	2	Adipose - Subcutaneous	Monocytes
Cellular Movement,Hematological System Development and Function	Cell movement of hematopoietic cells	0.000683		NA	CCL19,CCL20,SELE	3	Adipose - Subcutaneous	Monocytes
Cardiovascular Disease,Organismal Injury and Abnormalities	Carotid artery disease	0.000683		NA	PTGS2,S100A8,S100A9	3	Adipose - Subcutaneous	Monocytes
Cellular Movement	Migration of breast cancer cell lines	0.0007	Increased	2.008	CXCL5,CXCL8,IL1B,IL6,LCN2,MMP8,OSM	7	Adipose - Subcutaneous	Monocytes
Cardiovascular Disease,Connective Tissue Disorders,Hematological Disease,Hereditary Disorder,Organismal Injury and Abnormalities	Sickle cell anemia	0.000719		NA	HBB,IL6,MPO,SELE	4	Adipose - Subcutaneous	Monocytes
Cancer,Neurological Disease,Organismal Injury and Abnormalities	Evans stage IVS neuroblastoma	0.000729		NA	FCGR1A,FCGR1B,FCGR3A/FCGR3B	3	Adipose - Subcutaneous	Monocytes
Cellular Movement,Hematological System Development and Function,Hypersensitivity Response,Immune Cell Trafficking	Cell movement of eosinophils	0.000778		NA	CXCL8,FPR1,IL1B	3	Adipose - Subcutaneous	Monocytes
Cancer,Immunological Disease,Organismal Injury and Abnormalities,Reproductive System Disease,Tumor Morphology	Lymph node-positive breast cancer	0.000778		NA	CCL19,CYP19A1,PTGS2	3	Adipose - Subcutaneous	Monocytes
Cell Cycle	G0/G1 phase transition of tumor cell lines	0.000778		NA	CSF3,IL1B,IL6	3	Adipose - Subcutaneous	Monocytes
Cancer,Organismal Injury and Abnormalities	Stage IV solid tumor	0.000782		NA	CYP19A1,FCGR1A,FCGR1B,FCGR3A/FCGR3B,IL1B	5	Adipose - Subcutaneous	Monocytes
Cancer,Hematological Disease,Organismal Injury and Abnormalities	Chronic myeloproliferative neoplasm	0.000793		NA	HBA1/HBA2,IL1B,IL6,LCN2,NFE2,PTGS2	6	Adipose - Subcutaneous	Monocytes
Cellular Movement	Chemotaxis of lymphoma cell lines	0.000815		NA	CCL19,CCL20	2	Adipose - Subcutaneous	Monocytes
Cellular Movement,Hematopoiesis,Immune Cell Trafficking,Inflammatory Response	Migration of bone marrow cells	0.000815		NA	CSF3,IL6	2	Adipose - Subcutaneous	Monocytes
Free Radical Scavenging,Molecular Transport	Quantity of superoxide	0.000815		NA	CXCL8,OLR1	2	Adipose - Subcutaneous	Monocytes
Cell-mediated Immune Response,Cellular Development,Cellular Function and Maintenance,Cellular Growth and Proliferation,Embryonic Development,Hematological System Development and Function,Hematopoiesis,Lymphoid Tissue Structure and Development,Organ Development,Organismal Development,Tissue Development	Differentiation of CD4+ T-lymphocytes	0.000815		NA	IL1B,IL6	2	Adipose - Subcutaneous	Monocytes
Cell Death and Survival	Apoptosis of bone marrow cells	0.000815		NA	CSF3,IL6	2	Adipose - Subcutaneous	Monocytes
Cellular Movement,Immune Cell Trafficking	Leukocyte migration	1.15e-33	Increased	4.33	AQP9,C5AR1,CCL13,CCL18,CCL19,CCL7,CCR1,CCR5,CD209,CD300A,CD300LB,CD300LF,CD86,CHI3L1,CR1,CXCL1,CXCL10,CXCL3,CXCL5,CYBB,FCER1G,FCER2,FCGR3A/FCGR3B,FCN1,HAMP,IGHV3-11,IGHV3-30,IGHV3-33,IGHV4-59,IGKV1-39,IGKV3-20,IGLV2-23,IGLV3-19,IGLV6-57,IL1B,IL1RN,ITGAD,ITGAX,ITGB2,LYZ,MARCO,MMP12,MMP7,MMP8,MMP9,MSR1,OLR1,OSM,PLA2G7,RETN,RGS1,RNASE2,SPP1,ST14,TLR7,TREM2,TYROBP	57	Adipose - Subcutaneous	Myeloid_Sum
Infectious Diseases	Infection of mammalia	2.32e-24		-1.51	AQP9,BCL2A1,C1QA,C5AR1,CCR1,CCR5,CHIT1,CLEC4G,CXCL10,CYBB,FCER1G,FCGR1A,FCN1,IFI30,IFNLR1,IL1B,IL1RN,ITGAD,ITGAX,ITGB2,MARCO,MMP12,MMP7,MMP8,MMP9,MSR1,PLA2G7,SIGLEC1,SPP1,TLR7	30	Adipose - Subcutaneous	Myeloid_Sum
Cellular Movement,Hematological System Development and Function,Immune Cell Trafficking	Cell movement of leukocytes	2.96e-23	Increased	3.988	AQP9,C5AR1,CCL13,CCL18,CCL19,CCL7,CCR1,CCR5,CD209,CD300A,CD300LF,CD86,CR1,CXCL1,CXCL10,CXCL3,CXCL5,CYBB,FCER1G,FCGR3A/FCGR3B,FCN1,HAMP,IL1B,IL1RN,ITGAD,ITGAX,ITGB2,MARCO,MMP12,MMP7,MMP8,MMP9,MSR1,OSM,PLA2G7,RETN,RGS1,RNASE2,SPP1,ST14,TLR7,TREM2,TYROBP	43	Adipose - Subcutaneous	Myeloid_Sum
Cellular Movement,Hematological System Development and Function,Immune Cell Trafficking,Inflammatory Response	Cell movement of phagocytes	5.41e-23	Increased	4.39	AQP9,C5AR1,CCL19,CCL7,CCR1,CCR5,CD209,CD300A,CD300LF,CD86,CR1,CXCL1,CXCL10,CXCL3,CXCL5,CYBB,FCER1G,FCN1,HAMP,IL1B,IL1RN,ITGAD,ITGAX,ITGB2,MARCO,MMP12,MMP7,MMP8,MMP9,PLA2G7,RETN,RNASE2,SPP1,ST14,TLR7,TREM2,TYROBP	37	Adipose - Subcutaneous	Myeloid_Sum
Cellular Movement	Cell movement of myeloid cells	3.81e-22	Increased	4.327	AQP9,C5AR1,CCL13,CCL19,CCL7,CCR1,CCR5,CD300A,CD300LF,CR1,CXCL1,CXCL10,CXCL3,CXCL5,CYBB,FCER1G,FCN1,HAMP,IL1B,IL1RN,ITGAD,ITGAX,ITGB2,MMP12,MMP7,MMP8,MMP9,MSR1,OSM,PLA2G7,RETN,SPP1,ST14,TLR7,TREM2,TYROBP	36	Adipose - Subcutaneous	Myeloid_Sum
Cellular Movement	Migration of cells	1.79e-21	Increased	4.417	ACP5,AQP9,C5AR1,CCL13,CCL18,CCL19,CCL7,CCR1,CCR5,CD209,CD300A,CD300LB,CD300LF,CD86,CDCP1,CEMIP,CHI3L1,CR1,CXCL1,CXCL10,CXCL3,CXCL5,CYBB,EREG,FCER1G,FCER2,FCGR3A/FCGR3B,FCN1,HAMP,HAS1,IGHV3-11,IGHV3-30,IGHV3-33,IGHV4-59,IGKV1-39,IGKV3-20,IGLV2-23,IGLV3-19,IGLV6-57,IL1B,IL1RN,ITGAD,ITGAX,ITGB2,LYZ,MARCO,MATK,MMP12,MMP7,MMP8,MMP9,MSR1,OLR1,OSM,PLA2G7,RARRES1,RETN,RGS1,RNASE2,SPP1,ST14,TLR7,TREM2,TYR…	64	Adipose - Subcutaneous	Myeloid_Sum
Cell-To-Cell Signaling and Interaction	Adhesion of blood cells	8.42e-21	Increased	4.308	C1QA,CCL19,CCL7,CCR1,CCR5,CD209,CD86,CR1,CXCL1,CXCL10,CXCL3,CYBB,DCSTAMP,FCER1G,FCGR1A,FCGR3A/FCGR3B,IL1B,ITGAD,ITGAX,ITGB2,MARCO,MSR1,OLR1,OSM,RGS1,SPP1,TLR7,TREM2,TYROBP	29	Adipose - Subcutaneous	Myeloid_Sum
Cell-To-Cell Signaling and Interaction,Hematological System Development and Function	Binding of leukocytes	9.85e-21	Increased	4.138	C1QA,CCL19,CCL7,CCR1,CCR5,CD209,CD86,CR1,CXCL1,CXCL10,CXCL3,CYBB,DCSTAMP,FCGR1A,FCGR3A/FCGR3B,IL1B,ITGAD,ITGAX,ITGB2,MARCO,MSR1,OLR1,OSM,RGS1,SIGLEC7,SPP1,TLR7,TREM2,TYROBP	29	Adipose - Subcutaneous	Myeloid_Sum
Cell-To-Cell Signaling and Interaction,Hematological System Development and Function,Immune Cell Trafficking	Adhesion of immune cells	1.33e-20	Increased	3.704	C1QA,CCL19,CCL7,CCR1,CCR5,CD209,CD86,CR1,CXCL1,CXCL10,CXCL3,CYBB,DCSTAMP,FCGR1A,FCGR3A/FCGR3B,IL1B,ITGAD,ITGAX,ITGB2,MARCO,MSR1,OLR1,OSM,RGS1,SPP1,TLR7,TREM2,TYROBP	28	Adipose - Subcutaneous	Myeloid_Sum
Cellular Movement,Hematological System Development and Function,Immune Cell Trafficking	Cell movement of granulocytes	1.83e-20	Increased	3.673	AQP9,C5AR1,CCL13,CCL19,CCL7,CCR1,CCR5,CD300LF,CXCL1,CXCL10,CXCL3,CXCL5,CYBB,FCER1G,FCN1,IL1B,IL1RN,ITGAD,ITGB2,MMP12,MMP7,MMP8,MMP9,MSR1,OSM,PLA2G7,SPP1,ST14,TLR7	29	Adipose - Subcutaneous	Myeloid_Sum
Hematological System Development and Function,Immune Cell Trafficking,Inflammatory Response,Tissue Development	Accumulation of leukocytes	2.1e-20		1.72	BCL2A1,C5AR1,CCR1,CCR5,CD300LB,CD86,CR1,CXCL1,CXCL10,CXCL3,CYBB,FCGR3A/FCGR3B,IL1B,IL1RN,IL4I1,ITGAD,ITGAX,ITGB2,MMP7,MMP8,MMP9,OSM,SPP1,TLR7,TYROBP	25	Adipose - Subcutaneous	Myeloid_Sum
Cellular Movement	Cellular infiltration by myeloid cells	2.18e-20	Increased	3.111	C5AR1,CCL19,CCR1,CCR5,CD300LF,CR1,CXCL10,CXCL3,CXCL5,CYBB,FCER1G,FCN1,HAMP,IL1B,IL1RN,ITGAD,ITGB2,MMP12,MMP8,MMP9,MSR1,OSM,PLA2G7,RETN,SPP1,ST14,TLR7	27	Adipose - Subcutaneous	Myeloid_Sum
Cell-To-Cell Signaling and Interaction	Binding of blood cells	2.29e-20	Increased	4.463	C1QA,CCL19,CCL7,CCR1,CCR5,CD209,CD86,CR1,CXCL1,CXCL10,CXCL3,CYBB,DCSTAMP,FCER1G,FCGR1A,FCGR3A/FCGR3B,IL1B,ITGAD,ITGAX,ITGB2,MARCO,MSR1,OLR1,OSM,RGS1,SIGLEC7,SPP1,TLR7,TREM2,TYROBP	30	Adipose - Subcutaneous	Myeloid_Sum
Cellular Movement	Cell movement	2.33e-20	Increased	4.502	ACP5,AQP9,C5AR1,CCL13,CCL18,CCL19,CCL7,CCR1,CCR5,CD209,CD300A,CD300LB,CD300LF,CD86,CDCP1,CEMIP,CHI3L1,CR1,CXCL1,CXCL10,CXCL3,CXCL5,CYBB,EREG,FCER1G,FCER2,FCGR3A/FCGR3B,FCN1,HAMP,HAS1,IGHV3-11,IGHV3-30,IGHV3-33,IGHV4-59,IGKV1-39,IGKV3-20,IGLV2-23,IGLV3-19,IGLV6-57,IL1B,IL1RN,ITGAD,ITGAX,ITGB2,LYZ,MARCO,MATK,MMP12,MMP7,MMP8,MMP9,MSR1,NR0B1,OLR1,OSM,PLA2G7,RARRES1,RETN,RGS1,RNASE2,SLC22A16,SPP1,ST14…	66	Adipose - Subcutaneous	Myeloid_Sum
Immunological Disease	Systemic autoimmune syndrome	3e-20		0.748	AQP9,C1QA,C5AR1,CCL13,CCL18,CCL19,CCL7,CCR1,CCR5,CD180,CD300A,CD300C,CD52,CD86,CEMIP,CHI3L1,CR1,CXCL1,CXCL10,CXCL3,CXCL5,CYBB,FCER1G,FCER2,FCGR1A,FCGR1B,FCGR3A/FCGR3B,FCN1,HAMP,HCST,IL1B,IL1RN,ITGAX,ITGB2,KMO,LILRB4,LST1,LY86,LYZ,MMP8,MMP9,OSM,PLEK,RETN,RGS1,RNASE2,SLAMF7,SPP1,TLR7,TYROBP	50	Adipose - Subcutaneous	Myeloid_Sum
Cell-To-Cell Signaling and Interaction,Hematological System Development and Function,Immune Cell Trafficking,Inflammatory Response	Activation of phagocytes	4.81e-20	Increased	3.092	C5AR1,CCL13,CCL7,CD209,CD300A,CD300LB,CD300LF,CD86,CHI3L1,CR1,CXCL1,CXCL10,CXCL3,CXCL5,CYBB,FCER1G,FCGR3A/FCGR3B,IL1B,IL1RN,ITGB2,MMP9,MSR1,OSM,RNASE2,SPP1,TLR7,TREM2,TYROBP	28	Adipose - Subcutaneous	Myeloid_Sum
Cellular Function and Maintenance	Function of phagocytes	6.71e-20		NA	BCL2A1,CCR1,CD209,CD300A,CD300LF,CHI3L1,CXCL10,CYBB,FCER1G,FCER2,FCGR1A,IL1B,ITGAD,LILRB4,MARCO,MMP12,MMP7,MMP9,MSR1,RGS1,SPP1,TLR7,TREM2,TYROBP	24	Adipose - Subcutaneous	Myeloid_Sum
Inflammatory Response	Inflammatory response	7.12e-20	Increased	3.734	AQP9,BCL2A1,C5AR1,CCL13,CCL18,CCL19,CCL7,CCR1,CCR5,CHI3L1,CR1,CXCL1,CXCL10,CXCL3,CXCL5,CYBB,FCER1G,FCGR1A,FCGR3A/FCGR3B,GAL,IL1B,IL1RN,ITGB2,LILRB4,LYZ,MARCO,MMP7,MMP8,MMP9,MSR1,OLR1,OSM,PLA2G7,RGS1,RNASE2,SPP1,TLR7,TREM2,TYROBP	39	Adipose - Subcutaneous	Myeloid_Sum
Cellular Function and Maintenance	Function of blood cells	7.41e-20		NA	AQP9,BCL2A1,CCR1,CCR5,CD209,CD300A,CD300LF,CD86,CHI3L1,CXCL10,CYBB,FCER1G,FCER2,FCGR1A,GPR84,HCST,IFI30,IL1B,ITGAD,ITGB2,LILRB4,MARCO,MMP12,MMP7,MMP9,MSR1,PCLAF,RGS1,SPP1,TLR7,TREM2,TYROBP	32	Adipose - Subcutaneous	Myeloid_Sum
Cellular Movement,Hematological System Development and Function,Immune Cell Trafficking	Cell movement of antigen presenting cells	1.27e-19	Increased	3.89	C5AR1,CCL19,CCL7,CCR1,CCR5,CD209,CD86,CR1,CXCL1,CXCL10,CXCL3,CYBB,FCN1,HAMP,IL1B,IL1RN,ITGB2,MARCO,MMP12,MMP7,MMP9,RETN,RNASE2,SPP1,ST14,TLR7,TREM2,TYROBP	28	Adipose - Subcutaneous	Myeloid_Sum
Cellular Movement,Hematological System Development and Function,Immune Cell Trafficking,Inflammatory Response	Cellular infiltration by phagocytes	2.55e-19	Increased	3.612	C5AR1,CCL19,CCR1,CCR5,CD300LF,CD86,CR1,CXCL10,CXCL3,CXCL5,CYBB,FCER1G,FCN1,HAMP,IL1B,IL1RN,ITGAD,ITGB2,MMP12,MMP8,MMP9,RETN,SPP1,ST14,TLR7	25	Adipose - Subcutaneous	Myeloid_Sum
Cellular Movement,Hematological System Development and Function,Immune Cell Trafficking	Cellular infiltration by leukocytes	2.98e-19	Increased	3.283	C5AR1,CCL18,CCL19,CCR1,CCR5,CD300LF,CD86,CR1,CXCL10,CXCL3,CXCL5,CYBB,FCER1G,FCN1,HAMP,IL1B,IL1RN,ITGAD,ITGB2,MMP12,MMP8,MMP9,MSR1,OSM,PLA2G7,RETN,SPP1,ST14,TLR7	29	Adipose - Subcutaneous	Myeloid_Sum
Cellular Function and Maintenance	Function of leukocytes	3.25e-19		NA	BCL2A1,CCR1,CCR5,CD209,CD300A,CD300LF,CD86,CHI3L1,CXCL10,CYBB,FCER1G,FCER2,FCGR1A,GPR84,HCST,IFI30,IL1B,ITGAD,ITGB2,LILRB4,MARCO,MMP12,MMP7,MMP9,MSR1,RGS1,SPP1,TLR7,TREM2,TYROBP	30	Adipose - Subcutaneous	Myeloid_Sum
Cell-To-Cell Signaling and Interaction,Hematological System Development and Function	Activation of blood cells	4.75e-19	Increased	3.717	C1QA,C5AR1,CCL13,CCL7,CCR5,CD180,CD209,CD300A,CD300LB,CD300LF,CD86,CHI3L1,CLEC4G,CR1,CXCL1,CXCL10,CXCL3,CXCL5,CYBB,FCER1G,FCGR1A,FCGR3A/FCGR3B,IL1B,IL1RN,ITGAD,ITGB2,MMP9,MSR1,OSM,PLEK,RETN,RNASE2,SIGLEC1,SPP1,TLR7,TREM2,TYROBP	37	Adipose - Subcutaneous	Myeloid_Sum
Cell-To-Cell Signaling and Interaction,Hematological System Development and Function,Immune Cell Trafficking,Inflammatory Response	Activation of leukocytes	1.1e-18	Increased	3.517	C1QA,C5AR1,CCL13,CCL7,CCR5,CD180,CD209,CD300A,CD300LB,CD300LF,CD86,CHI3L1,CLEC4G,CR1,CXCL1,CXCL10,CXCL3,CXCL5,CYBB,FCER1G,FCGR1A,FCGR3A/FCGR3B,IL1B,IL1RN,ITGAD,ITGB2,MMP9,MSR1,OSM,RNASE2,SIGLEC1,SPP1,TLR7,TREM2,TYROBP	35	Adipose - Subcutaneous	Myeloid_Sum
Connective Tissue Disorders,Inflammatory Disease,Organismal Injury and Abnormalities,Skeletal and Muscular Disorders	Rheumatic Disease	1.25e-18	Increased	2.37	AQP9,C1QA,C1QB,C5AR1,CCL13,CCL18,CCL19,CCL7,CCR1,CCR5,CD180,CD300C,CD86,CEMIP,CHI3L1,CR1,CXCL1,CXCL10,CXCL3,CXCL5,FCER1G,FCGR1A,FCGR1B,FCGR3A/FCGR3B,FCN1,FPR3,HAMP,IL1B,IL1RN,ITGAX,ITGB2,LST1,LYZ,MMP12,MMP7,MMP8,MMP9,MSR1,OSM,RETN,RGS1,RNASE2,RRM2,SLAMF7,SPP1,TLR7,TYROBP	47	Adipose - Subcutaneous	Myeloid_Sum
Cell-To-Cell Signaling and Interaction,Cellular Movement,Hematological System Development and Function,Immune Cell Trafficking,Inflammatory Response	Recruitment of phagocytes	1.26e-18	Increased	2.817	C5AR1,CCL19,CCL7,CCR1,CCR5,CD300LB,CHI3L1,CXCL1,CXCL10,CXCL3,CXCL5,FCER2,FCGR3A/FCGR3B,IL1B,IL1RN,ITGB2,LYZ,MMP12,MMP9,OLR1,OSM,SPP1,ST14	23	Adipose - Subcutaneous	Myeloid_Sum
Cellular Function and Maintenance	Function of antigen presenting cells	1.51e-18		NA	BCL2A1,CCR1,CD209,CHI3L1,CXCL10,CYBB,FCER1G,FCER2,FCGR1A,IFI30,IL1B,ITGAD,MARCO,MMP12,MMP7,MMP9,MSR1,RGS1,SPP1,TLR7,TREM2,TYROBP	22	Adipose - Subcutaneous	Myeloid_Sum
Cellular Movement,Hematological System Development and Function,Immune Cell Trafficking	Cellular infiltration by granulocytes	2.01e-18	Increased	2.442	C5AR1,CCL19,CCR1,CCR5,CD300LF,CXCL10,CXCL3,CXCL5,FCER1G,FCN1,IL1B,IL1RN,ITGAD,ITGB2,MMP12,MMP8,MMP9,MSR1,OSM,PLA2G7,SPP1,ST14	22	Adipose - Subcutaneous	Myeloid_Sum
Cellular Movement,Hematological System Development and Function,Immune Cell Trafficking,Inflammatory Response	Cell movement of neutrophils	2.15e-18	Increased	3.982	AQP9,C5AR1,CCL19,CCL7,CCR1,CCR5,CD300LF,CXCL1,CXCL10,CXCL3,CXCL5,CYBB,FCER1G,FCN1,IL1B,IL1RN,ITGAD,ITGB2,MMP12,MMP7,MMP8,MMP9,SPP1,ST14,TLR7	25	Adipose - Subcutaneous	Myeloid_Sum
Hematological System Development and Function,Tissue Development	Accumulation of myeloid cells	2.49e-18		1.838	BCL2A1,C5AR1,CCR1,CD300LB,CR1,CXCL1,CXCL10,CXCL3,FCGR3A/FCGR3B,IL1B,IL1RN,ITGAD,ITGAX,ITGB2,MMP7,MMP8,MMP9,OSM,SPP1,TLR7	20	Adipose - Subcutaneous	Myeloid_Sum
Cell-To-Cell Signaling and Interaction	Activation of cells	4.44e-18	Increased	3.449	BCL2A1,C1QA,C5AR1,CCL13,CCL18,CCL7,CCR5,CD180,CD209,CD300A,CD300LB,CD300LF,CD86,CHI3L1,CLEC4G,CR1,CXCL1,CXCL10,CXCL3,CXCL5,CYBB,FCER1G,FCGR1A,FCGR3A/FCGR3B,IL1B,IL1RN,ITGAD,ITGAX,ITGB2,LILRB4,MMP9,MSR1,OSM,PLEK,RETN,RNASE2,SIGLEC1,SPP1,TLR7,TREM2,TYROBP	41	Adipose - Subcutaneous	Myeloid_Sum
Cell-To-Cell Signaling and Interaction,Hematological System Development and Function	Activation of myeloid cells	1.16e-17	Increased	3.11	C5AR1,CCL13,CCL7,CD300A,CD300LB,CD300LF,CD86,CHI3L1,CR1,CXCL1,CXCL10,CXCL3,CXCL5,CYBB,FCER1G,FCGR3A/FCGR3B,IL1B,IL1RN,ITGB2,MMP9,MSR1,SPP1,TLR7,TREM2,TYROBP	25	Adipose - Subcutaneous	Myeloid_Sum
Hematological System Development and Function,Immune Cell Trafficking,Inflammatory Response,Tissue Development	Accumulation of phagocytes	2.03e-17		1.529	C5AR1,CCR1,CD300LB,CR1,CXCL1,CXCL10,CXCL3,FCGR3A/FCGR3B,IL1B,IL1RN,ITGAD,ITGAX,ITGB2,MMP7,MMP9,SPP1,TLR7,TYROBP	18	Adipose - Subcutaneous	Myeloid_Sum
Cellular Movement,Hematological System Development and Function,Immune Cell Trafficking,Inflammatory Response	Migration of phagocytes	2.72e-17	Increased	3.166	CCL19,CCL7,CCR1,CCR5,CD209,CD300A,CD86,CXCL1,CXCL10,CXCL3,CXCL5,CYBB,IL1B,IL1RN,ITGAX,ITGB2,MMP12,MMP7,MMP9,SPP1,TLR7,TREM2,TYROBP	23	Adipose - Subcutaneous	Myeloid_Sum
Hematological System Development and Function,Immune Cell Trafficking,Inflammatory Response,Tissue Development	Accumulation of granulocytes	2.76e-17		1.41	BCL2A1,C5AR1,CD300LB,CR1,CXCL1,CXCL10,CXCL3,FCGR3A/FCGR3B,IL1B,IL1RN,ITGB2,MMP7,MMP8,MMP9,OSM,SPP1	16	Adipose - Subcutaneous	Myeloid_Sum
Cell-To-Cell Signaling and Interaction,Cellular Movement,Hematological System Development and Function,Immune Cell Trafficking	Recruitment of leukocytes	4.97e-17	Increased	3.246	C5AR1,CCL19,CCL7,CCR1,CCR5,CD300LB,CHI3L1,CXCL1,CXCL10,CXCL3,CXCL5,FCER2,FCGR3A/FCGR3B,IL1B,IL1RN,ITGB2,LYZ,MMP12,MMP9,OLR1,OSM,SPP1,ST14,TLR7	24	Adipose - Subcutaneous	Myeloid_Sum
Cellular Movement,Hematological System Development and Function,Immune Cell Trafficking,Inflammatory Response	Cell movement of macrophages	5.31e-17	Increased	3.887	C5AR1,CCL19,CCR1,CCR5,CR1,CXCL1,CXCL10,CXCL3,CYBB,FCN1,HAMP,IL1B,IL1RN,ITGB2,MMP12,MMP7,MMP9,RETN,SPP1,ST14,TLR7,TREM2,TYROBP	23	Adipose - Subcutaneous	Myeloid_Sum
Cellular Function and Maintenance	Endocytosis	5.33e-17	Increased	3.292	CCL19,CCR5,CD209,CD300A,CLEC4G,CXCL10,CYBB,FCER1G,FCER2,FCGR1A,FCGR1B,FCGR3A/FCGR3B,FCN1,IGHV3-11,IGHV3-30,IGHV3-33,IGHV4-59,IGKV1-39,IGKV3-20,IGLV2-23,IGLV3-19,IGLV6-57,IL1B,ITGB2,MARCO,MMP9,MSR1,SIGLEC1,TREM2,TYROBP	30	Adipose - Subcutaneous	Myeloid_Sum
Inflammatory Response,Organismal Injury and Abnormalities	Inflammation of organ	1.24e-16		1.056	BCL2A1,C1QA,C5AR1,CCL13,CCL18,CCL7,CCR1,CCR5,CD180,CD300LF,CD86,CLEC4G,CR1,CXCL1,CXCL10,CXCL3,CXCL5,CYBB,EREG,FCER1G,FCER2,FCGBP,FCGR1A,FCGR1B,FCGR3A/FCGR3B,GAL,HCST,IFI30,IFNLR1,IGHG4,IL1B,IL1RN,ITGAX,ITGB2,KMO,MMP12,MMP7,MMP8,MMP9,OSM,RRM2,SPP1,ST14,TLR7,TREM2,TYROBP	46	Adipose - Subcutaneous	Myeloid_Sum
Inflammatory Disease	Chronic inflammatory disorder	1.34e-16		-1.185	AQP9,C1QA,C5AR1,CCL13,CCL18,CCL19,CCL7,CCR1,CCR5,CD180,CD300C,CD52,CD86,CEMIP,CHI3L1,CR1,CXCL1,CXCL10,CXCL3,CXCL5,CYBB,EREG,FCGR1A,FCGR1B,FCGR3A/FCGR3B,FCN1,HAMP,IFNLR1,IGHG4,IL1B,IL1RN,ITGB2,KMO,LST1,LYZ,MMP9,OSM,RGS1,RRM2,SPP1,ST14,TLR7	42	Adipose - Subcutaneous	Myeloid_Sum
Cell-To-Cell Signaling and Interaction,Cellular Movement	Recruitment of myeloid cells	1.41e-16	Increased	2.843	C5AR1,CCL19,CCL7,CCR1,CCR5,CD300LB,CHI3L1,CXCL1,CXCL10,CXCL3,CXCL5,FCER2,FCGR3A/FCGR3B,IL1B,IL1RN,ITGB2,LYZ,MMP12,MMP9,OLR1,SPP1,ST14	22	Adipose - Subcutaneous	Myeloid_Sum
Humoral Immune Response,Inflammatory Response	Complement activation	1.52e-16		NA	C1QA,C1QB,C1QC,CR1,FCN1,IGHG4,IGHV3-11,IGHV3-30,IGHV3-33,IGHV4-59,IGKV1-39,IGKV3-20,IGLV2-23,IGLV3-19,IGLV6-57	15	Adipose - Subcutaneous	Myeloid_Sum
Cellular Compromise,Inflammatory Response	Degranulation of phagocytes	1.98e-16		0.574	C5AR1,CD300A,CHI3L1,CHIT1,CR1,CXCL1,CXCL3,CYBB,FCER1G,FCGR1A,FCGR3A/FCGR3B,FCN1,GPR84,HK3,IL1B,ITGAX,ITGB2,LILRA3,LILRB4,LYZ,MMP8,MMP9,NFAM1,OLR1,RETN,RNASE2,TYROBP	27	Adipose - Subcutaneous	Myeloid_Sum
Cellular Growth and Proliferation,Lymphoid Tissue Structure and Development	Proliferation of lymphatic system cells	3.23e-16		0.217	BCL2A1,C5AR1,CCL19,CCR5,CD180,CD209,CD300A,CD300C,CD86,CHI3L1,CLEC4G,CR1,CXCL10,CXCL3,CYBB,FCER1G,FCER2,FCGR3A/FCGR3B,GAL,IL1B,IL1RN,IL4I1,ITGAD,ITGAX,ITGB2,LILRB4,LST1,LY86,MMP9,OSM,SIGLEC1,SLAMF7,SPP1,TLR7,TYROBP	35	Adipose - Subcutaneous	Myeloid_Sum
Cell-To-Cell Signaling and Interaction,Inflammatory Response	Immune response of leukocytes	4.95e-16	Increased	3.738	C5AR1,CCL19,CD180,CD86,CLEC4G,CXCL1,CXCL10,CXCL3,FCER1G,FCGR1A,FCGR3A/FCGR3B,FCN1,IL1B,ITGAX,ITGB2,LILRB4,MARCO,MSR1,OSM,SIGLEC1,TLR7,TREM2,TYROBP	23	Adipose - Subcutaneous	Myeloid_Sum
Cellular Compromise,Inflammatory Response	Degranulation of neutrophils	6.25e-16		NA	C5AR1,CD300A,CHI3L1,CHIT1,CR1,CXCL1,CXCL3,CYBB,FCER1G,FCGR3A/FCGR3B,FCN1,GPR84,HK3,ITGAX,ITGB2,LILRA3,LYZ,MMP8,MMP9,NFAM1,OLR1,RETN,RNASE2,TYROBP	24	Adipose - Subcutaneous	Myeloid_Sum
Humoral Immune Response,Inflammatory Response	Classical complement pathway	7.04e-16		NA	C1QA,C1QB,C1QC,IGHG4,IGHV3-11,IGHV3-30,IGHV3-33,IGHV4-59,IGKV1-39,IGKV3-20,IGLV2-23,IGLV3-19,IGLV6-57	13	Adipose - Subcutaneous	Myeloid_Sum
Cell-To-Cell Signaling and Interaction,Inflammatory Response	Response of phagocytes	7.47e-16	Increased	3.12	C5AR1,CCL19,CCR1,CCR5,CXCL1,CXCL10,CXCL3,FCER1G,FCGR1A,FCGR3A/FCGR3B,FCN1,IL1B,ITGAX,ITGB2,MARCO,OSM,SIGLEC1,TLR7,TREM2,TYROBP	20	Adipose - Subcutaneous	Myeloid_Sum
Cellular Movement,Hematological System Development and Function,Immune Cell Trafficking,Inflammatory Response	Infiltration by neutrophils	9.65e-16	Increased	3.143	C5AR1,CCR1,CCR5,CD300LF,CXCL10,CXCL3,CXCL5,FCER1G,FCN1,IL1B,IL1RN,ITGAD,ITGB2,MMP12,MMP8,MMP9,SPP1,ST14	18	Adipose - Subcutaneous	Myeloid_Sum
Hematological System Development and Function,Inflammatory Response,Tissue Morphology	Quantity of phagocytes	1.04e-15		1.26	BCL2A1,C1QA,C5AR1,CCL19,CCL7,CCR1,CCR5,CD300A,CD86,CLEC4G,CXCL10,CYBB,FCER1G,FCGR1A,IL1B,IL1RN,ITGAD,ITGB2,LILRB4,MMP12,MMP8,MMP9,SPP1,TLR7,TREM2,TYROBP	26	Adipose - Subcutaneous	Myeloid_Sum
Cell-To-Cell Signaling and Interaction,Cellular Movement,Hematological System Development and Function,Immune Cell Trafficking,Inflammatory Response	Recruitment of neutrophils	1.21e-15	Increased	2.566	C5AR1,CCL19,CCR1,CD300LB,CHI3L1,CXCL1,CXCL10,CXCL3,CXCL5,FCGR3A/FCGR3B,IL1B,IL1RN,ITGB2,LYZ,MMP12,MMP9,OLR1,SPP1	18	Adipose - Subcutaneous	Myeloid_Sum
Cellular Compromise,Inflammatory Response	Degranulation of cells	1.41e-15		1.171	C5AR1,CCR1,CD300A,CHI3L1,CHIT1,CR1,CXCL1,CXCL3,CYBB,FCER1G,FCGR1A,FCGR3A/FCGR3B,FCN1,GPR84,HK3,IL1B,ITGAX,ITGB2,LILRA3,LILRB4,LYZ,MMP8,MMP9,NFAM1,OLR1,PLEK,RETN,RNASE2,TYROBP	29	Adipose - Subcutaneous	Myeloid_Sum
Cell-To-Cell Signaling and Interaction,Cellular Movement,Hematological System Development and Function,Immune Cell Trafficking	Recruitment of granulocytes	1.53e-15	Increased	2.877	C5AR1,CCL19,CCR1,CD300LB,CHI3L1,CXCL1,CXCL10,CXCL3,CXCL5,FCER2,FCGR3A/FCGR3B,IL1B,IL1RN,ITGB2,LYZ,MMP12,MMP9,OLR1,SPP1	19	Adipose - Subcutaneous	Myeloid_Sum
Connective Tissue Disorders,Inflammatory Disease,Inflammatory Response,Organismal Injury and Abnormalities,Skeletal and Muscular Disorders	Inflammation of joint	1.74e-15	Increased	2.185	AQP9,C1QA,C5AR1,CCL13,CCL18,CCL19,CCL7,CCR1,CCR5,CD180,CD300C,CD86,CEMIP,CHI3L1,CR1,CXCL1,CXCL10,CXCL3,CXCL5,FCER1G,FCGR1A,FCGR3A/FCGR3B,FCN1,HAMP,IL1B,IL1RN,ITGB2,LST1,LYZ,MMP12,MMP7,MMP9,MSR1,OSM,RETN,SPP1,TLR7,TYROBP	38	Adipose - Subcutaneous	Myeloid_Sum
Inflammatory Response	Inflammation of absolute anatomical region	2.49e-15		1.066	C1QA,C5AR1,CCL18,CCL7,CCR1,CCR5,CD180,CD300LF,CD86,CLEC4G,CR1,CXCL1,CXCL10,CXCL3,CXCL5,CYBB,EREG,FCER1G,FCGR1A,FCGR1B,FCGR3A/FCGR3B,GAL,HCST,IFI30,IFNLR1,IGHG4,IL1B,IL1RN,ITGAX,ITGB2,KMO,MMP12,MMP7,MMP8,MMP9,OSM,SPP1,ST14,TLR7,TREM2,TYROBP	41	Adipose - Subcutaneous	Myeloid_Sum
Hematological System Development and Function,Immune Cell Trafficking,Inflammatory Response,Tissue Development	Accumulation of neutrophils	3.5e-15		1.309	C5AR1,CD300LB,CR1,CXCL1,CXCL10,CXCL3,FCGR3A/FCGR3B,IL1B,IL1RN,ITGB2,MMP7,MMP9,SPP1	13	Adipose - Subcutaneous	Myeloid_Sum
Cellular Movement,Hematological System Development and Function,Immune Cell Trafficking,Inflammatory Response	Chemotaxis of leukocytes	4.55e-15	Increased	3.409	AQP9,C5AR1,CCL13,CCL18,CCL19,CCL7,CCR1,CCR5,CXCL1,CXCL10,CXCL3,CXCL5,CYBB,FCER1G,IL1B,ITGB2,MARCO,MMP7,MMP9,PLA2G7,RGS1,RNASE2,SPP1	23	Adipose - Subcutaneous	Myeloid_Sum
Cell-To-Cell Signaling and Interaction,Cellular Movement,Hematological System Development and Function,Immune Cell Trafficking	Recruitment of antigen presenting cells	6.06e-15		1.121	C5AR1,CCL19,CCL7,CCR1,CCR5,CXCL10,CXCL3,FCER2,IL1B,IL1RN,ITGB2,MMP12,MMP9,OSM,SPP1	15	Adipose - Subcutaneous	Myeloid_Sum
Cellular Development,Cellular Growth and Proliferation,Hematological System Development and Function,Lymphoid Tissue Structure and Development	Proliferation of immune cells	6.88e-15		0.316	BCL2A1,C5AR1,CCL19,CCR5,CD180,CD209,CD300A,CD300C,CD86,CLEC4G,CR1,CXCL3,CYBB,FCER1G,FCER2,FCGR3A/FCGR3B,GAL,IL1B,IL1RN,IL4I1,ITGAD,ITGAX,ITGB2,LILRB4,LST1,LY86,MMP9,OSM,SIGLEC1,SLAMF7,SPP1,TLR7,TYROBP	33	Adipose - Subcutaneous	Myeloid_Sum
Hematological System Development and Function,Tissue Morphology	Quantity of leukocytes	6.9e-15		1.607	BCL2A1,C1QA,C5AR1,CCL19,CCL7,CCR1,CCR5,CD180,CD300A,CD300LF,CD86,CHI3L1,CLEC4G,CXCL10,CYBB,FCER1G,FCGR1A,HCST,IL1B,IL1RN,ITGAD,ITGB2,LILRB4,MATK,MMP12,MMP8,MMP9,OSM,PCLAF,RGS1,SIGLEC1,SPP1,ST14,TLR7,TREM2,TYROBP	36	Adipose - Subcutaneous	Myeloid_Sum
Inflammatory Response	Inflammation of body cavity	7.38e-15		0.348	C1QA,C5AR1,CCL18,CCL7,CCR1,CCR5,CD180,CD300LF,CD86,CLEC4G,CR1,CXCL1,CXCL10,CXCL3,CXCL5,CYBB,EREG,FCGR1A,FCGR1B,FCGR3A/FCGR3B,IFNLR1,IGHG4,IL1B,IL1RN,ITGAX,ITGB2,KMO,MMP12,MMP7,MMP8,MMP9,OSM,SPP1,ST14,TLR7,TREM2,TYROBP	37	Adipose - Subcutaneous	Myeloid_Sum
Cell-To-Cell Signaling and Interaction	Response of myeloid cells	7.91e-15	Increased	2.959	C5AR1,CCR1,CCR5,CXCL1,CXCL10,CXCL3,FCER1G,FCGR1A,FCGR3A/FCGR3B,FCN1,IL1B,ITGAX,ITGB2,MARCO,OSM,SIGLEC1,TLR7,TREM2,TYROBP	19	Adipose - Subcutaneous	Myeloid_Sum
Cellular Development,Cellular Growth and Proliferation,Hematological System Development and Function,Lymphoid Tissue Structure and Development	Proliferation of lymphocytes	8e-15		0.231	BCL2A1,C5AR1,CCL19,CCR5,CD180,CD209,CD300A,CD300C,CD86,CLEC4G,CR1,CYBB,FCER1G,FCER2,FCGR3A/FCGR3B,GAL,IL1B,IL1RN,IL4I1,ITGAD,ITGAX,ITGB2,LILRB4,LST1,LY86,MMP9,OSM,SIGLEC1,SLAMF7,SPP1,TLR7,TYROBP	32	Adipose - Subcutaneous	Myeloid_Sum
Endocrine System Disorders,Gastrointestinal Disease,Immunological Disease,Metabolic Disease,Organismal Injury and Abnormalities	Insulin-dependent diabetes mellitus	8.39e-15		NA	CCL19,CCR1,CCR5,CD180,CD300A,CD300C,CD86,CXCL10,CYBB,FCER1G,FCER2,FCGR1A,HCST,IL1B,ITGAX,ITGB2,KMO,LILRB4,LST1,LY86,LYZ,PLEK,RETN,RGS1,TYROBP	25	Adipose - Subcutaneous	Myeloid_Sum
Hematological System Development and Function,Tissue Morphology	Quantity of antigen presenting cells	1.02e-14		1.998	BCL2A1,C5AR1,CCL19,CCL7,CCR5,CD86,CXCL10,CYBB,FCER1G,IL1B,IL1RN,ITGAD,ITGB2,LILRB4,MMP12,MMP8,MMP9,SPP1,TLR7,TREM2,TYROBP	21	Adipose - Subcutaneous	Myeloid_Sum
Cellular Movement	Transmigration of cells	1.23e-14	Increased	2.501	CCL19,CCL7,CCR1,CCR5,CD209,CD300A,CD86,CXCL1,CXCL10,CXCL3,CXCL5,IL1B,ITGAX,ITGB2,MMP9,SPP1,ST14	17	Adipose - Subcutaneous	Myeloid_Sum
Endocrine System Disorders,Gastrointestinal Disease,Metabolic Disease,Organismal Injury and Abnormalities	Diabetes mellitus	1.62e-14		NA	CCL19,CCR1,CCR5,CD180,CD300A,CD300C,CD52,CD86,CHI3L1,COL22A1,CR1,CXCL10,CYBB,FBP1,FCER1G,FCER2,FCGR1A,FCGR1B,FCGR3A/FCGR3B,GAL,HCST,IL1B,IL1RN,ITGAX,ITGB2,KCNJ5,KMO,KYNU,LILRB4,LST1,LY86,LYZ,MMP9,MSR1,NR0B1,OLR1,PLEK,RETN,RGS1,SPP1,TYROBP	41	Adipose - Subcutaneous	Myeloid_Sum
Metabolic Disease,Organismal Injury and Abnormalities	Glucose metabolism disorder	2.07e-14		1.046	C1QA,CCL19,CCR1,CCR5,CD180,CD300A,CD300C,CD52,CD86,CHI3L1,COL22A1,CR1,CXCL1,CXCL10,CYBB,FBP1,FCER1G,FCER2,FCGR1A,FCGR1B,FCGR3A/FCGR3B,GAL,HCST,IL1B,IL1RN,ITGAX,ITGB2,KCNJ5,KMO,KYNU,LILRB4,LST1,LY86,LYZ,MMP9,MSR1,NR0B1,OLR1,OSM,PLEK,RETN,RGS1,SPP1,TLR7,TYROBP	45	Adipose - Subcutaneous	Myeloid_Sum
Cellular Development,Cellular Growth and Proliferation	Proliferation of blood cells	2.47e-14		0.049	BCL2A1,C5AR1,CCL19,CCR5,CD180,CD209,CD300A,CD300C,CD86,CLEC4G,CR1,CXCL10,CXCL3,CYBB,FCER1G,FCER2,FCGR3A/FCGR3B,GAL,IL1B,IL1RN,IL4I1,ITGAD,ITGAX,ITGB2,LILRB4,LST1,LY86,MMP9,OSM,SIGLEC1,SLAMF7,SPP1,TLR7,TYROBP	34	Adipose - Subcutaneous	Myeloid_Sum
Protein Synthesis	Production of protein	2.91e-14		0.012	C1QA,C5AR1,CCR1,CCR5,CD180,CD86,CHI3L1,CXCL10,FCER1G,FCER2,FCGR1A,ITGB2,LILRB4,LY86,MARCO,MMP9,MSR1,RGS1,SIGLEC1,TLR7,TYROBP	21	Adipose - Subcutaneous	Myeloid_Sum
Immunological Disease	Hypersensitive reaction	3.68e-14		-0.482	CCL13,CCL18,CCR1,CCR5,CD300A,CD300LF,CHIT1,CXCL10,FCER1G,FCER2,FCGBP,FCGR1A,FCGR1B,FCGR3A/FCGR3B,GPR84,IFI30,IL1B,IL1RN,ITGB2,LILRB4,MMP9,OSM,PLA2G7,SPP1	24	Adipose - Subcutaneous	Myeloid_Sum
Cellular Movement	Migration of myeloid cells	4.64e-14	Increased	2.33	CCL19,CCL7,CCR1,CCR5,CD300A,CXCL1,CXCL10,CXCL3,CXCL5,CYBB,IL1B,ITGAX,ITGB2,MMP7,MMP9,SPP1,TLR7	17	Adipose - Subcutaneous	Myeloid_Sum
Inflammatory Response,Respiratory Disease	Inflammation of respiratory system component	5.46e-14		1.657	C5AR1,CCL13,CCL18,CCL7,CCR1,CCR5,CD180,CD300LF,CD86,CHI3L1,CXCL1,CXCL10,CXCL3,CYBB,FCGR1A,FCGR1B,FCGR3A/FCGR3B,IL1B,IL1RN,LYZ,MMP12,MMP8,MMP9,OSM,PLA2G7,RETN,TLR7	27	Adipose - Subcutaneous	Myeloid_Sum
Connective Tissue Disorders,Immunological Disease,Inflammatory Disease,Inflammatory Response,Organismal Injury and Abnormalities,Skeletal and Muscular Disorders	Rheumatoid arthritis	6.23e-14		NA	AQP9,C1QA,C5AR1,CCL13,CCL18,CCL19,CCL7,CCR1,CCR5,CD180,CD300C,CD86,CEMIP,CHI3L1,CR1,CXCL1,CXCL10,CXCL3,CXCL5,FCGR3A/FCGR3B,FCN1,HAMP,IL1B,IL1RN,ITGB2,LST1,LYZ,MMP9,OSM,SPP1,TLR7	31	Adipose - Subcutaneous	Myeloid_Sum
Connective Tissue Disorders,Organismal Injury and Abnormalities,Skeletal and Muscular Disorders	Non-traumatic arthropathy	9.54e-14		NA	AQP9,C1QA,C5AR1,CCL13,CCL18,CCL19,CCL7,CCR1,CCR5,CD180,CD300C,CD86,CEMIP,CHI3L1,CR1,CXCL1,CXCL10,CXCL3,CXCL5,FCGR3A/FCGR3B,FCN1,HAMP,IL1B,IL1RN,ITGB2,LST1,LYZ,MMP12,MMP7,MMP9,OSM,SPP1,TLR7	33	Adipose - Subcutaneous	Myeloid_Sum
Humoral Immune Response,Protein Synthesis	Production of antibody	1.11e-13		-0.891	C1QA,CCR1,CCR5,CD180,CD86,CHI3L1,CXCL10,FCER1G,FCER2,FCGR1A,ITGB2,LILRB4,LY86,MARCO,MMP9,MSR1,RGS1,SIGLEC1,TLR7,TYROBP	20	Adipose - Subcutaneous	Myeloid_Sum
Cellular Function and Maintenance	Receptor-mediated endocytosis	2.4e-13		NA	CCL19,CD300A,FCGR1A,FCGR1B,IGHV3-11,IGHV3-30,IGHV3-33,IGHV4-59,IGKV1-39,IGKV3-20,IGLV2-23,IGLV3-19,IGLV6-57,IL1B,ITGB2,MARCO,MSR1	17	Adipose - Subcutaneous	Myeloid_Sum
Humoral Immune Response,Protein Synthesis	Quantity of immunoglobulin	3.83e-13		-1.001	C1QA,CCR1,CCR5,CD180,CD86,CHI3L1,CXCL10,FCER1G,FCER2,FCGR1A,ITGB2,LILRB4,LY86,MARCO,MMP9,MSR1,RGS1,SIGLEC1,TYROBP	19	Adipose - Subcutaneous	Myeloid_Sum
Cell-To-Cell Signaling and Interaction,Inflammatory Response	Immune response of phagocytes	4.07e-13	Increased	2.786	CCL19,CXCL1,CXCL10,CXCL3,FCER1G,FCGR1A,FCGR3A/FCGR3B,FCN1,IL1B,ITGAX,ITGB2,MARCO,OSM,SIGLEC1,TLR7,TREM2,TYROBP	17	Adipose - Subcutaneous	Myeloid_Sum
Cellular Movement,Hematological System Development and Function,Immune Cell Trafficking,Inflammatory Response	Cellular infiltration by macrophages	4.43e-13	Increased	3.013	C5AR1,CCR1,CCR5,CR1,CXCL10,CYBB,FCN1,HAMP,IL1B,IL1RN,ITGB2,MMP9,RETN,SPP1,ST14,TLR7	16	Adipose - Subcutaneous	Myeloid_Sum
Cellular Function and Maintenance,Hematological System Development and Function	Function of myeloid cells	6.09e-13		NA	CCR1,CXCL10,CYBB,FCER1G,FCER2,FCGR1A,IL1B,ITGAD,MARCO,MMP12,MMP7,MMP9,MSR1,SPP1,TREM2,TYROBP	16	Adipose - Subcutaneous	Myeloid_Sum
Cellular Function and Maintenance,Hematological System Development and Function	Function of macrophages	7.89e-13		NA	CCR1,CXCL10,CYBB,FCER1G,FCER2,FCGR1A,IL1B,ITGAD,MARCO,MMP12,MMP7,MSR1,SPP1,TREM2,TYROBP	15	Adipose - Subcutaneous	Myeloid_Sum
Cell Signaling,Molecular Transport,Vitamin and Mineral Metabolism	Mobilization of Ca2+	8.29e-13	Increased	2.745	C5AR1,CCL18,CCL19,CCL7,CCR1,CCR5,CD180,CD300A,CXCL1,CXCL10,CXCL3,CXCL5,FCER1G,FCER2,FCGR1A,FCGR3A/FCGR3B,GAL,IL4I1,ITGB2,LILRB4	20	Adipose - Subcutaneous	Myeloid_Sum
Cellular Movement,Hematological System Development and Function,Immune Cell Trafficking	Cell movement of mononuclear leukocytes	9.33e-13	Increased	3.03	CCL13,CCL18,CCL19,CCL7,CCR1,CCR5,CD209,CD300A,CD86,CXCL1,CXCL10,CXCL3,IL1B,ITGAX,ITGB2,MMP12,MMP9,OSM,PLA2G7,RETN,RGS1,SPP1,ST14,TLR7	24	Adipose - Subcutaneous	Myeloid_Sum
Cellular Movement,Hematological System Development and Function,Immune Cell Trafficking	Transmigration of leukocytes	9.74e-13		1.925	CCL19,CCL7,CCR1,CCR5,CD209,CD300A,CD86,CXCL10,CXCL3,CXCL5,IL1B,ITGAX,ITGB2,MMP9	14	Adipose - Subcutaneous	Myeloid_Sum
Cellular Movement,Hematological System Development and Function,Immune Cell Trafficking,Inflammatory Response	Chemotaxis of phagocytes	1e-12	Increased	3.339	AQP9,C5AR1,CCL19,CCL7,CCR1,CCR5,CXCL1,CXCL10,CXCL3,CXCL5,CYBB,FCER1G,IL1B,ITGB2,MARCO,MMP7,PLA2G7,RNASE2,SPP1	19	Adipose - Subcutaneous	Myeloid_Sum
Cell-To-Cell Signaling and Interaction,Hematological System Development and Function,Inflammatory Response	Binding of phagocytes	1.06e-12	Increased	2.635	CCR1,CD209,CR1,CXCL1,CXCL10,CXCL3,CYBB,FCGR1A,FCGR3A/FCGR3B,IL1B,ITGAX,ITGB2,MARCO,MSR1,SIGLEC7,TREM2	16	Adipose - Subcutaneous	Myeloid_Sum
Cellular Movement,Hematological System Development and Function,Immune Cell Trafficking,Inflammatory Response	Cell movement of monocytes	1.28e-12	Increased	2.916	CCL19,CCL7,CCR1,CD300A,CXCL10,CXCL3,IL1B,ITGAX,ITGB2,MMP12,MMP9,PLA2G7,RETN,SPP1,TLR7	15	Adipose - Subcutaneous	Myeloid_Sum
Inflammatory Disease,Inflammatory Response,Organismal Injury and Abnormalities,Respiratory Disease	Inflammation of lung	1.85e-12		1.321	CCL18,CCL7,CCR1,CCR5,CD180,CD300LF,CD86,CXCL1,CXCL3,CYBB,FCGR1A,FCGR1B,FCGR3A/FCGR3B,IL1B,IL1RN,MMP12,MMP8,MMP9,OSM,TLR7	20	Adipose - Subcutaneous	Myeloid_Sum
Cellular Movement	Chemotaxis	2.1e-12	Increased	3.564	AQP9,C5AR1,CCL13,CCL18,CCL19,CCL7,CCR1,CCR5,CXCL1,CXCL10,CXCL3,CXCL5,CYBB,FCER1G,IL1B,ITGB2,MARCO,MMP7,MMP9,OSM,PLA2G7,RGS1,RNASE2,SPP1,TREM2	25	Adipose - Subcutaneous	Myeloid_Sum
Cellular Movement,Hematological System Development and Function,Immune Cell Trafficking,Inflammatory Response	Migration of neutrophils	2.47e-12	Increased	2.484	CCL19,CCR1,CCR5,CXCL1,CXCL3,CXCL5,CYBB,IL1B,ITGB2,MMP7,MMP9,SPP1,TLR7	13	Adipose - Subcutaneous	Myeloid_Sum
Cell-To-Cell Signaling and Interaction	Binding of myeloid cells	2.86e-12	Increased	2.514	CCL7,CCR1,CXCL1,CXCL10,CXCL3,CYBB,FCGR1A,FCGR3A/FCGR3B,IL1B,ITGAD,ITGAX,ITGB2,MARCO,MSR1,SIGLEC7,TREM2	16	Adipose - Subcutaneous	Myeloid_Sum
Cell Signaling,Cell-To-Cell Signaling and Interaction	Cytokine and chemokine mediated signaling pathway	3.03e-12		NA	CCL19,CCR1,CCR5,CD86,CXCL1,CXCL10,EREG,FCER2,IFNLR1,IGHG4,IL1B,IL1RN,ITGAX,ITGB2,MMP9,OSM	16	Adipose - Subcutaneous	Myeloid_Sum
Cell-To-Cell Signaling and Interaction,Hematological System Development and Function,Immune Cell Trafficking,Inflammatory Response	Activation of antigen presenting cells	3.17e-12	Increased	2.899	CCL7,CD209,CD86,CHI3L1,CR1,CXCL10,CXCL5,CYBB,FCER1G,FCGR1A,IL1B,IL1RN,MMP9,MSR1,OSM,RNASE2,TLR7,TREM2,TYROBP	19	Adipose - Subcutaneous	Myeloid_Sum
Cellular Movement,Hematological System Development and Function,Immune Cell Trafficking	Migration of antigen presenting cells	3.41e-12	Increased	2.588	CCL19,CCL7,CCR5,CD209,CD86,CXCL1,CXCL10,CXCL3,CYBB,IL1B,IL1RN,MMP12,SPP1,TREM2,TYROBP	15	Adipose - Subcutaneous	Myeloid_Sum
Cellular Movement,Hematological System Development and Function,Immune Cell Trafficking	Migration of granulocytes	4.08e-12	Increased	2.142	CCL19,CCR1,CCR5,CXCL1,CXCL10,CXCL3,CXCL5,CYBB,IL1B,ITGB2,MMP7,MMP9,SPP1,TLR7	14	Adipose - Subcutaneous	Myeloid_Sum
Cellular Movement	Chemotaxis of myeloid cells	5.88e-12	Increased	3.5	AQP9,C5AR1,CCL13,CCL19,CCL7,CCR1,CCR5,CXCL1,CXCL10,CXCL3,CXCL5,CYBB,FCER1G,IL1B,ITGB2,MMP7,PLA2G7,SPP1	18	Adipose - Subcutaneous	Myeloid_Sum
Inflammatory Response	Immune response of cells	6.29e-12	Increased	4.462	C1QA,C5AR1,CCL19,CD180,CD86,CLEC4G,CR1,CXCL1,CXCL10,CXCL3,FCER1G,FCGR1A,FCGR3A/FCGR3B,FCN1,IL1B,ITGAX,ITGB2,LILRB4,MARCO,MSR1,OSM,SIGLEC1,TLR7,TREM2,TYROBP	25	Adipose - Subcutaneous	Myeloid_Sum
Cell-To-Cell Signaling and Interaction,Cellular Movement,Hematological System Development and Function,Immune Cell Trafficking,Inflammatory Response	Recruitment of macrophages	8.23e-12		1.213	C5AR1,CCL7,CCR1,CCR5,CXCL10,FCER2,IL1B,IL1RN,ITGB2,MMP12,MMP9,SPP1	12	Adipose - Subcutaneous	Myeloid_Sum
Cell-To-Cell Signaling and Interaction,Cellular Movement,Immune Cell Trafficking	Attraction of leukocytes	8.98e-12	Increased	3.083	C5AR1,CCL18,CCL19,CCL7,CCR5,CXCL1,CXCL10,CXCL3,CXCL5,IL1B	10	Adipose - Subcutaneous	Myeloid_Sum
Cell Signaling,Cellular Function and Maintenance,Molecular Transport,Vitamin and Mineral Metabolism	Flux of Ca2+	1.06e-11	Increased	2.816	CCL18,CCL19,CCL7,CCR1,CCR5,CD300A,CR1,CXCL1,CXCL10,CXCL3,CXCL5,CYBB,FCGR1A,FCGR3A/FCGR3B,FPR3,IL1B,ITGB2,KCNJ5	18	Adipose - Subcutaneous	Myeloid_Sum
Hematological System Development and Function,Tissue Morphology	Quantity of myeloid cells	1.11e-11		1.846	BCL2A1,C1QA,C5AR1,CCL7,CCR1,CCR5,CD300A,CLEC4G,CXCL10,CYBB,FCGR1A,IL1B,ITGAD,ITGB2,LILRB4,MMP12,MMP8,MMP9,PCLAF,SPP1,TLR7,TREM2,TYROBP	23	Adipose - Subcutaneous	Myeloid_Sum
Cell-To-Cell Signaling and Interaction,Hematological System Development and Function,Inflammatory Response	Binding of professional phagocytic cells	1.34e-11	Increased	2.489	CCR1,CD209,CXCL1,CXCL10,CXCL3,CYBB,FCGR1A,FCGR3A/FCGR3B,IL1B,ITGAX,ITGB2,MARCO,MSR1,SIGLEC7,TREM2	15	Adipose - Subcutaneous	Myeloid_Sum
Cell Death and Survival	Cell death of blood cells	1.58e-11		0.358	BCL2A1,C1QA,CCL19,CCR5,CD300A,CD86,CHI3L1,CXCL1,CXCL10,CYBB,FCER1G,FCGR1A,FCGR3A/FCGR3B,HCST,IL1B,IL1RN,ITGB2,LYZ,MMP8,MSR1,OSM,PCLAF,SPP1,ST14,TLR7,TREM2,TYROBP	27	Adipose - Subcutaneous	Myeloid_Sum
Inflammatory Disease,Inflammatory Response,Neurological Disease,Organismal Injury and Abnormalities	Encephalitis	1.71e-11		1.529	CCR1,CCR5,CD300LF,CD86,CXCL10,FCER1G,FCGR1A,FCGR1B,FCGR3A/FCGR3B,GAL,HCST,IFI30,IL1B,IL1RN,ITGAX,MMP8,MMP9,SPP1,TREM2,TYROBP	20	Adipose - Subcutaneous	Myeloid_Sum
Cellular Movement,Hematological System Development and Function,Immune Cell Trafficking	Migration of mononuclear leukocytes	2.73e-11	Increased	2.472	CCL18,CCL19,CCL7,CCR1,CCR5,CD209,CD300A,CD86,CXCL1,CXCL10,CXCL3,IL1B,ITGAX,ITGB2,MMP9,OSM,RGS1,SPP1,ST14,TLR7	20	Adipose - Subcutaneous	Myeloid_Sum
Hematological System Development and Function,Inflammatory Response,Tissue Morphology	Quantity of macrophages	6.28e-11	Increased	2.045	C5AR1,CCL7,CCR5,CXCL10,CYBB,IL1B,ITGAD,ITGB2,LILRB4,MMP12,MMP8,MMP9,SPP1,TLR7,TREM2	15	Adipose - Subcutaneous	Myeloid_Sum
Cellular Movement,Hematological System Development and Function,Immune Cell Trafficking,Inflammatory Response	Migration of macrophages	7.38e-11	Increased	2.18	CCL19,CCR5,CXCL1,CXCL10,CXCL3,CYBB,IL1RN,MMP12,SPP1,TREM2,TYROBP	11	Adipose - Subcutaneous	Myeloid_Sum
Hematological Disease,Immunological Disease	Eosinophilia	7.43e-11		NA	BCL2A1,CCL18,CCR5,CD300LF,CD86,CXCL1,FCER2,FCGR1A,FCGR1B,FCGR3A/FCGR3B,MMP12,OSM,RNASE2,SPP1	14	Adipose - Subcutaneous	Myeloid_Sum
Cell-To-Cell Signaling and Interaction	Activation of lymphatic system cells	9.45e-11	Increased	2.505	C1QA,CCL13,CCL7,CD180,CD209,CD300LF,CD86,CLEC4G,CXCL10,FCER1G,FCGR3A/FCGR3B,IL1B,IL1RN,ITGAD,ITGAX,ITGB2,OSM,SIGLEC1,SPP1,TLR7,TYROBP	21	Adipose - Subcutaneous	Myeloid_Sum
Cellular Function and Maintenance,Inflammatory Response	Phagocytosis	9.9e-11	Increased	3.75	C1QA,CLEC4G,CR1,CXCL10,CYBB,FCER1G,FCER2,FCGR1A,FCGR3A/FCGR3B,FCN1,IL1B,ITGAX,ITGB2,MARCO,MSR1,SIGLEC1,TREM2,TYROBP	18	Adipose - Subcutaneous	Myeloid_Sum
Cell Signaling	Cell surface receptor linked signal transduction	1.17e-10		NA	CCL19,CCR1,CCR5,CD86,CXCL1,CXCL10,EREG,FCER1G,FCER2,IFNLR1,IGHG4,IL1B,IL1RN,ITGAX,ITGB2,MMP9,OSM,PLEK,TYROBP	19	Adipose - Subcutaneous	Myeloid_Sum
Cellular Development,Cellular Growth and Proliferation,Hematological System Development and Function,Hematopoiesis,Lymphoid Tissue Structure and Development,Tissue Development	Leukopoiesis	1.33e-10	Increased	2.558	BCL2A1,C1QC,C5AR1,CCL19,CD209,CD300A,CD86,CHI3L1,CXCL1,CXCL10,CXCL3,CXCL5,CYBB,DCSTAMP,FCER1G,FCGR1A,IL1B,IL1RN,IL4I1,ITGB2,LILRB4,MSR1,NFAM1,OSM,SPP1,TLR7,TREM2,TYROBP	28	Adipose - Subcutaneous	Myeloid_Sum
Hereditary Disorder,Neurological Disease,Organismal Injury and Abnormalities	Peroxisomal acyl CoA oxidase deficiency	1.36e-10		NA	CCL7,CCR1,CXCL5,IL1B,IL1RN,SPP1	6	Adipose - Subcutaneous	Myeloid_Sum
Cell Death and Survival	Cell death of immune cells	1.38e-10		0.633	BCL2A1,C1QA,CCL19,CCR5,CD300A,CD86,CHI3L1,CXCL1,CXCL10,CYBB,FCER1G,FCGR1A,FCGR3A/FCGR3B,HCST,IL1B,IL1RN,ITGB2,LYZ,MMP8,MSR1,SPP1,ST14,TLR7,TREM2,TYROBP	25	Adipose - Subcutaneous	Myeloid_Sum
Cellular Movement,Hematological System Development and Function,Hypersensitivity Response,Immune Cell Trafficking	Cell movement of eosinophils	1.5e-10		1.101	CCL13,CCL19,CCL7,CCR1,CD300LF,CXCL10,IL1B,ITGB2,MMP8,OSM,PLA2G7	11	Adipose - Subcutaneous	Myeloid_Sum
Cell-To-Cell Signaling and Interaction,Hematological System Development and Function	Binding of mononuclear leukocytes	1.51e-10	Increased	2.954	CCL19,CCR1,CCR5,CD209,CD86,CXCL10,FCGR3A/FCGR3B,IL1B,ITGAX,ITGB2,OSM,RGS1,SIGLEC7,SPP1	14	Adipose - Subcutaneous	Myeloid_Sum
Cellular Movement,Hematological System Development and Function,Immune Cell Trafficking,Inflammatory Response	Cell movement of dendritic cells	1.72e-10	Increased	2.114	C5AR1,CCL19,CCL7,CCR1,CCR5,CD209,CD86,CXCL10,CYBB,IL1B,MARCO,RNASE2,SPP1	13	Adipose - Subcutaneous	Myeloid_Sum
Hematological System Development and Function,Inflammatory Response,Tissue Morphology	Quantity of dendritic cells	2.03e-10		0.45	BCL2A1,C5AR1,CCL19,CD86,FCER1G,IL1B,IL1RN,ITGB2,MMP9,SPP1,TLR7,TYROBP	12	Adipose - Subcutaneous	Myeloid_Sum
Gastrointestinal Disease,Inflammatory Response	Inflammation of gastrointestinal tract	2.34e-10		-1.486	BCL2A1,CCL18,CCR1,CCR5,CD86,CLEC4G,CXCL1,CXCL10,CXCL3,CXCL5,EREG,FCER2,IGHG4,IL1B,IL1RN,KMO,MMP12,MMP7,MMP9,SPP1,ST14	21	Adipose - Subcutaneous	Myeloid_Sum
Cell-To-Cell Signaling and Interaction,Cellular Growth and Proliferation	Stimulation of cells	2.42e-10	Increased	2.868	C5AR1,CCL13,CCL18,CCL19,CCL7,CD209,CD52,CD86,CXCL10,CXCL3,CXCL5,GAL,IL1B,IL1RN,LILRB4,OSM,SPP1	17	Adipose - Subcutaneous	Myeloid_Sum
Cell-To-Cell Signaling and Interaction,Hematological System Development and Function,Immune Cell Trafficking,Inflammatory Response	Activation of granulocytes	2.47e-10	Increased	2.397	C5AR1,CCL7,CD300A,CD300LF,CXCL1,CXCL3,FCGR3A/FCGR3B,IL1B,IL1RN,ITGB2,SPP1	11	Adipose - Subcutaneous	Myeloid_Sum
Cellular Movement,Hematological System Development and Function,Immune Cell Trafficking,Inflammatory Response	Transmigration of phagocytes	2.54e-10		0.335	CCL19,CCL7,CD209,CD300A,CXCL3,CXCL5,IL1B,ITGAX,ITGB2,MMP9	10	Adipose - Subcutaneous	Myeloid_Sum
Dermatological Diseases and Conditions,Infectious Diseases,Organismal Injury and Abnormalities	Lepromatous leprosy	2.54e-10		NA	CCR1,CHIT1,FCER1G,LILRA3,LY86,MARCO,MSR1,SIGLEC7	8	Adipose - Subcutaneous	Myeloid_Sum
Cellular Function and Maintenance	Engulfment of blood cells	2.66e-10	Increased	2.826	CD209,CLEC4G,CXCL10,FCER1G,FCGR1A,FCGR3A/FCGR3B,FCN1,IL1B,ITGAX,ITGB2,MARCO,MSR1,SIGLEC1,TREM2	14	Adipose - Subcutaneous	Myeloid_Sum
Cell-To-Cell Signaling and Interaction,Hematological System Development and Function,Inflammatory Response	Response of neutrophils	3.1e-10	Increased	2.2	C5AR1,CXCL1,CXCL10,CXCL3,FCER1G,FCGR3A/FCGR3B,ITGAX,ITGB2,TREM2,TYROBP	10	Adipose - Subcutaneous	Myeloid_Sum
Lymphoid Tissue Structure and Development,Tissue Morphology	Quantity of lymphatic system cells	3.37e-10		1.072	BCL2A1,C5AR1,CCL19,CCR1,CCR5,CD180,CD300LF,CD86,CHI3L1,CLEC4G,CXCL10,FCER1G,FCGR1A,HCST,IL1B,ITGAD,ITGB2,LILRB4,MATK,MMP9,OSM,PCLAF,RGS1,SIGLEC1,SPP1,ST14,TYROBP	27	Adipose - Subcutaneous	Myeloid_Sum
Lymphoid Tissue Structure and Development,Tissue Morphology	Quantity of lymphoid cells	3.37e-10		0.936	BCL2A1,C5AR1,CCL19,CCR1,CCR5,CD180,CD300LF,CD86,CHI3L1,CLEC4G,CXCL10,FCER1G,FCGR1A,HCST,IL1B,ITGAD,ITGB2,LILRB4,MATK,MMP9,OSM,RGS1,SIGLEC1,SPP1,ST14,TYROBP	26	Adipose - Subcutaneous	Myeloid_Sum
Cardiovascular Disease,Organismal Injury and Abnormalities	Atherosclerosis	3.37e-10		1.824	CCR1,CCR5,CDCP1,CHI3L1,CXCL10,EREG,IL1B,ITGAX,ITGB2,MMP12,MMP8,MMP9,MSR1,OLR1,PLA2G7,RETN,RGS1,SPP1,ST14,TREM2	20	Adipose - Subcutaneous	Myeloid_Sum
Cellular Function and Maintenance	Ion homeostasis of cells	3.7e-10	Increased	2.951	C5AR1,CCL13,CCL18,CCL19,CCL7,CCR1,CCR5,CD300A,CD52,CR1,CXCL1,CXCL10,CXCL3,CXCL5,CYBB,FCGR1A,FCGR3A/FCGR3B,FPR3,HAMP,IL1B,ITGB2,KCNJ5,SPP1	23	Adipose - Subcutaneous	Myeloid_Sum
Cell-To-Cell Signaling and Interaction	Response of myeloid leukocytes	4.29e-10		1.741	C5AR1,CXCL1,CXCL10,CXCL3,FCER1G,FCGR3A/FCGR3B,IL1B,ITGAX,ITGB2,TREM2,TYROBP	11	Adipose - Subcutaneous	Myeloid_Sum
Inflammatory Disease,Inflammatory Response,Organismal Injury and Abnormalities,Respiratory Disease	Inflammation of airway	4.51e-10		0.816	C5AR1,CCL13,CCL7,CD300LF,CD86,CHI3L1,CXCL10,FCGR1A,FCGR1B,FCGR3A/FCGR3B,IL1B,IL1RN,LYZ,MMP12,MMP9,OSM,PLA2G7,RETN	18	Adipose - Subcutaneous	Myeloid_Sum
Cell-To-Cell Signaling and Interaction	Activation of lymphoid cells	4.83e-10	Increased	2.894	C1QA,CCL13,CCL7,CD180,CD209,CD86,CLEC4G,CXCL10,FCER1G,FCGR3A/FCGR3B,IL1B,IL1RN,ITGAD,ITGAX,ITGB2,OSM,SIGLEC1,SPP1,TLR7,TYROBP	20	Adipose - Subcutaneous	Myeloid_Sum
Cell Death and Survival	Apoptosis of blood cells	4.84e-10		-0.79	BCL2A1,C1QA,CCL19,CCR5,CHI3L1,CXCL1,CYBB,FCER1G,FCGR1A,FCGR3A/FCGR3B,IL1B,IL1RN,ITGB2,MMP8,MSR1,OSM,PCLAF,SPP1,ST14,TLR7,TREM2	21	Adipose - Subcutaneous	Myeloid_Sum
Antimicrobial Response,Inflammatory Response	Antimicrobial response	4.92e-10		1.961	CCL19,CD86,CHIT1,CXCL10,FCER1G,FCGR1A,IFNLR1,IGKV3-20,IL1B,ITGAX,LYZ,MMP12,MMP7,MSR1,OSM,RNASE2,TLR7	17	Adipose - Subcutaneous	Myeloid_Sum
Cell-To-Cell Signaling and Interaction,Hematological System Development and Function	Interaction of lymphocytes	5.08e-10	Increased	3.111	CCL19,CCR1,CCR5,CD209,CD86,CXCL10,FCGR3A/FCGR3B,IL1B,ITGB2,OSM,RGS1,SIGLEC7,SPP1	13	Adipose - Subcutaneous	Myeloid_Sum
Dermatological Diseases and Conditions,Organismal Injury and Abnormalities	Psoriasis	5.13e-10		1	AQP9,CHIT1,CXCL1,CXCL10,CXCL3,CXCL5,FCGR1A,FCGR1B,FCGR3A/FCGR3B,GAL,IFI30,IL1B,IL1RN,ITGB2,KYNU,MMP12,MMP9,OSM,PCLAF,RARRES1,RGS1,SLAMF7	22	Adipose - Subcutaneous	Myeloid_Sum
Cell-To-Cell Signaling and Interaction,Cellular Function and Maintenance,Inflammatory Response	Phagocytosis of blood cells	5.37e-10	Increased	2.781	CLEC4G,CXCL10,FCER1G,FCGR1A,FCGR3A/FCGR3B,FCN1,IL1B,ITGAX,ITGB2,MARCO,MSR1,SIGLEC1,TREM2	13	Adipose - Subcutaneous	Myeloid_Sum
Cellular Movement,Hematological System Development and Function,Immune Cell Trafficking,Inflammatory Response	Chemotaxis of mononuclear leukocytes	5.66e-10	Increased	2.445	CCL13,CCL18,CCL19,CCL7,CCR1,CCR5,CXCL10,CXCL3,IL1B,MMP9,PLA2G7,RGS1,SPP1	13	Adipose - Subcutaneous	Myeloid_Sum
Cell-To-Cell Signaling and Interaction,Cellular Growth and Proliferation,Hematological System Development and Function	Stimulation of leukocytes	7.01e-10	Increased	2.173	C5AR1,CCL13,CCL19,CCL7,CD209,CD52,CD86,CXCL10,CXCL3,CXCL5,IL1B,IL1RN,LILRB4	13	Adipose - Subcutaneous	Myeloid_Sum
Cellular Movement,Hematological System Development and Function,Immune Cell Trafficking,Inflammatory Response	Chemotaxis of granulocytes	7.39e-10	Increased	3.214	AQP9,C5AR1,CCL13,CCL19,CCL7,CXCL1,CXCL10,CXCL3,CXCL5,FCER1G,IL1B,ITGB2,SPP1	13	Adipose - Subcutaneous	Myeloid_Sum
Hematological System Development and Function,Tissue Morphology	Quantity of mononuclear leukocytes	7.83e-10		0.623	BCL2A1,C5AR1,CCL19,CCR1,CCR5,CD180,CD300LF,CD86,CHI3L1,CLEC4G,CXCL10,FCER1G,FCGR1A,HCST,ITGAD,ITGB2,LILRB4,MATK,MMP9,OSM,RGS1,SIGLEC1,SPP1,ST14,TLR7,TYROBP	26	Adipose - Subcutaneous	Myeloid_Sum
Cell Death and Survival	Cell death of phagocytes	8.38e-10		-0.36	BCL2A1,C1QA,CCL19,CCR5,CXCL1,CYBB,FCER1G,IL1B,IL1RN,ITGB2,LYZ,MMP8,MSR1,TREM2	14	Adipose - Subcutaneous	Myeloid_Sum
Cellular Movement,Hematological System Development and Function,Immune Cell Trafficking,Inflammatory Response	Chemotaxis of antigen presenting cells	8.91e-10		1.727	C5AR1,CCL19,CCL7,CCR1,CCR5,CXCL10,CYBB,IL1B,MARCO,MMP7,RNASE2,SPP1	12	Adipose - Subcutaneous	Myeloid_Sum
Cellular Development,Cellular Growth and Proliferation,Hematological System Development and Function,Humoral Immune Response,Lymphoid Tissue Structure and Development	Proliferation of B lymphocytes	9.39e-10		-0.913	BCL2A1,CD180,CD300A,CD300C,CD86,CYBB,FCER2,FCGR3A/FCGR3B,IL1B,IL1RN,IL4I1,LILRB4,LY86,SLAMF7,TLR7,TYROBP	16	Adipose - Subcutaneous	Myeloid_Sum
Cellular Movement,Hematological System Development and Function,Immune Cell Trafficking,Inflammatory Response,Lymphoid Tissue Structure and Development	Chemotaxis of lymphocytes	1.04e-09	Increased	2.015	CCL13,CCL18,CCL19,CCL7,CCR1,CCR5,CXCL10,CXCL3,MMP9,RGS1,SPP1	11	Adipose - Subcutaneous	Myeloid_Sum
Cell Death and Survival	Cell death of myeloid cells	1.05e-09		0.042	BCL2A1,C1QA,CCR5,CXCL1,CYBB,FCER1G,FCGR1A,IL1B,IL1RN,ITGB2,LYZ,MMP8,MSR1,TREM2	14	Adipose - Subcutaneous	Myeloid_Sum
Cardiovascular Disease,Organismal Injury and Abnormalities	Vaso-occlusion	1.15e-09		1.824	CCR1,CCR5,CDCP1,CHI3L1,CXCL10,EREG,IL1B,ITGAX,ITGB2,MMP12,MMP8,MMP9,MSR1,OLR1,PLA2G7,RETN,RGS1,RRM2,SPP1,ST14,TREM2	21	Adipose - Subcutaneous	Myeloid_Sum
Cellular Movement,Hematological System Development and Function,Immune Cell Trafficking	Influx of leukocytes	1.23e-09		1.706	CXCL1,CXCL3,CXCL5,CYBB,IL1B,ITGB2,MARCO,MMP9,MSR1	9	Adipose - Subcutaneous	Myeloid_Sum
Digestive System Development and Function,Gastrointestinal Disease,Hepatic System Development and Function,Hepatic System Disease,Inflammatory Disease,Inflammatory Response,Organ Development,Organismal Injury and Abnormalities	Inflammation of liver	1.25e-09		-0.354	CCL7,CCR5,CLEC4G,CXCL1,CXCL10,CXCL3,CXCL5,FCGR1A,FCGR1B,FCGR3A/FCGR3B,IFNLR1,IL1RN,ITGB2,MMP9,SPP1,TLR7,TYROBP	17	Adipose - Subcutaneous	Myeloid_Sum
Cellular Movement,Hematological System Development and Function,Immune Cell Trafficking,Inflammatory Response	Chemotaxis of neutrophils	1.42e-09	Increased	3.062	AQP9,C5AR1,CCL19,CCL7,CXCL1,CXCL10,CXCL3,CXCL5,FCER1G,IL1B,ITGB2,SPP1	12	Adipose - Subcutaneous	Myeloid_Sum
Tissue Morphology	Quantity of cells	1.5e-09		1.621	BCL2A1,C1QA,C5AR1,CCL19,CCL7,CCR1,CCR5,CD180,CD300A,CD300LF,CD86,CHI3L1,CLEC4G,CXCL1,CXCL10,CYBB,FCER1G,FCER2,FCGR1A,GAL,HCST,IL1B,IL1RN,ITGAD,ITGB2,LILRB4,MATK,MMP12,MMP7,MMP8,MMP9,MSR1,NR0B1,OSM,PCLAF,RGS1,SIGLEC1,SPP1,ST14,TLR7,TREM2,TYROBP	42	Adipose - Subcutaneous	Myeloid_Sum
Cellular Function and Maintenance	Engulfment of leukocytes	1.51e-09	Increased	2.817	CD209,CLEC4G,CXCL10,FCER1G,FCGR1A,FCGR3A/FCGR3B,FCN1,IL1B,ITGB2,MARCO,MSR1,SIGLEC1,TREM2	13	Adipose - Subcutaneous	Myeloid_Sum
Hematological System Development and Function,Lymphoid Tissue Structure and Development,Tissue Morphology	Quantity of lymphocytes	1.65e-09		0.727	BCL2A1,C5AR1,CCL19,CCR1,CCR5,CD180,CD300LF,CD86,CHI3L1,CLEC4G,CXCL10,FCER1G,FCGR1A,HCST,ITGAD,ITGB2,LILRB4,MATK,MMP9,OSM,RGS1,SIGLEC1,SPP1,ST14,TYROBP	25	Adipose - Subcutaneous	Myeloid_Sum
Cell-To-Cell Signaling and Interaction,Hematological System Development and Function	Binding of lymphocytes	1.89e-09	Increased	2.777	CCL19,CCR1,CD209,CD86,CXCL10,FCGR3A/FCGR3B,IL1B,ITGB2,OSM,RGS1,SIGLEC7,SPP1	12	Adipose - Subcutaneous	Myeloid_Sum
Cellular Movement,Hematological System Development and Function,Immune Cell Trafficking,Inflammatory Response	Chemotaxis of dendritic cells	2.07e-09		1.123	C5AR1,CCL19,CCL7,CCR1,CCR5,CXCL10,IL1B,MARCO,RNASE2	9	Adipose - Subcutaneous	Myeloid_Sum
Cellular Movement,Hematological System Development and Function,Immune Cell Trafficking	Cellular infiltration by mononuclear leukocytes	2.33e-09	Increased	2.251	CCL18,CCL19,CCR1,CCR5,CD86,CXCL10,IL1B,MMP12,MMP9,OSM,RETN,SPP1,ST14	13	Adipose - Subcutaneous	Myeloid_Sum
Gastrointestinal Disease,Immunological Disease,Ophthalmic Disease,Organismal Injury and Abnormalities	SjÃ¶gren syndrome	2.5e-09		NA	CCL18,CCL19,CCR5,CXCL10,CXCL3,MATK,MMP9,OSM,SPP1,TLR7	10	Adipose - Subcutaneous	Myeloid_Sum
Cell-To-Cell Signaling and Interaction,Cellular Function and Maintenance,Inflammatory Response	Phagocytosis of leukocytes	2.92e-09	Increased	2.779	CLEC4G,CXCL10,FCER1G,FCGR1A,FCGR3A/FCGR3B,FCN1,IL1B,ITGB2,MARCO,MSR1,SIGLEC1,TREM2	12	Adipose - Subcutaneous	Myeloid_Sum
Cell-To-Cell Signaling and Interaction,Hematological System Development and Function,Immune Cell Trafficking,Inflammatory Response	Activation of lymphocytes	3.1e-09	Increased	2.753	C1QA,CCL13,CCL7,CD180,CD209,CD86,CLEC4G,CXCL10,FCER1G,FCGR3A/FCGR3B,IL1B,IL1RN,ITGAD,ITGB2,OSM,SIGLEC1,SPP1,TLR7,TYROBP	19	Adipose - Subcutaneous	Myeloid_Sum
Cellular Movement,Hematological System Development and Function,Immune Cell Trafficking	Lymphocyte migration	3.28e-09	Increased	2.484	CCL18,CCL19,CCL7,CCR1,CCR5,CD209,CD86,CXCL1,CXCL10,CXCL3,IL1B,ITGB2,MMP9,OSM,RGS1,SPP1,ST14	17	Adipose - Subcutaneous	Myeloid_Sum
Cell-To-Cell Signaling and Interaction,Hematological System Development and Function,Inflammatory Response	Immune response of neutrophils	3.36e-09	Increased	2.2	CXCL1,CXCL10,CXCL3,FCER1G,FCGR3A/FCGR3B,ITGAX,ITGB2,TREM2,TYROBP	9	Adipose - Subcutaneous	Myeloid_Sum
Dermatological Diseases and Conditions,Infectious Diseases,Organismal Injury and Abnormalities	Leprosy	3.36e-09		NA	CCL13,CCR1,CHIT1,FCER1G,LILRA3,LY86,MARCO,MSR1,SIGLEC7	9	Adipose - Subcutaneous	Myeloid_Sum
Cell Death and Survival	Apoptosis of leukocytes	3.71e-09		-0.494	BCL2A1,C1QA,CCL19,CCR5,CHI3L1,CXCL1,CYBB,FCER1G,FCGR1A,FCGR3A/FCGR3B,IL1B,IL1RN,ITGB2,MMP8,MSR1,SPP1,ST14,TLR7,TREM2	19	Adipose - Subcutaneous	Myeloid_Sum
Infectious Diseases	Streptococcal infection	4.16e-09		NA	C1QA,FCGR1A,FCGR1B,FCGR3A/FCGR3B,IL1B,LYZ,RETN	7	Adipose - Subcutaneous	Myeloid_Sum
Cellular Movement,Hematological System Development and Function,Immune Cell Trafficking	Cell movement of lymphocytes	4.79e-09	Increased	2.575	CCL13,CCL18,CCL19,CCL7,CCR1,CCR5,CD209,CD86,CXCL1,CXCL10,CXCL3,IL1B,ITGB2,MMP9,OSM,RGS1,SPP1,ST14	18	Adipose - Subcutaneous	Myeloid_Sum
Cell-To-Cell Signaling and Interaction	Binding of bacteria	4.92e-09		1.331	CD209,ITGB2,LYZ,MARCO,MSR1,SIGLEC7,TREM2	7	Adipose - Subcutaneous	Myeloid_Sum
Molecular Transport	Release of metal	5.27e-09	Increased	2.149	CCL19,CCR5,CYBB,FCER1G,FCGR1A,FPR3,HAMP,HCST,IL1B,OSM,RGS1,SPP1,ST14	13	Adipose - Subcutaneous	Myeloid_Sum
Cell Death and Survival,Cellular Compromise	Toxicity of cells	6.01e-09	Increased	2.265	CCL13,CCL7,CD300A,CYBB,FCER1G,FCGR1A,FCGR3A/FCGR3B,HCST,IL1RN,ITGB2,SIGLEC7,SLAMF7,TYROBP	13	Adipose - Subcutaneous	Myeloid_Sum
Cellular Function and Maintenance	Engulfment of phagocytes	6.64e-09	Increased	2.638	CD209,CXCL10,FCER1G,FCGR1A,FCGR3A/FCGR3B,FCN1,IL1B,ITGB2,MARCO,MSR1,SIGLEC1,TREM2	12	Adipose - Subcutaneous	Myeloid_Sum
Organismal Injury and Abnormalities,Respiratory Disease	Damage of lung	6.84e-09	Increased	2.106	C5AR1,CCR1,CCR5,CD180,ITGB2,KMO,MARCO,MMP12,MMP7,MMP8,OLR1,RETN,TLR7	13	Adipose - Subcutaneous	Myeloid_Sum
Cell-To-Cell Signaling and Interaction,Hematological System Development and Function,Immune Cell Trafficking,Inflammatory Response	Activation of neutrophils	6.91e-09	Increased	2.158	C5AR1,CCL7,CXCL1,CXCL3,FCGR3A/FCGR3B,IL1B,IL1RN,ITGB2,SPP1	9	Adipose - Subcutaneous	Myeloid_Sum
Connective Tissue Disorders,Dermatological Diseases and Conditions,Inflammatory Disease,Organismal Injury and Abnormalities,Skeletal and Muscular Disorders	Scleroderma	7.99e-09		NA	CCL13,CCL7,FCGR1A,FCGR1B,FCGR3A/FCGR3B,FPR3,IL1B,RGS1,RRM2,TLR7	10	Adipose - Subcutaneous	Myeloid_Sum
Cell-To-Cell Signaling and Interaction,Cellular Function and Maintenance,Inflammatory Response	Phagocytosis of cells	8.59e-09	Increased	3.497	C1QA,CLEC4G,CR1,CXCL10,FCER1G,FCGR1A,FCGR3A/FCGR3B,FCN1,IL1B,ITGAX,ITGB2,MARCO,MSR1,SIGLEC1,TREM2	15	Adipose - Subcutaneous	Myeloid_Sum
Molecular Transport	Quantity of metal ion	9.91e-09	Increased	2.32	C5AR1,CCL13,CCL19,CCL7,CCR1,CCR5,CXCL10,CXCL3,CYBB,FCER1G,FCGR3A/FCGR3B,GAL,IL1B,LILRB4,LYZ,OSM,RGS1,SPP1	18	Adipose - Subcutaneous	Myeloid_Sum
Cell Death and Survival	Apoptosis of phagocytes	1.18e-08		-1.304	BCL2A1,C1QA,CCL19,CXCL1,CYBB,FCER1G,IL1B,IL1RN,ITGB2,MMP8,MSR1,TREM2	12	Adipose - Subcutaneous	Myeloid_Sum
Cell Death and Survival	Apoptosis of myeloid cells	1.23e-08		-0.748	BCL2A1,C1QA,CXCL1,CYBB,FCER1G,FCGR1A,IL1B,IL1RN,ITGB2,MMP8,MSR1,TREM2	12	Adipose - Subcutaneous	Myeloid_Sum
Cell-To-Cell Signaling and Interaction,Hematological System Development and Function	Interaction of antigen presenting cells	1.24e-08	Increased	2.402	CCR5,CD209,CD86,CXCL3,FCGR1A,ITGB2,MARCO,MSR1,TREM2	9	Adipose - Subcutaneous	Myeloid_Sum
Cell Signaling,Molecular Transport,Vitamin and Mineral Metabolism	Quantity of Ca2+	1.31e-08	Increased	2.158	C5AR1,CCL13,CCL19,CCL7,CCR1,CCR5,CXCL10,CXCL3,FCER1G,FCGR3A/FCGR3B,GAL,IL1B,LILRB4,LYZ,OSM,RGS1,SPP1	17	Adipose - Subcutaneous	Myeloid_Sum
Free Radical Scavenging	Synthesis of reactive oxygen species	1.36e-08	Increased	2.846	C5AR1,CCL13,CCR5,CD52,CYBB,FBP1,FCGR3A/FCGR3B,HK3,IL1B,IL4I1,ITGAX,ITGB2,MSR1,OLR1,RETN,RRM2,SPP1,TLR7,TYROBP	19	Adipose - Subcutaneous	Myeloid_Sum
Cell-To-Cell Signaling and Interaction,Cellular Movement,Immune Cell Trafficking	Attraction of phagocytes	1.65e-08	Increased	2.591	C5AR1,CCL19,CXCL1,CXCL10,CXCL3,CXCL5,IL1B	7	Adipose - Subcutaneous	Myeloid_Sum
Cell-To-Cell Signaling and Interaction,Inflammatory Response	Immune response of antigen presenting cells	2.03e-08	Increased	2.75	CCL19,CD86,FCER1G,FCGR1A,FCN1,IL1B,ITGB2,LILRB4,MARCO,SIGLEC1,TLR7,TREM2	12	Adipose - Subcutaneous	Myeloid_Sum
Gastrointestinal Disease,Hepatic System Disease,Organismal Injury and Abnormalities	Hepatic injury	2.1e-08		0.594	CCR5,CR1,CXCL1,CXCL10,IL1RN,ITGB2,KMO,MMP9,OSM,SPP1	10	Adipose - Subcutaneous	Myeloid_Sum
Organismal Injury and Abnormalities,Respiratory Disease	Lung injury	2.12e-08		1.857	C5AR1,CCR5,CD180,ITGB2,KMO,MARCO,MMP12,MMP7,MMP8,OLR1,RETN,TLR7	12	Adipose - Subcutaneous	Myeloid_Sum
Organismal Injury and Abnormalities	Damage of mice	2.13e-08		1.769	CCR5,CD300A,FCGR3A/FCGR3B,IL1B,IL1RN,MMP12,MMP7,MMP9,SPP1	9	Adipose - Subcutaneous	Myeloid_Sum
Inflammatory Disease,Organismal Injury and Abnormalities	Granuloma	2.16e-08		-0.152	CCR5,CD180,CD52,CD86,CYBB,IL1RN,MMP9,MSR1,SPP1,TLR7,TREM2	11	Adipose - Subcutaneous	Myeloid_Sum
Cellular Function and Maintenance	Uptake of cells	2.17e-08	Increased	2.619	C1QA,CCR5,CD209,FCER1G,MSR1,SIGLEC1,TREM2	7	Adipose - Subcutaneous	Myeloid_Sum
Cellular Function and Maintenance	Engulfment of cells	2.22e-08	Increased	3.571	C1QA,CCL19,CCR5,CD209,CLEC4G,CR1,CXCL10,FCER1G,FCGR1A,FCGR3A/FCGR3B,FCN1,IL1B,ITGAX,ITGB2,MARCO,MSR1,SIGLEC1,TREM2	18	Adipose - Subcutaneous	Myeloid_Sum
Hematological Disease	Hemorrhagic disease	2.26e-08		-0.64	CD209,CD52,CLEC4G,CXCL1,CXCL10,FCER1G,FCGR1A,FCGR1B,FCGR3A/FCGR3B,IL1RN,MMP9,PLEK,SLAMF7,TLR7	14	Adipose - Subcutaneous	Myeloid_Sum
Cell-To-Cell Signaling and Interaction,Hematological System Development and Function,Immune Cell Trafficking,Inflammatory Response	Activation of macrophages	2.29e-08	Increased	2.649	CCL7,CHI3L1,CR1,CXCL10,CXCL5,CYBB,FCER1G,IL1B,IL1RN,MMP9,MSR1,TREM2,TYROBP	13	Adipose - Subcutaneous	Myeloid_Sum
Cellular Function and Maintenance	Cellular homeostasis	2.37e-08	Increased	3.841	BCL2A1,C5AR1,CCL13,CCL18,CCL19,CCL7,CCR1,CCR5,CD209,CD300A,CD52,CD86,CR1,CXCL1,CXCL10,CXCL3,CXCL5,CYBB,FCER1G,FCGR1A,FCGR3A/FCGR3B,FPR3,HAMP,IL1B,IL1RN,IL4I1,ITGB2,KCNJ5,LILRB4,MSR1,OSM,RETN,SPP1,ST14,TLR7,TREM2,TYROBP	37	Adipose - Subcutaneous	Myeloid_Sum
Antimicrobial Response,Inflammatory Response	Antiviral response	2.41e-08		1.961	CCL19,CD86,CXCL10,FCGR1A,IFNLR1,IL1B,ITGAX,MMP12,MSR1,OSM,RNASE2,TLR7	12	Adipose - Subcutaneous	Myeloid_Sum
Cardiovascular Disease,Organismal Injury and Abnormalities	Peripheral vascular disease	2.5e-08		NA	C5AR1,CCL18,CCR1,CCR5,CEMIP,CXCL3,CYBB,FCGR1A,FCGR3A/FCGR3B,IFI30,MMP9,MSR1,OLR1,PLA2G7,RNASE2,SLC16A6,SPP1,TLR7	18	Adipose - Subcutaneous	Myeloid_Sum
Cell Signaling,Molecular Transport,Small Molecule Biochemistry,Vitamin and Mineral Metabolism	Release of Ca2+	2.74e-08	Increased	2.448	CCL19,CCR5,CYBB,FCER1G,FCGR1A,FPR3,HCST,IL1B,OSM,RGS1,SPP1,ST14	12	Adipose - Subcutaneous	Myeloid_Sum
Cellular Function and Maintenance	Internalization of cells	3.09e-08	Increased	2.965	CD209,CLEC4G,CXCL10,FCER1G,FCGR1A,FCGR3A/FCGR3B,FCN1,IL1B,ITGB2,MARCO,MSR1,SIGLEC1,TREM2	13	Adipose - Subcutaneous	Myeloid_Sum
Immunological Disease	Allergy	3.14e-08		-0.923	CCL13,CCL18,CD300A,CD300LF,CXCL1,FCER1G,FCER2,FCGBP,FCGR1A,IFI30,IL1B,IL1RN,LILRB4,MMP9,OSM,PLA2G7,RGS1	17	Adipose - Subcutaneous	Myeloid_Sum
Cardiovascular Disease,Connective Tissue Disorders,Dermatological Diseases and Conditions,Immunological Disease,Inflammatory Disease,Organismal Injury and Abnormalities,Skeletal and Muscular Disorders	Systemic sclerosis	3.3e-08		NA	CCL13,CCL7,FCGR1A,FCGR1B,FCGR3A/FCGR3B,FPR3,IL1B,RGS1,RRM2	9	Adipose - Subcutaneous	Myeloid_Sum
Cell Death and Survival	Cytolysis	3.59e-08		1.582	AQP9,CD52,CR1,FCER1G,FCGR1A,FCGR1B,FCGR3A/FCGR3B,HCST,IL1B,ITGB2,LYZ,SLAMF7,SPP1,TYROBP	14	Adipose - Subcutaneous	Myeloid_Sum
Cellular Movement,Hematological System Development and Function,Immune Cell Trafficking,Inflammatory Response	Influx of neutrophils	3.62e-08		1.446	CXCL1,CXCL5,CYBB,IL1B,ITGB2,MARCO,MSR1	7	Adipose - Subcutaneous	Myeloid_Sum
Cell-To-Cell Signaling and Interaction,Hematological System Development and Function,Immune Cell Trafficking	Binding of granulocytes	3.78e-08		1.75	CCL7,CXCL1,CXCL10,CXCL3,CYBB,FCGR3A/FCGR3B,IL1B,ITGAD,ITGAX,ITGB2	10	Adipose - Subcutaneous	Myeloid_Sum
Free Radical Scavenging	Production of reactive oxygen species	3.85e-08	Increased	2.367	C5AR1,CCL13,CCR5,CD52,CYBB,FBP1,FCGR3A/FCGR3B,HK3,IL1B,IL4I1,ITGAX,ITGB2,MSR1,RETN,SPP1,TYROBP	16	Adipose - Subcutaneous	Myeloid_Sum
Inflammatory Response	Function of immune system	4e-08		NA	CD300A,CD300LF,CLEC4G,CYBB,FCER1G,FCER2,FCGR1A,ITGAD,LILRB4,SPP1	10	Adipose - Subcutaneous	Myeloid_Sum
Cellular Function and Maintenance,Hematological System Development and Function	Engulfment of myeloid cells	4.28e-08	Increased	2.638	CXCL10,FCER1G,FCGR1A,FCGR3A/FCGR3B,FCN1,IL1B,ITGB2,MARCO,MSR1,SIGLEC1,TREM2	11	Adipose - Subcutaneous	Myeloid_Sum
Cardiovascular Disease	Vascular lesion	4.29e-08		0.105	C1QA,CCR1,CCR5,CXCL10,IL1B,MMP12,MMP7,MMP8,MMP9,MSR1,RETN,SPP1,TREM2	13	Adipose - Subcutaneous	Myeloid_Sum
Cell Morphology	Morphology of leukocytes	4.3e-08		NA	CCL7,CCR1,CCR5,CD86,CHI3L1,CLEC4G,FCER1G,IL1RN,ITGB2,LILRB4,MARCO,MMP9,PCLAF,SPP1,TREM2	15	Adipose - Subcutaneous	Myeloid_Sum
Cell Death and Survival,Cellular Compromise	Cytotoxicity of cells	4.33e-08	Increased	2.595	CCL13,CCL7,CD300A,CYBB,FCER1G,FCGR1A,FCGR3A/FCGR3B,HCST,ITGB2,SIGLEC7,SLAMF7,TYROBP	12	Adipose - Subcutaneous	Myeloid_Sum
Infectious Diseases	Parasitic Infection	5.16e-08		-0.113	AQP9,BCL2A1,C5AR1,CCR1,CCR5,FCER1G,FCER2,ITGAD,KCNJ5,RRM2,TLR7	11	Adipose - Subcutaneous	Myeloid_Sum
Connective Tissue Development and Function,Skeletal and Muscular System Development and Function	Resorption of bone	5.4e-08		1.906	ACP5,ATP6V0D2,CCR5,DCSTAMP,FCER1G,FCGR3A/FCGR3B,IL1B,IL1RN,OSM,SPP1,TYROBP	11	Adipose - Subcutaneous	Myeloid_Sum
Gastrointestinal Disease,Inflammatory Disease,Inflammatory Response,Organismal Injury and Abnormalities	Inflammation of large intestine	5.56e-08		-1.611	CCL18,CCR1,CCR5,CD86,CLEC4G,CXCL10,CXCL3,CXCL5,EREG,IGHG4,IL1B,IL1RN,MMP7,MMP9,SPP1,ST14	16	Adipose - Subcutaneous	Myeloid_Sum
Gastrointestinal Disease,Inflammatory Disease	Gastroenteritis	6.96e-08		-1.486	CCL18,CCR1,CCR5,CD86,CLEC4G,CXCL10,CXCL3,CXCL5,EREG,IGHG4,IL1B,IL1RN,KMO,MMP7,MMP9,SPP1,ST14	17	Adipose - Subcutaneous	Myeloid_Sum
Inflammatory Disease,Inflammatory Response,Organismal Injury and Abnormalities,Respiratory Disease	Asthma	6.99e-08		NA	CCL13,CCL7,CHI3L1,CXCL10,FCGR1A,FCGR1B,FCGR3A/FCGR3B,IL1B,IL1RN,MMP12,MMP9,PLA2G7,RETN	13	Adipose - Subcutaneous	Myeloid_Sum
Cell-To-Cell Signaling and Interaction,Hematological System Development and Function,Immune Cell Trafficking,Inflammatory Response	Activation of T lymphocytes	8.19e-08	Increased	2.514	CCL13,CCL7,CD209,CD86,CLEC4G,CXCL10,FCER1G,IL1B,ITGAD,ITGB2,OSM,SIGLEC1,SPP1,TLR7,TYROBP	15	Adipose - Subcutaneous	Myeloid_Sum
Lipid Metabolism,Small Molecule Biochemistry	Synthesis of eicosanoid	8.77e-08		1.585	C5AR1,CD209,CXCL1,CXCL3,EREG,FCER1G,FCGR1A,IL1B,IL1RN,OLR1,OSM,SIGLEC7	12	Adipose - Subcutaneous	Myeloid_Sum
Cellular Movement,Hair and Skin Development and Function	Cell movement of epithelial cell lines	8.96e-08		1.803	CCR1,CCR5,CDCP1,CXCL1,CXCL10,ITGB2,MSR1,OSM,SPP1,ST14	10	Adipose - Subcutaneous	Myeloid_Sum
Cellular Movement,Hematological System Development and Function,Immune Cell Trafficking	Migration of PBMCs	1.09e-07		0.625	CCL19,CCL7,CCR5,CD300A,CXCL10,RGS1	6	Adipose - Subcutaneous	Myeloid_Sum
Organismal Survival	Survival of organism	1.11e-07		-0.493	AQP9,BCL2A1,C5AR1,CCR1,CCR5,CR1,CXCL10,CXCL3,CYBB,EREG,FCGR3A/FCGR3B,IL1B,IL1RN,LYZ,MARCO,MMP12,MMP8,MMP9,OLR1,SPP1,ST14,TLR7,TREM2	23	Adipose - Subcutaneous	Myeloid_Sum
Cellular Development,Hematological System Development and Function,Lymphoid Tissue Structure and Development	Maturation of dendritic cells	1.21e-07	Increased	2.242	CCL19,CD209,CD86,IL1B,ITGB2,RNASE2,TLR7,TREM2,TYROBP	9	Adipose - Subcutaneous	Myeloid_Sum
Connective Tissue Disorders,Developmental Disorder,Hereditary Disorder,Organismal Injury and Abnormalities,Skeletal and Muscular Disorders	Osteopetrosis	1.23e-07	Decreased	-2.387	ATP6V0D2,DCSTAMP,FCER1G,HCST,MMP9,RRM2,TYROBP	7	Adipose - Subcutaneous	Myeloid_Sum
Immunological Disease	Delayed hypersensitive reaction	1.29e-07		0.563	CCR1,CCR5,CHIT1,CXCL10,FCER1G,IL1B,ITGB2,MMP9,SPP1	9	Adipose - Subcutaneous	Myeloid_Sum
Dermatological Diseases and Conditions,Inflammatory Disease,Organismal Injury and Abnormalities	Acne	1.33e-07		NA	CCR1,CCR5,CR1,IL1B,LYZ,MMP8,MMP9,NR0B1	8	Adipose - Subcutaneous	Myeloid_Sum
Organismal Injury and Abnormalities,Respiratory Disease	Chronic obstructive pulmonary disease	1.35e-07		0.225	CCR5,CXCL3,CYBB,IL1B,IL1RN,LYZ,MMP12,MMP8,MMP9,SPP1,TREM2	11	Adipose - Subcutaneous	Myeloid_Sum
Carbohydrate Metabolism,Drug Metabolism,Small Molecule Biochemistry	Synthesis of hyaluronic acid	1.46e-07		1.303	CEMIP,CXCL10,HAS1,IL1B,IL1RN,SPP1	6	Adipose - Subcutaneous	Myeloid_Sum
Cell-To-Cell Signaling and Interaction,Cellular Movement,Immune Cell Trafficking	Attraction of mononuclear leukocytes	1.46e-07	Increased	2.343	CCL18,CCL19,CCL7,CCR5,CXCL10,IL1B	6	Adipose - Subcutaneous	Myeloid_Sum
Cell-mediated Immune Response,Cellular Movement,Hematological System Development and Function,Immune Cell Trafficking	T cell migration	1.53e-07		1.739	CCL18,CCL19,CCR1,CCR5,CD86,CXCL1,CXCL10,IL1B,ITGB2,MMP9,RGS1,SPP1,ST14	13	Adipose - Subcutaneous	Myeloid_Sum
Hematological System Development and Function,Immune Cell Trafficking,Inflammatory Response,Tissue Development	Accumulation of antigen presenting cells	1.55e-07		0.923	C5AR1,CCR1,IL1RN,ITGAD,ITGAX,SPP1,TLR7,TYROBP	8	Adipose - Subcutaneous	Myeloid_Sum
Cellular Function and Maintenance	Engulfment of antigen presenting cells	1.55e-07	Increased	2.419	CD209,FCER1G,FCGR1A,FCN1,IL1B,ITGB2,MARCO,MSR1,SIGLEC1,TREM2	10	Adipose - Subcutaneous	Myeloid_Sum
Cell Death and Survival	Apoptosis of neutrophils	1.66e-07		-0.638	BCL2A1,CXCL1,CYBB,IL1B,IL1RN,ITGB2,MMP8	7	Adipose - Subcutaneous	Myeloid_Sum
Organismal Injury and Abnormalities	Injury of mice	1.66e-07	Increased	2.15	CCR5,CD300A,FCGR3A/FCGR3B,IL1B,MMP12,MMP7,MMP9,SPP1	8	Adipose - Subcutaneous	Myeloid_Sum
Cellular Movement,Hematological System Development and Function,Immune Cell Trafficking,Inflammatory Response	Trafficking of neutrophils	1.75e-07		NA	CXCL1,CXCL3,ITGB2	3	Adipose - Subcutaneous	Myeloid_Sum
Developmental Disorder,Hereditary Disorder,Immunological Disease,Organismal Injury and Abnormalities	Complement component C1q deficiency	1.75e-07		NA	C1QA,C1QB,C1QC	3	Adipose - Subcutaneous	Myeloid_Sum
Cell Death and Survival	Apoptosis of granulocytes	1.79e-07		-0.292	BCL2A1,CXCL1,CYBB,FCGR1A,IL1B,IL1RN,ITGB2,MMP8	8	Adipose - Subcutaneous	Myeloid_Sum
Cellular Function and Maintenance	Endocytosis by eukaryotic cells	1.87e-07	Increased	2.825	CCR5,CD209,CLEC4G,CXCL10,FCER1G,FCGR1A,FCGR3A/FCGR3B,FCN1,IL1B,ITGB2,MARCO,MSR1,SIGLEC1,TREM2	14	Adipose - Subcutaneous	Myeloid_Sum
Cellular Movement,Hematological System Development and Function,Immune Cell Trafficking,Inflammatory Response	Migration of monocytes	1.92e-07		1.698	CCL19,CCL7,CD300A,ITGAX,ITGB2,MMP9,SPP1,TLR7	8	Adipose - Subcutaneous	Myeloid_Sum
Connective Tissue Disorders,Inflammatory Disease,Inflammatory Response,Organismal Injury and Abnormalities,Skeletal and Muscular Disorders	Experimentally-induced arthritis	1.96e-07		0.939	CCR1,CCR5,CD180,FCGR1A,FCGR3A/FCGR3B,IL1B,IL1RN,MMP9,MSR1,SPP1	10	Adipose - Subcutaneous	Myeloid_Sum
Cellular Movement,Hematological System Development and Function	Mobilization of blood cells	2.01e-07	Increased	2.607	CCL7,CCR1,CCR5,CXCL10,CXCL3,IL1B,ITGB2	7	Adipose - Subcutaneous	Myeloid_Sum
Hematological Disease,Immunological Disease,Inflammatory Disease	Eosinophilic inflammation	2.05e-07		NA	BCL2A1,CCL18,CD300LF,CD86,CXCL1,FCER2,MMP12,OSM,SPP1	9	Adipose - Subcutaneous	Myeloid_Sum
Cellular Movement,Hematological System Development and Function,Immune Cell Trafficking	Mobilization of leukocytes	2.21e-07	Increased	2.414	CCL7,CCR1,CCR5,CXCL3,IL1B,ITGB2	6	Adipose - Subcutaneous	Myeloid_Sum
Cell-To-Cell Signaling and Interaction,Cellular Function and Maintenance,Hematological System Development and Function	Phagocytosis of myeloid cells	2.36e-07	Increased	2.442	CXCL10,FCER1G,FCGR1A,FCGR3A/FCGR3B,FCN1,IL1B,ITGB2,MARCO,SIGLEC1,TREM2	10	Adipose - Subcutaneous	Myeloid_Sum
Gastrointestinal Disease,Hepatic System Disease,Organismal Injury and Abnormalities	Liver Damage	2.37e-07		0.241	CCR5,CR1,CXCL1,CXCL10,IL1B,IL1RN,ITGB2,KMO,MMP9,OSM,SPP1	11	Adipose - Subcutaneous	Myeloid_Sum
Cell-To-Cell Signaling and Interaction,Cellular Function and Maintenance,Inflammatory Response	Phagocytosis of phagocytes	2.47e-07	Increased	2.442	CXCL10,FCER1G,FCGR1A,FCGR3A/FCGR3B,FCN1,IL1B,ITGB2,MARCO,SIGLEC1,TREM2	10	Adipose - Subcutaneous	Myeloid_Sum
Hematological System Development and Function,Inflammatory Response,Tissue Morphology	Quantity of neutrophils	2.47e-07		1.237	C1QA,C5AR1,CCR5,CD300A,CYBB,FCGR1A,IL1B,ITGB2,MMP12,MMP8,MMP9,TLR7	12	Adipose - Subcutaneous	Myeloid_Sum
Cardiovascular Disease,Organismal Injury and Abnormalities	Abdominal aortic aneurysm	2.53e-07		NA	CXCL10,MMP12,MMP7,MMP8,MMP9,RETN	6	Adipose - Subcutaneous	Myeloid_Sum
Cardiovascular Disease,Organismal Injury and Abnormalities	Infarction	2.55e-07		1.026	C1QA,CR1,CYBB,FCER1G,FCGR1A,FCGR1B,FCGR3A/FCGR3B,IL1B,IL1RN,ITGB2,KCNJ5,MMP9,OLR1,OSM,TREM2	15	Adipose - Subcutaneous	Myeloid_Sum
Gastrointestinal Disease,Inflammatory Disease,Inflammatory Response,Organismal Injury and Abnormalities	Colitis	2.74e-07		-1.342	CCL18,CCR5,CD86,CLEC4G,CXCL10,CXCL3,CXCL5,EREG,IGHG4,IL1B,IL1RN,MMP7,MMP9,SPP1,ST14	15	Adipose - Subcutaneous	Myeloid_Sum
Cellular Function and Maintenance,Hematological System Development and Function	Function of natural killer T lymphocytes	3.08e-07		NA	CCR5,FCER1G,HCST,TYROBP	4	Adipose - Subcutaneous	Myeloid_Sum
Cellular Movement,Hematological System Development and Function,Immune Cell Trafficking	Cell movement of PBMCs	3.16e-07		0.956	CCL19,CCL7,CCR1,CCR5,CD300A,CXCL10,RGS1	7	Adipose - Subcutaneous	Myeloid_Sum
Immunological Disease,Inflammatory Disease,Inflammatory Response,Neurological Disease,Organismal Injury and Abnormalities	Experimental autoimmune encephalomyelitis	3.21e-07		1.03	CCR1,CD300LF,CD86,CXCL10,FCER1G,GAL,HCST,IFI30,IL1B,IL1RN,ITGAX,MMP9,SPP1,TYROBP	14	Adipose - Subcutaneous	Myeloid_Sum
Cell-mediated Immune Response,Cellular Movement,Hematological System Development and Function,Immune Cell Trafficking	Cell movement of T lymphocytes	3.22e-07		1.97	CCL18,CCL19,CCR1,CCR5,CD86,CXCL10,IL1B,ITGB2,MMP9,RGS1,SPP1,ST14	12	Adipose - Subcutaneous	Myeloid_Sum
Cellular Function and Maintenance	Function of dendritic cells	3.32e-07		NA	BCL2A1,CD209,CHI3L1,MARCO,MMP9,RGS1,TLR7,TYROBP	8	Adipose - Subcutaneous	Myeloid_Sum
Cell Death and Survival,Hematological System Development and Function	Cell viability of myeloid cells	3.54e-07		1.44	BCL2A1,CD300A,FCER1G,FCGR1A,IL1B,ITGB2,MSR1,TYROBP	8	Adipose - Subcutaneous	Myeloid_Sum
Cellular Development,Cellular Growth and Proliferation,Hematological System Development and Function,Hematopoiesis,Lymphoid Tissue Structure and Development,Tissue Development	Hematopoiesis of mononuclear leukocytes	3.74e-07	Increased	2.781	BCL2A1,C5AR1,CCL19,CD209,CD86,CXCL1,CXCL10,CXCL5,DCSTAMP,FCER1G,IL1B,IL1RN,IL4I1,ITGB2,LILRB4,MSR1,NFAM1,OSM,SPP1,TLR7,TYROBP	21	Adipose - Subcutaneous	Myeloid_Sum
Protein Synthesis	Quantity of interleukin	3.9e-07		0.103	C5AR1,IL1B,IL1RN,ITGAD,ITGB2,MMP9,OLR1,SIGLEC1,SPP1	9	Adipose - Subcutaneous	Myeloid_Sum
Gastrointestinal Disease,Organismal Injury and Abnormalities	Benign oral disorder	4.02e-07		NA	CCL18,CCL19,CCR5,CXCL10,CXCL3,FCGR1A,FCGR1B,FCGR3A/FCGR3B,IL1RN,MATK,MMP12,MMP8,MMP9,OSM,SPP1,TLR7	16	Adipose - Subcutaneous	Myeloid_Sum
Cell-To-Cell Signaling and Interaction,Cellular Movement,Hematological System Development and Function,Immune Cell Trafficking	Recruitment of lymphocytes	4.03e-07		1.82	CCL19,CCL7,CCR1,CCR5,CXCL10,CXCL3,IL1B,OSM	8	Adipose - Subcutaneous	Myeloid_Sum
Gastrointestinal Disease,Inflammatory Disease,Inflammatory Response,Organismal Injury and Abnormalities	Inflammation of esophagus	4.09e-07		NA	BCL2A1,CCL18,CXCL1,FCER2,IL1B,MMP12,SPP1	7	Adipose - Subcutaneous	Myeloid_Sum
Humoral Immune Response,Protein Synthesis	Quantity of IgG	4.33e-07		0.454	CCR1,CCR5,CD180,CD86,CXCL10,FCER1G,FCER2,FCGR1A,ITGB2,LY86,TYROBP	11	Adipose - Subcutaneous	Myeloid_Sum
Cellular Movement,Hematological System Development and Function,Immune Cell Trafficking	Cellular infiltration by lymphocytes	4.36e-07		1.673	CCL18,CCL19,CCR1,CCR5,CD86,CXCL10,IL1B,MMP9,SPP1,ST14	10	Adipose - Subcutaneous	Myeloid_Sum
Cell-To-Cell Signaling and Interaction,Cellular Movement,Hematological System Development and Function,Immune Cell Trafficking	Recruitment of inflammatory leukocytes	4.65e-07		NA	CCL7,CXCL10,CXCL3,SPP1,TLR7	5	Adipose - Subcutaneous	Myeloid_Sum
Cellular Development,Cellular Growth and Proliferation,Hematological System Development and Function,Lymphoid Tissue Structure and Development	Cell proliferation of T lymphocytes	4.83e-07		1.567	C5AR1,CCL19,CCR5,CD209,CD86,CLEC4G,CR1,FCER1G,IL1B,IL4I1,ITGAD,ITGAX,ITGB2,LILRB4,MMP9,OSM,SIGLEC1,SPP1,TYROBP	19	Adipose - Subcutaneous	Myeloid_Sum
Hematological System Development and Function,Lymphoid Tissue Structure and Development,Tissue Morphology	Quantity of T lymphocytes	5.12e-07		1.653	BCL2A1,C5AR1,CCL19,CCR1,CCR5,CD86,CHI3L1,CLEC4G,CXCL10,FCER1G,HCST,ITGAD,ITGB2,MMP9,OSM,SIGLEC1,SPP1,ST14	18	Adipose - Subcutaneous	Myeloid_Sum
Cellular Movement,Hematological System Development and Function	Cell movement of hematopoietic progenitor cells	5.24e-07		0.673	CCL13,CCL19,CXCL10,CXCL5,ITGB2,MMP9,RGS1	7	Adipose - Subcutaneous	Myeloid_Sum
Cellular Movement,Hematological System Development and Function,Immune Cell Trafficking,Inflammatory Response	Cellular infiltration of dendritic cells	5.59e-07		1.387	CCL19,CCR5,CD86,CYBB,IL1B	5	Adipose - Subcutaneous	Myeloid_Sum
Cardiovascular Disease,Organismal Injury and Abnormalities	Aortic aneurysm	5.67e-07		NA	CXCL10,MMP12,MMP7,MMP8,MMP9,RETN,SPP1	7	Adipose - Subcutaneous	Myeloid_Sum
Cell-To-Cell Signaling and Interaction,Cellular Movement,Hematological System Development and Function,Immune Cell Trafficking,Inflammatory Response	Chemoattraction of leukocytes	5.88e-07	Increased	2.403	C5AR1,CCL18,CCL19,CXCL1,CXCL10,CXCL3	6	Adipose - Subcutaneous	Myeloid_Sum
Cellular Function and Maintenance,Hypersensitivity Response,Inflammatory Response	Function of mast cells	5.88e-07		NA	CD300A,CD300LF,FCER1G,FCER2,FCGR1A,LILRB4	6	Adipose - Subcutaneous	Myeloid_Sum
Cellular Development,Cellular Growth and Proliferation,Embryonic Development,Hematological System Development and Function,Hematopoiesis,Lymphoid Tissue Structure and Development,Organ Development,Organismal Development,Tissue Development	Lymphopoiesis	6.25e-07	Increased	2.623	BCL2A1,C5AR1,CCL19,CD209,CD86,CXCL1,CXCL10,CXCL5,FCER1G,IL1B,IL1RN,IL4I1,ITGB2,LILRB4,MSR1,NFAM1,OSM,SPP1,TLR7,TYROBP	20	Adipose - Subcutaneous	Myeloid_Sum
Cancer,Organismal Injury and Abnormalities	Secondary tumor	6.32e-07		0.886	ACP5,C5AR1,CCL19,CCR5,CD86,CDCP1,CEMIP,CXCL1,CXCL3,CXCL5,CYBB,DLGAP5,FCGR1A,FCGR1B,FCGR3A/FCGR3B,HCST,IFI30,IL1B,IL1RN,MMP7,MMP8,MMP9,RRM2,SPP1,TLR7	25	Adipose - Subcutaneous	Myeloid_Sum
Cardiovascular Disease,Organismal Injury and Abnormalities	Intermediate disease stage peripheral arterial disease	6.43e-07		NA	C5AR1,CCL18,CCR1,CEMIP,FCGR1A,FCGR3A/FCGR3B,IFI30,SPP1,TLR7	9	Adipose - Subcutaneous	Myeloid_Sum
Cell-To-Cell Signaling and Interaction,Hematological System Development and Function,Immune Cell Trafficking,Inflammatory Response	Binding of neutrophils	6.61e-07		1.499	CXCL1,CXCL10,CXCL3,CYBB,FCGR3A/FCGR3B,IL1B,ITGAX,ITGB2	8	Adipose - Subcutaneous	Myeloid_Sum
Cancer,Hematological Disease,Immunological Disease,Organismal Injury and Abnormalities	Mature T-cell neoplasm	6.79e-07		NA	CCL18,CCL19,CD180,CD52,CD86,CLEC4G,CXCL10,FCER2,IFI30,IL4I1,ITGAX,MMP12,MMP9,OSM,RRM2,TLR7	16	Adipose - Subcutaneous	Myeloid_Sum
Organismal Injury and Abnormalities,Tissue Morphology	Morphology of lesion	7.25e-07		NA	C1QA,CCL19,CR1,CXCL3,FCER1G,IL1B,IL1RN,MMP12,MMP7,MMP9,MSR1,OLR1,OSM,SPP1,TLR7	15	Adipose - Subcutaneous	Myeloid_Sum
Cancer,Organismal Injury and Abnormalities	Growth of tumor	7.46e-07	Increased	2.018	CCL18,CCR1,CCR5,CHI3L1,CLEC4G,CXCL1,CXCL3,CXCL5,CYBB,FCER1G,FCER2,FCGR3A/FCGR3B,HAS1,HCST,IL1B,IL1RN,MMP7,MMP8,MMP9,OLR1,OSM,RRM2,SIGLEC7,SPP1	24	Adipose - Subcutaneous	Myeloid_Sum
Cell Death and Survival,Hematological System Development and Function	Cell viability of mast cells	7.93e-07		1.172	BCL2A1,CD300A,FCER1G,FCGR1A,IL1B	5	Adipose - Subcutaneous	Myeloid_Sum
Cell Signaling,Post-Translational Modification	Tyrosine phosphorylation of protein	8.04e-07	Increased	2.858	CCR1,FCER1G,FCGR1A,IL1B,ITGB2,NFAM1,OSM,SPP1,TREM2,TYROBP	10	Adipose - Subcutaneous	Myeloid_Sum
Cell-To-Cell Signaling and Interaction,Hematological System Development and Function,Immune Cell Trafficking,Inflammatory Response	Adhesion of phagocytes	8.15e-07		1.627	CD209,CR1,CXCL1,CXCL3,CYBB,IL1B,ITGAX,ITGB2,MARCO	9	Adipose - Subcutaneous	Myeloid_Sum
Cell-To-Cell Signaling and Interaction,Hematological System Development and Function	Interaction of T lymphocytes	8.54e-07	Increased	2.961	CCL19,CCR1,CCR5,CD209,CD86,CXCL10,IL1B,ITGB2,SPP1	9	Adipose - Subcutaneous	Myeloid_Sum
Hematological System Development and Function,Immune Cell Trafficking,Inflammatory Response,Tissue Development	Accumulation of macrophages	8.99e-07		1.294	C5AR1,CCR1,IL1RN,ITGAD,ITGAX,SPP1,TLR7	7	Adipose - Subcutaneous	Myeloid_Sum
Cellular Movement,Hematological System Development and Function,Immune Cell Trafficking	Trafficking of leukocytes	9.05e-07		1.98	CCL19,CCR5,CXCL1,CXCL10,CXCL3,ITGB2	6	Adipose - Subcutaneous	Myeloid_Sum
Cell-To-Cell Signaling and Interaction,Hematological System Development and Function,Immune Cell Trafficking,Inflammatory Response	Binding of bone marrow-derived macrophages	9.22e-07		NA	CXCL3,ITGB2,MSR1,TREM2	4	Adipose - Subcutaneous	Myeloid_Sum
Cellular Movement	Trafficking of myeloid cells	9.22e-07		NA	CCR5,CXCL1,CXCL3,ITGB2	4	Adipose - Subcutaneous	Myeloid_Sum
Cellular Movement,Hematological System Development and Function	Extravasation of phagocytes	9.36e-07		NA	CCR1,CCR5,CXCL1,IL1B,ITGB2	5	Adipose - Subcutaneous	Myeloid_Sum
Cell-To-Cell Signaling and Interaction,Cellular Growth and Proliferation,Hematological System Development and Function	Stimulation of granulocytes	9.36e-07	Increased	2.219	C5AR1,CCL13,CCL7,CXCL3,CXCL5	5	Adipose - Subcutaneous	Myeloid_Sum
Cellular Movement,Hematological System Development and Function,Humoral Immune Response,Immune Cell Trafficking,Inflammatory Response,Lymphoid Tissue Structure and Development	Chemotaxis of B lymphocytes	9.36e-07		NA	CCL13,CCL18,CCL19,MMP9,RGS1	5	Adipose - Subcutaneous	Myeloid_Sum
Cancer,Hematological Disease,Immunological Disease,Organismal Injury and Abnormalities	Natural killer/T-cell lymphoma	9.8e-07		NA	CCL18,CCL19,CD52,CD86,CXCL10,IL4I1,OSM,RRM2,TLR7	9	Adipose - Subcutaneous	Myeloid_Sum
Cellular Function and Maintenance	Lymphocyte homeostasis	1.04e-06	Increased	2.914	BCL2A1,C5AR1,CCL19,CD86,CXCL1,CXCL10,CXCL5,FCER1G,IL1B,IL1RN,IL4I1,ITGB2,LILRB4,MSR1,OSM,SPP1,TLR7,TYROBP	18	Adipose - Subcutaneous	Myeloid_Sum
Cellular Development,Cellular Growth and Proliferation,Hematological System Development and Function,Hematopoiesis,Lymphoid Tissue Structure and Development,Tissue Development	Differentiation of phagocytes	1.04e-06		1.254	C1QC,CD300A,CHI3L1,CXCL10,CYBB,DCSTAMP,FCGR1A,IL1B,IL1RN,TLR7,TREM2,TYROBP	12	Adipose - Subcutaneous	Myeloid_Sum
Cancer,Organismal Injury and Abnormalities	Advanced malignant tumor	1.1e-06		0.886	ACP5,C5AR1,CCL19,CCR5,CD52,CD86,CDCP1,CEMIP,CXCL1,CXCL3,CXCL5,CYBB,DLGAP5,FCGR1A,FCGR1B,FCGR3A/FCGR3B,HCST,IFI30,IL1B,IL1RN,MMP7,MMP8,MMP9,RRM2,SPP1,TLR7	26	Adipose - Subcutaneous	Myeloid_Sum
Immunological Disease	Immediate hypersensitivity	1.12e-06		-1.399	CCL13,CCL18,CD300A,CD300LF,FCER1G,FCER2,FCGBP,FCGR1A,IFI30,IL1RN,LILRB4,OSM,PLA2G7	13	Adipose - Subcutaneous	Myeloid_Sum
Cell-To-Cell Signaling and Interaction,Cellular Movement	Chemoattraction	1.12e-06	Increased	2.622	C5AR1,CCL18,CCL19,CXCL1,CXCL10,CXCL3,IL1B	7	Adipose - Subcutaneous	Myeloid_Sum
Dermatological Diseases and Conditions,Inflammatory Disease,Inflammatory Response,Organismal Injury and Abnormalities	Dermatitis	1.14e-06		-0.352	C5AR1,CCL13,CCL18,CD300LF,EREG,FCER1G,FCER2,FCGBP,IFI30,IL1B,IL1RN,ITGB2,OSM,RRM2,TLR7	15	Adipose - Subcutaneous	Myeloid_Sum
Cellular Function and Maintenance,Connective Tissue Development and Function,Skeletal and Muscular System Development and Function,Tissue Development	Function of osteoclasts	1.23e-06		NA	CHI3L1,CHIT1,FCER1G,HCST,SPP1,TYROBP	6	Adipose - Subcutaneous	Myeloid_Sum
Hematological Disease,Immunological Disease,Organismal Injury and Abnormalities	Neutrophilia	1.23e-06		0.538	CXCL1,CXCL3,IL1B,IL1RN,ITGB2,SPP1	6	Adipose - Subcutaneous	Myeloid_Sum
Inflammatory Disease,Neurological Disease	Chronic inflammatory demyelinating polyradiculoneuropathy	1.25e-06		NA	CD52,FCGR1A,FCGR1B,FCGR3A/FCGR3B	4	Adipose - Subcutaneous	Myeloid_Sum
Cellular Movement	Extravasation of myeloid cells	1.28e-06		NA	CCR1,CCR5,CXCL1,IL1B,ITGB2	5	Adipose - Subcutaneous	Myeloid_Sum
Cellular Movement,Hematological System Development and Function	Mobilization of myeloid cells	1.28e-06	Increased	2.2	CCL7,CCR1,CXCL10,CXCL3,IL1B	5	Adipose - Subcutaneous	Myeloid_Sum
Cellular Movement	Cell movement of leukemia cell lines	1.28e-06		0.946	CCL13,CCL19,CCL7,CCR5,CXCL1,CXCL10,MATK,MMP9,RGS1	9	Adipose - Subcutaneous	Myeloid_Sum
Organismal Injury and Abnormalities,Tissue Morphology	Size of lesion	1.29e-06		NA	C1QA,CCL19,CR1,CXCL3,FCER1G,IL1B,IL1RN,MMP12,MMP9,MSR1,OLR1,OSM,SPP1,TLR7	14	Adipose - Subcutaneous	Myeloid_Sum
Cancer,Hematological Disease,Immunological Disease,Organismal Injury and Abnormalities	Langerhans cell histiocytosis	1.35e-06		NA	FCGR1A,FCGR1B,FCGR3A/FCGR3B,MMP12,MMP9,RRM2	6	Adipose - Subcutaneous	Myeloid_Sum
Cell-To-Cell Signaling and Interaction	Response of mononuclear leukocytes	1.37e-06	Increased	2.281	C5AR1,CCL19,CCR1,CCR5,CD180,CD86,CLEC4G,IL1B,MSR1,OSM,TLR7	11	Adipose - Subcutaneous	Myeloid_Sum
Cardiovascular Disease,Inflammatory Disease,Organismal Injury and Abnormalities	Vasculitis	1.38e-06		NA	CCR5,CD52,CD86,FCGR3A/FCGR3B,IL1RN,LILRA3,TLR7	7	Adipose - Subcutaneous	Myeloid_Sum
Immunological Disease	Immunodeficiency	1.41e-06		NA	ACP5,C1QA,C1QB,C1QC,CD180,CYBB,FCER2,FCGR1A,FCGR1B,FCGR3A/FCGR3B,ITGB2	11	Adipose - Subcutaneous	Myeloid_Sum
Cellular Movement	Emigration of cells	1.49e-06	Increased	2.395	CCL19,CXCL1,CXCL3,IL1B,ITGB2,SPP1	6	Adipose - Subcutaneous	Myeloid_Sum
Infectious Diseases	Infection by cytomegalovirus	1.49e-06		NA	CD209,CXCL10,FCGR1A,FCGR1B,FCGR3A/FCGR3B	5	Adipose - Subcutaneous	Myeloid_Sum
Cell-To-Cell Signaling and Interaction,Cellular Compromise,Cellular Function and Maintenance,Hematological System Development and Function,Inflammatory Response	Respiratory burst of neutrophils	1.49e-06		NA	CXCL1,CXCL3,FCER1G,ITGB2,TYROBP	5	Adipose - Subcutaneous	Myeloid_Sum
Cellular Development,Connective Tissue Development and Function,Skeletal and Muscular System Development and Function,Tissue Development	Differentiation of osteoclasts	1.53e-06		0.64	ATP6V0D2,C5AR1,CCR1,CD300LF,DCSTAMP,FCER1G,HCST,LILRB4,TREM2,TYROBP	10	Adipose - Subcutaneous	Myeloid_Sum
Cell Death and Survival,Cellular Compromise	Cytotoxicity of leukocytes	1.59e-06		1.969	CCL13,CCL7,CD300A,CYBB,FCGR1A,FCGR3A/FCGR3B,ITGB2,SIGLEC7,TYROBP	9	Adipose - Subcutaneous	Myeloid_Sum
Cardiovascular Disease,Organismal Injury and Abnormalities,Skeletal and Muscular Disorders	Myocardial infarction	1.6e-06		0.391	CR1,CYBB,FCER1G,FCGR1A,FCGR1B,FCGR3A/FCGR3B,IL1RN,ITGB2,KCNJ5,MMP9,OLR1	11	Adipose - Subcutaneous	Myeloid_Sum
Cardiovascular System Development and Function	Vascularization	1.6e-06	Increased	2.354	C5AR1,CCR5,CXCL3,IL1B,IL1RN,ITGB2,MMP12,MMP7,MMP9,RRM2,SPP1	11	Adipose - Subcutaneous	Myeloid_Sum
Free Radical Scavenging	Production of superoxide	1.61e-06		0.799	C5AR1,CYBB,FCGR3A/FCGR3B,IL1B,ITGAX,ITGB2,SPP1,TYROBP	8	Adipose - Subcutaneous	Myeloid_Sum
Cellular Movement,Hematological System Development and Function,Immune Cell Trafficking,Inflammatory Response	Trafficking of phagocytes	1.66e-06		NA	CCR5,CXCL1,CXCL3,ITGB2	4	Adipose - Subcutaneous	Myeloid_Sum
Cell-To-Cell Signaling and Interaction,Hematological System Development and Function,Immune Cell Trafficking	Binding of antigen presenting cells	1.69e-06	Increased	2.008	CD209,CXCL3,FCGR1A,ITGB2,MARCO,MSR1,TREM2	7	Adipose - Subcutaneous	Myeloid_Sum
Neurological Disease,Organismal Injury and Abnormalities	Epileptic seizure	1.7e-06		NA	C1QB,CCR1,CEMIP,FCGR1A,FCGR1B,FCGR3A/FCGR3B,HAS1,IL1B,IL4I1,RGS1	10	Adipose - Subcutaneous	Myeloid_Sum
Hematological System Development and Function,Immune Cell Trafficking,Inflammatory Response,Tissue Development	Accumulation of M1 macrophages	1.73e-06		NA	C5AR1,CCR1,TLR7	3	Adipose - Subcutaneous	Myeloid_Sum
Cell-mediated Immune Response,Cellular Movement,Hematological System Development and Function,Immune Cell Trafficking	Infiltration by T lymphocytes	1.79e-06		1.2	CCL18,CCL19,CCR5,CD86,CXCL10,IL1B,MMP9,ST14	8	Adipose - Subcutaneous	Myeloid_Sum
Cell Morphology	Polarization of blood cells	1.79e-06	Increased	2.772	AQP9,CCL19,CXCL10,CYBB,FCER1G,IL1B,IL1RN,ITGB2	8	Adipose - Subcutaneous	Myeloid_Sum
Dermatological Diseases and Conditions,Organismal Injury and Abnormalities	Chronic skin disorder	1.81e-06		NA	CHIT1,CXCL1,EREG,FCGR1A,FCGR1B,FCGR3A/FCGR3B,KYNU,MMP12,PCLAF	9	Adipose - Subcutaneous	Myeloid_Sum
Connective Tissue Disorders,Immunological Disease,Inflammatory Disease,Organismal Injury and Abnormalities,Skeletal and Muscular Disorders	Lupus erythematosus	1.89e-06		NA	C1QA,C1QB,CD86,CR1,CXCL10,FCGR3A/FCGR3B,IL1B,ITGAX,MMP8,MMP9,RNASE2,SLAMF7,SPP1,TLR7	14	Adipose - Subcutaneous	Myeloid_Sum
Inflammatory Disease,Inflammatory Response,Organismal Injury and Abnormalities,Renal and Urological Disease	Glomerulonephritis	1.91e-06		-0.216	C1QA,C5AR1,CCR1,CD86,CR1,FCGR1A,FCGR3A/FCGR3B,IL1RN,ITGAX,MMP9,SPP1,TLR7	12	Adipose - Subcutaneous	Myeloid_Sum
Infectious Diseases	Infection by DNA virus	2.05e-06		NA	CD209,CXCL1,CXCL10,FCGR1A,FCGR1B,FCGR3A/FCGR3B,IFNLR1,IL1RN,TLR7	9	Adipose - Subcutaneous	Myeloid_Sum
Immunological Disease	Graft-vs-host disease	2.09e-06		NA	C5AR1,FCGR1A,FCGR1B,FCGR3A/FCGR3B,IL1RN,LILRB4,RRM2,TLR7	8	Adipose - Subcutaneous	Myeloid_Sum
Cardiovascular Disease,Cell Death and Survival,Connective Tissue Disorders,Hematological Disease,Immunological Disease,Organismal Injury and Abnormalities	Autoimmune hemolytic anemia	2.27e-06		NA	CD52,FCER1G,FCGR1A,FCGR1B,FCGR3A/FCGR3B	5	Adipose - Subcutaneous	Myeloid_Sum
Cell-mediated Immune Response,Cellular Function and Maintenance,Hematological System Development and Function	T cell homeostasis	2.33e-06	Increased	3.222	BCL2A1,C5AR1,CCL19,CD86,CXCL1,CXCL10,CXCL5,FCER1G,IL1B,IL4I1,ITGB2,LILRB4,MSR1,OSM,SPP1,TLR7,TYROBP	17	Adipose - Subcutaneous	Myeloid_Sum
Hematological Disease,Immunological Disease,Organismal Injury and Abnormalities	Leukocytosis	2.42e-06		0.538	CXCL1,CXCL3,IL1B,IL1RN,ITGB2,MMP9,RRM2,SPP1	8	Adipose - Subcutaneous	Myeloid_Sum
Connective Tissue Disorders,Organismal Injury and Abnormalities,Skeletal and Muscular Disorders,Tissue Morphology	Damage of cartilage tissue	2.5e-06		1.727	C5AR1,FCGR1A,FCN1,IL1B,IL1RN,OSM,SPP1	7	Adipose - Subcutaneous	Myeloid_Sum
Cancer,Hematological Disease,Immunological Disease,Organismal Injury and Abnormalities	Extranodal natural killer/T cell lymphoma	2.67e-06		NA	CCL18,CCL19,CD52,CD86,CXCL10,IL4I1,RRM2,TLR7	8	Adipose - Subcutaneous	Myeloid_Sum
Cellular Movement,Hematological System Development and Function,Immune Cell Trafficking,Inflammatory Response	Transmigration of dendritic cells	2.77e-06		NA	CCL19,CCL7,CD209,IL1B	4	Adipose - Subcutaneous	Myeloid_Sum
Cellular Function and Maintenance	Uptake of bacteria	2.95e-06	Increased	2.216	CCR5,CD209,MSR1,SIGLEC1,TREM2	5	Adipose - Subcutaneous	Myeloid_Sum
Cellular Movement,Hematological System Development and Function,Hypersensitivity Response,Immune Cell Trafficking	Cellular infiltration by eosinophils	3.02e-06		0	CCL19,CCR1,CD300LF,MMP8,OSM,PLA2G7	6	Adipose - Subcutaneous	Myeloid_Sum
Gastrointestinal Disease,Hematological Disease,Immunological Disease,Inflammatory Disease,Inflammatory Response,Organismal Injury and Abnormalities	Eosinophilia of esophagus	3.02e-06		NA	BCL2A1,CCL18,CXCL1,FCER2,MMP12,SPP1	6	Adipose - Subcutaneous	Myeloid_Sum
Immunological Disease	Abnormal morphology of immune system	3.39e-06		NA	CCR1,CCR5,CD86,CHI3L1,CLEC4G,FCER1G,IL1RN,ITGB2,LILRB4,MMP9,PCLAF,SPP1	12	Adipose - Subcutaneous	Myeloid_Sum
Organ Morphology,Tissue Morphology	Enlargement of alveolar lumen	3.45e-06		NA	MMP12,MMP9,SPP1	3	Adipose - Subcutaneous	Myeloid_Sum
Cardiovascular Disease,Organismal Injury and Abnormalities	Atherosclerotic lesion	3.57e-06		NA	CCR1,CCR5,CXCL10,IL1B,MMP12,MMP9,MSR1,SPP1,TREM2	9	Adipose - Subcutaneous	Myeloid_Sum
Infectious Diseases	Infection by Herpesviridae	3.6e-06		NA	CD209,CXCL10,FCGR1A,FCGR1B,FCGR3A/FCGR3B,IFNLR1,IL1RN	7	Adipose - Subcutaneous	Myeloid_Sum
Cell-mediated Immune Response,Cellular Movement,Hematological System Development and Function,Immune Cell Trafficking,Inflammatory Response,Lymphoid Tissue Structure and Development	Chemotaxis of T lymphocytes	3.6e-06		1.652	CCL18,CCL19,CCR1,CCR5,CXCL10,RGS1,SPP1	7	Adipose - Subcutaneous	Myeloid_Sum
Cell-To-Cell Signaling and Interaction,Cellular Movement,Hematological System Development and Function,Immune Cell Trafficking,Inflammatory Response	Chemoattraction of phagocytes	3.78e-06	Increased	2.2	C5AR1,CCL19,CXCL1,CXCL10,CXCL3	5	Adipose - Subcutaneous	Myeloid_Sum
Cell-To-Cell Signaling and Interaction	Binding of tumor cell lines	3.8e-06		1.189	CCR5,CD209,CDCP1,CLEC4G,CR1,CXCL10,CXCL3,CYBB,FCER2,IL1B,ITGAX,ITGB2,OSM,SPP1	14	Adipose - Subcutaneous	Myeloid_Sum
Cellular Development,Cellular Growth and Proliferation,Hematological System Development and Function,Hematopoiesis,Lymphoid Tissue Structure and Development,Tissue Development	Differentiation of antigen presenting cells	3.83e-06		1.131	C1QC,CHI3L1,CXCL10,CYBB,DCSTAMP,FCGR1A,IL1B,IL1RN,TREM2,TYROBP	10	Adipose - Subcutaneous	Myeloid_Sum
Cardiovascular Disease,Organismal Injury and Abnormalities	Acute coronary syndrome	3.85e-06		NA	CXCL5,FCGR1A,FCGR1B,FCGR3A/FCGR3B,KCNJ5,MMP9,OLR1,PLA2G7,TLR7	9	Adipose - Subcutaneous	Myeloid_Sum
Cell-To-Cell Signaling and Interaction,Hematological System Development and Function	Binding of T lymphocytes	3.89e-06	Increased	2.601	CCL19,CCR1,CD209,CD86,CXCL10,IL1B,ITGB2,SPP1	8	Adipose - Subcutaneous	Myeloid_Sum
Connective Tissue Disorders,Organismal Injury and Abnormalities,Skeletal and Muscular Disorders	Abnormal bone density	3.95e-06	Decreased	-2.697	ACP5,ATP6V0D2,DCSTAMP,FCER1G,HCST,ITGB2,MMP9,RRM2,TREM2,TYROBP	10	Adipose - Subcutaneous	Myeloid_Sum
Cell-To-Cell Signaling and Interaction,Cellular Movement	Attraction of myeloid cells	4.26e-06	Increased	2.199	CXCL1,CXCL10,CXCL3,CXCL5,IL1B	5	Adipose - Subcutaneous	Myeloid_Sum
Cell-To-Cell Signaling and Interaction,Cellular Function and Maintenance,Hematological System Development and Function,Inflammatory Response	Phagocytosis by macrophages	4.26e-06	Increased	2.204	FCER1G,FCGR1A,FCN1,IL1B,ITGB2,MARCO,SIGLEC1,TREM2	8	Adipose - Subcutaneous	Myeloid_Sum
Inflammatory Response,Organismal Injury and Abnormalities	Antibody mediated rejection	4.35e-06		NA	CD86,FCGR1A,FCGR1B,FCGR3A/FCGR3B	4	Adipose - Subcutaneous	Myeloid_Sum
Cancer,Hematological Disease,Immunological Disease,Organismal Injury and Abnormalities	T-cell non-Hodgkin lymphoma	4.45e-06		NA	CCL18,CCL19,CD52,CD86,CLEC4G,CXCL10,FCER2,IFI30,IL4I1,ITGAX,MMP12,MMP9,OSM,RRM2,TLR7	15	Adipose - Subcutaneous	Myeloid_Sum
Cardiovascular Disease,Organismal Injury and Abnormalities	Advanced stage peripheral arterial disease	4.46e-06		NA	CCL18,CCR1,CEMIP,FCGR1A,IFI30,MSR1,SPP1,TLR7	8	Adipose - Subcutaneous	Myeloid_Sum
Cell-To-Cell Signaling and Interaction,Nervous System Development and Function	Activation of neuroglia	4.46e-06	Increased	2.585	CCL7,CXCL10,CYBB,IL1B,IL1RN,MMP9,TLR7,TREM2	8	Adipose - Subcutaneous	Myeloid_Sum
Cell-To-Cell Signaling and Interaction,Cellular Growth and Proliferation	Stimulation of myeloid cells	4.5e-06	Increased	2.425	C5AR1,CCL13,CCL7,CXCL3,CXCL5,IL1B	6	Adipose - Subcutaneous	Myeloid_Sum
Cardiovascular Disease,Organismal Injury and Abnormalities	Peripheral arterial disease	4.78e-06		NA	C5AR1,CCL18,CCR1,CEMIP,FCGR1A,FCGR3A/FCGR3B,IFI30,MSR1,SPP1,TLR7	10	Adipose - Subcutaneous	Myeloid_Sum
Inflammatory Response	Acute inflammation of tissue	4.78e-06		0.277	CYBB,IL1B,IL1RN,ITGB2,SPP1	5	Adipose - Subcutaneous	Myeloid_Sum
Cell-To-Cell Signaling and Interaction,Hematological System Development and Function,Immune Cell Trafficking,Inflammatory Response	Binding of macrophages	4.86e-06		1.516	CXCL3,FCGR1A,ITGB2,MARCO,MSR1,TREM2	6	Adipose - Subcutaneous	Myeloid_Sum
Cancer,Hematological Disease,Immunological Disease,Organismal Injury and Abnormalities	Neoplasia of leukocytes	5.24e-06		NA	ACP5,ATP6V0D2,BPIFB4,CCL18,CCL19,CCL7,CD180,CD52,CD86,CHI3L1,CLEC4G,CXCL1,CXCL10,FCER2,FCGR1A,FCGR1B,FCGR3A/FCGR3B,HAS1,IFI30,IGLV6-57,IL1B,IL1RN,IL4I1,ITGAX,ITGB2,KCNK13,KMO,MMP12,MMP9,OSM,RRM2,SLAMF7,SLAMF9,SPP1,TLR7	35	Adipose - Subcutaneous	Myeloid_Sum
Cellular Movement,Hair and Skin Development and Function	Migration of epithelial cell lines	5.36e-06		1.664	CCR1,CCR5,CDCP1,ITGB2,OSM,SPP1,ST14	7	Adipose - Subcutaneous	Myeloid_Sum
Cellular Movement	Transmigration of myeloid cells	5.65e-06		-0.557	CD300A,CXCL10,CXCL3,CXCL5,ITGB2,MMP9	6	Adipose - Subcutaneous	Myeloid_Sum
Cardiovascular System Development and Function,Organismal Development	Angiogenesis	5.86e-06	Increased	2.61	C1QA,C5AR1,CCL7,CCR5,CHI3L1,CXCL1,CXCL10,CXCL5,CYBB,EREG,HAS1,IL1B,IL1RN,ITGB2,MMP12,MMP7,MMP8,MMP9,OLR1,OSM,PLA2G7,RETN,SPP1	23	Adipose - Subcutaneous	Myeloid_Sum
Gastrointestinal Disease,Inflammatory Disease,Inflammatory Response,Organismal Injury and Abnormalities	Ulcerative colitis	5.92e-06		NA	CCL18,CD86,CXCL10,CXCL3,CXCL5,IGHG4,IL1B,MMP9,SPP1,ST14	10	Adipose - Subcutaneous	Myeloid_Sum
Cardiovascular Disease,Inflammatory Disease,Inflammatory Response,Organismal Injury and Abnormalities	Inflammation of artery	5.98e-06		NA	CD86,FCGR3A/FCGR3B,IL1RN,LILRA3,TLR7	5	Adipose - Subcutaneous	Myeloid_Sum
Organismal Injury and Abnormalities,Reproductive System Disease	Habitual abortion	5.98e-06		NA	FCGR1A,FCGR1B,FCGR3A/FCGR3B,IL1B,TLR7	5	Adipose - Subcutaneous	Myeloid_Sum
Carbohydrate Metabolism,Small Molecule Biochemistry	Cleavage of proteoglycan	6.02e-06		NA	LYZ,MMP7,MMP9	3	Adipose - Subcutaneous	Myeloid_Sum
Cell-To-Cell Signaling and Interaction,Cellular Growth and Proliferation,Hematological System Development and Function	Stimulation of lymphocytes	6.06e-06		0.946	CCL19,CD209,CD52,CD86,CXCL10,IL1B,IL1RN,LILRB4	8	Adipose - Subcutaneous	Myeloid_Sum
Connective Tissue Disorders,Immunological Disease,Inflammatory Disease,Organismal Injury and Abnormalities,Skeletal and Muscular Disorders	Systemic lupus erythematosus	6.49e-06		NA	C1QA,CD86,CR1,CXCL10,FCGR3A/FCGR3B,IL1B,ITGAX,MMP8,MMP9,RNASE2,SLAMF7,SPP1,TLR7	13	Adipose - Subcutaneous	Myeloid_Sum
Cellular Compromise	Respiratory burst	6.53e-06		NA	CXCL1,CXCL3,CYBB,FCER1G,ITGB2,TYROBP	6	Adipose - Subcutaneous	Myeloid_Sum
Cellular Movement,Hematological System Development and Function,Immune Cell Trafficking,Inflammatory Response	Transmigration of monocytes	6.66e-06		NA	CCL7,CD300A,ITGAX,ITGB2,MMP9	5	Adipose - Subcutaneous	Myeloid_Sum
Infectious Diseases	Infection by Influenza virus	6.66e-06		NA	CXCL1,FCGR1A,FCGR1B,FCGR3A/FCGR3B,TLR7	5	Adipose - Subcutaneous	Myeloid_Sum
Antigen Presentation,Cell-To-Cell Signaling and Interaction,Inflammatory Response	Antigen presentation by antigen presenting cells	6.66e-06		NA	CCL19,CD86,FCER1G,FCGR1A,LILRB4	5	Adipose - Subcutaneous	Myeloid_Sum
Cancer,Hematological Disease,Organismal Injury and Abnormalities	Hematopoietic neoplasm	6.9e-06		-0.173	ACP5,ATP6V0D2,BCL2A1,BPIFB4,CCL18,CCL19,CCL7,CCR5,CD180,CD52,CD86,CDCP1,CHI3L1,CHIT1,CLEC4G,CR1,CXCL1,CXCL10,FBP1,FCER1G,FCER2,FCGR1A,FCGR1B,FCGR3A/FCGR3B,HAMP,HAS1,HK3,IFI30,IGLV6-57,IL1B,IL1RN,IL4I1,ITGAX,ITGB2,KCNK13,KMO,LILRB4,LYZ,MMP12,MMP9,MSR1,OSM,OTOA,RRM2,SIGLEC7,SLAMF7,SLAMF9,SPP1,TLR7	49	Adipose - Subcutaneous	Myeloid_Sum
Cardiovascular Disease,Organismal Injury and Abnormalities	Atherogenesis	7.02e-06		NA	CCR1,CCR5,CXCL10,MMP9,MSR1,SPP1	6	Adipose - Subcutaneous	Myeloid_Sum
Cell-To-Cell Signaling and Interaction,Hematological System Development and Function,Immune Cell Trafficking,Inflammatory Response,Nervous System Development and Function	Activation of microglia	7.02e-06	Increased	2.4	CCL7,CXCL10,CYBB,IL1B,IL1RN,MMP9,TREM2	7	Adipose - Subcutaneous	Myeloid_Sum
Cell Morphology	Polarization of cells	7.36e-06	Increased	2.772	AQP9,CCL19,CCR5,CXCL10,CYBB,FCER1G,IL1B,IL1RN,ITGB2	9	Adipose - Subcutaneous	Myeloid_Sum
Cell-mediated Immune Response,Cellular Development,Cellular Function and Maintenance,Cellular Growth and Proliferation,Embryonic Development,Hematological System Development and Function,Hematopoiesis,Lymphoid Tissue Structure and Development,Organ Development,Organismal Development,Tissue Development	T cell development	7.74e-06	Increased	3.222	BCL2A1,C5AR1,CD86,CXCL1,CXCL10,CXCL5,FCER1G,IL1B,IL4I1,ITGB2,LILRB4,MSR1,OSM,SPP1,TLR7,TYROBP	16	Adipose - Subcutaneous	Myeloid_Sum
Cell Death and Survival	Cell viability of phagocytes	7.8e-06		1.178	BCL2A1,CD300A,FCER1G,FCGR1A,IL1B,MSR1,TYROBP	7	Adipose - Subcutaneous	Myeloid_Sum
Cellular Movement,Hematological System Development and Function,Hematopoiesis	Chemotaxis of hematopoietic progenitor cells	7.84e-06		NA	CCL13,CCL19,CXCL10,RGS1	4	Adipose - Subcutaneous	Myeloid_Sum
Cell-To-Cell Signaling and Interaction,Cellular Movement,Hematological System Development and Function,Immune Cell Trafficking	Attraction of neutrophils	7.84e-06		1.963	CXCL1,CXCL10,CXCL3,CXCL5	4	Adipose - Subcutaneous	Myeloid_Sum
Cell-To-Cell Signaling and Interaction,Hematological System Development and Function,Immune Cell Trafficking	Attachment of leukocytes	7.84e-06		NA	CD209,IL1B,ITGB2,OLR1	4	Adipose - Subcutaneous	Myeloid_Sum
Connective Tissue Disorders,Hematological Disease,Organismal Injury and Abnormalities	Thrombocytopenia	7.97e-06		-0.762	CD52,CLEC4G,FCER1G,FCGR1A,FCGR1B,FCGR3A/FCGR3B,MMP9,PLEK,SLAMF7,TLR7	10	Adipose - Subcutaneous	Myeloid_Sum
Cancer,Hematological Disease,Organismal Injury and Abnormalities	Mature lymphocytic neoplasm	8.19e-06		NA	ACP5,ATP6V0D2,BPIFB4,CCL18,CCL19,CCL7,CD180,CD52,CD86,CLEC4G,CXCL1,CXCL10,FCER2,FCGR3A/FCGR3B,HAS1,IFI30,IL1B,IL1RN,IL4I1,ITGAX,ITGB2,KCNK13,MMP12,MMP9,OSM,RRM2,SLAMF7,SLAMF9,SPP1,TLR7	30	Adipose - Subcutaneous	Myeloid_Sum
Cancer,Hematological Disease,Immunological Disease,Organismal Injury and Abnormalities	T-cell malignant neoplasm	8.2e-06		NA	CCL18,CCL19,CD180,CD52,CD86,CLEC4G,CXCL10,FCER2,IFI30,IL4I1,ITGAX,KMO,MMP12,MMP9,OSM,RRM2,TLR7	17	Adipose - Subcutaneous	Myeloid_Sum
Cardiovascular Disease,Organismal Injury and Abnormalities	Formation of vascular lesion	8.21e-06		NA	CCR1,CCR5,CXCL10,MMP12,MMP9,MSR1,SPP1	7	Adipose - Subcutaneous	Myeloid_Sum
Cell-To-Cell Signaling and Interaction,Hematological System Development and Function,Immune Cell Trafficking,Inflammatory Response	Activation of dendritic cells	8.21e-06		1.781	CD209,CD86,IL1B,OSM,RNASE2,TLR7,TREM2	7	Adipose - Subcutaneous	Myeloid_Sum
Cellular Assembly and Organization,Cellular Function and Maintenance,Organ Morphology,Skeletal and Muscular System Development and Function,Tissue Morphology	Quantity of smooth muscle cells	8.21e-06		-1.342	C1QA,IL1B,MMP12,MMP7,NR0B1	5	Adipose - Subcutaneous	Myeloid_Sum
Infectious Diseases	Viral Infection	8.25e-06		0.823	CCL13,CCL7,CCR1,CCR5,CD209,CD300LF,CD86,CLEC4G,CXCL1,CXCL10,CXCL3,CXCL5,CYBB,FCGR1A,FCGR1B,FCGR3A/FCGR3B,IFNLR1,IL1B,IL1RN,ITGB2,LILRA3,MMP12,MMP9,MSR1,RETN,RNASE2,RRM2,SIGLEC1,SPP1,TLR7,TYROBP	31	Adipose - Subcutaneous	Myeloid_Sum
Cell-To-Cell Signaling and Interaction,Hematological System Development and Function,Immune Cell Trafficking	Adhesion of mononuclear leukocytes	8.46e-06	Increased	2.012	CCL19,CD209,IL1B,ITGAX,ITGB2,OSM,RGS1,SPP1	8	Adipose - Subcutaneous	Myeloid_Sum
Cellular Development,Connective Tissue Development and Function,Tissue Development	Differentiation of bone cells	8.5e-06		1.238	ATP6V0D2,C5AR1,CCR1,CD300LF,DCSTAMP,FCER1G,HCST,LILRB4,MMP9,OSM,SPP1,TREM2,TYROBP	13	Adipose - Subcutaneous	Myeloid_Sum
Cell-To-Cell Signaling and Interaction,Inflammatory Response	Immune response of tumor cell lines	8.81e-06	Increased	2.2	CLEC4G,FCER1G,FCGR1A,FCN1,IL1B,MARCO,OSM,TREM2	8	Adipose - Subcutaneous	Myeloid_Sum
Cardiovascular System Development and Function,Organismal Development	Vasculogenesis	9.18e-06	Increased	2.134	C1QA,C5AR1,CCL7,CCR5,CHI3L1,CXCL1,CXCL10,CYBB,HAS1,IL1B,IL1RN,ITGB2,MMP12,MMP7,MMP9,OLR1,OSM,PLA2G7,RETN,SPP1	20	Adipose - Subcutaneous	Myeloid_Sum
Cellular Movement	Extravasation of cells	9.25e-06		NA	CCR1,CCR5,CXCL1,IL1B,ITGB2,LILRB4	6	Adipose - Subcutaneous	Myeloid_Sum
Cell Death and Survival,Cellular Compromise	Cytotoxicity of lymphocytes	9.54e-06		1.706	CCL13,CCL7,CD300A,FCGR1A,FCGR3A/FCGR3B,ITGB2,SIGLEC7,TYROBP	8	Adipose - Subcutaneous	Myeloid_Sum
Cancer,Cell Cycle,Organismal Injury and Abnormalities	Entry into S phase of sarcoma cells	9.59e-06		NA	FCER2,IL1B,OSM	3	Adipose - Subcutaneous	Myeloid_Sum
Cell-To-Cell Signaling and Interaction,Connective Tissue Development and Function	Activation of synovial fibroblasts	9.59e-06		NA	FCGR1A,IL1B,OSM	3	Adipose - Subcutaneous	Myeloid_Sum
Cell-mediated Immune Response,Cell-To-Cell Signaling and Interaction,Cellular Movement,Hematological System Development and Function,Immune Cell Trafficking	Recruitment of T lymphocytes	9.89e-06		1.346	CCL19,CCL7,CCR1,CXCL10,CXCL3,OSM	6	Adipose - Subcutaneous	Myeloid_Sum
Cardiovascular System Development and Function,Organismal Development,Tissue Morphology	Size of vessel	1e-05		NA	CXCL10,CYBB,MMP7,MMP9,PLA2G7	5	Adipose - Subcutaneous	Myeloid_Sum
Connective Tissue Disorders,Organismal Injury and Abnormalities,Tissue Morphology	Deterioration of connective tissue	1.03e-05	Increased	2.289	C5AR1,CXCL3,FCER1G,FCGR1A,FCN1,IL1B,IL1RN,OSM,SPP1	9	Adipose - Subcutaneous	Myeloid_Sum
Cancer,Hematological Disease,Organismal Injury and Abnormalities	Hematologic cancer	1.11e-05		-0.6	ACP5,ATP6V0D2,BCL2A1,BPIFB4,CCL18,CCL19,CCL7,CCR5,CD180,CD52,CD86,CDCP1,CHI3L1,CHIT1,CLEC4G,CR1,CXCL1,CXCL10,FBP1,FCER1G,FCER2,FCGR1A,FCGR1B,FCGR3A/FCGR3B,HAMP,HAS1,HK3,IFI30,IGLV6-57,IL1B,IL1RN,IL4I1,ITGAX,ITGB2,KCNK13,KMO,LILRB4,LYZ,MMP12,MMP9,MSR1,OSM,OTOA,RRM2,SLAMF7,SLAMF9,SPP1,TLR7	48	Adipose - Subcutaneous	Myeloid_Sum
Infectious Diseases	Sexually transmitted disease	1.21e-05		NA	CCR5,CXCL10,FCGR1A,FCGR1B,FCGR3A/FCGR3B,IFNLR1,SPP1,TLR7	8	Adipose - Subcutaneous	Myeloid_Sum
Free Radical Scavenging,Molecular Transport	Release of reactive oxygen species	1.21e-05		1.274	CCL13,CXCL3,FCER1G,IL1B,ITGB2	5	Adipose - Subcutaneous	Myeloid_Sum
Cellular Movement,Hematological System Development and Function,Immune Cell Trafficking,Inflammatory Response	Migration of dendritic cells	1.22e-05		1.902	CCL19,CCL7,CD209,CD86,CXCL10,IL1B,SPP1	7	Adipose - Subcutaneous	Myeloid_Sum
Digestive System Development and Function,Gastrointestinal Disease,Hepatic System Development and Function,Hepatic System Disease,Infectious Diseases,Inflammatory Disease,Inflammatory Response,Organ Development,Organismal Injury and Abnormalities	Viral hepatitis	1.3e-05		NA	CCR5,CXCL10,FCGR1A,FCGR1B,FCGR3A/FCGR3B,IFNLR1,MMP9,SPP1	8	Adipose - Subcutaneous	Myeloid_Sum
Inflammatory Response	Proinflammatory response	1.31e-05		NA	C5AR1,CCL7,IL1B,TLR7	4	Adipose - Subcutaneous	Myeloid_Sum
Cellular Movement,Hematological System Development and Function,Immune Cell Trafficking,Inflammatory Response	Mobilization of phagocytes	1.31e-05		1.964	CCL7,CCR5,CXCL3,IL1B	4	Adipose - Subcutaneous	Myeloid_Sum
Cellular Movement,Hematological System Development and Function,Immune Cell Trafficking	Mobilization of granulocytes	1.31e-05		1.964	CCL7,CCR1,CXCL3,IL1B	4	Adipose - Subcutaneous	Myeloid_Sum
Cell Death and Survival,Gastrointestinal Disease,Hepatic System Disease,Organismal Injury and Abnormalities	Necrosis of liver	1.32e-05		0.8	CR1,CXCL10,CXCL3,IL1B,IL1RN,ITGB2,MMP9,OSM,TLR7,TYROBP	10	Adipose - Subcutaneous	Myeloid_Sum
Cellular Movement,Immune Cell Trafficking	Emigration of leukocytes	1.33e-05	Increased	2.207	CCL19,CXCL3,IL1B,ITGB2,SPP1	5	Adipose - Subcutaneous	Myeloid_Sum
Cellular Movement,Hematological System Development and Function,Immune Cell Trafficking	Transmigration of mononuclear leukocytes	1.36e-05		1.067	CCL7,CD300A,CD86,ITGAX,ITGB2,MMP9	6	Adipose - Subcutaneous	Myeloid_Sum
Infectious Diseases	Infection by RNA virus	1.42e-05	Increased	2.42	CCL7,CCR1,CCR5,CD209,CD300LF,CD86,CLEC4G,CXCL1,CXCL10,CXCL5,CYBB,FCGR1A,FCGR1B,FCGR3A/FCGR3B,IFNLR1,ITGB2,MMP9,RRM2,SIGLEC1,SPP1,TLR7	21	Adipose - Subcutaneous	Myeloid_Sum
Hematological Disease,Immunological Disease,Metabolic Disease,Organismal Injury and Abnormalities	Immunoglobulin G deficiency	1.43e-05		NA	FCGR1A,FCGR1B,FCGR3A/FCGR3B	3	Adipose - Subcutaneous	Myeloid_Sum
Connective Tissue Disorders,Dermatological Diseases and Conditions,Hematological Disease,Immunological Disease,Organismal Injury and Abnormalities	Acute immune thrombocytopenic purpura	1.43e-05		NA	FCGR1A,FCGR1B,FCGR3A/FCGR3B	3	Adipose - Subcutaneous	Myeloid_Sum
Connective Tissue Disorders,Dermatological Diseases and Conditions,Hematological Disease,Immunological Disease,Organismal Injury and Abnormalities	Chronic immune thrombocytopenic purpura	1.43e-05		NA	FCGR1A,FCGR1B,FCGR3A/FCGR3B	3	Adipose - Subcutaneous	Myeloid_Sum
Organismal Injury and Abnormalities,Respiratory Disease	Recurrent sinopulmonary infection	1.43e-05		NA	FCGR1A,FCGR1B,FCGR3A/FCGR3B	3	Adipose - Subcutaneous	Myeloid_Sum
Cellular Movement,Hematological System Development and Function,Hematopoiesis,Humoral Immune Response,Immune Cell Trafficking,Inflammatory Response,Lymphoid Tissue Structure and Development	Chemotaxis of pre-B lymphocytes	1.43e-05		NA	CCL13,CCL19,RGS1	3	Adipose - Subcutaneous	Myeloid_Sum
Protein Synthesis	Quantity of cytokine	1.51e-05		0.049	C5AR1,CCR1,IL1B,IL1RN,ITGAD,ITGB2,MMP9,OLR1,SIGLEC1,SPP1	10	Adipose - Subcutaneous	Myeloid_Sum
Cellular Movement,Renal and Urological System Development and Function	Cell movement of kidney cell lines	1.51e-05		1.97	CCR1,CCR5,CDCP1,CXCL1,CXCL10,ITGB2,MMP9,MSR1	8	Adipose - Subcutaneous	Myeloid_Sum
Cellular Movement,Hematological System Development and Function,Immune Cell Trafficking	Migration of peripheral blood lymphocytes	1.53e-05		NA	CCL19,CCR5,CXCL10,RGS1	4	Adipose - Subcutaneous	Myeloid_Sum
Connective Tissue Disorders,Organismal Injury and Abnormalities,Skeletal and Muscular Disorders,Tissue Morphology	Damage of bone	1.63e-05	Increased	2.58	C5AR1,CXCL3,FCER1G,FCN1,IL1B,IL1RN,OSM,SPP1	8	Adipose - Subcutaneous	Myeloid_Sum
Cell Death and Survival	Necrosis	1.65e-05		-0.17	BCL2A1,C1QA,C5AR1,CCL19,CCR5,CD300A,CD300LB,CD86,CDCP1,CHI3L1,CR1,CXCL1,CXCL10,CXCL3,CYBB,EREG,FCER1G,FCER2,FCGR1A,FCGR3A/FCGR3B,GAL,HAS1,HCST,IL1B,IL1RN,ITGB2,KMO,LYZ,MMP7,MMP8,MMP9,MSR1,OLR1,OSM,PCLAF,PLA2G7,RETN,RNASE2,RRM2,SPP1,ST14,TLR7,TREM2,TYROBP	44	Adipose - Subcutaneous	Myeloid_Sum
Inflammatory Response	Cell-mediated response	1.71e-05		1.178	C5AR1,CCR1,CCR5,CD86,CXCL10,FCER1G,FCGR1A,IL1B,TLR7	9	Adipose - Subcutaneous	Myeloid_Sum
Cell Death and Survival,Gastrointestinal Disease,Hepatic System Disease,Organismal Injury and Abnormalities	Cell death of liver cells	1.71e-05		1.51	CR1,CXCL10,CXCL3,IL1B,IL1RN,ITGB2,MMP9,OSM,TLR7	9	Adipose - Subcutaneous	Myeloid_Sum
Inflammatory Disease,Organismal Injury and Abnormalities,Respiratory Disease	Pulmonary emphysema	1.74e-05		0.225	CCR5,CYBB,IL1RN,MMP12,MMP8,MMP9	6	Adipose - Subcutaneous	Myeloid_Sum
Antigen Presentation,Inflammatory Response	Antigen presentation	1.74e-05		NA	CCL19,CD86,FCER1G,FCGR1A,FCGR3A/FCGR3B,LILRB4	6	Adipose - Subcutaneous	Myeloid_Sum
Cell-To-Cell Signaling and Interaction	Intercellular communication	1.75e-05		NA	C1QA,CCL13,CCL18,CCL7,CXCL10,CXCL5,EREG,IL1B	8	Adipose - Subcutaneous	Myeloid_Sum
Cell Morphology	Polarization of leukocytes	1.77e-05	Increased	2.595	AQP9,CCL19,CYBB,FCER1G,IL1B,IL1RN,ITGB2	7	Adipose - Subcutaneous	Myeloid_Sum
Inflammatory Disease,Neurological Disease	Inflammatory demyelinating disease	1.77e-05		NA	CD52,CXCL1,FCGR1A,FCGR1B,FCGR3A/FCGR3B,GAL,IL1B,MMP9,RRM2,SPP1	10	Adipose - Subcutaneous	Myeloid_Sum
Immunological Disease,Inflammatory Disease,Organismal Injury and Abnormalities	Formation of granuloma	1.77e-05		NA	IL1RN,MMP9,SPP1,TREM2	4	Adipose - Subcutaneous	Myeloid_Sum
Gastrointestinal Disease,Inflammatory Disease	Inflammatory Bowel Disease	1.82e-05		NA	CCL18,CD180,CD86,CXCL10,CXCL3,CXCL5,IGHG4,IL1B,IL1RN,MMP9,RGS1,SPP1,ST14	13	Adipose - Subcutaneous	Myeloid_Sum
Cellular Movement	Cell rolling	1.85e-05		-0.455	CD209,CXCL1,CXCL3,FCGR3A/FCGR3B,IL1B,ITGB2	6	Adipose - Subcutaneous	Myeloid_Sum
Immunological Disease,Inflammatory Disease,Inflammatory Response	Allergic inflammation	1.85e-05		-0.447	CD300LF,CXCL1,IL1B,IL1RN,MMP9,PLA2G7	6	Adipose - Subcutaneous	Myeloid_Sum
Cancer,Hematological Disease,Immunological Disease,Organismal Injury and Abnormalities	Plasma cell dyscrasia	1.91e-05		NA	ACP5,CCL7,CD180,CD52,CXCL1,FCER2,HAS1,IL1B,IL1RN,MMP9,RRM2,SLAMF7,SLAMF9,SPP1	14	Adipose - Subcutaneous	Myeloid_Sum
Cell-To-Cell Signaling and Interaction,Cellular Growth and Proliferation,Hematological System Development and Function	Stimulation of T lymphocytes	1.94e-05		0.946	CCL19,CD209,CD52,CD86,IL1B,IL1RN,LILRB4	7	Adipose - Subcutaneous	Myeloid_Sum
Cell-To-Cell Signaling and Interaction,Hematological System Development and Function,Immune Cell Trafficking	Adhesion of lymphocytes	1.94e-05		1.776	CCL19,CD209,IL1B,ITGB2,OSM,RGS1,SPP1	7	Adipose - Subcutaneous	Myeloid_Sum
Respiratory Disease	Lower respiratory tract disorder	1.95e-05		0.577	CCR5,CD180,CD86,CXCL3,CYBB,IL1B,IL1RN,LYZ,MMP12,MMP8,MMP9,SPP1,TREM2	13	Adipose - Subcutaneous	Myeloid_Sum
Organismal Injury and Abnormalities	Shock Response	1.97e-05		NA	AQP9,CCR5,CD180,CD300C,CXCL10,FCGR1A,FCGR1B,FCGR3A/FCGR3B,IL1B,IL1RN	10	Adipose - Subcutaneous	Myeloid_Sum
Neurological Disease,Organismal Injury and Abnormalities	Seizures	2.01e-05		-1.446	C1QA,C1QB,CCR1,CEMIP,FCGR1A,FCGR1B,FCGR3A/FCGR3B,GAL,HAS1,IL1B,IL1RN,IL4I1,MMP9,RGS1	14	Adipose - Subcutaneous	Myeloid_Sum
Hematological Disease,Immunological Disease,Metabolic Disease,Organismal Injury and Abnormalities	Severe hypogammaglobulinemia	2.04e-05		NA	FCGR1A,FCGR1B,FCGR3A/FCGR3B	3	Adipose - Subcutaneous	Myeloid_Sum
Infectious Diseases,Inflammatory Disease,Neurological Disease	Postpoliomyelitis syndrome	2.04e-05		NA	FCGR1A,FCGR1B,FCGR3A/FCGR3B	3	Adipose - Subcutaneous	Myeloid_Sum
Developmental Disorder,Hematological Disease,Hereditary Disorder,Immunological Disease,Metabolic Disease,Organismal Injury and Abnormalities	Congenital agammaglobulinemia	2.04e-05		NA	FCGR1A,FCGR1B,FCGR3A/FCGR3B	3	Adipose - Subcutaneous	Myeloid_Sum
Immunological Disease,Inflammatory Disease,Neurological Disease	Guillain-BarrÃ© syndrome	2.04e-05		NA	FCGR1A,FCGR1B,FCGR3A/FCGR3B	3	Adipose - Subcutaneous	Myeloid_Sum
Cellular Movement	Cell movement of hepatic stellate cells	2.05e-05		NA	CCR5,CXCL10,RETN,SPP1	4	Adipose - Subcutaneous	Myeloid_Sum
Cell-To-Cell Signaling and Interaction,Cellular Movement,Immune Cell Trafficking	Attraction of antigen presenting cells	2.05e-05		1.96	C5AR1,CCL19,CXCL10,IL1B	4	Adipose - Subcutaneous	Myeloid_Sum
Cell-To-Cell Signaling and Interaction,Cellular Movement,Hematological System Development and Function,Immune Cell Trafficking,Inflammatory Response	Recruitment of dendritic cells	2.05e-05		NA	CCL19,CXCL10,CXCL3,OSM	4	Adipose - Subcutaneous	Myeloid_Sum
Inflammatory Response	Innate immune response	2.11e-05		NA	CD300LB,CXCL1,CYBB,EREG,FCER1G,IFNLR1,TLR7,TREM2,TYROBP	9	Adipose - Subcutaneous	Myeloid_Sum
Lipid Metabolism,Small Molecule Biochemistry	Fatty acid metabolism	2.28e-05		1.006	AQP9,C5AR1,CD209,CXCL1,CXCL3,EREG,FCER1G,FCGR1A,IL1B,IL1RN,MMP12,MMP7,MSR1,OLR1,OSM,SIGLEC7	16	Adipose - Subcutaneous	Myeloid_Sum
Cell-To-Cell Signaling and Interaction	Binding of lymphoma cell lines	2.33e-05		0.068	CD209,CR1,CXCL3,IL1B,ITGAX,ITGB2	6	Adipose - Subcutaneous	Myeloid_Sum
Cell-To-Cell Signaling and Interaction,Cellular Movement,Hematological System Development and Function,Immune Cell Trafficking	Attraction of T lymphocytes	2.35e-05		1.927	CCL18,CCL19,CCR5,CXCL10	4	Adipose - Subcutaneous	Myeloid_Sum
Cellular Movement	Cell movement of tumor cell lines	2.41e-05	Increased	2.779	CCL13,CCL18,CCL19,CCL7,CCR5,CDCP1,CXCL1,CXCL10,CXCL3,CXCL5,EREG,HAS1,IL1B,MATK,MMP12,MMP7,MMP8,MMP9,OSM,RARRES1,RGS1,SPP1,ST14	23	Adipose - Subcutaneous	Myeloid_Sum
Cellular Function and Maintenance	Internalization of tumor cell lines	2.46e-05	Increased	2	CD209,CLEC4G,FCGR1A,FCN1,MARCO,TREM2	6	Adipose - Subcutaneous	Myeloid_Sum
Inflammatory Response,Organismal Injury and Abnormalities	Graft rejection	2.46e-05		NA	CD86,FCGR1A,FCGR1B,FCGR3A/FCGR3B,MMP12,MMP9	6	Adipose - Subcutaneous	Myeloid_Sum
Cell-To-Cell Signaling and Interaction	Binding of leukemia cell lines	2.51e-05		1.746	CCR5,CD209,CLEC4G,CYBB,FCER2,ITGB2,SPP1	7	Adipose - Subcutaneous	Myeloid_Sum
Cell Death and Survival	Cell death of antigen presenting cells	2.58e-05		0.213	C1QA,CCL19,CCR5,CYBB,IL1B,LYZ,MSR1,TREM2	8	Adipose - Subcutaneous	Myeloid_Sum
Hematological Disease	Polycythemia	2.58e-05		0.538	CXCL1,CXCL3,HAMP,IL1B,IL1RN,ITGB2,MMP9,RRM2,SPP1	9	Adipose - Subcutaneous	Myeloid_Sum
Immunological Disease,Inflammatory Response	Abnormal function of immune system	2.6e-05		NA	CLEC4G,CYBB,FCER2,ITGAD,LILRB4,SPP1	6	Adipose - Subcutaneous	Myeloid_Sum
Cancer,Hematological Disease,Immunological Disease,Organismal Injury and Abnormalities	Nasal type extranodal NK-/T-cell lymphoma	2.62e-05		NA	CCL18,CCL19,CD86,CXCL10,IL4I1,RRM2,TLR7	7	Adipose - Subcutaneous	Myeloid_Sum
Cell-To-Cell Signaling and Interaction,Hematological System Development and Function,Immune Cell Trafficking,Inflammatory Response	Activation of natural killer cells	2.73e-05	Increased	2.186	CD86,FCGR3A/FCGR3B,IL1B,IL1RN,ITGB2,SPP1,TYROBP	7	Adipose - Subcutaneous	Myeloid_Sum
Connective Tissue Development and Function,Skeletal and Muscular System Development and Function,Tissue Morphology	Quantity of osteoclasts	2.73e-05	Increased	2.219	C5AR1,HCST,IL1RN,MMP7,MSR1,SPP1,TYROBP	7	Adipose - Subcutaneous	Myeloid_Sum
Humoral Immune Response,Protein Synthesis	Quantity of IgM	2.73e-05		-1.89	CD86,FCER2,ITGB2,LY86,MARCO,MSR1,SIGLEC1	7	Adipose - Subcutaneous	Myeloid_Sum
Dermatological Diseases and Conditions,Organismal Injury and Abnormalities	Loss of hair	2.73e-05		-1.982	BCL2A1,CXCL10,ITGB2,KCNJ5,MMP12,ST14,TLR7	7	Adipose - Subcutaneous	Myeloid_Sum
Immunological Disease,Neurological Disease,Skeletal and Muscular Disorders	Myasthenia gravis	2.75e-05		NA	CD86,FCGR1A,FCGR1B,FCGR3A/FCGR3B,IL1B,IL1RN	6	Adipose - Subcutaneous	Myeloid_Sum
Dermatological Diseases and Conditions,Immunological Disease,Inflammatory Disease,Organismal Injury and Abnormalities	Lichen planus	2.75e-05		NA	CCL13,CCL18,CCL19,CD52,IFI30,MMP9	6	Adipose - Subcutaneous	Myeloid_Sum
Cardiovascular System Development and Function	Neovascularization	2.76e-05		1.93	C5AR1,IL1B,IL1RN,ITGB2,MMP12,MMP7,MMP9,SPP1	8	Adipose - Subcutaneous	Myeloid_Sum
Cancer,Hematological Disease,Organismal Injury and Abnormalities	Neoplasia of blood cells	2.78e-05		-1.091	ACP5,ATP6V0D2,BPIFB4,CCL18,CCL19,CCL7,CCR5,CD180,CD52,CD86,CDCP1,CHI3L1,CHIT1,CLEC4G,CR1,CXCL1,CXCL10,FBP1,FCER1G,FCER2,FCGR1A,FCGR1B,FCGR3A/FCGR3B,HAMP,HAS1,HK3,IFI30,IGLV6-57,IL1B,IL1RN,IL4I1,ITGAX,ITGB2,KCNK13,KMO,LILRB4,LYZ,MMP12,MMP9,MSR1,OSM,OTOA,RRM2,SLAMF7,SLAMF9,SPP1,TLR7	47	Adipose - Subcutaneous	Myeloid_Sum
Cardiovascular Disease,Cell Death and Survival,Connective Tissue Disorders,Hematological Disease,Organismal Injury and Abnormalities	Fetal erythroblastosis	2.79e-05		NA	FCGR1A,FCGR1B,FCGR3A/FCGR3B	3	Adipose - Subcutaneous	Myeloid_Sum
Hereditary Disorder,Neurological Disease,Organismal Injury and Abnormalities,Psychological Disorders	Unverricht-Lundborg syndrome	2.79e-05		NA	FCGR1A,FCGR1B,FCGR3A/FCGR3B	3	Adipose - Subcutaneous	Myeloid_Sum
Infectious Diseases,Respiratory Disease	Whooping cough	2.79e-05		NA	FCGR1A,FCGR1B,FCGR3A/FCGR3B	3	Adipose - Subcutaneous	Myeloid_Sum
Cellular Function and Maintenance	Uptake by macrophages	2.79e-05		NA	CCR5,SIGLEC1,TREM2	3	Adipose - Subcutaneous	Myeloid_Sum
Connective Tissue Disorders,Immunological Disease,Inflammatory Disease,Inflammatory Response,Organismal Injury and Abnormalities,Skeletal and Muscular Disorders	Polyarticular juvenile rheumatoid arthritis	2.9e-05		NA	CCR1,CD180,CD86,CR1,IL1B,OSM	6	Adipose - Subcutaneous	Myeloid_Sum
Cell Death and Survival	Cell viability of leukocytes	2.93e-05		1.917	BCL2A1,CD300A,CD86,FCER1G,FCGR1A,FCGR3A/FCGR3B,IL1B,ITGB2,MSR1,TYROBP	10	Adipose - Subcutaneous	Myeloid_Sum
Hematological Disease,Immunological Disease,Infectious Diseases	Infection of mononuclear leukocytes	3.06e-05		1.958	CCR1,CCR5,CD209,SIGLEC1	4	Adipose - Subcutaneous	Myeloid_Sum
Connective Tissue Development and Function,Connective Tissue Disorders,Organ Morphology,Organismal Injury and Abnormalities,Skeletal and Muscular Disorders,Skeletal and Muscular System Development and Function,Tissue Development	Abnormal morphology of metaphysis	3.06e-05		NA	HCST,ITGB2,MMP9,SPP1	4	Adipose - Subcutaneous	Myeloid_Sum
Cell Death and Survival	Cell death of macrophages	3.09e-05		0.647	C1QA,CCR5,CYBB,IL1B,LYZ,MSR1,TREM2	7	Adipose - Subcutaneous	Myeloid_Sum
Connective Tissue Disorders,Developmental Disorder,Hereditary Disorder,Metabolic Disease,Organismal Injury and Abnormalities,Skeletal and Muscular Disorders	Autosomal recessive polycystic lipomembranous osteodysplasia with sclerosing leukoencephalopathy	3.15e-05		NA	TREM2,TYROBP	2	Adipose - Subcutaneous	Myeloid_Sum
Infectious Diseases	Binding of Dengue virus 2	3.15e-05		NA	CD209,CXCL10	2	Adipose - Subcutaneous	Myeloid_Sum
Cell Death and Survival	Cell viability	3.31e-05		1.796	BCL2A1,CCL18,CCR1,CD300A,CD86,CHI3L1,CR1,CXCL1,CXCL10,CXCL3,CYBB,FCER1G,FCGR1A,FCGR3A/FCGR3B,HK3,IL1B,IL1RN,ITGB2,LILRB4,LYZ,MMP9,MSR1,OLR1,OSM,RNASE2,RRM2,SPP1,TYROBP	28	Adipose - Subcutaneous	Myeloid_Sum
Cell-To-Cell Signaling and Interaction,Hematological System Development and Function,Immune Cell Trafficking,Inflammatory Response	Adhesion of neutrophils	3.4e-05		1.625	CXCL1,CXCL3,CYBB,IL1B,ITGAX,ITGB2	6	Adipose - Subcutaneous	Myeloid_Sum
Connective Tissue Disorders,Dermatological Diseases and Conditions,Hematological Disease,Organismal Injury and Abnormalities	Idiopathic thrombocytopenic purpura	3.47e-05		NA	CD52,FCGR1A,FCGR1B,FCGR3A/FCGR3B	4	Adipose - Subcutaneous	Myeloid_Sum
Carbohydrate Metabolism	Metabolism of polysaccharide	3.47e-05		1.207	CEMIP,CHIT1,CXCL10,HAS1,IL1B,IL1RN,MMP12,MMP7,RETN,SPP1	10	Adipose - Subcutaneous	Myeloid_Sum
Hematological System Development and Function,Humoral Immune Response,Lymphoid Tissue Structure and Development,Tissue Morphology	Quantity of B lymphocytes	3.48e-05		-1.032	BCL2A1,CD180,CD300LF,FCER1G,FCGR1A,ITGB2,LILRB4,MATK,RGS1,SIGLEC1,SPP1,TYROBP	12	Adipose - Subcutaneous	Myeloid_Sum
Lipid Metabolism,Small Molecule Biochemistry	Synthesis of prostaglandin	3.48e-05		1.401	CD209,CXCL1,EREG,FCER1G,IL1B,IL1RN,OSM,SIGLEC7	8	Adipose - Subcutaneous	Myeloid_Sum
Cancer,Hematological Disease,Organismal Injury and Abnormalities	Lymphocytic neoplasm	3.55e-05		NA	ACP5,ATP6V0D2,BPIFB4,CCL18,CCL19,CCL7,CD180,CD52,CD86,CHI3L1,CLEC4G,CXCL1,CXCL10,FCER2,FCGR3A/FCGR3B,HAS1,IFI30,IGLV6-57,IL1B,IL1RN,IL4I1,ITGAX,ITGB2,KCNK13,KMO,MMP12,MMP9,OSM,RRM2,SLAMF7,SLAMF9,SPP1,TLR7	33	Adipose - Subcutaneous	Myeloid_Sum
Dermatological Diseases and Conditions,Organismal Injury and Abnormalities	Skin lesion	3.67e-05		0.841	ACP5,AQP9,ATP6V0D2,BPIFB4,C1QA,C1QC,C4BPB,C5AR1,CCL13,CCL18,CCL7,CCR1,CCR5,CD180,CD209,CD300A,CD300C,CD300LB,CD300LF,CD52,CD86,CDCP1,CHI3L1,CHIT1,COL22A1,CR1,CXCL10,CXCL5,CXorf21,CYBB,DLGAP5,DNAJC5B,EREG,FBP1,FCGR1A,FCGR1B,FCGR3A/FCGR3B,FCN1,FPR3,GAL,GPR84,HAS1,HK3,IFI30,IL1B,IL1RN,IL4I1,ITGAD,ITGAX,ITGB2,KCNJ5,KCNK13,KYNU,LILRB4,LY86,MARCO,MATK,METTL7B,MMP8,MMP9,MS4A6E,MSR1,OSM,OTOA,PLA2G7,PLEK,…	78	Adipose - Subcutaneous	Myeloid_Sum
Cellular Movement,Hematological System Development and Function,Immune Cell Trafficking,Inflammatory Response	Transendothelial migration of dendritic cells	3.71e-05		NA	CCL19,CCL7,IL1B	3	Adipose - Subcutaneous	Myeloid_Sum
Inflammatory Disease,Inflammatory Response,Neurological Disease,Organismal Injury and Abnormalities	Severe encephalitis	3.71e-05		NA	FCGR1A,FCGR1B,FCGR3A/FCGR3B	3	Adipose - Subcutaneous	Myeloid_Sum
Connective Tissue Disorders,Dermatological Diseases and Conditions,Hematological Disease,Organismal Injury and Abnormalities	Chronic idiopathic thrombocytopenic purpura	3.71e-05		NA	FCGR1A,FCGR1B,FCGR3A/FCGR3B	3	Adipose - Subcutaneous	Myeloid_Sum
Connective Tissue Disorders,Hematological Disease,Immunological Disease,Organismal Injury and Abnormalities	Neonatal alloimmune thrombocytopenia	3.71e-05		NA	FCGR1A,FCGR1B,FCGR3A/FCGR3B	3	Adipose - Subcutaneous	Myeloid_Sum
Cell-To-Cell Signaling and Interaction,Hematological System Development and Function	Binding of memory T lymphocytes	3.71e-05		NA	CCL19,CCR1,CD86	3	Adipose - Subcutaneous	Myeloid_Sum
Inflammatory Disease,Neurological Disease,Organismal Injury and Abnormalities	Transverse myelitis	3.71e-05		NA	FCGR1A,FCGR1B,FCGR3A/FCGR3B	3	Adipose - Subcutaneous	Myeloid_Sum
Cell-To-Cell Signaling and Interaction,Hematological System Development and Function	Interaction of dendritic cells	3.71e-05		NA	CCR5,CD209,CD86	3	Adipose - Subcutaneous	Myeloid_Sum
Carbohydrate Metabolism,Energy Production	Synthesis of pyruvic acid	3.71e-05		NA	IL1B,IL1RN,SDS	3	Adipose - Subcutaneous	Myeloid_Sum
Hematological Disease,Immunological Disease	Lymphoproliferative disorder	3.76e-05		-0.577	ACP5,ATP6V0D2,BPIFB4,CCL18,CCL19,CCL7,CD180,CD52,CD86,CHI3L1,CLEC4G,CXCL1,CXCL10,FCER2,FCGR3A/FCGR3B,HAS1,IFI30,IGLV6-57,IL1B,IL1RN,IL4I1,ITGAX,ITGB2,KCNK13,KMO,MMP12,MMP9,OSM,RRM2,SLAMF7,SLAMF9,SPP1,TLR7	33	Adipose - Subcutaneous	Myeloid_Sum
Cellular Movement,Hematological System Development and Function,Immune Cell Trafficking,Inflammatory Response	Chemotaxis of monocytes	3.77e-05	Increased	2.19	CCL7,CCR1,CXCL10,CXCL3,IL1B,PLA2G7	6	Adipose - Subcutaneous	Myeloid_Sum
Cell-To-Cell Signaling and Interaction,Hematological System Development and Function,Inflammatory Response	Binding of monocytes	3.83e-05	Increased	2.219	CCR1,IL1B,ITGAX,ITGB2,SIGLEC7	5	Adipose - Subcutaneous	Myeloid_Sum
Cell-To-Cell Signaling and Interaction,Cellular Assembly and Organization,Hematological System Development and Function,Immune Cell Trafficking,Infectious Diseases	Fusion of leukocytes	3.91e-05		0.958	CCR5,DCSTAMP,TREM2,TYROBP	4	Adipose - Subcutaneous	Myeloid_Sum
Connective Tissue Disorders,Inflammatory Response,Organismal Injury and Abnormalities,Skeletal and Muscular Disorders	Swelling of joint	3.91e-05		NA	IL1B,LILRB4,MMP9,SPP1	4	Adipose - Subcutaneous	Myeloid_Sum
Connective Tissue Disorders,Inflammatory Disease,Inflammatory Response,Organismal Injury and Abnormalities,Skeletal and Muscular Disorders	Polyarthritis	3.96e-05		0.157	CCR1,CD180,CD86,CR1,IL1B,IL1RN,OSM,SPP1	8	Adipose - Subcutaneous	Myeloid_Sum
Cell-To-Cell Signaling and Interaction	Aggregation of cells	3.96e-05		1.715	CD209,CXCL10,FCER1G,ITGB2,LYZ,MMP7,MMP9,OLR1,PLEK,RNASE2,TLR7	11	Adipose - Subcutaneous	Myeloid_Sum
Cardiovascular Disease,Hereditary Disorder,Neurological Disease,Organismal Injury and Abnormalities	Ischemic stroke	3.97e-05		NA	CCR5,MMP9,OLR1,PLA2G7,RNASE2,SLC16A6	6	Adipose - Subcutaneous	Myeloid_Sum
Cell-To-Cell Signaling and Interaction,Hematological System Development and Function,Humoral Immune Response,Immune Cell Trafficking,Inflammatory Response	Activation of B lymphocytes	4.25e-05		0.816	C1QA,CD180,CD86,FCGR3A/FCGR3B,ITGB2,OSM,TLR7	7	Adipose - Subcutaneous	Myeloid_Sum
Organismal Functions,Organismal Injury and Abnormalities	Healing of lesion	4.35e-05		NA	C5AR1,EREG,IL1B,IL1RN,ITGB2,MMP7,MMP9,SPP1	8	Adipose - Subcutaneous	Myeloid_Sum
Cancer,Organismal Injury and Abnormalities	Lymphoid cancer	4.36e-05		NA	ACP5,ATP6V0D2,BPIFB4,CCL18,CCL19,CCL7,CD180,CD52,CD86,CHI3L1,CLEC4G,CXCL1,CXCL10,FCER2,FCGR3A/FCGR3B,HAS1,IFI30,IGLV6-57,IL1B,IL1RN,IL4I1,ITGAX,ITGB2,KCNK13,KMO,MMP12,MMP9,OSM,RRM2,SLAMF7,SLAMF9,SPP1,TLR7	33	Adipose - Subcutaneous	Myeloid_Sum
Cell Death and Survival,Organismal Survival	Survival of bacteria	4.4e-05		-0.293	CXCL10,CXCL3,CYBB,LYZ	4	Adipose - Subcutaneous	Myeloid_Sum
Cancer,Cellular Development,Cellular Growth and Proliferation,Organismal Injury and Abnormalities,Tumor Morphology	Proliferation of melanoma cells	4.4e-05		NA	CXCL3,IL1B,IL1RN,OSM	4	Adipose - Subcutaneous	Myeloid_Sum
Organismal Injury and Abnormalities	Wound	4.59e-05		NA	C5AR1,EREG,FCN1,ITGB2,MMP7,MMP8,MMP9,OSM,SPP1	9	Adipose - Subcutaneous	Myeloid_Sum
Organismal Injury and Abnormalities,Reproductive System Disease	Endometriosis	4.59e-05		NA	CCL18,CCL19,CCR1,CD180,CEMIP,CXCL10,CXCL5,MMP7,MMP9,RARRES1,SPP1,TREM2	12	Adipose - Subcutaneous	Myeloid_Sum
Connective Tissue Disorders,Inflammatory Disease,Organismal Injury and Abnormalities,Skeletal and Muscular Disorders	Rheumatic Disease	7.01e-09		NA	ADORA3,C1QA,C1QB,CCL18,CCR1,CD163,CD180,CEMIP,CHI3L1,CR1,FCGR1A,FCGR3A/FCGR3B,FPR3,GSDMC,HAVCR2,LBP,MMP7,RRM2,SPP1,VSIG4	20	Adipose - Visceral (Omentum)	MacrophageSum
Cardiovascular Disease,Organismal Injury and Abnormalities	Advanced stage peripheral arterial disease	1.1e-08		NA	CCL18,CCR1,CD163,CEMIP,FCGR1A,MSR1,SPP1,VSIG4	8	Adipose - Visceral (Omentum)	MacrophageSum
Cardiovascular Disease,Organismal Injury and Abnormalities	Intermediate disease stage peripheral arterial disease	1.66e-08		NA	CCL18,CCR1,CD163,CEMIP,FCGR1A,FCGR3A/FCGR3B,SPP1,VSIG4	8	Adipose - Visceral (Omentum)	MacrophageSum
Developmental Disorder,Hereditary Disorder,Immunological Disease,Organismal Injury and Abnormalities	Complement component C1q deficiency	1.71e-08		NA	C1QA,C1QB,C1QC	3	Adipose - Visceral (Omentum)	MacrophageSum
Cardiovascular Disease,Organismal Injury and Abnormalities	Peripheral vascular disease	2.07e-08		NA	CA12,CCL18,CCR1,CD163,CEMIP,F13A1,FCGR1A,FCGR3A/FCGR3B,MSR1,PLA2G7,SPP1,VSIG4	12	Adipose - Visceral (Omentum)	MacrophageSum
Cardiovascular Disease,Organismal Injury and Abnormalities	Peripheral arterial disease	3.64e-08		NA	CCL18,CCR1,CD163,CEMIP,FCGR1A,FCGR3A/FCGR3B,MSR1,SPP1,VSIG4	9	Adipose - Visceral (Omentum)	MacrophageSum
Connective Tissue Disorders,Inflammatory Disease,Inflammatory Response,Organismal Injury and Abnormalities,Skeletal and Muscular Disorders	Inflammation of joint	1.51e-07		NA	ADORA3,C1QA,CCL18,CCR1,CD163,CD180,CEMIP,CHI3L1,CR1,FCGR3A/FCGR3B,GSDMC,HAVCR2,LBP,MMP7,SPP1,VSIG4	16	Adipose - Visceral (Omentum)	MacrophageSum
Connective Tissue Disorders,Organismal Injury and Abnormalities,Skeletal and Muscular Disorders	Non-traumatic arthropathy	3.17e-07		NA	C1QA,CCL18,CCR1,CD163,CD180,CEMIP,CHI3L1,CR1,FCGR3A/FCGR3B,GSDMC,HAVCR2,LBP,MMP7,SPP1,VSIG4	15	Adipose - Visceral (Omentum)	MacrophageSum
Connective Tissue Disorders,Immunological Disease,Inflammatory Disease,Inflammatory Response,Organismal Injury and Abnormalities,Skeletal and Muscular Disorders	Rheumatoid arthritis	2.24e-06		NA	C1QA,CCL18,CCR1,CD180,CEMIP,CHI3L1,CR1,FCGR3A/FCGR3B,GSDMC,HAVCR2,LBP,SPP1,VSIG4	13	Adipose - Visceral (Omentum)	MacrophageSum
Inflammatory Disease	Chronic inflammatory disorder	2.45e-06		NA	ADORA3,C1QA,CA12,CCL18,CCR1,CD180,CEMIP,CHI3L1,CR1,FCGR1A,FCGR3A/FCGR3B,GSDMC,HAVCR2,LBP,SPP1,VSIG4	16	Adipose - Visceral (Omentum)	MacrophageSum
Inflammatory Disease,Inflammatory Response,Organismal Injury and Abnormalities,Respiratory Disease	Asthma	5.34e-06		NA	ADORA3,CHI3L1,FCGR1A,FCGR3A/FCGR3B,GSDMA,HAVCR2,PLA2G7	7	Adipose - Visceral (Omentum)	MacrophageSum
Humoral Immune Response,Inflammatory Response	Complement activation	6.76e-06		NA	C1QA,C1QB,C1QC,CR1,IGHV2-70	5	Adipose - Visceral (Omentum)	MacrophageSum
Organismal Injury and Abnormalities,Reproductive System Disease	Endometriosis	7.36e-06		NA	CCL18,CCR1,CD163,CD180,CEMIP,KIF20A,MMP7,SPP1,TREM2	9	Adipose - Visceral (Omentum)	MacrophageSum
Dermatological Diseases and Conditions,Infectious Diseases,Organismal Injury and Abnormalities	Lepromatous leprosy	7.59e-06		NA	CCR1,MARCO,MSR1,SIGLEC7	4	Adipose - Visceral (Omentum)	MacrophageSum
Cell Signaling,Cellular Function and Maintenance,Molecular Transport,Vitamin and Mineral Metabolism	Flux of Ca2+	1.03e-05	Increased	2.416	CCL18,CCR1,CR1,FCGR1A,FCGR3A/FCGR3B,FPR3	6	Adipose - Visceral (Omentum)	MacrophageSum
Cellular Function and Maintenance	Engulfment of cells	1.11e-05		1.491	CD163,CR1,FCGR1A,FCGR3A/FCGR3B,MARCO,MS4A4A,TIMD4	7	Adipose - Visceral (Omentum)	MacrophageSum
Cell-To-Cell Signaling and Interaction	Binding of blood cells	1.26e-05	Increased	2.055	CCR1,CD209,CR1,FCGR1A,FCGR3A/FCGR3B,MARCO,SPP1	7	Adipose - Visceral (Omentum)	MacrophageSum
Cellular Function and Maintenance	Endocytosis	1.34e-05		1.154	CD163,FCGR1A,FCGR3A/FCGR3B,IGHV2-70,MARCO,MS4A4A,MSR1,TIMD4	8	Adipose - Visceral (Omentum)	MacrophageSum
Cell Death and Survival,Cellular Compromise	Cytotoxicity of natural killer cells	1.41e-05		1.091	FCGR1A,FCGR3A/FCGR3B,HAVCR2,SIGLEC7	4	Adipose - Visceral (Omentum)	MacrophageSum
Cell-To-Cell Signaling and Interaction,Hematological System Development and Function,Inflammatory Response	Binding of professional phagocytic cells	1.44e-05		1.474	CCR1,CD209,FCGR1A,FCGR3A/FCGR3B,MARCO	5	Adipose - Visceral (Omentum)	MacrophageSum
Lipid Metabolism,Molecular Transport,Small Molecule Biochemistry	Deposition of cholesterol	2.03e-05		NA	MARCO,MSR1	2	Adipose - Visceral (Omentum)	MacrophageSum
Cancer,Hematological Disease,Immunological Disease,Organismal Injury and Abnormalities	Langerhans cell histiocytosis	2.12e-05		NA	ADAMDEC1,FCGR1A,FCGR3A/FCGR3B,RRM2	4	Adipose - Visceral (Omentum)	MacrophageSum
Hematological Disease,Immunological Disease	Eosinophilia	2.22e-05		NA	ADAMDEC1,CCL18,FCGR1A,FCGR3A/FCGR3B,SPP1	5	Adipose - Visceral (Omentum)	MacrophageSum
Immunological Disease	Systemic autoimmune syndrome	2.55e-05		NA	C1QA,CCL18,CCR1,CD163,CD180,CEMIP,CHI3L1,CR1,FCGR1A,FCGR3A/FCGR3B,GSDMC,HAVCR2,LBP,SPP1,VSIG4	15	Adipose - Visceral (Omentum)	MacrophageSum
Cardiovascular Disease,Organismal Injury and Abnormalities,Skeletal and Muscular Disorders	Myocardial infarction	2.61e-05		NA	ADORA3,CA12,CD163,F13A1,FCGR1A,FCGR3A/FCGR3B	6	Adipose - Visceral (Omentum)	MacrophageSum
Cancer,Organismal Injury and Abnormalities	Melanoma	2.71e-05		NA	ADAMDEC1,ADORA3,BPIFB4,C1QA,C1QC,C4BPB,CCR1,CD163,CD180,CD209,CEP55,CHI3L1,CHI3L2,CLEC4G,CR1,CTSE,DEPDC1,DLGAP5,DNAJC5B,F13A1,FCGR1A,FCGR3A/FCGR3B,FPR3,GSDMA,GSDMC,HAVCR2,KIF18B,KIF20A,MARCO,MKI67,MS4A4A,MS4A6E,MSR1,NEK2,PLA2G7,PLD5,RRM2,SIGLEC7,SLAMF8,SLC5A7,SPP1,TIMD4,TREM2	43	Adipose - Visceral (Omentum)	MacrophageSum
Humoral Immune Response,Inflammatory Response	Classical complement pathway	2.88e-05		NA	C1QA,C1QB,C1QC,IGHV2-70	4	Adipose - Visceral (Omentum)	MacrophageSum
Cancer,Organismal Injury and Abnormalities,Skeletal and Muscular Disorders	Leiomyosarcoma	4.05e-05		NA	CD163,FCGR3A/FCGR3B,RRM2,SPP1	4	Adipose - Visceral (Omentum)	MacrophageSum
Cell-To-Cell Signaling and Interaction,Hematological System Development and Function	Binding of leukocytes	4.71e-05		1.796	CCR1,CD209,FCGR1A,FCGR3A/FCGR3B,MARCO,SPP1	6	Adipose - Visceral (Omentum)	MacrophageSum
Cell-To-Cell Signaling and Interaction	Adhesion of blood cells	5.62e-05		1.807	CD209,CR1,FCGR1A,FCGR3A/FCGR3B,MARCO,SPP1	6	Adipose - Visceral (Omentum)	MacrophageSum
Cancer,Hematological Disease,Immunological Disease,Organismal Injury and Abnormalities	Nasal type extranodal NK-/T-cell lymphoma	5.7e-05		NA	CCL18,CD163,MKI67,RRM2,SLAMF8	5	Adipose - Visceral (Omentum)	MacrophageSum
Immunological Disease	Hypersensitive reaction	6.13e-05		NA	CCL18,FCGBP,FCGR1A,FCGR3A/FCGR3B,HAVCR2,MKI67,PLA2G7	7	Adipose - Visceral (Omentum)	MacrophageSum
Nutritional Disease	Obesity	7.32e-05		NA	CA12,CD163,KIF20A,LBP,MKI67,NEK2,SPP1	7	Adipose - Visceral (Omentum)	MacrophageSum
Neurological Disease,Organismal Injury and Abnormalities	Seizures	9.11e-05		NA	C1QB,CA12,CCR1,CEMIP,FCGR1A,FCGR3A/FCGR3B,MS4A4A	7	Adipose - Visceral (Omentum)	MacrophageSum
Immunological Disease	Immunodeficiency	9.19e-05		NA	C1QA,C1QB,C1QC,CD180,FCGR1A,FCGR3A/FCGR3B	6	Adipose - Visceral (Omentum)	MacrophageSum
[truncated: 50,688 more rows]

## Sheet: IPA-GeneOnt-Filtered
Supplementary Data 9B. Gene ontology analysis on filtered gene sets for Hot and Cold clusters for 123 Tissue-Cell Pairs.
[truncated: 49,810 more rows]
