# Supplementary material for: Demographic and genetic factors influence the abundance of infiltrating immune cells in human tissues
Source: Nat Commun. 2020 May 5;11:2213. doi: 10.1038/s41467-020-16097-9 (PMC7200670; doi:10.1038/s41467-020-16097-9)
Supplement: Supplementary file 13 — Supplementary Data 9 [file 41467_2020_16097_MOESM13_ESM.txt]

tis	pheno	beta_age_cib.rel	p_age_cib.rel	beta_sex_cib.rel	p_sex_cib.rel	beta_age_cib.abs	p_age_cib.abs	beta_sex_cib.abs	p_sex_cib.abs	beta_age_xcell	p_age_xcell	beta_sex_xcell	p_sex_xcell	p_age_brown	p_sex_brown	age.coef_direc	sex.coef_direc	p_age_brown.fdr	p_sex_brown.fdr	phenotype
Adipose - Subcutaneous	CD4_memory	0.000376630872591283	0.883862577628702	-0.0161698790383322	0.00746893466192436	0.0130379932542047	0.0327983993854813	-0.0184422539712805	0.195161681870969	0.00116594640801971	0.0163639556887995	0.000476270193142978	0.673451192097868	0.0431414865869168	0.0624781733937839	+	-	0.190809882006645	0.215957164556775	Adipose - Subcutaneous-CD4_memory
Adipose - Subcutaneous	MacrophageSum	0.00451624292009571	0.377561267442312	0.041231813613171	0.000606391287547515	0.0449791163218456	0.0295827225040741	0.147426384256158	0.00231585795323704	0.000846408487310944	0.776243675300363	0.0212913737570041	0.0023185120954853	0.19505941291559	0.000343857871441098	+	+	0.368662290410465	0.00364489343727563	Adipose - Subcutaneous-MacrophageSum
Adipose - Subcutaneous	MastSum	-0.00352417908741353	0.383821883498578	-0.023367276603641	0.0136720149751924	0.0102549397527117	0.329879035655058	-0.0420486841911965	0.0873874515278844	-5.30150580189672e-05	0.86324869147128	-0.000268455495356101	0.708726069699048	0.525552348063448	0.0714600557488446	+	-	0.661361707664382	0.236711434668048	Adipose - Subcutaneous-MastSum
Adipose - Subcutaneous	Myeloid_Sum	-0.0048001439335673	0.199108906267869	0.0135886781378188	0.11961912764456	0.0513544946184157	0.0434443353112811	0.110485572292844	0.0626536032760616	0.00823195864799112	0.481619038718122	0.0101676794156634	0.709610175721327	0.140176093758667	0.15562822306357	+	+	0.331166021504852	0.369326678613547	Adipose - Subcutaneous-Myeloid_Sum
Adipose - Subcutaneous	Monocytes	-0.00480372720264535	0.0441381133972884	-0.00299109371093718	0.590573913042426	-0.0026201982558481	0.709367557233888	0.00545811604357233	0.73946588988476	-9.34653373351355e-05	0.944016209878874	0.00597142797571673	0.0551554470630628	0.319304040396115	0.292210785233865	-	+	0.502903863623881	0.559446866169225	Adipose - Subcutaneous-Monocytes
Adipose - Subcutaneous	Lymph_Sum	0.00480014393356729	0.199108906267869	-0.0135886781378189	0.119619127644557	0.0362084395943255	0.00118716624372741	0.00661016242976649	0.798679403287024	0.00311743594614293	0.0838247839096809	-0.000912362324014683	0.828124761021149	0.00590693158365692	0.496573126250109	+	+	0.0535917679672443	0.731255977880362	Adipose - Subcutaneous-Lymph_Sum
Adipose - Visceral (Omentum)	T cells CD8	0.0071774694497825	0.00376300135124941	0.00318692754759639	0.601686197282657	0.0280829083110944	0.0128842077552939	-0.0108182190039358	0.697925230665507	0.00499981526788088	0.0423062440002111	-0.000638671085342658	0.916429896580757	0.0028322698560123	0.838008520011598	+	-	0.0297388334881291	0.907302832753173	Adipose - Visceral (Omentum)-T cells CD8
Adipose - Visceral (Omentum)	CD4_memory	0.0025312585854997	0.404493663304607	0.00146649489339857	0.845472275536871	0.0230227260173198	0.0942819825866212	-0.0184034392226804	0.588869801788973	0.000364038731451895	0.700139630776904	0.000464215558577304	0.842959549010194	0.305500688506172	0.871112598188898	+	-	0.497755432135056	0.917264259020098	Adipose - Visceral (Omentum)-CD4_memory
Adipose - Visceral (Omentum)	MacrophageSum	0.00617354172434649	0.333020897191376	-0.00406394702957202	0.797023591987046	0.0335412829255101	0.180232029183358	-0.0452120263606704	0.465846546669093	0.0031696157364661	0.148716607679298	0.00321772705995736	0.553808368781459	0.192914314860135	0.666215530276022	+	-	0.368662290410465	0.80476966040519	Adipose - Visceral (Omentum)-MacrophageSum
Adipose - Visceral (Omentum)	Bcellsum	0.00566195750829651	0.0337013413018914	0.0126536153701149	0.0554300825041919	0.0281407952117557	0.0565740791650693	0.00300277355189129	0.934427311823111	0.0137872707817857	0.0517594553927474	-0.00752815836106583	0.667547600107175	0.0205131745244525	0.341845160632057	+	+	0.133689309831777	0.600771441165985	Adipose - Visceral (Omentum)-Bcellsum
Adipose - Visceral (Omentum)	MastSum	-0.0126489628773395	0.00396681137515897	-0.00141687689877393	0.895819824695928	-0.0179228180578163	0.143846451495117	-0.0170290094570344	0.574872282652065	0.000259312923267962	0.485365851577762	-0.000597696952138597	0.516541646536684	0.0362929232616947	0.744838956418666	-	-	0.18577970455175	0.864448131901955	Adipose - Visceral (Omentum)-MastSum
Adipose - Visceral (Omentum)	Myeloid_Sum	-0.0159444639251295	0.0128105453354565	-0.0151835007827285	0.33720743440666	0.00203100998393727	0.946247726192134	-0.118105137123808	0.114446737643714	-0.00508707493775729	0.768451360198237	-0.136753337925265	0.00152811167949504	0.198008159395595	0.021734454958451	+	-	0.370530120057103	0.1047205557089	Adipose - Visceral (Omentum)-Myeloid_Sum
Adipose - Visceral (Omentum)	Monocytes	-0.00308565684888739	0.505942124427568	-0.0166330954665173	0.148586972523084	0.00435673110436837	0.727204376769788	-0.0629279448422105	0.0427104946083845	-0.00517156492179879	0.155984613370478	-0.011232084432526	0.213767072002674	0.413905432493179	0.0858532591113987	+	-	0.557896701146198	0.262217471683477	Adipose - Visceral (Omentum)-Monocytes
Adipose - Visceral (Omentum)	Lymph_Sum	0.0159444639251295	0.0128105453354562	0.0151835007827281	0.337207434406672	0.0895260929743071	0.0274637791361238	-0.0500672869648082	0.617759085960302	0.0132966790002172	0.233099680464214	0.00115576367861919	0.966618890307684	0.0138409476025279	0.709946277330742	+	-	0.113736482472947	0.830010721291088	Adipose - Visceral (Omentum)-Lymph_Sum
Adrenal Gland	T cells CD8	0.00596634382403838	0.0455695000362292	0.0132295123894632	0.0674423591867462	0.0063862095414322	0.0605561666084362	0.0156587122392099	0.0579279441001521	0.000562754367630742	0.111046585775313	0.000124002057260641	0.884542787491073	0.0303874251054854	0.111191338168351	+	+	0.16891833367461	0.288581095760966	Adrenal Gland-T cells CD8
Adrenal Gland	MacrophageSum	0.00730644285800273	0.213971098219363	-0.00510522425625981	0.719925769468051	0.0149892835633556	0.126248009682069	-0.000192647701690578	0.993516981968331	0.00130399111160482	0.338441882813845	-0.000599765991530437	0.855839922202148	0.193408355097757	0.927655929250186	+	-	0.368662290410465	0.938396902719802	Adrenal Gland-MacrophageSum
Adrenal Gland	MastSum	-0.0118871719018831	0.000652334100090677	-0.0078074840574605	0.348953029587638	-0.00865687121890749	0.00991791939748404	-0.00875313301093338	0.278917254985358	0.00054760819097781	0.0215541569149755	-0.00149321372825761	0.00994662342259561	0.000463310441408956	0.0599125771334885	-	-	0.00729713945219106	0.21169110587166	Adrenal Gland-MastSum
Adrenal Gland	Myeloid_Sum	-0.00518582751434649	0.344056305900858	-0.0285098093878943	0.0329317349870891	0.00858230286316243	0.490659794727708	-0.0244548425801703	0.418394255782433	0.0103836060406941	0.126110813895435	-0.0108973885220109	0.507121881516969	0.277108918820494	0.16872974515083	+	-	0.476842866231133	0.383257563985457	Adrenal Gland-Myeloid_Sum
Adrenal Gland	Monocytes	0.000254865008526901	0.955858885182748	-0.0156654444827933	0.162015493661174	0.0029633651583528	0.564104739538872	-0.0160697065758942	0.198233370316914	0.00257714190343093	0.0109102396372231	-0.00469827522231511	0.0548605318332788	0.153615830199163	0.0863423045301002	+	-	0.337902655033466	0.262217471683477	Adrenal Gland-Monocytes
Adrenal Gland	Lymph_Sum	0.00518582751434648	0.344056305900859	0.0285098093878942	0.0329317349870897	0.0123778822368865	0.122951455547763	0.0421673616271701	0.0308682790481131	0.00610706403518819	0.00516182624857994	-0.0104330425373622	0.0477278639855685	0.0218860510704841	0.00891896148025362	+	+	0.13788212174405	0.0525227731614936	Adrenal Gland-Lymph_Sum
Artery - Aorta	T cells CD8	0.00119519959299244	0.635243257497178	-0.0125040406861153	0.049699177863861	0.007438836816116	0.213863675648753	-0.0325577281118808	0.0313637089110634	0.000160414074996059	0.84256661653931	-0.00396340394444335	0.052329366435683	0.579436560720334	0.0129900192257647	+	-	0.705665489043894	0.0688471018965528	Artery - Aorta-T cells CD8
Artery - Aorta	CD4_memory	0.00279858952635947	0.334984083232728	0.00235366355184761	0.74752791462547	0.0205819000916594	0.00642814913010994	-0.00770285537305323	0.683888145682839	0.00158638029634835	0.0120002544344388	-0.00338744432330154	0.033062212232617	0.00760896070244046	0.245990910233173	+	-	0.0653678896709658	0.507955256195772	Artery - Aorta-CD4_memory
Artery - Aorta	MacrophageSum	0.00946735611380692	0.100577942280018	-0.00485199823623938	0.737924939820875	0.0465812642348105	0.0382551856682022	-0.0535070268535737	0.343617726563888	0.00483632317542131	0.124849694601361	-0.00389348580659933	0.623390162796922	0.0539928577509364	0.605392510186614	+	-	0.205776422082086	0.774551223638242	Artery - Aorta-MacrophageSum
Artery - Aorta	Bcellsum	0.00564577099521182	0.025053159910606	-0.00166807173626453	0.79197073768575	0.0146349562470456	0.00673116904918537	0.00216495045559205	0.872845025310515	0.00321770014348721	0.000340119454714524	0.000790375534529209	0.724084008310096	0.00032772661586418	0.905841526190294	+	+	0.00563093912712092	0.93036401529524	Artery - Aorta-Bcellsum
Artery - Aorta	MastSum	-0.00780171260132988	0.0272110858490331	0.000533867107539439	0.951990346177271	-0.00773441786194784	0.274570914751824	-0.00946857132415576	0.595385903677737	-0.000134758658376009	0.569746810315901	-0.00041497774972296	0.487488159758002	0.134401940794748	0.753066681853005	-	-	0.325666241156506	0.867663785613245	Artery - Aorta-MastSum
Artery - Aorta	Myeloid_Sum	-0.00455450949769356	0.3147972744894	0.00788828444828325	0.489573660201956	0.0299118537397022	0.274207283212948	-0.0429723406072387	0.532885142712574	0.00763358717938765	0.520734119851222	-0.0305972029657112	0.307430649958594	0.378465897039479	0.476234324916222	+	-	0.537819958950839	0.728089015977685	Artery - Aorta-Myeloid_Sum
Artery - Aorta	Monocytes	-0.00117014695113067	0.760035784013291	0.00342797032938904	0.7226230942061	0.00205691475977562	0.798036968983595	0.00512134919720634	0.800461194815178	-0.000995637296123572	0.615259877738528	-0.00155852043481028	0.754935438760065	0.818578139635693	0.855894916626535	+	+	0.850061914237066	0.910648736256809	Artery - Aorta-Monocytes
Artery - Aorta	Lymph_Sum	0.00455450949769357	0.314797274489398	-0.00788828444828343	0.489573660201947	0.0426943721250616	0.00509592579660147	-0.0402046451453761	0.292565152004861	0.00625280182555467	0.00535134360516332	-0.0169100127989428	0.00283589095225468	0.00423417142026158	0.0362808947326961	+	-	0.0421188630752336	0.155909790878343	Artery - Aorta-Lymph_Sum
Artery - Coronary	T cells CD8	0.00444044783052423	0.146122873171378	-0.0175269357869969	0.00956266794097644	0.00708090584079672	0.638705355978684	-0.0589248567046835	0.0768100720852482	-0.000780466557096169	0.820333973190595	-0.00437916823203216	0.562265621559413	0.482529287696481	0.0382740458927254	+	-	0.620394798466904	0.160146665709035	Artery - Coronary-T cells CD8
Artery - Coronary	CD4_memory	0.00310074090876618	0.511417997164238	0.00900160605550253	0.386065517495244	0.0120024153021633	0.546184963345687	-0.048157414491881	0.271279112442857	-0.000390328598221804	0.77791064400612	-0.00373817354897094	0.22014971698975	0.71772688087202	0.285556057289188	+	-	0.774942508436963	0.55370015986562	Artery - Coronary-CD4_memory
Artery - Coronary	MacrophageSum	0.00564495499678096	0.508675568713191	0.0189922354518933	0.312178712309433	0.00933220802376553	0.818570444539763	-0.0481567790628791	0.590372174752078	-0.00435994837204791	0.543124802617449	0.00466098646649854	0.767329815746272	0.710721657195262	0.602098597995907	+	-	0.774942508436963	0.774551223638242	Artery - Coronary-MacrophageSum
Artery - Coronary	Bcellsum	0.00241255781978783	0.555680291287339	-0.0246378996286923	0.00676255555037123	0.00309843253574898	0.860372955136541	-0.0810750279508911	0.0375189339879959	-0.0118232307279797	0.324814301320356	-0.0251797985133826	0.340064986049541	0.626700314634564	0.0185978032648805	+	-	0.740289746662079	0.0953887328747095	Artery - Coronary-Bcellsum
Artery - Coronary	MastSum	-0.00330340713852734	0.494161411754153	0.00248698002226727	0.814741088793041	-0.00734008639091732	0.543505133637186	-0.0261098539986566	0.325989496593865	-0.00124446317835123	0.00555029411317403	-0.000463380432751407	0.634633276505475	0.0738435751130409	0.657168792335671	-	-	0.249222066006513	0.80376798447209	Artery - Coronary-MastSum
Artery - Coronary	Myeloid_Sum	-0.00262996868720284	0.72465770284275	0.0331112878898551	0.0449204129172951	-0.00746455286613369	0.881722309939016	-0.0907938695796391	0.41080699800138	-0.031593159533389	0.241271451771138	-0.0168316357136819	0.775968267885829	0.632295574999221	0.229344476141506	-	-	0.742260022825173	0.479812785611835	Artery - Coronary-Myeloid_Sum
Artery - Coronary	Monocytes	0.000624469044022372	0.922657728906399	0.0152802758065124	0.280665150512149	0.00296908562425333	0.853083965103514	-0.0113757393066708	0.746888141857231	-0.00154905687922382	0.691359440917662	0.00316401617471296	0.712187435852646	0.915888930703812	0.614150619073248	+	-	0.925684534240751	0.774999590735289	Artery - Coronary-Monocytes
Artery - Coronary	Lymph_Sum	0.00262996868720279	0.724657702842755	-0.0331112878898553	0.0449204129172943	0.0031292735260389	0.955289087903798	-0.222474651141274	0.0711858139365655	-0.0184737590471839	0.309897399059496	-0.0415126684618778	0.299276543457341	0.727445430007606	0.0542531253896441	+	-	0.77676376424541	0.200610393882638	Artery - Coronary-Lymph_Sum
Artery - Tibial	CD4_memory	0.00111032715602524	0.710764181115129	-0.012626094274834	0.096020356510926	0.0288197675663196	1.4017478864899e-06	-0.0240406348391323	0.107312392328684	0.00312972737376431	8.85226457874365e-09	-0.00163385177629561	0.226617918384498	2.68703251647885e-08	0.0937007254401098	+	-	5.07849145614502e-06	0.266043131160312	Artery - Tibial-CD4_memory
Artery - Tibial	MacrophageSum	0.000621526485948638	0.866195979467469	0.0132121699694346	0.15727281757821	0.054596541091884	1.09430524556029e-05	-0.0220153939012026	0.478465049096316	0.00405874192103484	0.00159941067907514	-0.0036681019050031	0.257101273807193	7.87390884810069e-05	0.261568824037645	+	-	0.00212595538898719	0.526448645847918	Artery - Tibial-MacrophageSum
Artery - Tibial	MastSum	0.00768753208272057	0.0101993600227418	-0.01924658028322	0.0109971179612248	0.0286867654581054	9.83717378708243e-08	-0.0225276128723201	0.0930479316648915	-0.000220332392841636	0.16417899032997	-0.000171406427224892	0.668457762060542	7.15444347766066e-06	0.0480754607723184	+	-	0.000270437963455573	0.181999958638063	Artery - Tibial-MastSum
Artery - Tibial	Myeloid_Sum	-0.00452315493722588	0.24887199762338	0.0146445014979647	0.140177740317544	0.0949292052595516	4.78074667614101e-07	-0.038450162030587	0.413408071099594	0.0460056104223497	2.95522332942673e-06	-0.0508383196965391	0.0391234548158705	1.95452081758163e-07	0.0910957285841168	+	-	1.84702217261464e-05	0.266043131160312	Artery - Tibial-Myeloid_Sum
Artery - Tibial	Monocytes	-0.0102926058755541	0.00251278673675705	0.0192730003207103	0.0249479311424048	0.0120959041019029	0.0395358835967097	0.00714655942279311	0.62985634483485	0.0037526595896273	0.000554870760706397	-0.00367944357543937	0.178229165426908	0.000257942989802129	0.102419630143229	+	+	0.00504654849347883	0.280771055047817	Artery - Tibial-Monocytes
Artery - Tibial	Lymph_Sum	0.00452315493722588	0.248871997623379	-0.0146445014979647	0.140177740317545	0.066015850841643	2.21909222728123e-07	-0.0556480440403816	0.0800624247968365	0.0078734242486548	0.000602273401347329	-0.0149875715213732	0.0096196065529107	4.17271837378035e-07	0.0119203144303373	+	-	2.62881257548162e-05	0.0653562067042632	Artery - Tibial-Lymph_Sum
Breast - Mammary Tissue	T cells CD8	-0.0036600491574337	0.178231253503039	0.0761281713001041	1.95093928978019e-23	-0.0131299822619886	0.159431526957202	0.242257635196904	8.35763060419606e-21	-0.00223190868020302	0.0347938221469488	0.00975602991178274	0.000357273909145595	0.0469749890377745	1.08598317588386e-33	-	+	0.197294953958653	5.75571083218446e-32	Breast - Mammary Tissue-T cells CD8
Breast - Mammary Tissue	CD4_memory	-0.00287622673029871	0.341541045565713	-0.000342467677425723	0.964760712429829	-0.00205690321558281	0.798079068652382	0.106766977533159	4.22174751135264e-07	-0.00114848632619782	0.184460335257924	0.0120930029984976	1.04701648673899e-07	0.407002404815418	3.31275766336694e-08	-	+	0.557416337029811	8.77880780792238e-07	Breast - Mammary Tissue-CD4_memory
Breast - Mammary Tissue	MacrophageSum	0.0159247001737216	0.0067560951540771	-0.0882336265314491	1.08199900371099e-08	0.0612194467800179	0.000696037680218148	0.0272126057357132	0.552852849553591	0.00863196050871486	0.0287106959308582	-0.0351552031667195	0.000559579630591094	0.000868119987878361	3.72800244852144e-06	+	+	0.0126211290545392	5.92752389314909e-05	Breast - Mammary Tissue-MacrophageSum
Breast - Mammary Tissue	Bcellsum	-0.000502277687084203	0.886987999885222	0.122444863550154	2.16958050381983e-32	-0.0014764152020046	0.889747584089378	0.391736556416651	2.20751954703809e-35	-0.000954266975349584	0.47045839797281	0.0235025235820969	2.75397046689315e-11	0.805791877584405	1.49647225205573e-38	-	+	0.841406988195871	1.18969544038431e-36	Breast - Mammary Tissue-Bcellsum
Breast - Mammary Tissue	MastSum	-0.0030399183465918	0.44396094004546	-0.0607187122959915	7.21860540529743e-09	0.00604768910213798	0.553527129055424	-0.0227153673216788	0.385859795896581	0.000614629597077588	0.129585982955478	-0.00536749826945946	4.35465942077779e-07	0.33004686488745	2.18649565450705e-08	+	-	0.51040799194615	6.95305618133242e-07	Breast - Mammary Tissue-MastSum
Breast - Mammary Tissue	Myeloid_Sum	0.0127317661202673	0.0349361274079159	-0.198607349888203	3.74692770410555e-30	0.0764070387098294	0.0006232978934393	-0.0172806268499506	0.760535937941713	0.0304513250220235	0.0112867411504691	-0.116361371634032	0.000178127221448372	0.00111797333960547	7.11259255261045e-18	+	-	0.0150926400846738	2.82725553966265e-16	Breast - Mammary Tissue-Myeloid_Sum
Breast - Mammary Tissue	Monocytes	-0.000794576747283186	0.802757876387583	-0.045609025618328	5.27598791036693e-08	0.00776326991151919	0.16469467724067	-0.0189906954982291	0.185134554461303	0.00272501115791041	0.061949589185558	-0.0165504428385573	1.31258563805706e-05	0.174323004994072	1.14103242661893e-07	+	-	0.350500510041273	2.59177365474871e-06	Breast - Mammary Tissue-Monocytes
Breast - Mammary Tissue	Lymph_Sum	-0.0127317661202672	0.0349361274079163	0.198607349888203	3.74692770410528e-30	-0.0246422454179889	0.307808011649581	0.856192731121052	1.54665480820562e-33	-0.00588971835838092	0.0640898723226386	0.0271901576006871	0.000934618711121007	0.0388648209762	4.12802208000421e-47	-	+	0.188344901653892	6.56355510720669e-45	Breast - Mammary Tissue-Lymph_Sum
Colon - Sigmoid	CD4_memory	-0.00325186112965654	0.476788678830541	-0.00771744506178705	0.490127983585212	-0.0115159166314037	0.214979824113094	0.000855365119942128	0.969921759853753	0.000357108975411775	0.4336477098049	0.000138347419887307	0.901274672706571	0.385745759402217	0.888641204310036	-	+	0.540044063163104	0.929565470297999	Colon - Sigmoid-CD4_memory
Colon - Sigmoid	MacrophageSum	0.0143625968443649	0.0196076070806012	0.00463025055353576	0.757064983120631	0.00273499150694064	0.8182345811289	0.0132544600953372	0.649034795514848	-0.000890076003175966	0.419106887340857	0.00361515777283867	0.180410808237205	0.162007166176386	0.507309940694706	+	+	0.342618284665002	0.731255977880362	Colon - Sigmoid-MacrophageSum
Colon - Sigmoid	MastSum	0.00684491459730848	0.254775841959036	0.00522017995072853	0.722274990215129	-4.46925046678749e-05	0.996166989578063	0.00456569038598022	0.841039789820313	0.000111064740009835	0.768315045182437	0.000475091181486863	0.606629286829205	0.65686217265043	0.807604005538814	-	+	0.759448657399537	0.893644823369332	Colon - Sigmoid-MastSum
Colon - Sigmoid	Myeloid_Sum	0.00465666483706463	0.492913560851156	-0.00754448927178764	0.649717151715676	-0.0302107961150533	0.149890597907608	-0.00860772470982568	0.866538555184122	-0.016894018655536	0.0478521612692543	-0.0119603853981414	0.565415222961977	0.115377594312939	0.809338707957131	-	-	0.310892952405322	0.893644823369332	Colon - Sigmoid-Myeloid_Sum
Colon - Sigmoid	Monocytes	-0.0143323441176694	0.00274805343734837	-0.0145765022962034	0.209443780470586	-0.0273872291377147	0.00318927983701434	-0.0202092432233566	0.369597301505456	-0.00580812950971563	0.00166065616491021	-0.00333066407525378	0.45636100689579	0.000267013147803113	0.343837743057262	-	-	0.00504654849347883	0.600771441165985	Colon - Sigmoid-Monocytes
Colon - Sigmoid	Lymph_Sum	-0.00465666483706458	0.49291356085116	0.00754448927178766	0.649717151715676	-0.0229397281784429	0.242417012872819	0.0316225361863557	0.509723902193717	-3.74923913913461e-05	0.991368891167602	0.00548358867045587	0.518067645671982	0.582454054448928	0.669431666018511	-	+	0.705665489043894	0.80476966040519	Colon - Sigmoid-Lymph_Sum
Colon - Transverse	T cells CD8	-0.00236315525619473	0.416844234278172	-0.00429062078991237	0.542582478223085	-0.00888550812599586	0.345461404858424	-0.0202297315402608	0.375038000424063	-0.00186113678687349	0.360170893694796	-0.00171365690200774	0.727718382223195	0.404277950226789	0.608923917954593	-	-	0.557416337029811	0.774551223638242	Colon - Transverse-T cells CD8
Colon - Transverse	CD4_memory	0.00124588002724975	0.750158737434486	0.000806176007336381	0.93218530774991	-0.0318679331871241	0.0586855126877834	-0.0178230633097868	0.661359486084973	0.00015285927474648	0.914291283544269	-0.00167278594173942	0.626773900888374	0.364486123658496	0.838827147262367	-	-	0.529906749011198	0.907302832753173	Colon - Transverse-CD4_memory
Colon - Transverse	MacrophageSum	0.00911934862529591	0.06710994031281	0.0142271997400834	0.237292669628903	-0.00664296707584767	0.658303896547369	-0.0223489653227688	0.539003210712853	-0.00267342371511139	0.140510152481927	0.00306504592459544	0.484598738794243	0.163151564126191	0.430193822261866	-	-	0.342618284665002	0.684008177396367	Colon - Transverse-MacrophageSum
Colon - Transverse	Bcellsum	-0.00694937158435946	0.144593318940186	-0.0105114551906202	0.361566749795176	-0.0396857564972981	0.0144279594371323	-0.0412906833528705	0.29097095743481	-0.0204197559008331	0.125423991141934	-0.0234824799991295	0.466014036361265	0.0452985612952175	0.385251074021776	-	-	0.194577911018093	0.625050211933289	Colon - Transverse-Bcellsum
Colon - Transverse	MastSum	-0.00441829252862969	0.387259907958741	-0.0120259656649402	0.331236282029439	-0.0275868611353686	0.0262881815966089	-0.0611978877645788	0.0416502525256335	-0.000316498026217452	0.290212819100611	-0.000985755340800667	0.174024549677907	0.108542490971071	0.0980169103635047	-	-	0.306187026769139	0.273415592066618	Colon - Transverse-MastSum
Colon - Transverse	Myeloid_Sum	0.0069152838658854	0.422233460832045	0.00508811561434736	0.807242773083162	-0.0379091675648192	0.121755351935964	-0.0972042228695795	0.101402078379	-0.0269150302887823	0.136682494291711	-0.0328826752932857	0.452036279610869	0.152754199985772	0.356479536895844	-	-	0.337902655033466	0.603483778249926	Colon - Transverse-Myeloid_Sum
Colon - Transverse	Monocytes	0.00285899515720207	0.298780212930541	0.004790685710558	0.471910607556982	0.000442152631709929	0.930530779957236	-0.00421726069766781	0.731347621237311	-0.00125000090367353	0.300144332916646	-0.00332142182497661	0.255673989563392	0.499111032979563	0.510499456256101	+	-	0.63310057203448	0.731255977880362	Colon - Transverse-Monocytes
Colon - Transverse	Lymph_Sum	-0.00691528386588539	0.422233460832045	-0.00508811561434736	0.807242773083162	-0.0937262101566059	0.028149117758496	-0.0764547152928779	0.457801805109935	-0.0213613004197916	0.190691805942663	-0.0358734988299833	0.363753851192928	0.114486541167989	0.554887666490594	-	-	0.310892952405322	0.765772718120661	Colon - Transverse-Lymph_Sum
Esophagus - Gastroesophageal Junction	MacrophageSum	-0.00356935945560168	0.557349621986712	0.0381034367407323	0.0129103439271414	0.00620896226200199	0.556431900170563	0.0427412760194369	0.106716299978903	0.000254954312229329	0.836731370921916	0.00634386523813596	0.0414531539069417	0.69902772688473	0.0244070581496146	+	+	0.774942508436963	0.110877778451106	Esophagus - Gastroesophageal Junction-MacrophageSum
Esophagus - Gastroesophageal Junction	MastSum	0.012703719437322	0.10705738014317	-0.0550408055376404	0.00554523043062161	0.025788374822892	0.0356757711240735	-0.0828677202944445	0.00719240710447554	0.000932453260749351	0.273306318130343	-0.00429141715114426	0.0446921405266639	0.0875133676742952	0.00691164811962443	+	-	0.271147975253144	0.0422673865777032	Esophagus - Gastroesophageal Junction-MastSum
Esophagus - Gastroesophageal Junction	Myeloid_Sum	0.00575825964845008	0.279942267211491	-0.0122979856711948	0.356571119771226	0.0314075121647529	0.0724757245938968	-0.0369621819628821	0.397280866954679	-0.00324650266966936	0.783001545035555	-0.0161763146673592	0.583729187378629	0.247306732378992	0.472958730811908	+	-	0.436831517940462	0.728089015977685	Esophagus - Gastroesophageal Junction-Myeloid_Sum
Esophagus - Gastroesophageal Junction	Monocytes	-0.00405988183574723	0.0742596864277533	-0.000861769222990463	0.87931417627935	-0.00195471096779796	0.568546724448347	-0.00315401184897181	0.713226010630728	0.000180931594630046	0.877987428411952	0.000253850644399587	0.931444510956727	0.352410279685641	0.932495035407099	-	-	0.517344499397128	0.938396902719802	Esophagus - Gastroesophageal Junction-Monocytes
Esophagus - Mucosa	T cells CD8	-0.00382311553105052	0.117848068134898	0.00291523310412376	0.630344246097253	-0.00459103463587332	0.41096939433232	-0.0123878309796046	0.371339236910758	-0.000968613148796994	0.461963524090866	-0.00560794635111566	0.0865751602018911	0.283044235372377	0.27106961091398	-	-	0.477637147190887	0.538750851691535	Esophagus - Mucosa-T cells CD8
Esophagus - Mucosa	CD4_memory	-0.00335868229773287	0.272405893724942	-0.00772750979496023	0.308802269226427	-0.0035244909007063	0.689779232254955	-0.0302935713634495	0.167258495392545	-0.000135731688633099	0.795569020904268	-0.000786029773363729	0.545490470311972	0.606673563761247	0.312567043726071	-	-	0.725704452853644	0.582055488544342	Esophagus - Mucosa-CD4_memory
Esophagus - Mucosa	MacrophageSum	0.00275095068183959	0.28111865554473	0.0208151102655776	0.00108776143233614	0.0075363445440862	0.255970308982343	0.00884305494757313	0.59091960633024	0.000551854906748332	0.509921353012249	-0.000415786480077364	0.841378949790424	0.34692473076049	0.0569826857960136	+	+	0.517344499397128	0.20591470549014	Esophagus - Mucosa-MacrophageSum
Esophagus - Mucosa	Bcellsum	-0.00543448871850963	0.0990059543388168	-0.0181407343423801	0.0266822173919896	-0.00675800313258374	0.360304629134313	-0.0485526922409257	0.00833147934769655	-0.00310334476668191	0.403233794638946	-0.03224783583397	0.00051059114927391	0.234035970505245	0.000781915732780282	-	-	0.422480992755148	0.00777028759450405	Esophagus - Mucosa-Bcellsum
Esophagus - Mucosa	DendriticSum	-0.00109119477543292	0.605341978704844	0.0220103858779959	3.24778690039128e-05	-0.00178894260112054	0.566885626886746	0.0278884714789813	0.000357788540430209	-0.00345838523537751	0.616481906425984	-0.00304206918672291	0.859064907727998	0.71852681656048	7.21679013195266e-05	-	+	0.774942508436963	0.000882668946908056	Esophagus - Mucosa-DendriticSum
Esophagus - Mucosa	MastSum	0.00632983576994458	0.139461247992612	-0.00823896921342486	0.437782600427472	0.00661694662151813	0.397240683885264	-0.0284568686201846	0.142686002357193	0.000174789008135249	0.503886655039957	-0.00251325482146645	0.000123988762359897	0.311312560972603	0.00662023580517103	+	-	0.498627745964592	0.0421046997208877	Esophagus - Mucosa-MastSum
Esophagus - Mucosa	Myeloid_Sum	0.0100752215451368	0.0375221305714003	0.0320027201206317	0.00786139974112498	0.0183161915600042	0.266472533439034	-0.0112711370617061	0.782722767936427	-0.0041483191736664	0.629361818694561	-0.0130867244907242	0.539532525893435	0.154383945949938	0.112528477592326	+	-	0.337902655033466	0.288581095760966	Esophagus - Mucosa-Myeloid_Sum
Esophagus - Mucosa	T cells follicular helper	0.000460378319379174	0.787113965733968	0.00105786728787249	0.802525470572047	-0.000833335591100046	0.813506621654986	-0.00403177559136683	0.645583363499536	-0.00497230043537736	0.0527445158643189	0.000123258256889255	0.984524937707507	0.337571423244809	0.895935583738504	-	-	0.51040799194615	0.93036401529524	Esophagus - Mucosa-T cells follicular helper
Esophagus - Mucosa	Monocytes	0.000814033910657569	0.667727192940665	-0.00432132226961342	0.358641071945765	0.0035733136241652	0.452842266531309	-0.0204396504795153	0.0840236057178569	0.000265088259783928	0.773253764099285	-0.00327409477176343	0.152056918502859	0.721639584576219	0.136063962029177	+	-	0.774942508436963	0.332833384040602	Esophagus - Mucosa-Monocytes
Esophagus - Mucosa	Lymph_Sum	-0.0100752215451368	0.0375221305714011	-0.0320027201206318	0.00786139974112479	-0.014058195796918	0.501539298222442	-0.111248079787875	0.0325417602874636	-0.00812519902845973	0.206588423322368	-0.037859705998804	0.0179994334859707	0.129404422991654	0.00484241673871971	-	-	0.317629038252241	0.0349974664298379	Esophagus - Mucosa-Lymph_Sum
Esophagus - Muscularis	T cells CD8	0.00139278337143081	0.422160235940232	0.00567583074253423	0.204616114953073	0.00357567526018446	0.116915552541679	0.00701219684771903	0.232469415840491	-0.000186045997045429	0.506348664862362	0.000453757367265112	0.5293662007395	0.294452802165961	0.295556834957326	+	+	0.487039269460351	0.559446866169225	Esophagus - Muscularis-T cells CD8
Esophagus - Muscularis	MacrophageSum	0.00522255004906765	0.239545856374739	0.034200051859672	0.00294662512069753	0.0148289675969889	0.0637934365680904	0.0456462260545461	0.0269716147105642	0.00161933772470373	0.0416549963643351	0.00455396962539433	0.0263011192971488	0.0681510315742689	0.00619608070365287	+	+	0.238528610509941	0.0410490346617003	Esophagus - Muscularis-MacrophageSum
Esophagus - Muscularis	MastSum	0.004987982895221	0.407505268936928	-0.0684760342184638	1.32198263208659e-05	0.0135083929277831	0.15722101055279	-0.0619236182178599	0.0121183100586006	0.000934856163909745	0.0731964765297231	-0.00396310289896942	0.00332245705270806	0.157125360485239	0.000263896487823582	+	-	0.337902655033466	0.00299711011171069	Esophagus - Muscularis-MastSum
Esophagus - Muscularis	Myeloid_Sum	0.00893694092095012	0.0169679580310438	-0.0270447123954304	0.00511946204957725	0.029813290626877	0.0293362179380855	-0.00486532347929382	0.889888475313061	0.0115309491812661	0.18267573882094	-0.0125470962173788	0.57326095680184	0.0257436558507765	0.114557515697209	+	-	0.156953256638605	0.289121349140575	Esophagus - Muscularis-Myeloid_Sum
Esophagus - Muscularis	Monocytes	-0.00243990285268885	0.257288352377637	0.00476227349313934	0.390695567160515	-0.000456114405882117	0.893117442715983	0.00641492228543811	0.463531227324228	0.000883228427092153	0.30067096799336	0.000454912099460944	0.835997872792343	0.451557336375447	0.608647527430558	-	+	0.592669003992774	0.774551223638242	Esophagus - Muscularis-Monocytes
Esophagus - Muscularis	Lymph_Sum	-0.00893694092095011	0.016967958031044	0.0270447123954305	0.00511946204957722	0.000954002534421197	0.866401299730586	0.0393055900130526	0.00744247458063594	0.000939457792849766	0.559961513538145	0.00332042907415727	0.42410822580792	0.170740350449799	0.00521417853296133	+	+	0.348878195079003	0.0360458429017761	Esophagus - Muscularis-Lymph_Sum
Heart - Atrial Appendage	T cells CD8	0.00468363584468177	0.18933400467811	0.0138238371923839	0.0755233870800612	0.00798123850104206	0.0504524284583972	0.00741097266922723	0.402820925917416	0.000540711673722234	0.383113077429465	0.00010492604672447	0.937992646500847	0.11679047418401	0.314822465501971	+	+	0.310892952405322	0.582055488544342	Heart - Atrial Appendage-T cells CD8
Heart - Atrial Appendage	CD4_memory	-0.00225563890654493	0.606087150707165	-0.01031839959764	0.278945512819643	0.00168223493035106	0.774468607979244	-0.0188342254465713	0.141314634827957	0.000123014721565569	0.863345530867168	0.000117429157228553	0.939839059215986	0.89101455942151	0.356776573304988	+	-	0.915226911579703	0.603483778249926	Heart - Atrial Appendage-CD4_memory
Heart - Atrial Appendage	MacrophageSum	-0.00343595589093307	0.57733568268833	0.0185463437622632	0.167646640745698	0.00431778944049376	0.653659790170949	-0.00441057500715645	0.833233466013327	0.000363569102112486	0.855121479014717	0.0043384486506634	0.317322625913971	0.764457574315124	0.372930179655291	+	-	0.802680453030881	0.615007017546481	Heart - Atrial Appendage-MacrophageSum
Heart - Atrial Appendage	Bcellsum	0.000106199156261061	0.973672067357952	-0.0102261964344015	0.145095631450541	0.00093942732352851	0.857767836635105	-0.013907477267566	0.223540528623984	-0.0036375578175891	0.214419324509297	-0.00237013893155306	0.709870999157594	0.67601316055355	0.284965900903369	+	-	0.765068786494737	0.55370015986562	Heart - Atrial Appendage-Bcellsum
Heart - Atrial Appendage	MastSum	-0.00129474426119745	0.693992043328956	-0.0145149792647213	0.0434723632641199	0.00291247635393949	0.381788088719666	-0.0160418836231496	0.0274602128078469	0.000210571679336582	0.0836861878171692	-0.000256673440050772	0.331949844524148	0.280050572230983	0.0356091696876622	+	-	0.476842866231133	0.155909790878343	Heart - Atrial Appendage-MastSum
Heart - Atrial Appendage	Myeloid_Sum	-0.00065770052688093	0.922679298616555	0.00619435355562908	0.674607178718733	0.0158915621010056	0.341483519011769	-0.0420318211915173	0.247990769558749	-0.00344264077272746	0.793653579106814	-0.00739439905387001	0.796354738840921	0.701281646797102	0.563493132201996	+	-	0.774942508436963	0.765772718120661	Heart - Atrial Appendage-Myeloid_Sum
Heart - Atrial Appendage	Monocytes	-0.00545650287823709	0.202765814080692	0.0081788240943359	0.380152360072159	-0.00253216412718484	0.692942663125937	-0.00502072978267281	0.719116086368061	0.000457259719509619	0.806508058114494	-0.00150669282281826	0.710865558399568	0.552847344683751	0.673172105873523	-	-	0.682929072844633	0.80476966040519	Heart - Atrial Appendage-Monocytes
Heart - Atrial Appendage	Lymph_Sum	0.000657700526880945	0.922679298616553	-0.00619435355562938	0.674607178718718	0.0137386322147712	0.295052509531299	-0.023506467437037	0.410372002852715	-0.00510278246900038	0.188346930715515	0.00669416835253211	0.427508412774035	0.414956045337084	0.594156087912245	+	-	0.557896701146198	0.774551223638242	Heart - Atrial Appendage-Lymph_Sum
Lung	T cells CD8	0.000380598377815703	0.83448471058118	0.0048563579520558	0.275420052052446	0.00617970409668139	0.666987385894379	0.059923859577991	0.088156630502853	0.00437778402440792	0.11361596194364	0.00829551485297257	0.21945134790986	0.425120473988911	0.159035962352307	+	+	0.565405426961499	0.371863500206129	Lung-T cells CD8
Lung	CD4_memory	0.00621321896435185	0.0258507978362506	0.00647253076152142	0.340783176512961	0.053625718873209	0.0267080440951696	0.10183233329325	0.0846344503940466	0.00301196548501087	0.0717685665070789	0.00685973501226425	0.0931305186238797	0.0170221904834878	0.11130069839063	+	+	0.130176502046694	0.288581095760966	Lung-CD4_memory
Lung	Neutrophils	-0.00260095201786656	0.313472385204299	-6.34620485443767e-05	0.991962472347916	-0.00929190920780224	0.560064809631699	0.00638413388408728	0.869787098470605	-0.000395605182740378	0.748062892882189	0.00249553890945724	0.407037895941617	0.565982519353248	0.789717868516583	-	+	0.69461491011535	0.890532915561253	Lung-Neutrophils
Lung	MacrophageSum	-0.00661381671275686	0.109227663865679	-0.0106671770991817	0.289875722371814	-0.0254490410842899	0.285555038245428	0.00237512144179737	0.967433608218573	-0.00310392804393474	0.239423373373274	-0.01008981991721	0.117715333560415	0.185956733237641	0.329223955041589	-	+	0.366102318561607	0.594847827859236	Lung-MacrophageSum
Lung	Bcellsum	0.00203270815523692	0.39463834697462	0.00298293831680805	0.609007085077185	0.0126389374609827	0.399647982694436	0.0293559607089317	0.423227552230511	0.000227875899455468	0.93008180854943	0.00587071030556536	0.355038783714214	0.602572007762147	0.504658954108108	+	+	0.725389232274176	0.731255977880362	Lung-Bcellsum
Lung	NK_Sum	0.00208184191729655	0.197095126192378	0.00211592608007952	0.59119705648291	0.0219641338193196	0.0865743038927338	0.0304524349484167	0.330151202726287	-7.45965348591404e-05	0.88355620481072	0.000949071148539734	0.445741924550064	0.236230152689534	0.503314710348429	+	+	0.422480992755148	0.731255977880362	Lung-NK_Sum
Lung	MastSum	0.00301717722397258	0.283246527202532	-0.00137230023885496	0.841542234602117	0.0235594464741797	0.234146796456654	0.0162284485234756	0.737066274326458	-0.000583785239443594	0.124244518532577	0.000343619818130874	0.710725858177985	0.183370816533319	0.859102581374348	+	+	0.364811413945235	0.910648736256809	Lung-MastSum
Lung	Myeloid_Sum	-0.0112288957343191	0.023968431155372	-0.0185023594092444	0.127174276325802	-0.0383053746913575	0.328522862809698	0.0550187023308088	0.565488081920179	-0.0237164301059013	0.0812902026709555	-0.0174275934293818	0.599407891436345	0.0554427463954881	0.373785976604418	-	+	0.205776422082086	0.615007017546481	Lung-Myeloid_Sum
Lung	Monocytes	-0.00501249377918829	0.13287693984886	-0.00471359066879327	0.562466124415078	-0.0261922052774681	0.299192067123367	0.0365095786164677	0.55342281564368	-0.00421140140468627	0.0769823754094613	0.00322581613159231	0.578586230666635	0.125583044113171	0.62503206665215	-	+	0.312305201807753	0.781169952446775	Lung-Monocytes
Lung	Lymph_Sum	0.0112288957343191	0.0239684311553717	0.0185023594092444	0.127174276325801	0.0974897102164819	0.0418052907359151	0.236685917970781	0.0430778217233977	0.00391599517804036	0.623101210922107	0.0255531224403499	0.189655004629435	0.0639421184420191	0.0795113792336695	+	+	0.22802000727437	0.258006312207213	Lung-Lymph_Sum
Nerve - Tibial	T cells CD8	0.00651233138899973	2.21514333242677e-05	0.00123216765584168	0.745079176277032	0.0157643130043925	0.000160608793306096	0.00415374501788369	0.6877714814719	0.000372632702849762	0.203106849943372	0.00041861973122916	0.566475053229875	1.18731975847406e-05	0.800352484439499	+	+	0.00037400572391933	0.893644823369332	Nerve - Tibial-T cells CD8
Nerve - Tibial	CD4_memory	-0.00411978245598244	0.0770294906713709	0.00991354638149955	0.0882437449323303	-0.000788345115339371	0.890206357092709	0.0174982543176185	0.220075089881466	0.00282354688948697	1.14847132041689e-06	-0.0015819724494809	0.268210982024592	0.00018345642247928	0.133282094645631	-	+	0.00433415798107298	0.331122703885239	Nerve - Tibial-CD4_memory
Nerve - Tibial	MacrophageSum	0.00505263600915513	0.0938061248230215	-0.00738609727540673	0.325897800984571	0.0305232653905231	0.00636734469847918	-0.0144047694871302	0.604391341967491	0.000640921548930737	0.492399196467616	-0.00173106305742875	0.457635930562218	0.0288929554767445	0.522435045479471	+	-	0.165477835912264	0.735107718860495	Nerve - Tibial-MacrophageSum
Nerve - Tibial	MastSum	-0.00359899376829099	0.18675455926698	-0.00919062280031075	0.176840717263283	-0.000281529879207375	0.969540966892718	-0.0254747815198372	0.166816785710867	0.000340042662971349	0.0271245595967067	-0.0003515341645278	0.358912859534892	0.145312054834103	0.204789001275258	-	-	0.334926565410312	0.44001961084819	Nerve - Tibial-MastSum
Nerve - Tibial	Myeloid_Sum	0.00138131833968802	0.663985972939106	-0.0178618775060436	0.0248579696669105	0.0359936021385299	0.0317986507129381	-0.0396332781133403	0.342506741876776	0.000261375633380459	0.968224363508081	-0.058728125916643	0.000374425790052931	0.271166697986583	0.00314613428334226	+	-	0.47454172147652	0.0263281763711273	Nerve - Tibial-Myeloid_Sum
Nerve - Tibial	Monocytes	0.00170803945274697	0.400682024300238	0.000317119049777366	0.950137583949198	0.00898340074530576	0.0795855214706919	0.00336825136476702	0.791924859270541	0.000803526129912129	0.225402394856125	-0.00314962125699071	0.0572921556708278	0.169318152427325	0.375192960389992	+	+	0.348878195079003	0.615007017546481	Nerve - Tibial-Monocytes
Nerve - Tibial	Lymph_Sum	-0.00138131833968802	0.663985972939106	0.0178618775060435	0.024857969666911	0.0133418070322033	0.191209188539678	0.0360874235076523	0.156783837712057	0.00558962788639519	5.32312750074148e-05	0.00149068617497038	0.662775559343867	0.00220286127991188	0.0862167809267931	+	+	0.0260212988689591	0.262217471683477	Nerve - Tibial-Lymph_Sum
Ovary	T cells CD8	0.00271526518496317	0.569732165079031	NA	NA	-0.00257020827349197	0.750532914240437	NA	NA	0.000296977339453834	0.457558026739837	NA	NA	0.739023732721721	NA	-	NA	0.784693738676435	NA	Ovary-T cells CD8
Ovary	MacrophageSum	-0.00309508559709145	0.688768337046866	NA	NA	-0.0218877629601901	0.168453217734234	NA	NA	0.00171602889905979	0.367218412715213	NA	NA	0.368203910221893	NA	-	NA	0.529938519059402	NA	Ovary-MacrophageSum
Ovary	Bcellsum	-0.00189047515359119	0.728626029994622	NA	NA	-0.00417485338247313	0.555175303533453	NA	NA	0.00160157399630404	0.357124059733581	NA	NA	0.62608855816731	NA	-	NA	0.740289746662079	NA	Ovary-Bcellsum
Ovary	Myeloid_Sum	-0.00618190412981071	0.398318921060707	NA	NA	-0.041102239622718	0.098351389942214	NA	NA	-0.00760105396683118	0.555459609762152	NA	NA	0.279860984184488	NA	-	NA	0.476842866231133	NA	Ovary-Myeloid_Sum
Ovary	Monocytes	0.000432791643882226	0.922553835293182	NA	NA	-0.00782953126320082	0.279290127261631	NA	NA	-0.000320844998269217	0.834283545353721	NA	NA	0.718684393546848	NA	-	NA	0.774942508436963	NA	Ovary-Monocytes
Ovary	Lymph_Sum	0.0061819041298109	0.398318921060692	NA	NA	-0.0284775065122423	0.21367641812124	NA	NA	0.00442854242651844	0.194693471549969	NA	NA	0.228245182132721	NA	-	NA	0.418818829350332	NA	Ovary-Lymph_Sum
Pituitary	T cells CD8	-0.00413427450643769	0.440665843619813	-0.0371334887318988	0.000811419598495438	0.0109359917151275	0.306201440165705	-0.0632236854563319	0.00404432665342564	-0.000442984120937026	0.418229040769491	-0.000831736443575015	0.455362619218648	0.427793524103145	0.00142544743573912	+	-	0.565405426961499	0.0133321260166188	Pituitary-T cells CD8
Pituitary	MacrophageSum	-0.00077800987930505	0.914792589469421	-0.00936790242457223	0.527178751502687	0.0312417313455629	0.124639815703867	-0.0568089098171618	0.170005606914061	0.00358220755708819	0.0327392058461749	0.00427089362940683	0.209251950722251	0.122711805197536	0.261020217717619	+	-	0.312305201807753	0.526448645847918	Pituitary-MacrophageSum
Pituitary	Myeloid_Sum	0.011709803608801	0.189229128548603	0.0225766400805351	0.213733220377581	0.074671550588147	0.0351448962388665	-0.0277034835082401	0.699329820514328	0.0227384124524545	0.0333692865362092	0.00239791879380807	0.911687713010103	0.037352533190299	0.576227133738694	+	-	0.18577970455175	0.774551223638242	Pituitary-Myeloid_Sum
Pituitary	Monocytes	0.00716807449134715	0.210849082655593	0.0107167282694721	0.357770244666535	0.0276367561978652	0.076760533046198	0.00739667616408145	0.815254749580788	0.00390053450464375	0.0278109430544655	0.00446206166373839	0.214299945787039	0.0434003526222418	0.439294377456317	+	+	0.190809882006645	0.691562435797568	Pituitary-Monocytes
Prostate	T cells CD8	0.00052494096467991	0.889253414078802	NA	NA	0.0217219008056337	0.09021893762633	NA	NA	0.00301674463561527	0.0284797905595041	NA	NA	0.0958916356251634	NA	+	NA	0.283263726414158	NA	Prostate-T cells CD8
Prostate	CD4_memory	0.00444306748509776	0.323148750364854	NA	NA	0.0500171671430981	0.00471591768949391	NA	NA	-0.00159478813603205	0.27348980817362	NA	NA	0.0367362928937483	NA	+	NA	0.18577970455175	NA	Prostate-CD4_memory
Prostate	MacrophageSum	-0.00821281585763949	0.100879619415552	NA	NA	0.0252700391736237	0.096458117540563	NA	NA	0.0026045982775003	0.0325804291122005	NA	NA	0.0434117720967498	NA	+	NA	0.190809882006645	NA	Prostate-MacrophageSum
Prostate	Bcellsum	0.00371078221226253	0.387264841035613	NA	NA	0.0318593079716004	0.0289811794283922	NA	NA	0.00306709478252233	0.554601269462809	NA	NA	0.157330336735159	NA	+	NA	0.337902655033466	NA	Prostate-Bcellsum
Prostate	MastSum	0.00349063968024359	0.536523109434417	NA	NA	0.0414296215347566	0.00504797165480647	NA	NA	0.00114208968963303	0.000314008997885162	NA	NA	0.00125535760733822	NA	+	NA	0.0158175058524616	NA	Prostate-MastSum
Prostate	Myeloid_Sum	-0.00265655821397813	0.728094640319273	NA	NA	0.0845527927015945	0.00537052906450922	NA	NA	0.0246651348460283	0.0330752096361104	NA	NA	0.0195392992783151	NA	+	NA	0.133689309831777	NA	Prostate-Myeloid_Sum
Prostate	Monocytes	0.000915962693163126	0.750969398449569	NA	NA	0.0152766990507466	0.0686331556164536	NA	NA	0.00230312839075502	0.0271151339992999	NA	NA	0.0712961795657954	NA	+	NA	0.244999598871551	NA	Prostate-Monocytes
Prostate	Lymph_Sum	0.00265655821397801	0.728094640319285	NA	NA	0.117805361305398	0.0107928676107849	NA	NA	0.0097015212398844	0.189744679520962	NA	NA	0.0560671206788128	NA	+	NA	0.205776422082086	NA	Prostate-Lymph_Sum
Skin - Not Sun Exposed (Suprapubic)	MacrophageSum	0.000137161202604785	0.967517788627423	-0.00799900203939868	0.334215437345101	-9.58155413667241e-05	0.989027326407165	-0.00420130621644574	0.806188913486036	-0.000403963808453591	0.58664722596867	0.00170597550226378	0.350371892574101	0.926501958897614	0.519657685825495	-	-	0.931430160806643	0.735107718860495	Skin - Not Sun Exposed (Suprapubic)-MacrophageSum
Skin - Not Sun Exposed (Suprapubic)	DendriticSum	0.00364014583590525	0.379772872620188	-0.00982578504637177	0.334782306738476	0.00283762615348909	0.664406567727125	-0.0201970992654414	0.209396066061577	0.00239615111776697	0.812557520937845	-0.0451030729171373	0.0699548927141515	0.672590875379639	0.146725981009403	+	-	0.765068786494737	0.353476226977198	Skin - Not Sun Exposed (Suprapubic)-DendriticSum
Skin - Not Sun Exposed (Suprapubic)	MastSum	-0.00574082560591152	0.205998202043193	0.016633201284667	0.136164425526549	-0.0112512706424371	0.329709649378405	0.0409280686150143	0.149432386114571	-0.000256624812696633	0.473610392769231	0.00213201381930771	0.0157851396677798	0.329461582376672	0.0438864002295599	-	+	0.51040799194615	0.170193600890245	Skin - Not Sun Exposed (Suprapubic)-MastSum
Skin - Not Sun Exposed (Suprapubic)	Myeloid_Sum	-0.00261668599632251	0.474878886679478	-0.00238831788430786	0.790669401596457	-0.0112044445599481	0.527462439999399	0.0158792445599656	0.715536601928542	0.00103459647420855	0.921567700016561	-0.0378106665622977	0.143740400326938	0.706678512692731	0.482204704409907	-	+	0.774942508436963	0.730195695249287	Skin - Not Sun Exposed (Suprapubic)-Myeloid_Sum
Skin - Sun Exposed (Lower leg)	MacrophageSum	0.000285511115720814	0.921281064485385	0.000673690513049796	0.925109152220213	0.011456898370686	0.081646508520345	-0.00656062476660114	0.687258861774192	0.000478683184325006	0.439698088488492	0.00385697348209708	0.0123424308675752	0.335177973929274	0.176450361566769	+	-	0.51040799194615	0.39514940125516	Skin - Sun Exposed (Lower leg)-MacrophageSum
Skin - Sun Exposed (Lower leg)	DendriticSum	-0.00242394817089789	0.394995414314164	-0.0180535265623329	0.0108982271102133	0.0016565901485239	0.705522378535384	-0.0334486861271807	0.00221004897462089	0.0143399541050168	0.0897278072871796	-0.0382095207523389	0.0684193816589321	0.296346645438838	0.00173328986130311	+	-	0.487039269460351	0.0153107271081774	Skin - Sun Exposed (Lower leg)-DendriticSum
Skin - Sun Exposed (Lower leg)	MastSum	0.00689502490036799	0.0936576783395457	0.0056381128539984	0.580012750346272	0.0282758265726921	0.00846423969482129	-0.00998696967308448	0.706710721458963	0.000483572536872303	0.0467191713721889	0.000129006806777308	0.830277312758357	0.017907878588434	0.776663305150101	+	-	0.130176502046694	0.882067610849044	Skin - Sun Exposed (Lower leg)-MastSum
Skin - Sun Exposed (Lower leg)	Myeloid_Sum	0.00236172143026105	0.493344496764219	-0.00282216232241434	0.741366174976907	0.0415672878682702	0.00766778188507454	-0.0389478116353001	0.312264085291356	0.0147888239460568	0.0932717739696821	-0.030603202088315	0.161278818633614	0.0427878206001759	0.351518677144703	+	-	0.190809882006645	0.603483778249926	Skin - Sun Exposed (Lower leg)-Myeloid_Sum
Skin - Sun Exposed (Lower leg)	T cells follicular helper	-0.00400657563190177	0.0306312853144577	0.000848176346662248	0.853262606600899	0.00117591383890084	0.647122346832483	-0.00104858006020133	0.869281180925184	-0.0016957294729703	0.0532395691337358	0.000233661238124512	0.914319876677742	0.0566157351760237	0.973062732863579	+	-	0.205776422082086	0.973062732863579	Skin - Sun Exposed (Lower leg)-T cells follicular helper
Skin - Sun Exposed (Lower leg)	Lymph_Sum	-0.00236172143026106	0.493344496764217	0.0028221623224144	0.741366174976903	0.0190888249076526	0.0148640132982062	-0.0222352540409243	0.251544005729182	-0.000790953191476817	0.681923070235517	-0.00543573949003588	0.256476101619477	0.125351542359122	0.402952961294311	+	-	0.312305201807753	0.647166877230257	Skin - Sun Exposed (Lower leg)-Lymph_Sum
Small Intestine - Terminal Ileum	T cells CD8	-0.00595286802983902	0.192867542554009	-0.0101465890900889	0.424391555598885	-0.0977413707947764	0.00158972593616408	0.0294385547756144	0.727648562181098	-0.0252665855531263	0.0096626313612668	0.0124522429860275	0.642728376566928	0.00595464088524937	0.647945653231524	-	+	0.0535917679672443	0.798630688866762	Small Intestine - Terminal Ileum-T cells CD8
Small Intestine - Terminal Ileum	CD4_memory	0.00136958590205392	0.798421622712358	-0.00257985635433763	0.862807973523236	-0.0526520598055519	0.233648040557579	0.0124747543544892	0.919049061473624	0.000303629743628102	0.950423717075906	-0.0124225569885851	0.361668082716313	0.660142807516311	0.775427761865409	-	+	0.759448657399537	0.882067610849044	Small Intestine - Terminal Ileum-CD4_memory
Small Intestine - Terminal Ileum	MacrophageSum	0.0124497047887769	0.0264062076269762	-0.0239465538046857	0.123194498755415	-0.006142260783672	0.774061192284401	0.0194706331722774	0.743797896706145	-0.00197774822987007	0.43005642668977	0.0118111946771804	0.0919280701995475	0.188116400325802	0.184567212404491	-	+	0.366536078985325	0.402002558524851	Small Intestine - Terminal Ileum-MacrophageSum
Small Intestine - Terminal Ileum	Bcellsum	-0.0194322287095507	0.0631445957019805	0.0729626982036268	0.0126868449157462	-0.189160282950447	0.0495052775774718	0.359088001606311	0.178745132045857	-0.147069953435749	0.0352673157651487	0.350962802603559	0.0705168879193046	0.0341195054805033	0.0397236052991235	-	+	0.184245329594718	0.16195008314258	Small Intestine - Terminal Ileum-Bcellsum
Small Intestine - Terminal Ileum	MastSum	0.0127490617183499	0.0390732846202719	-0.0270497824104234	0.114591012315232	0.0222820898832969	0.110033964259309	-0.0764118896782151	0.049606944472813	-0.00023408560551803	0.635344666310885	-0.00294878642741065	0.0333630062511627	0.0988135946101612	0.0235481062981362	+	-	0.287319528943392	0.110122026511872	Small Intestine - Terminal Ileum-MastSum
Small Intestine - Terminal Ileum	Myeloid_Sum	0.0262160251797827	0.0179333664934814	-0.0650260920947867	0.0345638466436489	0.00140476186081342	0.96037567657929	-0.0671239465834935	0.394507514122871	-0.0665792359287226	0.0702586486737894	-0.00357322194871315	0.971985355853783	0.0504111486639477	0.208248936642608	+	-	0.203681439349879	0.44148774568233	Small Intestine - Terminal Ileum-Myeloid_Sum
Small Intestine - Terminal Ileum	Lymph_Sum	-0.0262160251797827	0.0179333664934817	0.0650260920947864	0.0345638466436498	-0.394020063710149	0.02217058572267	0.461846561781348	0.331492665524053	-0.188828223090025	0.0362672230807647	0.355592843017698	0.154786198545901	0.0178349849273154	0.110960027854212	-	+	0.130176502046694	0.288581095760966	Small Intestine - Terminal Ileum-Lymph_Sum
Spleen	T cells CD8	0.00666262901818147	0.0836852788875187	-0.0048129765385531	0.600165221848032	0.0625302656882013	0.219449647101665	-0.12013917464822	0.324035851092546	0.00880888319732691	0.0808580863873472	-0.00404698995450491	0.736442992045621	0.0909657363452753	0.580147033790526	+	-	0.277298776923501	0.774551223638242	Spleen-T cells CD8
Spleen	CD4_memory	0.00416547767570292	0.127675810220415	0.00411733578543818	0.52815534363213	0.0457897997263689	0.167175621653519	0.0234304753134195	0.767173172886799	0.00224725054278397	0.0957924893447285	-0.000782021919359311	0.807892591129143	0.085635205814958	0.820702335476277	+	+	0.271147975253144	0.899942560970539	Spleen-CD4_memory
Spleen	Neutrophils	-0.00414949904169945	0.260948277429681	0.00633384338354239	0.473064641445112	-0.0472561396475889	0.277471480504356	0.0577508323725545	0.57884511565828	-0.00324966931857287	0.189784471692524	-0.00246511264471232	0.677078687572512	0.236947011809765	0.604798646306011	-	+	0.422480992755148	0.774551223638242	Spleen-Neutrophils
Spleen	MacrophageSum	0.00039357205607285	0.894111477290514	0.00824739805201393	0.245105739219903	0.00378767167146489	0.902469163092672	0.0657285227433306	0.375091169500814	0.00147295154138402	0.41166447744236	0.00410335911573376	0.339691950584904	0.752796033854977	0.322877783083896	+	+	0.794851678204417	0.590086982877465	Spleen-MacrophageSum
Spleen	Bcellsum	0.00146102668531639	0.79455209057999	0.03435248211896	0.0113881830064927	0.00779121537128172	0.906659490021347	0.288579480800849	0.0712116497478356	-0.000997072812410335	0.929933543788493	0.0576394855468211	0.0350804807000383	0.914608432013042	0.0212346913966295	+	+	0.925684534240751	0.1047205557089	Spleen-Bcellsum
Spleen	NK_Sum	0.000569557244827014	0.763927106151548	-0.0070919930695767	0.119751579960656	-0.00760466149438615	0.778840062481557	-0.108582231568096	0.0954716439266676	-0.000218338930768496	0.696795558771714	0.0021901576094052	0.104017079673566	0.872336573885625	0.0655545619033983	-	-	0.900937773029416	0.221769688141284	Spleen-NK_Sum
Spleen	Myeloid_Sum	-0.0104027858302025	0.150644223758292	-0.0172308771105553	0.319259653543299	-0.129025503402255	0.111278489735911	-0.291920619045134	0.132226294079358	-0.0183224220988713	0.109783350800697	-0.0413909464206017	0.13119329370082	0.106387001848195	0.164938664516646	-	-	0.30465368711074	0.38007605301662	Spleen-Myeloid_Sum
Spleen	Monocytes	-0.00580503818623687	0.186517463830585	-0.0293027200631911	0.00581607544705881	-0.0729617867536753	0.131930327661995	-0.387990761835611	0.000971777743051721	-0.00651654010028546	0.055120490295482	-0.0128019586235173	0.114876304390209	0.09591999201326	0.00437399472927493	-	-	0.283263726414158	0.0347732580977357	Spleen-Monocytes
Spleen	Lymph_Sum	0.0104027858302025	0.150644223758293	0.0172308771105555	0.319259653543294	0.0785868824365727	0.515232969254664	-0.0678708732266927	0.814331158425239	0.00988929550327145	0.575461605888408	0.0441410871396126	0.297122453045399	0.370115791089106	0.454063755490335	+	-	0.529938519059402	0.707805265911404	Spleen-Lymph_Sum
Stomach	T cells CD8	0.00169614034740757	0.659771441903907	0.00557389084056166	0.57203245613254	-0.00563990949232098	0.476570542443571	0.00395490719541513	0.845329008363427	-0.000426993013092006	0.842574882712647	0.00389580538784034	0.479249110495905	0.721304638995782	0.689955778367623	-	+	0.774942508436963	0.817628991627367	Stomach-T cells CD8
Stomach	CD4_memory	0.000416021058657845	0.898945712410205	0.0137179129978054	0.102786545740259	-0.011214042813363	0.179932358441753	0.0170441529001533	0.425399602853291	0.000822943744169879	0.525202528046372	-0.000916356559381265	0.782200608999032	0.495518076799233	0.340141175859088	-	+	0.632789976453075	0.600771441165985	Stomach-CD4_memory
Stomach	MacrophageSum	0.00807118554235682	0.0612236591264573	-0.00908474920552448	0.409163448886425	0.00524191679179164	0.533270295409752	-0.0160173429180204	0.45715245748313	0.00115783865746164	0.187318424256635	-0.00110423806996072	0.622745108569728	0.156614127491371	0.560625246969612	+	-	0.337902655033466	0.765772718120661	Stomach-MacrophageSum
Stomach	Bcellsum	-0.0077371196472369	0.180280738082486	-0.00141395877846369	0.923660678138861	-0.0209503730109519	0.0396250134564838	-0.0199119685615663	0.443243221693609	-0.0039521709584173	0.499161752221261	0.0110120867487987	0.462021423611514	0.136267761083743	0.628866376812498	-	-	0.326007681580095	0.781169952446775	Stomach-Bcellsum
Stomach	Myeloid_Sum	0.00408279624736949	0.68003748410191	-0.0173914889192863	0.49268253687729	-0.0152063321092485	0.464452915613107	-0.0498456923834138	0.349063857995854	-0.00731704291499466	0.346402648088187	-0.0394606608578244	0.0479641244589395	0.547592537236605	0.179901751556458	-	-	0.680888089063937	0.397283034687178	Stomach-Myeloid_Sum
Stomach	Monocytes	-0.00232570018365827	0.525925663981914	-0.00748302932023234	0.42546044805008	-0.00986791510799585	0.176612185424972	-0.0114667231388897	0.539043143258648	-0.00421462300631206	0.0199814372228219	-0.00431998152308024	0.349357965929381	0.0864402176688507	0.487687030026328	-	-	0.271147975253144	0.731255977880362	Stomach-Monocytes
Stomach	Lymph_Sum	-0.00408279624736947	0.680037484101911	0.0173914889192862	0.492682536877292	-0.0405386715676023	0.113363779066636	8.87205788615141e-05	0.998917315180822	-0.00640614558785385	0.42916688372952	0.0045420835066661	0.826569791847577	0.335832456844198	0.85769915796033	-	+	0.51040799194615	0.910648736256809	Stomach-Lymph_Sum
Thyroid	T cells CD8	0.0134664522146853	0.000102082267679679	0.0118142100373867	0.151931987512649	0.0323420378623159	0.0170797877073054	0.140789501723607	1.71572841566155e-05	0.000780759061001964	0.821017389177708	0.03498857752666	2.82937656387864e-05	0.00247977803574496	1.34808929110066e-05	+	+	0.0275692969856351	0.00018970491503704	Thyroid-T cells CD8
Thyroid	CD4_memory	-0.0085176321545826	0.0215984877803367	0.0016238333648741	0.854599276863146	-0.0104993576497767	0.501755546107977	0.140097267850347	0.000206968828964969	0.00138676737878742	0.216332672584625	0.0141042042863824	2.34798189147365e-07	0.0862389053956016	1.38850487289204e-06	-	+	0.271147975253144	2.45302527544261e-05	Thyroid-CD4_memory
Thyroid	MacrophageSum	-0.00643005756576331	0.0941619715892138	-0.012406297489838	0.177671186174239	-0.00465541799537702	0.69537844911607	0.0636263904868658	0.0259978819476823	0.000286062581890174	0.769768084132906	0.00690830922309819	0.00334640590651201	0.393386304271011	0.0113821780145494	-	+	0.546691261082508	0.064634510868334	Thyroid-MacrophageSum
Thyroid	Bcellsum	0.00591875046643869	0.039482921072926	0.0180843803140932	0.00877971763524947	0.0166145354911462	0.276067326324033	0.136366139750598	0.000213616045256662	0.00362994389738048	0.725649969208927	0.0926115210454021	0.000210942253642836	0.171670222975382	1.43173520782672e-05	+	+	0.348878195079003	0.00018970491503704	Thyroid-Bcellsum
Thyroid	Myeloid_Sum	-0.0113830839722032	0.0189123562518251	-0.0196157578700355	0.091048740908311	-0.00796770974026669	0.622175782652905	0.0756940927790184	0.0513165163053116	-0.00111805751528771	0.906811591501219	0.0750692100373142	0.00111922228499675	0.203124532758069	0.00466636624209751	-	+	0.376377810698775	0.0349974664298379	Thyroid-Myeloid_Sum
Thyroid	T cells follicular helper	-0.00126614703950748	0.54752384214932	-0.00126137501841851	0.802586599998932	-0.00239759055091314	0.726413027528566	0.0537106628519804	0.00115335727185166	0.00133767502087297	0.0896646077319102	0.00109426313904755	0.561920188927722	0.348631470039061	0.0407620684821667	-	+	0.517344499397128	0.162029222216613	Thyroid-T cells follicular helper
Thyroid	Monocytes	-0.00324187468812073	0.124162445081814	-0.000459318871424937	0.927495947947228	-0.00245339206181961	0.648805568020862	0.0235497246644239	0.0687114392439822	0.000116348782771117	0.837247168818811	0.00279512761143406	0.040012778747065	0.462948076474084	0.0935309382344896	-	+	0.603428872093805	0.266043131160312	Thyroid-Monocytes
Thyroid	Lymph_Sum	0.0113830839722031	0.0189123562518251	0.0196157578700354	0.0910487409083121	0.0446384730596059	0.316484596414094	0.481682427476002	8.19233679588978e-06	0.00647796637414871	0.69032682851146	0.164114609883663	3.06178949475321e-05	0.119733046188146	1.34672003837821e-06	+	+	0.312305201807753	2.45302527544261e-05	Thyroid-Lymph_Sum
Uterus	T cells CD8	0.00601368775569961	0.213080315218889	NA	NA	0.000603225834053382	0.951937990372458	NA	NA	-0.000544933283170901	0.18174768134341	NA	NA	0.353108150382167	NA	+	NA	0.517344499397128	NA	Uterus-T cells CD8
Uterus	CD4_memory	0.00696474060831131	0.273331377460734	NA	NA	-0.000821506493849663	0.946227711728465	NA	NA	-0.00200667944972375	0.110420252623149	NA	NA	0.314937590957033	NA	-	NA	0.500194997402346	NA	Uterus-CD4_memory
Uterus	MacrophageSum	0.00658366998302144	0.325156857364177	NA	NA	-0.00161416622576595	0.890928195484566	NA	NA	0.000652471453681703	0.704540280805452	NA	NA	0.648141629668988	NA	-	NA	0.756165234613819	NA	Uterus-MacrophageSum
Uterus	Bcellsum	0.00544460560776763	0.241097870041941	NA	NA	0.00351759426157634	0.666651968654033	NA	NA	-0.000401604754495233	0.442010873438057	NA	NA	0.466799549161553	NA	+	NA	0.604281608161188	NA	Uterus-Bcellsum
Uterus	MastSum	-0.0347391465464139	0.000116760945089686	NA	NA	-0.0669782005636348	0.000138728382759361	NA	NA	-0.00245292019909328	2.73892873519227e-05	NA	NA	3.682715964335e-06	NA	-	NA	0.000174008329314829	NA	Uterus-MastSum
Uterus	Myeloid_Sum	-0.0170863875357472	0.0540006945753843	NA	NA	-0.0592863114878835	0.0251299719787106	NA	NA	-0.00865775044013729	0.461641516935892	NA	NA	0.0558951770506966	NA	-	NA	0.205776422082086	NA	Uterus-Myeloid_Sum
Uterus	Monocytes	0.0111173332366632	0.0184888221845545	NA	NA	0.00933372726745688	0.349965318269093	NA	NA	0.000993419058933952	0.471831026038621	NA	NA	0.115203982544736	NA	+	NA	0.310892952405322	NA	Uterus-Monocytes
Uterus	Lymph_Sum	0.0170863875357472	0.0540006945753853	NA	NA	-0.00321693486507297	0.886300618441557	NA	NA	-0.00494692932989691	0.0505776213872164	NA	NA	0.0843430875751766	NA	-	NA	0.271147975253144	NA	Uterus-Lymph_Sum
Vagina	T cells CD8	-0.00543716447028922	0.472036832651821	NA	NA	-0.0145263068627114	0.442004851007491	NA	NA	-0.000262867429339633	0.847314765192133	NA	NA	0.66301073265039	NA	-	NA	0.759448657399537	NA	Vagina-T cells CD8
Vagina	CD4_memory	0.0064877758535234	0.452108342912744	NA	NA	0.0219658875029066	0.362872639125933	NA	NA	0.000448941825698933	0.586102448592938	NA	NA	0.528389512472601	NA	+	NA	0.661361707664382	NA	Vagina-CD4_memory
Vagina	MacrophageSum	-0.00402547499704214	0.57317649841717	NA	NA	-0.00593969012194284	0.710291071675007	NA	NA	0.00463472191036383	0.0117573694033573	NA	NA	0.144186673997826	NA	-	NA	0.334926565410312	NA	Vagina-MacrophageSum
Vagina	Bcellsum	0.00790582044717722	0.10753779298327	NA	NA	0.0257590056431266	0.0590912796344141	NA	NA	0.00498867775374669	0.133121464413084	NA	NA	0.0506509399441498	NA	+	NA	0.203681439349879	NA	Vagina-Bcellsum
Vagina	MastSum	0.000769191032908539	0.937475705690628	NA	NA	0.000751307632239068	0.977891303742489	NA	NA	-7.13807138309392e-05	0.860233054183792	NA	NA	0.986148113645479	NA	+	NA	0.986148113645479	NA	Vagina-MastSum
Vagina	Myeloid_Sum	-0.00444218334073071	0.730545633808491	NA	NA	0.00341792761499535	0.937008345764254	NA	NA	0.00428678585207622	0.732305836014409	NA	NA	0.901710490118937	NA	+	NA	0.921206933148535	NA	Vagina-Myeloid_Sum
Vagina	Monocytes	0.00290511706225007	0.489959128375025	NA	NA	0.0171112289858909	0.225211327163832	NA	NA	0.00155711151077734	0.24886402288889	NA	NA	0.309404658477718	NA	+	NA	0.498627745964592	NA	Vagina-Monocytes
Vagina	Lymph_Sum	0.00444218334073078	0.730545633808487	NA	NA	0.023178041872015	0.629120200595966	NA	NA	0.00942451504195028	0.110868048706733	NA	NA	0.416208650061449	NA	+	NA	0.557896701146198	NA	Vagina-Lymph_Sum
Whole Blood	T cells CD8	0.00336489441681464	0.209087516681106	-0.00303545285647815	0.645655213562394	0.028156901378743	0.275537469969671	-0.00133133427107952	0.983310110438235	0.00662135747928262	0.424798313159042	0.00411583383511624	0.840524554719923	0.294043870566038	0.915359604618975	+	-	0.487039269460351	0.932962673938571	Whole Blood-T cells CD8
Whole Blood	Neutrophils	-0.00867480575183477	0.145415817460696	0.0259692689039381	0.077393301988751	-0.0611232012091406	0.14133934626997	0.162027820733165	0.114001317499942	-0.000624571275617703	0.1471178670431	0.00152301565998447	0.151739678323051	0.123830713059891	0.0874058238944923	-	+	0.312305201807753	0.262217471683477	Whole Blood-Neutrophils
Whole Blood	NK_Sum	0.00759651031046731	0.0172064588410717	0.00332605554877493	0.671296585089011	0.0399673999669723	0.1933437728432	0.0113190380368077	0.881146686706651	0.00243113755231847	0.0441689208271852	-0.000303895256426849	0.91855405734567	0.0279902456006601	0.906958631262656	+	+	0.165317388078899	0.93036401529524	Whole Blood-NK_Sum
Whole Blood	Myeloid_Sum	-0.00749410551847104	0.148101816047015	-0.00562240187630826	0.659606642422817	-0.0776203549462594	0.239085946820447	0.0914605659875574	0.5735651634708	0.0223773143025947	0.01540889318188	-0.0281970852850432	0.214574838611024	0.0200462437892414	0.540971005044289	-	+	0.133689309831777	0.754512191245982	Whole Blood-Myeloid_Sum
Whole Blood	Lymph_Sum	0.00749410551847101	0.148101816047017	0.00562240187630837	0.659606642422811	0.0538734001132895	0.402595241766761	0.0585949357206006	0.711957463639074	0.00396696784450628	0.831745743379564	0.0260051121730846	0.572346062382679	0.382192869026009	0.694213294777954	+	+	0.539063076462058	0.817628991627367	Whole Blood-Lymph_Sum
