# Supplementary material for: Demographic and genetic factors influence the abundance of infiltrating immune cells in human tissues
Source: Nat Commun. 2020 May 5;11:2213. doi: 10.1038/s41467-020-16097-9 (PMC7200670; doi:10.1038/s41467-020-16097-9)
Supplement: Supplementary file 14 — Supplementary Data 10 [file 41467_2020_16097_MOESM14_ESM.txt]

SNP	CHR	BP	NMISS	beta_cibersort_rel	p_lrt_cibersort_rel	beta_cibersort_abs	p_lrt_cibersort_abs	beta_xCell	p_lrt_xCell	Pval_Brown	Pval_Brown_Abs	tissue	cell
1_247900721_CTT_C_b37	1	247900721	297	-0.7718	1.043e-06	-0.9194	4.394e-09	-0.4189	0.008989	5.08953192246634e-08	1.87906309047963e-07	Adipose - Subcutaneous	MacrophageSum
1_247900796_C_T_b37	1	247900796	297	-0.7718	1.043e-06	-0.9194	4.394e-09	-0.4189	0.008989	5.08953192246634e-08	1.87906309047963e-07	Adipose - Subcutaneous	MacrophageSum
1_247901567_G_T_b37	1	247901567	297	-0.7718	1.043e-06	-0.9194	4.394e-09	-0.4189	0.008989	5.08953192246634e-08	1.87906309047963e-07	Adipose - Subcutaneous	MacrophageSum
1_247905605_G_A_b37	1	247905605	296	-0.7668	2.059e-06	-0.9106	1.319e-08	-0.4023	0.01401	1.45342015905328e-07	5.39170203086961e-07	Adipose - Subcutaneous	MacrophageSum
1_247907292_C_T_b37	1	247907292	297	-0.7687	1.883e-06	-0.9082	1.385e-08	-0.4047	0.01337	1.3947969518005e-07	5.39931978603309e-07	Adipose - Subcutaneous	MacrophageSum
1_247911757_C_T_b37	1	247911757	295	-0.7807	1.085e-06	-0.9243	4.903e-09	-0.4462	0.005898	4.47522799216276e-08	1.5183057867804e-07	Adipose - Subcutaneous	MacrophageSum
1_247912068_G_A_b37	1	247912068	295	-0.6715	4.553e-06	-0.8966	4.295e-10	-0.3481	0.01878	4.82067433805382e-08	6.33807350142624e-08	Adipose - Subcutaneous	MacrophageSum
3_128230396_A_T_b37	3	128230396	290	-0.4026	2.358e-05	-0.5104	7.178e-08	-0.4487	2.694e-06	3.6584770087247e-08	2.73635620843e-08	Adipose - Subcutaneous	MastSum
5_161242371_C_T_b37	5	161242371	289	0.348	0.002125	0.4445	6.109e-05	0.6464	2.756e-09	2.61080853956482e-07	2.51290009932682e-08	Adipose - Subcutaneous	MastSum
20_61397104_C_T_b37	20	61397104	290	-0.3057	0.02139	-0.6269	1.374e-06	-0.6813	1.163e-07	2.4965273157158e-07	3.23966812074011e-08	Adipose - Subcutaneous	Myeloid_Sum
6_155331869_G_A_b37	6	155331869	110	0.04347	0.751	0.01964	0.8879	-0.7641	7.159e-09	6.56790117846155e-05	2.71699202373244e-07	Adrenal Gland	MastSum
17_54442456_A_G_b37	17	54442456	127	-0.6646	3.045e-06	-0.5419	0.0001775	-0.6581	3.87e-06	3.03376711016812e-08	1.09342784507284e-06	Adrenal Gland	Myeloid_Sum
2_175711942_C_T_b37	2	175711942	121	0.5796	2.323e-06	0.6353	2.134e-07	0.328	0.008841	3.69876099302626e-08	3.1657226563949e-07	Adrenal Gland	Monocytes
20_10248493_C_T_b37	20	10248493	205	0.969	3.946e-06	1.143	3.367e-08	0.7406	0.0005549	2.36345360990448e-08	3.58813763886237e-08	Artery - Aorta	T cells CD8
20_10271117_C_A_b37	20	10271117	209	0.7729	1.976e-06	0.796	8.95e-07	0.6392	0.0001098	3.86207289238303e-08	1.22843320434619e-07	Artery - Aorta	T cells CD8
20_10272492_G_A_b37	20	10272492	211	0.7816	1.629e-06	0.803	8.053e-07	0.6405	9.907e-05	3.15072320041645e-08	1.05268097861937e-07	Artery - Aorta	T cells CD8
20_10275015_C_T_b37	20	10275015	211	0.7816	1.629e-06	0.803	8.053e-07	0.6405	9.907e-05	3.15072320041645e-08	1.05268097861937e-07	Artery - Aorta	T cells CD8
20_10276281_T_A_b37	20	10276281	211	0.7816	1.629e-06	0.803	8.053e-07	0.6405	9.907e-05	3.15072320041645e-08	1.05268097861937e-07	Artery - Aorta	T cells CD8
20_10277039_C_A_b37	20	10277039	211	0.7816	1.629e-06	0.803	8.053e-07	0.6405	9.907e-05	3.15072320041645e-08	1.05268097861937e-07	Artery - Aorta	T cells CD8
20_10277621_C_T_b37	20	10277621	211	0.7816	1.629e-06	0.803	8.053e-07	0.6405	9.907e-05	3.15072320041645e-08	1.05268097861937e-07	Artery - Aorta	T cells CD8
20_10278756_C_A_b37	20	10278756	211	0.7816	1.629e-06	0.803	8.053e-07	0.6405	9.907e-05	3.15072320041645e-08	1.05268097861937e-07	Artery - Aorta	T cells CD8
20_10278870_T_TA_b37	20	10278870	211	0.7816	1.629e-06	0.803	8.053e-07	0.6405	9.907e-05	3.15072320041645e-08	1.05268097861937e-07	Artery - Aorta	T cells CD8
20_10278960_C_T_b37	20	10278960	211	0.7816	1.629e-06	0.803	8.053e-07	0.6405	9.907e-05	3.15072320041645e-08	1.05268097861937e-07	Artery - Aorta	T cells CD8
20_10279596_G_C_b37	20	10279596	211	0.7816	1.629e-06	0.803	8.053e-07	0.6405	9.907e-05	3.15072320041645e-08	1.05268097861937e-07	Artery - Aorta	T cells CD8
20_10279611_C_T_b37	20	10279611	211	0.7816	1.629e-06	0.803	8.053e-07	0.6405	9.907e-05	3.15072320041645e-08	1.05268097861937e-07	Artery - Aorta	T cells CD8
3_2364025_A_G_b37	3	2364025	211	-0.584	4.326e-08	-0.4388	5.12e-05	0.006439	0.9535	3.79276489026423e-07	0.000956000469261846	Artery - Aorta	CD4_memory
9_137029458_G_T_b37	9	137029458	203	-0.7257	2.553e-08	-0.6251	1.554e-06	-0.1383	0.3033	1.57453083135553e-07	4.34364602327277e-05	Artery - Aorta	Bcellsum
1_115713738_T_C_b37	1	115713738	210	-0.8105	7.339e-06	-0.935	1.474e-07	-0.8402	3.308e-06	1.60176301351721e-08	3.06302550251732e-08	Artery - Aorta	Monocytes
2_178168027_C_A_b37	2	178168027	209	-0.4685	0.01379	-0.713	0.0001489	-1.055	1.178e-08	1.0262592423402e-06	6.89866023088662e-08	Artery - Aorta	Monocytes
2_178168061_C_T_b37	2	178168061	209	-0.4311	0.01606	-0.7133	5.723e-05	-0.9891	1.431e-08	7.70570920751533e-07	4.25605400871852e-08	Artery - Aorta	Monocytes
2_178171111_G_T_b37	2	178171111	210	-0.3762	0.04797	-0.7144	0.0001491	-1.03	2.693e-08	2.71985803225073e-06	1.16612723559536e-07	Artery - Aorta	Monocytes
2_178172020_G_A_b37	2	178172020	211	-0.3687	0.05379	-0.7081	0.0001774	-1.033	2.372e-08	2.93382998284978e-06	1.20128024651173e-07	Artery - Aorta	Monocytes
2_178172112_T_G_b37	2	178172112	211	-0.3687	0.05379	-0.7081	0.0001774	-1.033	2.372e-08	2.93382998284978e-06	1.20128024651173e-07	Artery - Aorta	Monocytes
2_178172574_T_C_b37	2	178172574	211	-0.3687	0.05379	-0.7081	0.0001774	-1.033	2.372e-08	2.93382998284978e-06	1.20128024651173e-07	Artery - Aorta	Monocytes
2_178172882_A_T_b37	2	178172882	211	-0.3687	0.05379	-0.7081	0.0001774	-1.033	2.372e-08	2.93382998284978e-06	1.20128024651173e-07	Artery - Aorta	Monocytes
2_178172937_T_C_b37	2	178172937	211	-0.3687	0.05379	-0.7081	0.0001774	-1.033	2.372e-08	2.93382998284978e-06	1.20128024651173e-07	Artery - Aorta	Monocytes
2_178172939_T_G_b37	2	178172939	211	-0.3687	0.05379	-0.7081	0.0001774	-1.033	2.372e-08	2.93382998284978e-06	1.20128024651173e-07	Artery - Aorta	Monocytes
2_178173636_C_T_b37	2	178173636	211	-0.3687	0.05379	-0.7081	0.0001774	-1.033	2.372e-08	2.93382998284978e-06	1.20128024651173e-07	Artery - Aorta	Monocytes
2_178173955_A_G_b37	2	178173955	211	-0.3687	0.05379	-0.7081	0.0001774	-1.033	2.372e-08	2.93382998284978e-06	1.20128024651173e-07	Artery - Aorta	Monocytes
2_178174295_T_C_b37	2	178174295	211	-0.3687	0.05379	-0.7081	0.0001774	-1.033	2.372e-08	2.93382998284978e-06	1.20128024651173e-07	Artery - Aorta	Monocytes
2_178174789_G_A_b37	2	178174789	211	-0.3687	0.05379	-0.7081	0.0001774	-1.033	2.372e-08	2.93382998284978e-06	1.20128024651173e-07	Artery - Aorta	Monocytes
2_178174806_C_T_b37	2	178174806	211	-0.3687	0.05379	-0.7081	0.0001774	-1.033	2.372e-08	2.93382998284978e-06	1.20128024651173e-07	Artery - Aorta	Monocytes
2_178175002_G_A_b37	2	178175002	211	-0.3687	0.05379	-0.7081	0.0001774	-1.033	2.372e-08	2.93382998284978e-06	1.20128024651173e-07	Artery - Aorta	Monocytes
2_178175062_C_T_b37	2	178175062	211	-0.3687	0.05379	-0.7081	0.0001774	-1.033	2.372e-08	2.93382998284978e-06	1.20128024651173e-07	Artery - Aorta	Monocytes
2_178175230_G_T_b37	2	178175230	211	-0.3687	0.05379	-0.7081	0.0001774	-1.033	2.372e-08	2.93382998284978e-06	1.20128024651173e-07	Artery - Aorta	Monocytes
2_178176385_T_C_b37	2	178176385	211	-0.4249	0.01795	-0.7085	6.458e-05	-0.9921	1.163e-08	7.79582245488264e-07	4.02872171211808e-08	Artery - Aorta	Monocytes
2_178178361_T_G_b37	2	178178361	211	-0.4249	0.01795	-0.7085	6.458e-05	-0.9921	1.163e-08	7.79582245488264e-07	4.02872171211808e-08	Artery - Aorta	Monocytes
2_178178453_C_T_b37	2	178178453	211	-0.4249	0.01795	-0.7085	6.458e-05	-0.9921	1.163e-08	7.79582245488264e-07	4.02872171211808e-08	Artery - Aorta	Monocytes
2_178178714_T_C_b37	2	178178714	211	-0.4249	0.01795	-0.7085	6.458e-05	-0.9921	1.163e-08	7.79582245488264e-07	4.02872171211808e-08	Artery - Aorta	Monocytes
2_178179022_G_A_b37	2	178179022	211	-0.4249	0.01795	-0.7085	6.458e-05	-0.9921	1.163e-08	7.79582245488264e-07	4.02872171211808e-08	Artery - Aorta	Monocytes
2_178179208_C_T_b37	2	178179208	211	-0.4249	0.01795	-0.7085	6.458e-05	-0.9921	1.163e-08	7.79582245488264e-07	4.02872171211808e-08	Artery - Aorta	Monocytes
2_178179955_A_G_b37	2	178179955	211	-0.4249	0.01795	-0.7085	6.458e-05	-0.9921	1.163e-08	7.79582245488264e-07	4.02872171211808e-08	Artery - Aorta	Monocytes
2_178180045_G_C_b37	2	178180045	211	-0.4249	0.01795	-0.7085	6.458e-05	-0.9921	1.163e-08	7.79582245488264e-07	4.02872171211808e-08	Artery - Aorta	Monocytes
2_178180417_G_A_b37	2	178180417	211	-0.4249	0.01795	-0.7085	6.458e-05	-0.9921	1.163e-08	7.79582245488264e-07	4.02872171211808e-08	Artery - Aorta	Monocytes
2_178180422_G_A_b37	2	178180422	211	-0.4249	0.01795	-0.7085	6.458e-05	-0.9921	1.163e-08	7.79582245488264e-07	4.02872171211808e-08	Artery - Aorta	Monocytes
2_178180682_C_T_b37	2	178180682	211	-0.4249	0.01795	-0.7085	6.458e-05	-0.9921	1.163e-08	7.79582245488264e-07	4.02872171211808e-08	Artery - Aorta	Monocytes
2_178181052_T_C_b37	2	178181052	211	-0.4249	0.01795	-0.7085	6.458e-05	-0.9921	1.163e-08	7.79582245488264e-07	4.02872171211808e-08	Artery - Aorta	Monocytes
2_178181183_C_T_b37	2	178181183	211	-0.4249	0.01795	-0.7085	6.458e-05	-0.9921	1.163e-08	7.79582245488264e-07	4.02872171211808e-08	Artery - Aorta	Monocytes
2_178183336_A_G_b37	2	178183336	210	-0.4332	0.01502	-0.7161	4.857e-05	-0.9912	1.3e-08	6.60675250950311e-07	3.60878131884062e-08	Artery - Aorta	Monocytes
2_178184003_G_A_b37	2	178184003	210	-0.4332	0.01502	-0.7161	4.857e-05	-0.9912	1.3e-08	6.60675250950311e-07	3.60878131884062e-08	Artery - Aorta	Monocytes
2_178184977_C_T_b37	2	178184977	209	-0.4701	0.009125	-0.7328	4.186e-05	-0.9597	4.834e-08	9.03884026274157e-07	7.55289116009626e-08	Artery - Aorta	Monocytes
3_7638876_G_A_b37	3	7638876	208	-0.4757	0.005292	-0.6617	8.364e-05	-0.9035	4.74e-08	9.5984436526592e-07	1.15676956374967e-07	Artery - Aorta	Monocytes
4_172753882_A_G_b37	4	172753882	211	0.7702	1.437e-05	0.8511	1.446e-06	0.4339	0.01611	4.65938724104044e-08	4.61206385356311e-06	Artery - Aorta	Lymph_Sum
4_172758156_C_A_b37	4	172758156	211	0.7702	1.437e-05	0.8511	1.446e-06	0.4339	0.01611	4.65938724104044e-08	4.61206385356311e-06	Artery - Aorta	Lymph_Sum
4_172766201_C_A_b37	4	172766201	211	0.8988	2.211e-06	0.882	3.49e-06	0.4092	0.0349	4.02961389331987e-08	1.63212644759717e-05	Artery - Aorta	Lymph_Sum
11_109677059_A_G_b37	11	109677059	122	-0.6633	0.02834	-1.251	2.138e-05	-1.646	8.204e-09	1.40599813597998e-07	3.26192004235116e-08	Artery - Coronary	MacrophageSum
11_109679540_C_G_b37	11	109679540	122	-0.6633	0.02834	-1.251	2.138e-05	-1.646	8.204e-09	1.40599813597998e-07	3.26192004235116e-08	Artery - Coronary	MacrophageSum
11_109688985_T_C_b37	11	109688985	118	-0.5435	0.05908	-1.409	2.523e-07	-1.526	1.759e-08	3.04660231206537e-08	3.51725301583596e-09	Artery - Coronary	MacrophageSum
11_109690434_G_A_b37	11	109690434	122	-0.6633	0.02834	-1.251	2.138e-05	-1.646	8.204e-09	1.40599813597998e-07	3.26192004235116e-08	Artery - Coronary	MacrophageSum
11_109707035_G_T_b37	11	109707035	122	-0.6216	0.001462	-0.8031	3.003e-05	-1.026	4.564e-08	8.77161256445916e-08	1.13169746388908e-07	Artery - Coronary	MacrophageSum
11_109709136_C_T_b37	11	109709136	122	-0.6216	0.001462	-0.8031	3.003e-05	-1.026	4.564e-08	8.77161256445916e-08	1.13169746388908e-07	Artery - Coronary	MacrophageSum
11_109716484_C_A_b37	11	109716484	122	-0.5687	0.001371	-0.7246	3.534e-05	-0.9527	2.19e-08	6.30375904513921e-08	8.00943949060937e-08	Artery - Coronary	MacrophageSum
11_109722037_T_C_b37	11	109722037	122	-0.5752	0.001997	-0.8215	6.38e-06	-1.023	7.914e-09	1.8524023638711e-08	1.53469166394632e-08	Artery - Coronary	MacrophageSum
11_109723195_T_G_b37	11	109723195	121	-0.6244	0.002956	-0.8628	3.06e-05	-1.115	3.062e-08	1.03777521151385e-07	8.99128887457612e-08	Artery - Coronary	MacrophageSum
12_130362769_C_T_b37	12	130362769	122	-0.7972	0.01098	-1.267	3.614e-05	-1.718	7.068e-09	1.04456841174234e-07	4.09531833857927e-08	Artery - Coronary	MacrophageSum
3_159744608_A_G_b37	3	159744608	122	-0.1346	0.5179	-0.475	0.02114	-1.087	2.681e-08	6.25816771826072e-05	1.91519820350808e-06	Artery - Coronary	Bcellsum
3_159744609_C_T_b37	3	159744609	122	-0.1346	0.5179	-0.475	0.02114	-1.087	2.681e-08	6.25816771826072e-05	1.91519820350808e-06	Artery - Coronary	Bcellsum
7_50823106_G_A_b37	7	50823106	122	-0.867	8.861e-06	-1.083	1.25e-08	-0.5652	0.004692	9.80462418670763e-08	4.36257100149228e-07	Artery - Coronary	Bcellsum
9_82144364_G_A_b37	9	82144364	122	-0.3766	0.02519	-0.6381	0.0001078	-0.913	9.144e-09	6.52461857606223e-07	3.01704307382311e-08	Artery - Coronary	Bcellsum
8_91305539_T_C_b37	8	91305539	122	0.02719	0.9307	-0.5604	0.07111	-1.613	4.077e-08	8.43013607846102e-05	5.70661161226649e-06	Artery - Coronary	Lymph_Sum
8_91305747_T_A_b37	8	91305747	122	0.02719	0.9307	-0.5604	0.07111	-1.613	4.077e-08	8.43013607846102e-05	5.70661161226649e-06	Artery - Coronary	Lymph_Sum
8_91314509_T_C_b37	8	91314509	122	0.02719	0.9307	-0.5604	0.07111	-1.613	4.077e-08	8.43013607846102e-05	5.70661161226649e-06	Artery - Coronary	Lymph_Sum
8_91315299_T_C_b37	8	91315299	122	0.02719	0.9307	-0.5604	0.07111	-1.613	4.077e-08	8.43013607846102e-05	5.70661161226649e-06	Artery - Coronary	Lymph_Sum
1_22704634_T_G_b37	1	22704634	297	-0.5462	0.0009463	-0.8886	4.655e-08	-0.4711	0.004447	2.1519738447701e-08	1.27663832841013e-08	Artery - Tibial	Lymph_Sum
10_128191848_G_C_b37	10	128191848	280	-0.2892	0.05982	-0.5052	0.001222	-0.8281	7.203e-08	2.04736244213311e-07	5.90350101426821e-09	Artery - Tibial	Lymph_Sum
13_101407122_A_G_b37	13	101407122	295	-0.2445	0.03833	-0.5006	2.18e-05	-0.4937	2.876e-05	5.75564071581029e-07	3.46207542157498e-08	Artery - Tibial	Lymph_Sum
2_231803887_C_T_b37	2	231803887	293	-0.2537	0.1475	-0.5617	0.001069	-0.8907	1.53e-07	5.77076275525771e-07	1.03238005788098e-08	Artery - Tibial	Lymph_Sum
2_6046983_C_T_b37	2	6046983	297	-0.2486	0.06151	-0.3787	0.004236	-0.6885	1.249e-07	7.07194797492785e-07	2.97180620328951e-08	Artery - Tibial	Lymph_Sum
10_14757013_G_A_b37	10	14757013	185	0.8237	2.695e-06	0.7426	2.595e-05	0.8772	5.196e-07	4.58592660461578e-08	4.79234029989178e-08	Breast - Mammary Tissue	MacrophageSum
10_14760123_C_G_b37	10	14760123	177	0.8765	1.302e-06	0.7761	2.508e-05	0.8997	4.41e-07	2.95727807355258e-08	4.1587052490232e-08	Breast - Mammary Tissue	MacrophageSum
10_14761831_C_T_b37	10	14761831	183	0.8956	7.231e-07	0.7938	1.212e-05	0.9335	2.149e-07	1.12669306144337e-08	1.47594864213093e-08	Breast - Mammary Tissue	MacrophageSum
10_14765704_C_T_b37	10	14765704	183	0.8956	7.231e-07	0.7938	1.212e-05	0.9335	2.149e-07	1.12669306144337e-08	1.47594864213093e-08	Breast - Mammary Tissue	MacrophageSum
9_138173457_G_A_b37	9	138173457	184	0.8075	1.024e-06	0.9045	3.291e-08	0.2605	0.1256	2.03947309202921e-08	4.75266343598742e-07	Breast - Mammary Tissue	Lymph_Sum
9_138178484_G_A_b37	9	138178484	172	0.8533	9.943e-07	0.9545	9.271e-08	0.3196	0.08183	2.86857978935103e-08	7.87686909721537e-07	Breast - Mammary Tissue	Lymph_Sum
2_46415545_G_A_b37	2	46415545	136	-0.6895	1.266e-08	-0.6111	6.546e-07	-0.4661	0.0002001	6.35365544071943e-09	1.36005739522323e-07	Colon - Sigmoid	MastSum
8_61014232_C_T_b37	8	61014232	135	-1.3	2.757e-09	-0.6509	0.004804	-0.9451	3.266e-05	9.66552095572407e-08	2.62441447596033e-05	Colon - Sigmoid	MastSum
8_61015550_C_G_b37	8	61015550	136	-1.192	4.209e-08	-0.5883	0.009528	-0.9176	3.778e-05	5.47412192067453e-07	4.83728261688404e-05	Colon - Sigmoid	MastSum
8_61016046_A_G_b37	8	61016046	136	-1.192	4.209e-08	-0.5883	0.009528	-0.9176	3.778e-05	5.47412192067453e-07	4.83728261688404e-05	Colon - Sigmoid	MastSum
8_61018346_A_G_b37	8	61018346	136	-1.192	4.209e-08	-0.5883	0.009528	-0.9176	3.778e-05	5.47412192067453e-07	4.83728261688404e-05	Colon - Sigmoid	MastSum
8_61019020_T_C_b37	8	61019020	136	-1.192	4.209e-08	-0.5883	0.009528	-0.9176	3.778e-05	5.47412192067453e-07	4.83728261688404e-05	Colon - Sigmoid	MastSum
8_61019793_C_A_b37	8	61019793	136	-1.322	7.483e-09	-0.621	0.009728	-0.9583	4.853e-05	2.69301049426109e-07	5.90462363551693e-05	Colon - Sigmoid	MastSum
8_61023237_G_T_b37	8	61023237	136	-1.192	4.209e-08	-0.5883	0.009528	-0.9176	3.778e-05	5.47412192067453e-07	4.83728261688404e-05	Colon - Sigmoid	MastSum
8_61023561_G_A_b37	8	61023561	136	-1.192	4.209e-08	-0.5883	0.009528	-0.9176	3.778e-05	5.47412192067453e-07	4.83728261688404e-05	Colon - Sigmoid	MastSum
8_61026086_C_T_b37	8	61026086	136	-1.192	4.209e-08	-0.5883	0.009528	-0.9176	3.778e-05	5.47412192067453e-07	4.83728261688404e-05	Colon - Sigmoid	MastSum
8_61027398_T_C_b37	8	61027398	136	-1.216	1.122e-08	-0.7045	0.001489	-0.9038	3.656e-05	1.1438911153643e-07	1.20142608239043e-05	Colon - Sigmoid	MastSum
8_61027874_C_T_b37	8	61027874	136	-1.216	1.122e-08	-0.7045	0.001489	-0.9038	3.656e-05	1.1438911153643e-07	1.20142608239043e-05	Colon - Sigmoid	MastSum
8_61070505_A_C_b37	8	61070505	135	-1.358	5.093e-09	-0.7345	0.002554	-0.9067	0.0001835	2.22439314554581e-07	5.87296342962284e-05	Colon - Sigmoid	MastSum
8_61074696_G_A_b37	8	61074696	135	-1.315	3.643e-08	-0.6738	0.006983	-0.8557	0.0005439	1.60515835669521e-06	0.000271949452803919	Colon - Sigmoid	MastSum
8_61088750_G_A_b37	8	61088750	136	-1.374	1.543e-09	-0.7747	0.001161	-0.9125	0.000115	6.72767621416989e-08	2.32998674997547e-05	Colon - Sigmoid	MastSum
9_129315422_G_A_b37	9	129315422	136	-0.5021	6.147e-06	-0.5467	7.005e-07	-0.4709	2.442e-05	4.84312629006028e-08	2.96988943538256e-08	Colon - Sigmoid	MastSum
9_129317968_GGC_G_b37	9	129317968	123	-0.538	2.388e-06	-0.5675	1.214e-06	-0.4949	1.859e-05	3.49299320804234e-08	3.65412508703614e-08	Colon - Sigmoid	MastSum
22_23961126_C_T_b37	22	23961126	121	0.8067	4.201e-07	0.6579	7.858e-05	0.6979	4.868e-05	5.19315163465654e-09	4.0055377015757e-07	Colon - Sigmoid	Lymph_Sum
6_91980767_A_C_b37	6	91980767	169	-0.4926	1.909e-05	-0.6292	2.835e-08	-0.2784	0.01825	2.36697981288606e-07	5.19603330823723e-07	Colon - Transverse	CD4_memory
6_91981841_C_T_b37	6	91981841	170	-0.4947	1.567e-05	-0.6264	2.667e-08	-0.2794	0.01711	2.00603102502417e-07	4.74304248600552e-07	Colon - Transverse	CD4_memory
6_77047653_G_A_b37	6	77047653	129	-0.2489	0.1315	-0.7901	6.952e-07	-0.7799	1.102e-06	8.43452358699135e-07	3.26201751606599e-08	Esophagus - Gastroesophageal Junction	Myeloid_Sum
9_71105722_C_G_b37	9	71105722	261	0.4098	0.0008154	0.5995	7.109e-07	0.5528	4.829e-06	1.05905573397951e-07	1.84680658143301e-08	Esophagus - Mucosa	CD4_memory
9_71107019_A_G_b37	9	71107019	265	0.3976	0.0004126	0.5732	2.467e-07	0.4793	1.856e-05	8.63602545746615e-08	2.26930905487923e-08	Esophagus - Mucosa	CD4_memory
9_71108257_A_G_b37	9	71108257	262	0.3454	0.009219	0.5516	2.71e-05	0.6534	4.954e-07	7.53335149052704e-07	4.89633682574208e-08	Esophagus - Mucosa	CD4_memory
5_58447190_C_T_b37	5	58447190	262	-0.353	0.0004583	-0.5516	2.102e-08	-0.2801	0.004911	5.51317965120781e-07	2.67132240190028e-07	Esophagus - Mucosa	MastSum
9_843382_G_A_b37	9	843382	265	0.3434	4.515e-05	0.4503	6.168e-08	0.3336	7.525e-05	3.46035112498898e-08	3.03788254029216e-08	Esophagus - Mucosa	MastSum
9_844797_G_T_b37	9	844797	259	-0.312	0.0002656	-0.4841	6.224e-09	-0.274	0.001291	1.13425295636335e-07	4.46487072825487e-08	Esophagus - Mucosa	MastSum
9_845447_A_T_b37	9	845447	261	0.3054	0.0003322	0.4542	4.881e-08	0.2885	0.0006576	2.57913216538381e-07	1.17891839465163e-07	Esophagus - Mucosa	MastSum
9_846134_C_G_b37	9	846134	260	-0.3115	0.0002913	-0.4785	1.275e-08	-0.2908	0.0007008	1.25535762846877e-07	4.81008223468777e-08	Esophagus - Mucosa	MastSum
5_21262132_A_C_b37	5	21262132	236	-1.039	4.367e-09	-0.9522	9.887e-08	-0.4315	0.01837	1.4724424824199e-08	2.70477192270753e-06	Esophagus - Muscularis	MacrophageSum
17_77995143_A_G_b37	17	77995143	231	0.7073	2.752e-06	0.7028	4.722e-06	0.8662	6.706e-09	3.59887190467048e-08	1.8953793080349e-08	Esophagus - Muscularis	MastSum
13_110898711_G_A_b37	13	110898711	240	-0.3895	1.426e-05	-0.4664	1.577e-07	-0.4341	1.172e-06	9.93701563010356e-09	5.0570111457168e-08	Esophagus - Muscularis	Myeloid_Sum
13_110899323_G_A_b37	13	110899323	240	-0.3747	3.809e-05	-0.4705	1.717e-07	-0.4375	1.29e-06	1.74322638525848e-08	5.62532342475268e-08	Esophagus - Muscularis	Myeloid_Sum
13_110899349_C_T_b37	13	110899349	240	-0.3747	3.809e-05	-0.4705	1.717e-07	-0.4375	1.29e-06	1.74322638525848e-08	5.62532342475268e-08	Esophagus - Muscularis	Myeloid_Sum
5_174883052_C_T_b37	5	174883052	234	0.6365	2.614e-07	0.683	2.948e-08	0.3491	0.005311	1.35048584842973e-07	1.27469213246743e-06	Esophagus - Muscularis	Monocytes
5_174885893_G_T_b37	5	174885893	240	0.6196	5.906e-07	0.6751	4.512e-08	0.3257	0.009998	3.0781838449107e-07	2.47691523365239e-06	Esophagus - Muscularis	Monocytes
18_57488509_CA_C_b37	18	57488509	161	-0.3456	0.008955	-0.713	4.645e-08	-0.5487	3.296e-05	4.87222741468808e-07	1.40682498873669e-07	Heart - Atrial Appendage	Myeloid_Sum
6_69621406_G_A_b37	6	69621406	175	-0.5924	1.462e-05	-0.6888	3.26e-07	-0.5998	1.032e-05	3.07331101285658e-08	2.25253098635577e-07	Heart - Atrial Appendage	Myeloid_Sum
6_149407458_A_G_b37	6	149407458	176	-0.4962	1.199e-05	-0.5636	5.563e-07	-0.5113	6.525e-06	3.31684422736829e-08	1.14438788127757e-07	Heart - Atrial Appendage	Monocytes
6_149408126_C_T_b37	6	149408126	176	-0.4962	1.199e-05	-0.5636	5.563e-07	-0.5113	6.525e-06	3.31684422736829e-08	1.14438788127757e-07	Heart - Atrial Appendage	Monocytes
6_149408214_T_G_b37	6	149408214	176	-0.4956	1.198e-05	-0.5658	5.122e-07	-0.5136	5.839e-06	3.01684798261255e-08	1.01261276409742e-07	Heart - Atrial Appendage	Monocytes
6_149408412_G_A_b37	6	149408412	177	-0.4984	1.076e-05	-0.565	4.929e-07	-0.5119	5.995e-06	2.84621528522165e-08	1.00493875464687e-07	Heart - Atrial Appendage	Monocytes
6_149408455_C_T_b37	6	149408455	177	-0.4984	1.076e-05	-0.565	4.929e-07	-0.5119	5.995e-06	2.84621528522165e-08	1.00493875464687e-07	Heart - Atrial Appendage	Monocytes
6_149410132_C_T_b37	6	149410132	176	-0.5064	7.066e-06	-0.5851	1.653e-07	-0.5197	4.106e-06	1.1313257784739e-08	3.9665296798715e-08	Heart - Atrial Appendage	Monocytes
6_149410549_T_C_b37	6	149410549	176	-0.5396	3.748e-06	-0.6202	7.73e-08	-0.5428	3.39e-06	5.21602653671649e-09	2.172951949566e-08	Heart - Atrial Appendage	Monocytes
6_149411333_G_A_b37	6	149411333	176	-0.5396	3.748e-06	-0.6202	7.73e-08	-0.5428	3.39e-06	5.21602653671649e-09	2.172951949566e-08	Heart - Atrial Appendage	Monocytes
6_149411908_T_G_b37	6	149411908	176	-0.5396	3.748e-06	-0.6202	7.73e-08	-0.5428	3.39e-06	5.21602653671649e-09	2.172951949566e-08	Heart - Atrial Appendage	Monocytes
6_149412228_G_A_b37	6	149412228	174	-0.556	2.765e-06	-0.6227	1.173e-07	-0.5358	6.795e-06	7.740219768461e-09	4.39070206142005e-08	Heart - Atrial Appendage	Monocytes
6_149413626_A_ACATAAAACAAGCCC_b37	6	149413626	168	-0.5649	3.066e-06	-0.6039	4.885e-07	-0.5219	1.653e-05	2.51942194662611e-08	1.89605760143133e-07	Heart - Atrial Appendage	Monocytes
6_149413979_A_G_b37	6	149413979	169	-0.5619	2.52e-06	-0.6209	1.739e-07	-0.531	9.799e-06	1.07193833677569e-08	7.09737798898955e-08	Heart - Atrial Appendage	Monocytes
6_149414376_G_C_b37	6	149414376	169	-0.5516	3.026e-06	-0.6123	1.909e-07	-0.5153	1.472e-05	1.49605341696526e-08	9.73524105339641e-08	Heart - Atrial Appendage	Monocytes
6_149414461_G_A_b37	6	149414461	169	-0.5516	3.026e-06	-0.6123	1.909e-07	-0.5153	1.472e-05	1.49605341696526e-08	9.73524105339641e-08	Heart - Atrial Appendage	Monocytes
6_149418310_C_T_b37	6	149418310	178	-0.4901	5.799e-06	-0.5391	5.184e-07	-0.4683	1.559e-05	3.43871291718838e-08	1.89708785382738e-07	Heart - Atrial Appendage	Monocytes
6_149421083_C_T_b37	6	149421083	177	-0.495	3.986e-06	-0.545	2.755e-07	-0.4692	1.581e-05	2.11911296802886e-08	1.28402190216165e-07	Heart - Atrial Appendage	Monocytes
6_149422098_C_G_b37	6	149422098	177	-0.495	3.986e-06	-0.545	2.755e-07	-0.4692	1.581e-05	2.11911296802886e-08	1.28402190216165e-07	Heart - Atrial Appendage	Monocytes
16_65943930_C_T_b37	16	65943930	175	1.1	1.917e-05	1.186	3.854e-06	0.6304	0.01434	4.9180900469469e-08	1.87838960255865e-06	Heart - Atrial Appendage	Lymph_Sum
16_65976375_T_C_b37	16	65976375	178	0.8551	0.0001096	1.076	8.188e-07	0.6598	0.00309	1.92086503999489e-08	1.19106778193729e-07	Heart - Atrial Appendage	Lymph_Sum
9_11929736_C_T_b37	9	11929736	178	0.2843	0.1705	0.1291	0.5344	-1.093	4.23e-08	1.44325458816444e-05	8.46396181777861e-07	Heart - Atrial Appendage	Lymph_Sum
4_183042695_G_A_b37	4	183042695	285	0.3573	8.977e-06	0.4415	3.039e-08	0.3503	1.363e-05	1.2298302321604e-07	7.58910619601019e-08	Lung	T cells CD8
13_69388776_A_G_b37	13	69388776	285	-0.1788	0.0909	-0.1769	0.09448	-0.5691	3.55e-08	4.04331008481435e-05	1.36624961780857e-06	Lung	CD4_memory
13_69441553_T_G_b37	13	69441553	285	-0.1383	0.1791	-0.1364	0.1851	-0.5485	4.7e-08	9.31117828173019e-05	2.79167118818479e-06	Lung	CD4_memory
12_87740438_C_G_b37	12	87740438	285	-0.2846	0.01671	-0.3294	0.005519	-0.667	9.25e-09	5.98100975148627e-06	2.55183811920657e-07	Lung	NK_Sum
12_87744960_G_A_b37	12	87744960	285	-0.2846	0.01671	-0.3294	0.005519	-0.667	9.25e-09	5.98100975148627e-06	2.55183811920657e-07	Lung	NK_Sum
12_87745228_G_A_b37	12	87745228	285	-0.2846	0.01671	-0.3294	0.005519	-0.667	9.25e-09	5.98100975148627e-06	2.55183811920657e-07	Lung	NK_Sum
12_87745301_C_T_b37	12	87745301	285	-0.2846	0.01671	-0.3294	0.005519	-0.667	9.25e-09	5.98100975148627e-06	2.55183811920657e-07	Lung	NK_Sum
12_87745572_G_A_b37	12	87745572	285	-0.2846	0.01671	-0.3294	0.005519	-0.667	9.25e-09	5.98100975148627e-06	2.55183811920657e-07	Lung	NK_Sum
12_87745995_A_C_b37	12	87745995	285	-0.2846	0.01671	-0.3294	0.005519	-0.667	9.25e-09	5.98100975148627e-06	2.55183811920657e-07	Lung	NK_Sum
12_87747907_A_C_b37	12	87747907	285	-0.2846	0.01671	-0.3294	0.005519	-0.667	9.25e-09	5.98100975148627e-06	2.55183811920657e-07	Lung	NK_Sum
12_87749264_G_A_b37	12	87749264	285	-0.2892	0.01535	-0.3297	0.005644	-0.6606	1.475e-08	7.21512925564457e-06	3.55225175769277e-07	Lung	NK_Sum
12_87749326_A_T_b37	12	87749326	285	-0.2846	0.01671	-0.3294	0.005519	-0.667	9.25e-09	5.98100975148627e-06	2.55183811920657e-07	Lung	NK_Sum
12_87753538_G_C_b37	12	87753538	285	-0.2846	0.01671	-0.3294	0.005519	-0.667	9.25e-09	5.98100975148627e-06	2.55183811920657e-07	Lung	NK_Sum
12_87754814_G_C_b37	12	87754814	285	-0.2846	0.01671	-0.3294	0.005519	-0.667	9.25e-09	5.98100975148627e-06	2.55183811920657e-07	Lung	NK_Sum
12_87757915_C_G_b37	12	87757915	285	-0.2846	0.01671	-0.3294	0.005519	-0.667	9.25e-09	5.98100975148627e-06	2.55183811920657e-07	Lung	NK_Sum
12_87758758_C_G_b37	12	87758758	278	-0.295	0.01338	-0.342	0.003967	-0.6504	2.745e-08	7.66801415370236e-06	4.25952086559376e-07	Lung	NK_Sum
12_87758759_A_G_b37	12	87758759	284	-0.3021	0.01095	-0.351	0.003053	-0.6566	1.624e-08	4.8488072315409e-06	2.50188944586969e-07	Lung	NK_Sum
12_87759579_G_T_b37	12	87759579	285	-0.2846	0.01671	-0.3294	0.005519	-0.667	9.25e-09	5.98100975148627e-06	2.55183811920657e-07	Lung	NK_Sum
12_87759827_A_G_b37	12	87759827	285	-0.2846	0.01671	-0.3294	0.005519	-0.667	9.25e-09	5.98100975148627e-06	2.55183811920657e-07	Lung	NK_Sum
12_87760869_C_A_b37	12	87760869	285	-0.2846	0.01671	-0.3294	0.005519	-0.667	9.25e-09	5.98100975148627e-06	2.55183811920657e-07	Lung	NK_Sum
12_87761180_G_A_b37	12	87761180	285	-0.2846	0.01671	-0.3294	0.005519	-0.667	9.25e-09	5.98100975148627e-06	2.55183811920657e-07	Lung	NK_Sum
12_87762196_C_T_b37	12	87762196	284	-0.2841	0.01712	-0.3296	0.005608	-0.6675	9.725e-09	6.23712496446804e-06	2.66849477330739e-07	Lung	NK_Sum
12_87762364_A_G_b37	12	87762364	285	-0.2846	0.01671	-0.3294	0.005519	-0.667	9.25e-09	5.98100975148627e-06	2.55183811920657e-07	Lung	NK_Sum
14_56955717_T_G_b37	14	56955717	285	-0.177	0.05878	-0.2229	0.01711	-0.5024	4.011e-08	3.56946799174016e-05	1.47697658535326e-06	Lung	NK_Sum
14_56956530_AC_A_b37	14	56956530	275	-0.17	0.08182	-0.238	0.01485	-0.5377	1.6e-08	2.54700397834822e-05	7.21694919159087e-07	Lung	NK_Sum
5_30238258_G_T_b37	5	30238258	280	0.3794	0.002531	0.4117	0.0009557	0.6574	4.671e-08	2.61620424274578e-06	5.11700469554979e-07	Lung	Lymph_Sum
5_30245638_C_T_b37	5	30245638	285	0.3784	0.001527	0.43	0.0003049	0.6607	1.7e-08	7.68440993225152e-07	1.30206688926203e-07	Lung	Lymph_Sum
5_30245758_C_A_b37	5	30245758	285	0.3926	0.00141	0.4333	0.0004142	0.6748	2.266e-08	9.74041642036491e-07	1.89941572559761e-07	Lung	Lymph_Sum
5_30246260_A_G_b37	5	30246260	285	0.4046	0.001032	0.448	0.0002708	0.7055	5.216e-09	3.51906163848564e-07	5.69327189575778e-08	Lung	Lymph_Sum
5_30248835_A_G_b37	5	30248835	285	0.3926	0.00141	0.4333	0.0004142	0.6748	2.266e-08	9.74041642036491e-07	1.89941572559761e-07	Lung	Lymph_Sum
5_30249551_G_A_b37	5	30249551	285	0.3698	0.002083	0.3958	0.0009713	0.6533	3.014e-08	1.96947736717052e-06	3.91396169420532e-07	Lung	Lymph_Sum
5_30257642_G_A_b37	5	30257642	285	0.3926	0.00141	0.4333	0.0004142	0.6748	2.266e-08	9.74041642036491e-07	1.89941572559761e-07	Lung	Lymph_Sum
5_30257911_A_G_b37	5	30257911	285	0.3926	0.00141	0.4333	0.0004142	0.6748	2.266e-08	9.74041642036491e-07	1.89941572559761e-07	Lung	Lymph_Sum
5_30282062_G_A_b37	5	30282062	285	0.3926	0.00141	0.4333	0.0004142	0.6748	2.266e-08	9.74041642036491e-07	1.89941572559761e-07	Lung	Lymph_Sum
5_30286522_T_C_b37	5	30286522	285	0.3878	0.00151	0.4241	0.0005092	0.6643	3.127e-08	1.28269705619935e-06	2.65794603404554e-07	Lung	Lymph_Sum
5_30294139_C_T_b37	5	30294139	285	0.3926	0.00141	0.4333	0.0004142	0.6748	2.266e-08	9.74041642036491e-07	1.89941572559761e-07	Lung	Lymph_Sum
5_30303656_G_T_b37	5	30303656	285	0.4046	0.001032	0.448	0.0002708	0.7055	5.216e-09	3.51906163848564e-07	5.69327189575778e-08	Lung	Lymph_Sum
5_30309759_T_A_b37	5	30309759	285	0.3926	0.00141	0.4333	0.0004142	0.6748	2.266e-08	9.74041642036491e-07	1.89941572559761e-07	Lung	Lymph_Sum
5_30318314_T_C_b37	5	30318314	285	0.3926	0.00141	0.4333	0.0004142	0.6748	2.266e-08	9.74041642036491e-07	1.89941572559761e-07	Lung	Lymph_Sum
5_30324605_A_G_b37	5	30324605	285	0.3926	0.00141	0.4333	0.0004142	0.6748	2.266e-08	9.74041642036491e-07	1.89941572559761e-07	Lung	Lymph_Sum
5_30329984_A_T_b37	5	30329984	285	0.4046	0.001032	0.448	0.0002708	0.7055	5.216e-09	3.51906163848564e-07	5.69327189575778e-08	Lung	Lymph_Sum
3_107322153_A_G_b37	3	107322153	264	-1.03	1.17e-07	-0.8664	1.117e-05	-0.1785	0.3733	4.07352059884632e-08	5.58233085154404e-05	Nerve - Tibial	CD4_memory
3_107391698_G_T_b37	3	107391698	263	-1.024	1.309e-07	-0.8625	1.231e-05	-0.1789	0.3731	4.6999963300447e-08	6.10437496140589e-05	Nerve - Tibial	CD4_memory
17_36617210_A_G_b37	17	36617210	93	-0.5325	0.001288	-0.8587	4.575e-08	-0.6544	5.877e-05	3.22185671018192e-07	5.38229195370091e-08	Ovary	MacrophageSum
3_152084243_G_A_b37	3	152084243	93	0.06885	0.6026	0.6865	1.584e-08	0.6121	7.749e-07	1.37133125782155e-07	1.00879118587982e-08	Ovary	Myeloid_Sum
1_72078584_C_A_b37	1	72078584	94	-0.4127	0.1341	-0.6765	0.01224	-1.494	1.454e-09	4.71700233482483e-06	8.75378155026127e-08	Prostate	T cells CD8
10_111046808_C_T_b37	10	111046808	96	-0.2512	0.3299	-0.5135	0.04449	-1.321	2.318e-08	5.56115475868621e-05	1.4632410167114e-06	Prostate	T cells CD8
12_79172848_A_T_b37	12	79172848	97	-0.319	0.1768	-0.5234	0.02546	-1.221	2.515e-08	3.22275155413587e-05	1.05197572530064e-06	Prostate	T cells CD8
14_106015523_A_G_b37	14	106015523	97	-0.5773	0.01334	-0.7461	0.001219	-1.216	2.836e-08	2.07388312614209e-06	1.38866300080185e-07	Prostate	T cells CD8
14_106016628_T_C_b37	14	106016628	97	-0.5773	0.01334	-0.7461	0.001219	-1.216	2.836e-08	2.07388312614209e-06	1.38866300080185e-07	Prostate	T cells CD8
14_106016700_A_G_b37	14	106016700	97	-0.5773	0.01334	-0.7461	0.001219	-1.216	2.836e-08	2.07388312614209e-06	1.38866300080185e-07	Prostate	T cells CD8
14_106017281_T_C_b37	14	106017281	97	-0.5773	0.01334	-0.7461	0.001219	-1.216	2.836e-08	2.07388312614209e-06	1.38866300080185e-07	Prostate	T cells CD8
14_106020366_T_C_b37	14	106020366	97	-0.5773	0.01334	-0.7461	0.001219	-1.216	2.836e-08	2.07388312614209e-06	1.38866300080185e-07	Prostate	T cells CD8
14_106021697_G_T_b37	14	106021697	97	-0.5773	0.01334	-0.7461	0.001219	-1.216	2.836e-08	2.07388312614209e-06	1.38866300080185e-07	Prostate	T cells CD8
16_72270710_G_T_b37	16	72270710	97	-0.4041	0.09865	-0.5539	0.02268	-1.285	1.472e-08	1.74497762023686e-05	6.69937562971509e-07	Prostate	T cells CD8
16_72274734_T_C_b37	16	72274734	97	-0.4041	0.09865	-0.5539	0.02268	-1.285	1.472e-08	1.74497762023686e-05	6.69937562971509e-07	Prostate	T cells CD8
16_72276824_G_A_b37	16	72276824	97	-0.4041	0.09865	-0.5539	0.02268	-1.285	1.472e-08	1.74497762023686e-05	6.69937562971509e-07	Prostate	T cells CD8
16_72277249_G_T_b37	16	72277249	97	-0.4041	0.09865	-0.5539	0.02268	-1.285	1.472e-08	1.74497762023686e-05	6.69937562971509e-07	Prostate	T cells CD8
16_72279978_C_T_b37	16	72279978	97	-0.4041	0.09865	-0.5539	0.02268	-1.285	1.472e-08	1.74497762023686e-05	6.69937562971509e-07	Prostate	T cells CD8
16_72282154_C_T_b37	16	72282154	97	-0.4041	0.09865	-0.5539	0.02268	-1.285	1.472e-08	1.74497762023686e-05	6.69937562971509e-07	Prostate	T cells CD8
16_72283142_G_C_b37	16	72283142	97	-0.4041	0.09865	-0.5539	0.02268	-1.285	1.472e-08	1.74497762023686e-05	6.69937562971509e-07	Prostate	T cells CD8
16_72284215_T_A_b37	16	72284215	97	-0.4041	0.09865	-0.5539	0.02268	-1.285	1.472e-08	1.74497762023686e-05	6.69937562971509e-07	Prostate	T cells CD8
16_72289055_T_G_b37	16	72289055	97	-0.4041	0.09865	-0.5539	0.02268	-1.285	1.472e-08	1.74497762023686e-05	6.69937562971509e-07	Prostate	T cells CD8
16_72289734_T_G_b37	16	72289734	97	-0.4041	0.09865	-0.5539	0.02268	-1.285	1.472e-08	1.74497762023686e-05	6.69937562971509e-07	Prostate	T cells CD8
16_72290364_G_T_b37	16	72290364	97	-0.4041	0.09865	-0.5539	0.02268	-1.285	1.472e-08	1.74497762023686e-05	6.69937562971509e-07	Prostate	T cells CD8
16_72294693_T_A_b37	16	72294693	97	-0.4041	0.09865	-0.5539	0.02268	-1.285	1.472e-08	1.74497762023686e-05	6.69937562971509e-07	Prostate	T cells CD8
16_72295114_C_T_b37	16	72295114	97	-0.4041	0.09865	-0.5539	0.02268	-1.285	1.472e-08	1.74497762023686e-05	6.69937562971509e-07	Prostate	T cells CD8
16_72307392_C_T_b37	16	72307392	97	-0.3914	0.08461	-0.4935	0.02889	-1.24	2.975e-09	8.22449429208425e-06	2.61375691258108e-07	Prostate	T cells CD8
16_72307842_G_A_b37	16	72307842	97	-0.3914	0.08461	-0.4935	0.02889	-1.24	2.975e-09	8.22449429208425e-06	2.61375691258108e-07	Prostate	T cells CD8
16_72312197_C_T_b37	16	72312197	97	-0.3914	0.08461	-0.4935	0.02889	-1.24	2.975e-09	8.22449429208425e-06	2.61375691258108e-07	Prostate	T cells CD8
16_72312772_T_G_b37	16	72312772	97	-0.3531	0.1203	-0.4842	0.03216	-1.226	4.81e-09	1.31346174631037e-05	3.929810326338e-07	Prostate	T cells CD8
16_72338127_C_T_b37	16	72338127	97	-0.3334	0.1438	-0.4315	0.05751	-1.187	1.997e-08	3.88684158253432e-05	1.57641372050066e-06	Prostate	T cells CD8
16_72339401_C_G_b37	16	72339401	97	-0.3334	0.1438	-0.4315	0.05751	-1.187	1.997e-08	3.88684158253432e-05	1.57641372050066e-06	Prostate	T cells CD8
16_72342280_A_C_b37	16	72342280	97	-0.3503	0.111	-0.4479	0.04074	-1.126	3.769e-08	3.94808499742911e-05	1.92727745061541e-06	Prostate	T cells CD8
17_26766208_A_C_b37	17	26766208	96	-0.5176	0.04891	-0.7384	0.003926	-1.397	1.024e-08	4.28204330793012e-06	1.54215299740927e-07	Prostate	T cells CD8
17_26766732_T_C_b37	17	26766732	96	-0.5176	0.04891	-0.7384	0.003926	-1.397	1.024e-08	4.28204330793012e-06	1.54215299740927e-07	Prostate	T cells CD8
17_26768955_G_A_b37	17	26768955	96	-0.5176	0.04891	-0.7384	0.003926	-1.397	1.024e-08	4.28204330793012e-06	1.54215299740927e-07	Prostate	T cells CD8
17_26773622_A_AT_b37	17	26773622	96	-0.5176	0.04891	-0.7384	0.003926	-1.397	1.024e-08	4.28204330793012e-06	1.54215299740927e-07	Prostate	T cells CD8
17_26779037_C_T_b37	17	26779037	96	-0.5176	0.04891	-0.7384	0.003926	-1.397	1.024e-08	4.28204330793012e-06	1.54215299740927e-07	Prostate	T cells CD8
17_26779225_C_G_b37	17	26779225	96	-0.4644	0.07058	-0.6848	0.006218	-1.38	6.157e-09	5.01871773304341e-06	1.49066314573088e-07	Prostate	T cells CD8
17_51676738_T_C_b37	17	51676738	97	-0.1634	0.2475	-0.2542	0.07066	-0.7223	3.649e-08	7.59225608534521e-05	2.75817591869418e-06	Prostate	T cells CD8
17_59945568_A_G_b37	17	59945568	97	-0.7261	0.006364	-0.8642	0.001056	-1.374	4.506e-08	1.6801373714051e-06	1.73370357266451e-07	Prostate	T cells CD8
18_40234363_A_G_b37	18	40234363	97	-0.1327	0.5614	-0.3031	0.1832	-1.174	2.715e-08	0.000157374873670207	4.3431673085991e-06	Prostate	T cells CD8
18_40236008_A_G_b37	18	40236008	97	-0.1327	0.5614	-0.3031	0.1832	-1.174	2.715e-08	0.000157374873670207	4.3431673085991e-06	Prostate	T cells CD8
2_114922044_A_G_b37	2	114922044	97	-0.8711	0.01731	-0.9803	0.007154	-1.953	1.069e-08	3.51401673581393e-06	2.41026812286946e-07	Prostate	T cells CD8
2_192049605_A_G_b37	2	192049605	97	-0.2816	0.05436	-0.3692	0.01105	-0.7465	4.941e-08	1.65695202853717e-05	9.42020972279607e-07	Prostate	T cells CD8
2_238349940_G_T_b37	2	238349940	92	-0.4738	0.05505	-0.5797	0.01612	-1.261	1.829e-08	1.22700468829702e-05	6.14642577890224e-07	Prostate	T cells CD8
2_38736090_C_T_b37	2	38736090	97	-0.6632	8.185e-06	-0.7917	4.759e-08	-0.363	0.01866	2.58666158013024e-07	1.31933586376332e-06	Prostate	T cells CD8
20_39289519_G_A_b37	20	39289519	97	-0.3165	0.2379	-0.6714	0.01119	-1.41	1.258e-08	1.75954152823606e-05	3.68097345005613e-07	Prostate	T cells CD8
20_39289639_G_C_b37	20	39289639	97	-0.3165	0.2379	-0.6714	0.01119	-1.41	1.258e-08	1.75954152823606e-05	3.68097345005613e-07	Prostate	T cells CD8
4_58603583_A_G_b37	4	58603583	97	-0.3126	0.1427	-0.5277	0.01238	-1.098	2.975e-08	2.20147355171395e-05	7.17131574002118e-07	Prostate	T cells CD8
5_164953114_C_T_b37	5	164953114	97	-0.6292	0.009393	-0.6069	0.01234	-1.294	1.161e-08	3.54295813820047e-06	3.72615354939211e-07	Prostate	T cells CD8
6_107242692_A_G_b37	6	107242692	94	-0.742	0.00468	-0.7515	0.004397	-1.383	2.312e-08	2.10645399286497e-06	2.93676778827058e-07	Prostate	T cells CD8
6_39919494_C_G_b37	6	39919494	96	-0.546	0.03292	-0.635	0.0147	-1.36	2.181e-08	9.90248409324851e-06	6.51404141506377e-07	Prostate	T cells CD8
7_113890472_A_G_b37	7	113890472	96	-0.4169	0.08458	-0.6565	0.005067	-1.235	2.082e-08	9.10745817730469e-06	3.01324299497262e-07	Prostate	T cells CD8
7_113895774_A_T_b37	7	113895774	96	-0.4169	0.08458	-0.6565	0.005067	-1.235	2.082e-08	9.10745817730469e-06	3.01324299497262e-07	Prostate	T cells CD8
7_113904367_G_GT_b37	7	113904367	97	-0.4332	0.07634	-0.6795	0.004869	-1.258	3.393e-08	1.08212760924748e-05	4.11324759084713e-07	Prostate	T cells CD8
7_113907327_G_C_b37	7	113907327	97	-0.4332	0.07634	-0.6795	0.004869	-1.258	3.393e-08	1.08212760924748e-05	4.11324759084713e-07	Prostate	T cells CD8
7_113934914_A_C_b37	7	113934914	97	-0.7669	0.01199	-1.084	0.0003007	-1.609	1.872e-08	7.91890853417444e-07	3.93099984175529e-08	Prostate	T cells CD8
8_116480066_C_T_b37	8	116480066	96	-0.5277	0.03194	-0.7193	0.003125	-1.292	1.515e-08	3.75555348437005e-06	1.7276354561848e-07	Prostate	T cells CD8
8_116498339_C_T_b37	8	116498339	95	-0.5221	0.03059	-0.6903	0.003973	-1.292	6.83e-09	2.78272914776227e-06	1.17360445509601e-07	Prostate	T cells CD8
8_131960772_A_G_b37	8	131960772	93	-0.4531	0.02575	-0.6207	0.001965	-1.045	3.448e-08	4.03371287405062e-06	2.21589872345801e-07	Prostate	T cells CD8
8_97913961_T_G_b37	8	97913961	96	-0.3203	0.1225	-0.6604	0.001141	-1.093	1.049e-08	3.6980955254863e-06	6.64366682089207e-08	Prostate	T cells CD8
9_131460657_G_C_b37	9	131460657	96	-0.4812	0.1067	-0.6657	0.02205	-1.491	4.614e-08	3.15630823627086e-05	1.44956972438197e-06	Prostate	T cells CD8
9_22014758_C_T_b37	9	22014758	97	-0.253	0.3249	-0.4633	0.06971	-1.31	3.911e-08	8.92867920723779e-05	2.86666195465658e-06	Prostate	T cells CD8
9_22032841_T_C_b37	9	22032841	97	-0.253	0.3249	-0.4633	0.06971	-1.31	3.911e-08	8.92867920723779e-05	2.86666195465658e-06	Prostate	T cells CD8
9_23558910_A_G_b37	9	23558910	97	-0.3536	0.1266	-0.5514	0.0162	-1.183	3.993e-08	2.74414808175087e-05	1.05941353711105e-06	Prostate	T cells CD8
9_14678730_T_C_b37	9	14678730	97	0.6911	1.412e-05	0.7889	4.663e-07	0.5495	0.000705	4.33711932212797e-08	8.19368302437456e-08	Prostate	CD4_memory
1_5168640_A_C_b37	1	5168640	95	0.6935	1.634e-06	0.6498	4.789e-06	0.5802	3.848e-05	3.67343480867374e-08	3.55213332635655e-07	Prostate	Bcellsum
5_149000941_C_T_b37	5	149000941	95	0.6403	0.001108	0.9422	6.5e-07	0.9893	1.224e-07	3.40384514631099e-08	3.82172361485291e-09	Prostate	Monocytes
5_149008022_G_A_b37	5	149008022	97	0.5998	0.002402	0.8733	5.286e-06	0.9568	4.44e-07	2.68948411014749e-07	3.71092210532372e-08	Prostate	Monocytes
5_149008467_C_A_b37	5	149008467	97	0.5765	0.003881	0.8821	5.039e-06	0.9535	6.246e-07	3.94688694905657e-07	4.51829793995501e-08	Prostate	Monocytes
1_39287350_C_A_b37	1	39287350	97	0.7592	0.0003499	0.8936	1.98e-05	0.9014	1.644e-05	4.85652734297137e-08	8.35560987896314e-08	Prostate	Lymph_Sum
6_20116692_A_G_b37	6	20116692	97	0.8867	2.905e-05	1.013	1.222e-06	0.7122	0.0009619	2.25801707978833e-08	2.37382651237595e-07	Prostate	Lymph_Sum
6_20119035_T_C_b37	6	20119035	97	0.8867	2.905e-05	1.013	1.222e-06	0.7122	0.0009619	2.25801707978833e-08	2.37382651237595e-07	Prostate	Lymph_Sum
6_20119065_C_T_b37	6	20119065	97	0.8867	2.905e-05	1.013	1.222e-06	0.7122	0.0009619	2.25801707978833e-08	2.37382651237595e-07	Prostate	Lymph_Sum
6_20120664_A_C_b37	6	20120664	97	0.8867	2.905e-05	1.013	1.222e-06	0.7122	0.0009619	2.25801707978833e-08	2.37382651237595e-07	Prostate	Lymph_Sum
6_20120960_T_C_b37	6	20120960	95	0.9042	2.2e-05	1.025	1.244e-06	0.6994	0.001296	2.31327294652516e-08	3.06820842316756e-07	Prostate	Lymph_Sum
6_20120980_G_A_b37	6	20120980	97	0.8867	2.905e-05	1.013	1.222e-06	0.7122	0.0009619	2.25801707978833e-08	2.37382651237595e-07	Prostate	Lymph_Sum
2_8855090_T_C_b37	2	8855090	288	0.1404	0.08483	0.1636	0.04445	0.4344	3.495e-08	4.96915001734066e-05	2.01956544377034e-06	Skin - Sun Exposed (Lower leg)	MacrophageSum
2_8855175_C_T_b37	2	8855175	276	0.1546	0.08976	0.1758	0.05549	0.5302	2.803e-09	1.70973694714348e-05	4.12391495657091e-07	Skin - Sun Exposed (Lower leg)	MacrophageSum
18_76261025_T_C_b37	18	76261025	306	-0.4919	3.386e-08	-0.3516	9.758e-05	-0.158	0.083	1.40845601970982e-06	0.00110177006638291	Skin - Sun Exposed (Lower leg)	Myeloid_Sum
18_76261025_T_C_b37	18	76261025	306	0.4919	3.386e-08	0.1132	0.2145	-0.01914	0.834	9.28355035307172e-06	0.48676202417186	Skin - Sun Exposed (Lower leg)	Lymph_Sum
17_43071200_G_A_b37	17	43071200	87	-1.664	2.5e-08	-0.4645	0.1504	0.4779	0.1432	3.87594700001318e-07	0.117337323450702	Small Intestine - Terminal Ileum	Myeloid_Sum
17_43071391_C_T_b37	17	43071391	87	-1.664	2.5e-08	-0.4645	0.1504	0.4779	0.1432	3.87594700001318e-07	0.117337323450702	Small Intestine - Terminal Ileum	Myeloid_Sum
17_43073853_T_C_b37	17	43073853	89	-1.137	2.74e-08	-0.2474	0.2659	0.324	0.1442	6.78998559506027e-07	0.174541692720751	Small Intestine - Terminal Ileum	Myeloid_Sum
17_43073873_T_A_b37	17	43073873	89	-1.137	2.74e-08	-0.2474	0.2659	0.324	0.1442	6.78998559506027e-07	0.174541692720751	Small Intestine - Terminal Ileum	Myeloid_Sum
17_43074253_T_A_b37	17	43074253	89	-1.137	2.74e-08	-0.2474	0.2659	0.324	0.1442	6.78998559506027e-07	0.174541692720751	Small Intestine - Terminal Ileum	Myeloid_Sum
17_76894038_T_C_b37	17	76894038	88	0.138	0.5321	1.053	3.685e-07	0.8442	9.183e-05	2.19266768378946e-08	1.68664788377733e-08	Small Intestine - Terminal Ileum	Myeloid_Sum
17_43071200_G_A_b37	17	43071200	87	1.664	2.5e-08	1.472	1.65e-06	1.315	2.331e-05	3.74836913132614e-08	1.10984494498471e-06	Small Intestine - Terminal Ileum	Lymph_Sum
17_43071391_C_T_b37	17	43071391	87	1.664	2.5e-08	1.472	1.65e-06	1.315	2.331e-05	3.74836913132614e-08	1.10984494498471e-06	Small Intestine - Terminal Ileum	Lymph_Sum
17_43073853_T_C_b37	17	43073853	89	1.137	2.74e-08	0.9952	2e-06	0.865	4.864e-05	5.80937192360448e-08	1.91817428356978e-06	Small Intestine - Terminal Ileum	Lymph_Sum
17_43073873_T_A_b37	17	43073873	89	1.137	2.74e-08	0.9952	2e-06	0.865	4.864e-05	5.80937192360448e-08	1.91817428356978e-06	Small Intestine - Terminal Ileum	Lymph_Sum
17_43074253_T_A_b37	17	43074253	89	1.137	2.74e-08	0.9952	2e-06	0.865	4.864e-05	5.80937192360448e-08	1.91817428356978e-06	Small Intestine - Terminal Ileum	Lymph_Sum
3_189677012_G_GTC_b37	3	189677012	98	1.034	1.187e-06	1.149	4.234e-08	0.7044	0.001412	6.81305890557915e-08	4.23852045606748e-07	Spleen	T cells CD8
8_4262526_G_A_b37	8	4262526	92	-0.8451	3.724e-07	-0.8298	1.447e-06	-0.7703	2.93e-05	3.35568313593279e-08	3.38407861311036e-07	Spleen	T cells CD8
8_4266510_C_T_b37	8	4266510	98	-0.8768	1.784e-07	-0.8117	2.459e-06	-0.7668	1.462e-05	2.19426861653867e-08	3.03742499831547e-07	Spleen	T cells CD8
6_2747530_A_G_b37	6	2747530	100	0.626	2.754e-05	0.7892	5.18e-08	0.6801	4.328e-06	1.10527571392657e-07	3.17319250349156e-08	Spleen	Bcellsum
6_2747884_T_A_b37	6	2747884	100	0.6725	1.418e-05	0.8248	4.472e-08	0.75	9.388e-07	4.12980453763343e-08	1.13667024932725e-08	Spleen	Bcellsum
6_2748517_G_A_b37	6	2748517	100	0.6725	1.418e-05	0.8248	4.472e-08	0.75	9.388e-07	4.12980453763343e-08	1.13667024932725e-08	Spleen	Bcellsum
6_2749661_A_G_b37	6	2749661	100	0.6725	1.418e-05	0.8248	4.472e-08	0.75	9.388e-07	4.12980453763343e-08	1.13667024932725e-08	Spleen	Bcellsum
1_2917472_A_G_b37	1	2917472	96	0.0416	0.8232	0.0266	0.8879	-0.9982	7.902e-10	3.36076960223519e-05	1.10918791426461e-07	Spleen	NK_Sum
13_78774907_T_A_b37	13	78774907	99	-0.06342	0.7256	-0.1169	0.517	-0.9571	6.919e-09	7.61652091526637e-05	4.30596613488033e-07	Spleen	NK_Sum
13_78775852_T_C_b37	13	78775852	100	0.03203	0.8162	-0.01629	0.9059	-0.7069	3.061e-08	0.000246035722706163	2.35385586045387e-06	Spleen	NK_Sum
13_78777578_T_A_b37	13	78777578	100	0.02235	0.8708	-0.02738	0.8422	-0.6987	4.326e-08	0.000295173897133489	2.95011917351461e-06	Spleen	NK_Sum
13_78777799_A_T_b37	13	78777799	100	0.02235	0.8708	-0.02738	0.8422	-0.6987	4.326e-08	0.000295173897133489	2.95011917351461e-06	Spleen	NK_Sum
13_78778227_A_G_b37	13	78778227	100	0.02235	0.8708	-0.02738	0.8422	-0.6987	4.326e-08	0.000295173897133489	2.95011917351461e-06	Spleen	NK_Sum
13_78780141_A_G_b37	13	78780141	100	0.02235	0.8708	-0.02738	0.8422	-0.6987	4.326e-08	0.000295173897133489	2.95011917351461e-06	Spleen	NK_Sum
13_78780264_T_C_b37	13	78780264	100	0.02235	0.8708	-0.02738	0.8422	-0.6987	4.326e-08	0.000295173897133489	2.95011917351461e-06	Spleen	NK_Sum
4_115829695_AT_A_b37	4	115829695	99	-0.2078	0.1272	-0.2211	0.1076	-0.7162	1.642e-08	2.00698083691964e-05	2.39446246489705e-07	Spleen	NK_Sum
4_115836046_G_A_b37	4	115836046	99	-0.2078	0.1272	-0.2211	0.1076	-0.7162	1.642e-08	2.00698083691964e-05	2.39446246489705e-07	Spleen	NK_Sum
4_153018256_G_A_b37	4	153018256	98	-0.1952	0.4479	-0.1552	0.5456	-1.368	5.641e-09	5.39896976005146e-05	3.79990600914329e-07	Spleen	NK_Sum
3_97806616_G_A_b37	3	97806616	100	-0.7724	1.745e-08	-0.6335	7.034e-06	-0.3509	0.01639	2.02085305204461e-07	3.18816904712674e-05	Spleen	Myeloid_Sum
3_97806616_G_A_b37	3	97806616	100	0.7724	1.745e-08	0.6443	4.695e-06	0.5194	0.0002956	4.1685958483431e-08	1.95646549527308e-06	Spleen	Lymph_Sum
18_61779518_C_T_b37	18	61779518	175	-0.843	3.995e-08	-0.5844	0.0001946	-0.4716	0.002876	3.70311333217941e-06	0.000265582336619421	Stomach	T cells CD8
18_61779775_C_G_b37	18	61779775	172	-0.8523	3.163e-08	-0.5966	0.0001615	-0.4874	0.002097	2.72609015522956e-06	0.000196407059932114	Stomach	T cells CD8
18_61786050_C_T_b37	18	61786050	175	-0.8579	2.658e-08	-0.6474	3.753e-05	-0.5229	0.0009823	1.00649890469237e-06	5.1709853712232e-05	Stomach	T cells CD8
18_61786868_T_C_b37	18	61786868	175	-0.8579	2.658e-08	-0.6474	3.753e-05	-0.5229	0.0009823	1.00649890469237e-06	5.1709853712232e-05	Stomach	T cells CD8
18_61791047_G_T_b37	18	61791047	176	-0.8505	3.384e-08	-0.6383	4.86e-05	-0.516	0.001128	1.31325157189204e-06	6.5672738904277e-05	Stomach	T cells CD8
18_61791915_A_G_b37	18	61791915	174	-0.8633	2.929e-08	-0.6584	3.445e-05	-0.5168	0.001287	1.13186777203656e-06	5.77910553645721e-05	Stomach	T cells CD8
18_61792136_T_A_b37	18	61792136	174	-0.8633	2.929e-08	-0.6584	3.445e-05	-0.5168	0.001287	1.13186777203656e-06	5.77910553645721e-05	Stomach	T cells CD8
18_61793781_G_C_b37	18	61793781	173	-0.8708	2.294e-08	-0.6675	2.652e-05	-0.5237	0.001125	8.66635930616653e-07	4.55190922291862e-05	Stomach	T cells CD8
18_61795457_G_A_b37	18	61795457	172	-0.8613	3.478e-08	-0.6526	4.509e-05	-0.5131	0.001499	1.44943905946638e-06	7.44987093571799e-05	Stomach	T cells CD8
18_61797464_T_A_b37	18	61797464	174	-0.8633	2.929e-08	-0.6584	3.445e-05	-0.5168	0.001287	1.13186777203656e-06	5.77910553645721e-05	Stomach	T cells CD8
18_61799687_C_T_b37	18	61799687	176	-0.8632	2.016e-08	-0.6517	3.296e-05	-0.4996	0.001634	1.05047281380383e-06	6.49746211070046e-05	Stomach	T cells CD8
3_60225249_T_C_b37	3	60225249	175	-0.9925	1.546e-05	-1.069	2.859e-06	-1.258	2.557e-08	1.92948091893906e-07	8.70480507052507e-08	Stomach	Monocytes
3_60233567_T_G_b37	3	60233567	174	-0.9905	1.696e-05	-1.066	3.181e-06	-1.254	2.953e-08	2.2007958277212e-07	9.9797342781209e-08	Stomach	Monocytes
17_67517952_A_AC_b37	17	67517952	270	0.5897	4.635e-08	0.4133	0.000168	0.03586	0.7472	4.97174318746052e-06	0.00451172024613496	Thyroid	T cells CD8
17_67522903_C_T_b37	17	67522903	281	0.5832	3.908e-08	0.4138	0.00012	0.02188	0.8409	4.06252464997771e-06	0.00390097122655409	Thyroid	T cells CD8
1_186188892_T_C_b37	1	186188892	280	-0.1734	0.03677	-0.3071	0.0001966	-0.4045	7.41e-07	1.03251545315884e-06	2.43612842669655e-08	Thyroid	CD4_memory
1_186203035_C_T_b37	1	186203035	280	-0.1558	0.06234	-0.299	0.0003019	-0.4097	6.04e-07	1.61924442507807e-06	2.94660115267205e-08	Thyroid	CD4_memory
1_186213639_C_G_b37	1	186213639	281	-0.1557	0.06242	-0.2989	0.0003092	-0.4096	5.818e-07	1.60741288551068e-06	2.91295393491827e-08	Thyroid	CD4_memory
1_186214179_C_T_b37	1	186214179	279	-0.1688	0.04308	-0.3057	0.0002445	-0.4225	2.671e-07	7.02133063225285e-07	1.23362758233138e-08	Thyroid	CD4_memory
10_22337381_T_G_b37	10	22337381	279	0.4748	1.67e-06	0.5239	1.151e-07	0.2911	0.003861	2.08924204627006e-08	1.13498400921047e-07	Thyroid	T cells follicular helper
10_22337752_A_G_b37	10	22337752	281	0.5063	5.668e-07	0.5935	3.29e-09	0.3376	0.0009861	7.48331844925155e-10	2.07555689774098e-09	Thyroid	T cells follicular helper
10_22340942_A_C_b37	10	22340942	274	0.4924	1.316e-06	0.5494	6.43e-08	0.3438	0.0008968	5.9070372868416e-09	2.16296019310053e-08	Thyroid	T cells follicular helper
10_22360844_A_G_b37	10	22360844	281	0.4716	1.514e-06	0.5365	3.681e-08	0.2814	0.004636	1.16484420277522e-08	5.22197323492685e-08	Thyroid	T cells follicular helper
10_22364264_A_G_b37	10	22364264	281	0.4575	1.985e-06	0.4948	2.462e-07	0.2785	0.004275	3.70343537119525e-08	2.28172670163607e-07	Thyroid	T cells follicular helper
10_22365699_C_T_b37	10	22365699	280	0.5198	4.112e-07	0.5761	1.687e-08	0.3017	0.003799	3.28504011002837e-09	2.3569134490585e-08	Thyroid	T cells follicular helper
10_22423897_C_G_b37	10	22423897	279	0.4496	7.929e-06	0.5266	1.367e-07	0.4116	4.504e-05	4.62500310984947e-09	3.49996700778443e-09	Thyroid	T cells follicular helper
8_134494574_T_C_b37	8	134494574	72	0.878	3.699e-08	0.301	0.07225	0.2283	0.1916	6.96763359526839e-05	0.104375860465814	Uterus	Myeloid_Sum
8_134494574_T_C_b37	8	134494574	72	-0.878	3.699e-08	-0.6698	4.55e-05	-0.4878	0.004442	6.36904476996047e-08	3.1658779246521e-05	Uterus	Lymph_Sum
1_242130773_G_A_b37	1	242130773	76	-0.3696	0.05599	-0.1578	0.4192	-0.9703	4.548e-08	7.25395090389747e-05	5.17986884789802e-06	Vagina	CD4_memory
1_242144529_AT_A_b37	1	242144529	75	-0.341	0.07764	-0.1462	0.4526	-0.9951	2.141e-08	6.05811301984493e-05	3.1263315639101e-06	Vagina	CD4_memory
1_242144532_CT_C_b37	1	242144532	75	-0.341	0.07764	-0.1462	0.4526	-0.9951	2.141e-08	6.05811301984493e-05	3.1263315639101e-06	Vagina	CD4_memory
1_242145369_G_A_b37	1	242145369	74	-0.3254	0.09487	-0.1553	0.4306	-0.9674	4.102e-08	9.14797534516054e-05	4.89310071126313e-06	Vagina	CD4_memory
8_21289991_G_A_b37	8	21289991	73	-0.951	3.735e-08	-0.8105	7.419e-06	-0.3665	0.05534	8.41715106252068e-07	0.000158360237824394	Vagina	MacrophageSum
