# Supplementary material for: Demographic and genetic factors influence the abundance of infiltrating immune cells in human tissues
Source: Nat Commun. 2020 May 5;11:2213. doi: 10.1038/s41467-020-16097-9 (PMC7200670; doi:10.1038/s41467-020-16097-9)
Supplement: Supplementary file 15 — Supplementary Data 11 [file 41467_2020_16097_MOESM15_ESM.txt]

SNP	CHR	BP	NMISS	beta_cibersort_rel	p_lrt_cibersort_rel	beta_cibersort_abs	p_lrt_cibersort_abs	beta_xCell	p_lrt_xCell	Pval_Brown	Pval_Brown_Abs	tissue	cell
1_30827701_C_CCATT_b37	1	30827701	293	0.3748	0.0001495	0.4281	1.479e-05	0.1877	0.06084	8.29487652487216e-06	3.31505507622605e-05	Adipose - Subcutaneous	CD4_Tcells
1_87884171_G_A_b37	1	87884171	296	0.4309	8.893e-05	0.5078	3.451e-06	0.1033	0.3521	7.2980140870175e-06	4.26659536940244e-05	Adipose - Subcutaneous	CD4_Tcells
1_87884808_A_G_b37	1	87884808	297	0.4321	8.178e-05	0.5078	3.267e-06	0.109	0.3265	6.43921404479654e-06	3.82444400771283e-05	Adipose - Subcutaneous	CD4_Tcells
1_87887694_G_A_b37	1	87887694	297	0.4321	8.178e-05	0.5078	3.267e-06	0.109	0.3265	6.43921404479654e-06	3.82444400771283e-05	Adipose - Subcutaneous	CD4_Tcells
1_87888112_G_A_b37	1	87888112	297	0.4321	8.178e-05	0.5078	3.267e-06	0.109	0.3265	6.43921404479654e-06	3.82444400771283e-05	Adipose - Subcutaneous	CD4_Tcells
1_87888297_C_T_b37	1	87888297	296	0.4304	9.322e-05	0.5117	3.022e-06	0.1218	0.273	5.98170702621006e-06	3.08172614179476e-05	Adipose - Subcutaneous	CD4_Tcells
1_87888323_A_G_b37	1	87888323	297	0.4321	8.178e-05	0.5078	3.267e-06	0.109	0.3265	6.43921404479654e-06	3.82444400771283e-05	Adipose - Subcutaneous	CD4_Tcells
1_87888671_G_A_b37	1	87888671	297	0.4321	8.178e-05	0.5078	3.267e-06	0.109	0.3265	6.43921404479654e-06	3.82444400771283e-05	Adipose - Subcutaneous	CD4_Tcells
1_87888800_A_T_b37	1	87888800	297	0.4321	8.178e-05	0.5078	3.267e-06	0.109	0.3265	6.43921404479654e-06	3.82444400771283e-05	Adipose - Subcutaneous	CD4_Tcells
10_64649247_G_A_b37	10	64649247	289	0.2647	0.0009285	0.3663	3.476e-06	0.224	0.005178	2.44492373721898e-06	1.20915506962338e-06	Adipose - Subcutaneous	CD4_Tcells
10_64652606_C_T_b37	10	64652606	295	0.2851	0.0003568	0.379	1.666e-06	0.2095	0.009004	1.25204042477893e-06	1.03536285932912e-06	Adipose - Subcutaneous	CD4_Tcells
12_31798405_G_C_b37	12	31798405	283	0.5497	0.0008701	0.816	4.312e-07	0.2383	0.1488	4.95905095482477e-06	3.56198769385894e-06	Adipose - Subcutaneous	CD4_Tcells
14_104705483_T_C_b37	14	104705483	284	0.4315	4.263e-05	0.5117	1.488e-06	0.06858	0.5338	3.69977042983772e-06	2.984960171085e-05	Adipose - Subcutaneous	CD4_Tcells
3_147367051_G_A_b37	3	147367051	296	0.3678	4.861e-06	0.3873	1.529e-06	0.06371	0.4396	9.36334961279145e-07	2.59375595402275e-05	Adipose - Subcutaneous	CD4_Tcells
3_147368416_G_A_b37	3	147368416	297	0.3511	1.39e-05	0.3736	3.594e-06	0.05953	0.4682	2.97817726785435e-06	5.6066814566077e-05	Adipose - Subcutaneous	CD4_Tcells
3_21126082_G_A_b37	3	21126082	282	-0.8509	4.973e-06	-0.8633	3.071e-06	0.2687	0.1593	7.87001523060336e-07	1.98491164708654e-05	Adipose - Subcutaneous	CD4_Tcells
4_29741027_T_A_b37	4	29741027	296	0.3428	2.101e-05	0.2827	0.000472	0.1994	0.01438	8.58239097737686e-06	0.000179787439298246	Adipose - Subcutaneous	CD4_Tcells
4_29741091_G_T_b37	4	29741091	297	0.3095	0.0001071	0.2957	0.0002186	0.2273	0.004685	7.36205012713919e-06	3.69591504994102e-05	Adipose - Subcutaneous	CD4_Tcells
4_29743875_G_A_b37	4	29743875	292	0.3618	5.668e-06	0.3071	0.0001326	0.1375	0.09108	5.58769686334675e-06	0.000290235934152325	Adipose - Subcutaneous	CD4_Tcells
4_29744936_T_C_b37	4	29744936	294	-0.3163	6.906e-05	-0.3136	7.679e-05	-0.1701	0.03341	9.74257669140051e-06	7.98204828303899e-05	Adipose - Subcutaneous	CD4_Tcells
4_29747835_A_G_b37	4	29747835	296	0.3599	6.53e-06	0.32	6.629e-05	0.1276	0.1148	4.63230455923257e-06	0.000197747264883223	Adipose - Subcutaneous	CD4_Tcells
4_29748247_C_T_b37	4	29748247	295	0.3611	8.15e-06	0.2998	0.0002251	0.2173	0.007641	2.20515068882369e-06	5.71061914498817e-05	Adipose - Subcutaneous	CD4_Tcells
4_29748549_T_G_b37	4	29748549	296	0.3599	6.53e-06	0.32	6.629e-05	0.1276	0.1148	4.63230455923257e-06	0.000197747264883223	Adipose - Subcutaneous	CD4_Tcells
4_29749282_T_C_b37	4	29749282	293	0.3615	8.755e-06	0.2971	0.0002691	0.2183	0.007533	2.53276977123553e-06	6.55351805857989e-05	Adipose - Subcutaneous	CD4_Tcells
4_29750534_T_C_b37	4	29750534	294	0.3598	9.584e-06	0.2963	0.0002728	0.2158	0.008307	2.85144305495323e-06	7.19465816680544e-05	Adipose - Subcutaneous	CD4_Tcells
4_29751358_T_G_b37	4	29751358	294	0.3598	9.584e-06	0.2963	0.0002728	0.2158	0.008307	2.85144305495323e-06	7.19465816680544e-05	Adipose - Subcutaneous	CD4_Tcells
4_29752298_CT_C_b37	4	29752298	294	0.3549	1.222e-05	0.3112	0.0001288	0.2103	0.01001	2.36174677923831e-06	4.48422583757763e-05	Adipose - Subcutaneous	CD4_Tcells
4_29753818_A_T_b37	4	29753818	294	0.3598	9.584e-06	0.2963	0.0002728	0.2158	0.008307	2.85144305495323e-06	7.19465816680544e-05	Adipose - Subcutaneous	CD4_Tcells
4_29754025_T_C_b37	4	29754025	295	0.3603	7.205e-06	0.3171	8.133e-05	0.1273	0.1178	5.61512518452614e-06	0.000239471210175176	Adipose - Subcutaneous	CD4_Tcells
4_29754146_A_T_b37	4	29754146	295	0.3603	7.205e-06	0.3171	8.133e-05	0.1273	0.1178	5.61512518452614e-06	0.000239471210175176	Adipose - Subcutaneous	CD4_Tcells
4_29755511_A_C_b37	4	29755511	295	0.3603	7.205e-06	0.3171	8.133e-05	0.1273	0.1178	5.61512518452614e-06	0.000239471210175176	Adipose - Subcutaneous	CD4_Tcells
4_29755973_G_C_b37	4	29755973	295	0.3603	7.205e-06	0.3171	8.133e-05	0.1273	0.1178	5.61512518452614e-06	0.000239471210175176	Adipose - Subcutaneous	CD4_Tcells
4_29757129_T_C_b37	4	29757129	297	0.3527	1.26e-05	0.3045	0.0001738	0.2023	0.01321	3.3735509110219e-06	7.27363974658053e-05	Adipose - Subcutaneous	CD4_Tcells
4_29761008_G_A_b37	4	29761008	297	-0.2929	0.0002934	-0.3636	6.084e-06	-0.1539	0.05903	7.19134999584383e-06	1.52955103130087e-05	Adipose - Subcutaneous	CD4_Tcells
7_23230554_A_C_b37	7	23230554	297	0.6797	0.0001477	0.7335	4.069e-05	0.4138	0.02187	8.18312231916575e-06	3.28426489628767e-05	Adipose - Subcutaneous	CD4_Tcells
1_226682774_A_G_b37	1	226682774	270	-0.3828	3.569e-06	-0.3675	9.433e-06	-0.2332	0.004879	2.52596260534644e-06	2.30119695604299e-05	Adipose - Subcutaneous	MacrophageSum
1_247880613_G_A_b37	1	247880613	297	-0.6889	5.287e-05	-0.801	2.314e-06	-0.3955	0.02148	9.26264253330823e-06	2.42434215128949e-05	Adipose - Subcutaneous	MacrophageSum
1_247882338_G_C_b37	1	247882338	297	-0.6889	5.287e-05	-0.801	2.314e-06	-0.3955	0.02148	9.26264253330823e-06	2.42434215128949e-05	Adipose - Subcutaneous	MacrophageSum
1_247884022_C_G_b37	1	247884022	297	-0.6889	5.287e-05	-0.801	2.314e-06	-0.3955	0.02148	9.26264253330823e-06	2.42434215128949e-05	Adipose - Subcutaneous	MacrophageSum
1_247886493_G_A_b37	1	247886493	297	-0.6889	5.287e-05	-0.801	2.314e-06	-0.3955	0.02148	9.26264253330823e-06	2.42434215128949e-05	Adipose - Subcutaneous	MacrophageSum
1_247890677_A_G_b37	1	247890677	290	-0.5717	0.0002112	-0.8153	6.579e-08	-0.3349	0.03205	4.03293887821284e-06	2.83460828463379e-06	Adipose - Subcutaneous	MacrophageSum
1_247892232_G_A_b37	1	247892232	297	-0.6889	5.287e-05	-0.801	2.314e-06	-0.3955	0.02148	9.26264253330823e-06	2.42434215128949e-05	Adipose - Subcutaneous	MacrophageSum
1_247894196_T_C_b37	1	247894196	297	-0.6889	5.287e-05	-0.801	2.314e-06	-0.3955	0.02148	9.26264253330823e-06	2.42434215128949e-05	Adipose - Subcutaneous	MacrophageSum
1_247894893_T_C_b37	1	247894893	297	-0.6889	5.287e-05	-0.801	2.314e-06	-0.3955	0.02148	9.26264253330823e-06	2.42434215128949e-05	Adipose - Subcutaneous	MacrophageSum
1_247895557_A_G_b37	1	247895557	297	-0.6889	5.287e-05	-0.801	2.314e-06	-0.3955	0.02148	9.26264253330823e-06	2.42434215128949e-05	Adipose - Subcutaneous	MacrophageSum
1_247896169_C_T_b37	1	247896169	297	-0.6889	5.287e-05	-0.801	2.314e-06	-0.3955	0.02148	9.26264253330823e-06	2.42434215128949e-05	Adipose - Subcutaneous	MacrophageSum
1_247898561_C_T_b37	1	247898561	297	-0.6889	5.287e-05	-0.801	2.314e-06	-0.3955	0.02148	9.26264253330823e-06	2.42434215128949e-05	Adipose - Subcutaneous	MacrophageSum
1_247900721_CTT_C_b37	1	247900721	297	-0.7718	1.043e-06	-0.9194	4.394e-09	-0.4189	0.008989	5.08953192246634e-08	1.87906309047963e-07	Adipose - Subcutaneous	MacrophageSum
1_247900796_C_T_b37	1	247900796	297	-0.7718	1.043e-06	-0.9194	4.394e-09	-0.4189	0.008989	5.08953192246634e-08	1.87906309047963e-07	Adipose - Subcutaneous	MacrophageSum
1_247901567_G_T_b37	1	247901567	297	-0.7718	1.043e-06	-0.9194	4.394e-09	-0.4189	0.008989	5.08953192246634e-08	1.87906309047963e-07	Adipose - Subcutaneous	MacrophageSum
1_247905605_G_A_b37	1	247905605	296	-0.7668	2.059e-06	-0.9106	1.319e-08	-0.4023	0.01401	1.45342015905328e-07	5.39170203086961e-07	Adipose - Subcutaneous	MacrophageSum
1_247907292_C_T_b37	1	247907292	297	-0.7687	1.883e-06	-0.9082	1.385e-08	-0.4047	0.01337	1.3947969518005e-07	5.39931978603309e-07	Adipose - Subcutaneous	MacrophageSum
1_247911757_C_T_b37	1	247911757	295	-0.7807	1.085e-06	-0.9243	4.903e-09	-0.4462	0.005898	4.47522799216276e-08	1.5183057867804e-07	Adipose - Subcutaneous	MacrophageSum
1_247912068_G_A_b37	1	247912068	295	-0.6715	4.553e-06	-0.8966	4.295e-10	-0.3481	0.01878	4.82067433805382e-08	6.33807350142624e-08	Adipose - Subcutaneous	MacrophageSum
1_247916472_A_T_b37	1	247916472	295	-0.7258	2.931e-05	-0.8561	6.92e-07	-0.3712	0.03446	4.98176198064532e-06	1.47354439569266e-05	Adipose - Subcutaneous	MacrophageSum
1_247916678_C_G_b37	1	247916678	295	-0.7258	2.931e-05	-0.8561	6.92e-07	-0.3712	0.03446	4.98176198064532e-06	1.47354439569266e-05	Adipose - Subcutaneous	MacrophageSum
1_247916832_T_C_b37	1	247916832	294	-0.7236	3.157e-05	-0.8524	7.636e-07	-0.3693	0.03563	5.48694782567795e-06	1.61138499161868e-05	Adipose - Subcutaneous	MacrophageSum
1_247978339_G_A_b37	1	247978339	297	-0.531	0.0003705	-0.7387	5.595e-07	-0.3703	0.01355	9.55581394620665e-06	6.76821446945165e-06	Adipose - Subcutaneous	MacrophageSum
1_247985707_T_C_b37	1	247985707	297	-0.5434	0.0001533	-0.7329	2.49e-07	-0.3668	0.01114	3.94655569106813e-06	3.41624431949299e-06	Adipose - Subcutaneous	MacrophageSum
1_247987168_AAAAT_A_b37	1	247987168	296	-0.5391	0.00017	-0.7275	2.807e-07	-0.3629	0.01198	4.53389219302765e-06	3.89438308714955e-06	Adipose - Subcutaneous	MacrophageSum
1_247987449_A_G_b37	1	247987449	296	-0.5391	0.00017	-0.7275	2.807e-07	-0.3629	0.01198	4.53389219302765e-06	3.89438308714955e-06	Adipose - Subcutaneous	MacrophageSum
1_247987533_C_T_b37	1	247987533	296	-0.5391	0.00017	-0.7275	2.807e-07	-0.3629	0.01198	4.53389219302765e-06	3.89438308714955e-06	Adipose - Subcutaneous	MacrophageSum
1_9579964_A_G_b37	1	9579964	297	-0.3351	1.64e-05	-0.3333	1.823e-05	-0.2434	0.001893	4.51257222574104e-06	1.8932559043623e-05	Adipose - Subcutaneous	MacrophageSum
10_115380608_A_C_b37	10	115380608	297	0.5328	1.662e-05	0.4123	0.0009299	0.5177	2.908e-05	4.05030419247296e-06	1.60472801346028e-05	Adipose - Subcutaneous	MacrophageSum
10_115382245_G_C_b37	10	115382245	294	0.5235	3.082e-05	0.3942	0.001832	0.5172	3.445e-05	8.04604551667543e-06	2.84998561463043e-05	Adipose - Subcutaneous	MacrophageSum
10_115383874_G_A_b37	10	115383874	294	0.524	2.385e-05	0.385	0.002064	0.5001	5.065e-05	9.03756917911666e-06	4.01041953153136e-05	Adipose - Subcutaneous	MacrophageSum
10_115412197_A_G_b37	10	115412197	288	0.5218	3.763e-05	0.3973	0.001844	0.5244	3.626e-05	9.07607295167542e-06	2.963609668879e-05	Adipose - Subcutaneous	MacrophageSum
10_116191174_A_G_b37	10	116191174	282	0.3724	0.0004711	0.4699	8.433e-06	0.3904	0.0002301	5.64946011912484e-06	2.67870844320516e-06	Adipose - Subcutaneous	MacrophageSum
10_61893733_T_C_b37	10	61893733	292	0.3388	0.0001008	0.3456	6.985e-05	0.3098	0.0004021	9.59122780862377e-06	1.6465329122352e-05	Adipose - Subcutaneous	MacrophageSum
11_107372695_A_G_b37	11	107372695	291	0.3295	0.000248	0.4172	3.031e-06	0.2654	0.003659	9.46230090955897e-06	8.76404972212317e-06	Adipose - Subcutaneous	MacrophageSum
11_107372953_A_C_b37	11	107372953	295	0.32	0.000365	0.4204	2.065e-06	0.2634	0.003529	9.31526421891822e-06	6.58882617593191e-06	Adipose - Subcutaneous	MacrophageSum
11_107400237_TC_T_b37	11	107400237	286	0.3774	7.762e-05	0.4621	1.342e-06	0.2463	0.01138	6.38077571325673e-06	1.08904207988015e-05	Adipose - Subcutaneous	MacrophageSum
11_40924796_T_G_b37	11	40924796	292	-0.5991	3.615e-05	-0.6266	1.56e-05	-0.4125	0.004756	9.35156957993104e-06	3.17985675351125e-05	Adipose - Subcutaneous	MacrophageSum
11_40939099_A_C_b37	11	40939099	291	-0.6164	2.499e-05	-0.6555	7.037e-06	-0.4167	0.004718	5.39860721391833e-06	1.84427618752471e-05	Adipose - Subcutaneous	MacrophageSum
11_40941609_C_G_b37	11	40941609	291	-0.6164	2.499e-05	-0.6555	7.037e-06	-0.4167	0.004718	5.39860721391833e-06	1.84427618752471e-05	Adipose - Subcutaneous	MacrophageSum
11_40949101_T_C_b37	11	40949101	291	-0.6164	2.499e-05	-0.6555	7.037e-06	-0.4167	0.004718	5.39860721391833e-06	1.84427618752471e-05	Adipose - Subcutaneous	MacrophageSum
11_69698788_A_G_b37	11	69698788	289	-0.4704	2.04e-05	-0.3371	0.002404	-0.4919	7.91e-06	3.78020583371437e-06	1.26376372959133e-05	Adipose - Subcutaneous	MacrophageSum
11_69700533_T_A_b37	11	69700533	281	-0.4878	9.066e-06	-0.3253	0.003696	-0.4982	6.804e-06	2.94606732661572e-06	1.52761702782795e-05	Adipose - Subcutaneous	MacrophageSum
11_7697365_C_G_b37	11	7697365	291	0.3198	0.0007008	0.3661	9.411e-05	0.3897	3.621e-05	8.85709543596359e-06	3.92971057474768e-06	Adipose - Subcutaneous	MacrophageSum
12_128975404_G_A_b37	12	128975404	295	-0.3853	1.081e-05	-0.3589	4.118e-05	-0.3437	8.299e-05	1.25339214451612e-06	3.93739896787754e-06	Adipose - Subcutaneous	MacrophageSum
12_128975836_T_C_b37	12	128975836	297	-0.3765	1.718e-05	-0.3518	6.122e-05	-0.346	8.11e-05	1.85701836646042e-06	5.07602419998721e-06	Adipose - Subcutaneous	MacrophageSum
12_128976101_C_G_b37	12	128976101	297	-0.372	1.959e-05	-0.3399	0.0001001	-0.3337	0.0001344	3.15339591323663e-06	9.99229923958228e-06	Adipose - Subcutaneous	MacrophageSum
12_128976177_G_T_b37	12	128976177	297	-0.372	1.959e-05	-0.3399	0.0001001	-0.3337	0.0001344	3.15339591323663e-06	9.99229923958228e-06	Adipose - Subcutaneous	MacrophageSum
12_63455416_G_C_b37	12	63455416	294	0.2927	0.0002153	0.2563	0.001237	0.3536	7.191e-06	7.98776677842256e-06	7.54467227913862e-06	Adipose - Subcutaneous	MacrophageSum
12_63456041_T_C_b37	12	63456041	293	0.2925	0.0002409	0.2465	0.002031	0.3644	4.171e-06	8.22881759139816e-06	7.29846378848211e-06	Adipose - Subcutaneous	MacrophageSum
12_63457414_A_C_b37	12	63457414	293	0.2996	0.0002124	0.293	0.0003026	0.3756	2.991e-06	2.71948163930478e-06	1.59343275055113e-06	Adipose - Subcutaneous	MacrophageSum
12_93020837_CTGTCCT_C_b37	12	93020837	296	0.3385	0.0001689	0.319	0.0003941	0.37	3.619e-05	8.89311539767543e-06	1.03964119074906e-05	Adipose - Subcutaneous	MacrophageSum
13_109113332_C_A_b37	13	109113332	297	0.456	2.171e-05	0.4281	6.927e-05	0.3493	0.001229	7.85587585533339e-06	3.49009848601852e-05	Adipose - Subcutaneous	MacrophageSum
13_109116331_G_A_b37	13	109116331	297	0.456	2.171e-05	0.4281	6.927e-05	0.3493	0.001229	7.85587585533339e-06	3.49009848601852e-05	Adipose - Subcutaneous	MacrophageSum
13_109117252_G_C_b37	13	109117252	295	0.4739	1.532e-05	0.4434	5.389e-05	0.347	0.001629	6.76936105023314e-06	3.56336630717312e-05	Adipose - Subcutaneous	MacrophageSum
13_109339873_C_CT_b37	13	109339873	292	0.3825	1.321e-05	0.3617	3.908e-05	0.2593	0.003409	7.677783560202e-06	4.72503714041501e-05	Adipose - Subcutaneous	MacrophageSum
13_109339886_A_G_b37	13	109339886	297	0.3825	1.332e-05	0.3608	4.119e-05	0.258	0.003596	8.09971873064703e-06	5.07606484762036e-05	Adipose - Subcutaneous	MacrophageSum
13_109341054_A_G_b37	13	109341054	297	-0.4036	1.936e-06	-0.3681	1.509e-05	-0.2354	0.006125	2.62949950950878e-06	3.68974107330242e-05	Adipose - Subcutaneous	MacrophageSum
13_109341388_A_G_b37	13	109341388	297	0.3825	5.062e-06	0.3497	3.217e-05	0.2357	0.005431	5.56262292565057e-06	5.67551159785024e-05	Adipose - Subcutaneous	MacrophageSum
13_109350774_T_C_b37	13	109350774	297	0.3494	1.351e-05	0.3441	1.833e-05	0.2623	0.001177	3.30590476635848e-06	1.3767852306013e-05	Adipose - Subcutaneous	MacrophageSum
15_47019387_A_G_b37	15	47019387	297	0.3391	5.236e-05	0.2954	0.0004454	0.3266	9.936e-05	8.7329677557373e-06	2.24089892551768e-05	Adipose - Subcutaneous	MacrophageSum
15_47019664_G_A_b37	15	47019664	297	0.3261	6.43e-05	0.2797	0.0006353	0.3597	9.766e-06	3.83018845029809e-06	5.90633071662447e-06	Adipose - Subcutaneous	MacrophageSum
15_47022595_C_T_b37	15	47022595	296	0.3317	4.679e-05	0.2806	0.0006232	0.358	1.2e-05	3.60176848470671e-06	6.70569912441796e-06	Adipose - Subcutaneous	MacrophageSum
16_55953910_C_T_b37	16	55953910	294	-0.3071	0.0003128	-0.3436	4.933e-05	-0.3656	1.657e-05	3.10886123605741e-06	1.48654400482479e-06	Adipose - Subcutaneous	MacrophageSum
16_55964668_T_G_b37	16	55964668	295	-0.3039	0.0002263	-0.3352	4.35e-05	-0.3205	9.969e-05	5.84040226411556e-06	4.62975773728879e-06	Adipose - Subcutaneous	MacrophageSum
16_55966304_G_T_b37	16	55966304	295	-0.3097	0.0002494	-0.3494	3.245e-05	-0.356	2.415e-05	2.74068665805243e-06	1.44445724447572e-06	Adipose - Subcutaneous	MacrophageSum
16_55970251_T_C_b37	16	55970251	295	-0.3097	0.0002494	-0.3494	3.245e-05	-0.356	2.415e-05	2.74068665805243e-06	1.44445724447572e-06	Adipose - Subcutaneous	MacrophageSum
16_55976848_T_C_b37	16	55976848	296	-0.3042	0.0003143	-0.3425	4.581e-05	-0.3587	1.996e-05	3.28409230618937e-06	1.60456076417769e-06	Adipose - Subcutaneous	MacrophageSum
16_55981215_C_G_b37	16	55981215	296	-0.3089	0.000299	-0.3472	4.467e-05	-0.3672	1.578e-05	2.83945136013751e-06	1.34383480395739e-06	Adipose - Subcutaneous	MacrophageSum
16_55984752_A_C_b37	16	55984752	291	-0.2991	0.0004769	-0.3137	0.0002402	-0.3638	1.837e-05	8.3478264002288e-06	4.68475320828165e-06	Adipose - Subcutaneous	MacrophageSum
16_55985580_G_A_b37	16	55985580	293	-0.3022	0.0003655	-0.3317	8.727e-05	-0.3626	1.664e-05	4.37882058675797e-06	2.19893544490195e-06	Adipose - Subcutaneous	MacrophageSum
16_55994843_A_G_b37	16	55994843	297	-0.3165	0.0001312	-0.353	1.883e-05	-0.3481	2.48e-05	1.58971462338962e-06	1.0149121842084e-06	Adipose - Subcutaneous	MacrophageSum
16_55997617_A_G_b37	16	55997617	297	-0.3165	0.0001312	-0.353	1.883e-05	-0.3481	2.48e-05	1.58971462338962e-06	1.0149121842084e-06	Adipose - Subcutaneous	MacrophageSum
16_62315347_C_A_b37	16	62315347	293	0.7267	4.607e-05	0.7503	2.529e-05	0.6831	0.0001272	2.40690604344769e-06	3.77862344408033e-06	Adipose - Subcutaneous	MacrophageSum
16_62315776_G_T_b37	16	62315776	293	0.7267	4.607e-05	0.7503	2.529e-05	0.6831	0.0001272	2.40690604344769e-06	3.77862344408033e-06	Adipose - Subcutaneous	MacrophageSum
16_79162620_G_T_b37	16	79162620	297	-0.4022	2.727e-05	-0.4047	2.418e-05	-0.2997	0.001903	6.55310981322191e-06	2.30088977681213e-05	Adipose - Subcutaneous	MacrophageSum
16_79166200_G_A_b37	16	79166200	297	-0.4192	8.201e-06	-0.3716	8.197e-05	-0.3198	0.0007297	4.21993391080178e-06	2.74823282246307e-05	Adipose - Subcutaneous	MacrophageSum
16_79166241_G_A_b37	16	79166241	297	-0.4192	8.201e-06	-0.3716	8.197e-05	-0.3198	0.0007297	4.21993391080178e-06	2.74823282246307e-05	Adipose - Subcutaneous	MacrophageSum
2_231442084_G_C_b37	2	231442084	295	0.3358	0.0001204	0.3209	0.0002436	0.3847	9.357e-06	3.21382304954959e-06	2.98894277441125e-06	Adipose - Subcutaneous	MacrophageSum
22_32729539_T_C_b37	22	32729539	292	-0.247	0.003081	-0.2185	0.008684	-0.4367	1.037e-07	9.50102105144268e-06	1.58797485684332e-06	Adipose - Subcutaneous	MacrophageSum
3_115422341_C_A_b37	3	115422341	294	0.2947	0.0002212	0.328	3.068e-05	0.3158	7.499e-05	4.2933487818189e-06	3.0079501934489e-06	Adipose - Subcutaneous	MacrophageSum
3_115425188_G_C_b37	3	115425188	288	0.3004	0.000404	0.3408	4.424e-05	0.3389	5.976e-05	6.07677392591193e-06	3.30639494490512e-06	Adipose - Subcutaneous	MacrophageSum
3_115427004_A_G_b37	3	115427004	286	0.3016	0.0003658	0.3436	3.866e-05	0.3414	5.451e-05	5.21579036387032e-06	2.83349826012695e-06	Adipose - Subcutaneous	MacrophageSum
3_115431888_G_A_b37	3	115431888	284	0.3107	0.0002538	0.3544	2.386e-05	0.3411	6.357e-05	3.7666509198492e-06	2.26509589643901e-06	Adipose - Subcutaneous	MacrophageSum
3_157032480_G_C_b37	3	157032480	297	-0.3979	9.167e-06	-0.3376	0.0001797	-0.3045	0.0007494	6.50318771694328e-06	4.75959425491529e-05	Adipose - Subcutaneous	MacrophageSum
3_157034246_C_G_b37	3	157034246	297	-0.3979	9.167e-06	-0.3376	0.0001797	-0.3045	0.0007494	6.50318771694328e-06	4.75959425491529e-05	Adipose - Subcutaneous	MacrophageSum
3_157037050_T_C_b37	3	157037050	297	-0.3979	9.167e-06	-0.3376	0.0001797	-0.3045	0.0007494	6.50318771694328e-06	4.75959425491529e-05	Adipose - Subcutaneous	MacrophageSum
3_157040435_G_A_b37	3	157040435	297	-0.3979	9.167e-06	-0.3376	0.0001797	-0.3045	0.0007494	6.50318771694328e-06	4.75959425491529e-05	Adipose - Subcutaneous	MacrophageSum
3_157041714_G_A_b37	3	157041714	297	-0.3979	9.167e-06	-0.3376	0.0001797	-0.3045	0.0007494	6.50318771694328e-06	4.75959425491529e-05	Adipose - Subcutaneous	MacrophageSum
3_157043342_C_T_b37	3	157043342	297	-0.3979	9.167e-06	-0.3376	0.0001797	-0.3045	0.0007494	6.50318771694328e-06	4.75959425491529e-05	Adipose - Subcutaneous	MacrophageSum
3_157044184_A_G_b37	3	157044184	297	-0.3979	9.167e-06	-0.3376	0.0001797	-0.3045	0.0007494	6.50318771694328e-06	4.75959425491529e-05	Adipose - Subcutaneous	MacrophageSum
3_157044222_G_A_b37	3	157044222	295	-0.3996	9.407e-06	-0.3348	0.0002158	-0.3094	0.0006564	6.74010308637241e-06	4.92512137206333e-05	Adipose - Subcutaneous	MacrophageSum
3_157045798_A_G_b37	3	157045798	297	-0.3935	1.148e-05	-0.3295	0.0002569	-0.3025	0.0008088	8.85221710583833e-06	6.38069555729319e-05	Adipose - Subcutaneous	MacrophageSum
3_157046870_G_A_b37	3	157046870	297	-0.3683	1.798e-05	-0.3457	5.877e-05	-0.2765	0.001384	7.04028368846838e-06	3.38402179995995e-05	Adipose - Subcutaneous	MacrophageSum
3_157046999_G_A_b37	3	157046999	297	-0.3979	9.167e-06	-0.3376	0.0001797	-0.3045	0.0007494	6.50318771694328e-06	4.75959425491529e-05	Adipose - Subcutaneous	MacrophageSum
3_157050299_G_A_b37	3	157050299	297	-0.3979	9.167e-06	-0.3376	0.0001797	-0.3045	0.0007494	6.50318771694328e-06	4.75959425491529e-05	Adipose - Subcutaneous	MacrophageSum
3_157051499_G_A_b37	3	157051499	297	-0.3979	9.167e-06	-0.3376	0.0001797	-0.3045	0.0007494	6.50318771694328e-06	4.75959425491529e-05	Adipose - Subcutaneous	MacrophageSum
3_157051827_G_A_b37	3	157051827	296	-0.4022	7.638e-06	-0.3436	0.0001395	-0.3029	0.0008276	5.55495490169745e-06	4.28892768159971e-05	Adipose - Subcutaneous	MacrophageSum
3_157056566_T_A_b37	3	157056566	296	-0.4132	5.018e-06	-0.3496	0.0001195	-0.3015	0.0009607	4.55025716733144e-06	4.27266662091018e-05	Adipose - Subcutaneous	MacrophageSum
3_157058388_C_T_b37	3	157058388	295	-0.4136	5.17e-06	-0.3521	0.0001101	-0.2979	0.001113	4.75759712665615e-06	4.46537453566286e-05	Adipose - Subcutaneous	MacrophageSum
3_157058501_G_A_b37	3	157058501	290	-0.4167	5.173e-06	-0.3662	5.965e-05	-0.3028	0.001008	3.40821262064568e-06	2.75798550598802e-05	Adipose - Subcutaneous	MacrophageSum
3_157060156_G_A_b37	3	157060156	290	-0.417	5.94e-06	-0.3569	8.524e-05	-0.2759	0.002902	7.05583051368664e-06	7.17833791058494e-05	Adipose - Subcutaneous	MacrophageSum
3_160159921_T_C_b37	3	160159921	297	-0.3084	0.0002469	-0.3684	1.085e-05	-0.3105	0.0002235	4.63322531891284e-06	3.11760870712417e-06	Adipose - Subcutaneous	MacrophageSum
3_160160452_G_C_b37	3	160160452	297	-0.3084	0.0002469	-0.3684	1.085e-05	-0.3105	0.0002235	4.63322531891284e-06	3.11760870712417e-06	Adipose - Subcutaneous	MacrophageSum
3_160165608_G_T_b37	3	160165608	295	-0.3161	0.0002066	-0.3833	5.464e-06	-0.3222	0.0001511	2.57106887372763e-06	1.4967061034635e-06	Adipose - Subcutaneous	MacrophageSum
3_160191236_C_A_b37	3	160191236	297	-0.308	0.0002755	-0.3793	6.635e-06	-0.3016	0.0003705	4.90872621374713e-06	3.14667522346574e-06	Adipose - Subcutaneous	MacrophageSum
3_160198688_G_A_b37	3	160198688	295	-0.2945	0.0005436	-0.3634	1.744e-05	-0.3137	0.0002299	8.48621109785637e-06	4.38932184770642e-06	Adipose - Subcutaneous	MacrophageSum
3_160209026_A_T_b37	3	160209026	296	-0.2982	0.000444	-0.3688	1.244e-05	-0.3169	0.0001867	5.97757492770985e-06	3.02736857335692e-06	Adipose - Subcutaneous	MacrophageSum
3_160214469_G_A_b37	3	160214469	297	-0.2991	0.0004051	-0.3705	1.053e-05	-0.3144	0.0001978	5.44132388210386e-06	2.81101146292524e-06	Adipose - Subcutaneous	MacrophageSum
3_160226575_T_C_b37	3	160226575	297	-0.306	0.0002927	-0.3822	5.299e-06	-0.3065	0.0002861	4.02620742906622e-06	2.26434704400454e-06	Adipose - Subcutaneous	MacrophageSum
3_160228140_CATA_C_b37	3	160228140	297	-0.2991	0.0004051	-0.3705	1.053e-05	-0.3144	0.0001978	5.44132388210386e-06	2.81101146292524e-06	Adipose - Subcutaneous	MacrophageSum
3_160258869_A_T_b37	3	160258869	297	-0.322	0.0001773	-0.3838	7.028e-06	-0.3139	0.0002595	3.47085592793294e-06	2.56797922922352e-06	Adipose - Subcutaneous	MacrophageSum
3_160261744_C_G_b37	3	160261744	286	-0.3271	0.0001602	-0.3576	2.92e-05	-0.3284	0.0001392	4.81914998269893e-06	4.43031973313117e-06	Adipose - Subcutaneous	MacrophageSum
3_160261994_CTG_C_b37	3	160261994	290	-0.2955	0.0006181	-0.369	1.285e-05	-0.3138	0.0002757	8.5048315472288e-06	4.03497077979045e-06	Adipose - Subcutaneous	MacrophageSum
3_160272388_A_T_b37	3	160272388	297	-0.306	0.0002927	-0.3822	5.299e-06	-0.3065	0.0002861	4.02620742906622e-06	2.26434704400454e-06	Adipose - Subcutaneous	MacrophageSum
3_160285898_C_T_b37	3	160285898	297	-0.2975	0.0004188	-0.3591	1.871e-05	-0.2997	0.0003793	9.81177974704518e-06	6.47116916242687e-06	Adipose - Subcutaneous	MacrophageSum
3_160349534_C_A_b37	3	160349534	270	-0.3259	0.0002014	-0.3759	1.04e-05	-0.2931	0.0008542	7.73733911291157e-06	7.53799435152419e-06	Adipose - Subcutaneous	MacrophageSum
3_160352945_T_A_b37	3	160352945	296	-0.2864	0.0005201	-0.378	3.983e-06	-0.28	0.0007074	7.04697255046676e-06	3.45278714306036e-06	Adipose - Subcutaneous	MacrophageSum
3_160353328_A_G_b37	3	160353328	296	-0.2878	0.0005155	-0.379	4.13e-06	-0.2873	0.0005363	6.26970815171305e-06	2.93115863470301e-06	Adipose - Subcutaneous	MacrophageSum
4_101230924_A_G_b37	4	101230924	294	0.5684	1.665e-06	0.4911	4.04e-05	0.4813	5.79e-05	4.34950692514678e-07	3.04208945550204e-06	Adipose - Subcutaneous	MacrophageSum
4_101231409_G_A_b37	4	101231409	297	0.53	6.486e-06	0.4724	6.208e-05	0.4769	5.25e-05	9.64074053399174e-07	3.81236538176653e-06	Adipose - Subcutaneous	MacrophageSum
4_101232141_G_C_b37	4	101232141	295	0.4425	8.327e-05	0.4461	7.249e-05	0.41	0.000283	7.5714979022912e-06	1.33053261076903e-05	Adipose - Subcutaneous	MacrophageSum
4_101233815_G_A_b37	4	101233815	293	0.5592	1.591e-06	0.5253	6.913e-06	0.4785	4.684e-05	1.67672653075859e-07	7.90614328997296e-07	Adipose - Subcutaneous	MacrophageSum
4_101235461_C_A_b37	4	101235461	295	0.5174	1.039e-05	0.4462	0.0001536	0.4539	0.0001114	2.62153075712823e-06	1.17641824322146e-05	Adipose - Subcutaneous	MacrophageSum
4_101235519_G_A_b37	4	101235519	296	0.5679	1.494e-06	0.4923	3.227e-05	0.493	3.215e-05	2.81812253925312e-07	1.74877996548249e-06	Adipose - Subcutaneous	MacrophageSum
4_101236577_A_G_b37	4	101236577	297	0.5629	1.848e-06	0.4861	4.165e-05	0.4878	3.916e-05	3.8549666504027e-07	2.37991152542891e-06	Adipose - Subcutaneous	MacrophageSum
5_26945128_T_C_b37	5	26945128	296	-0.4919	6.795e-05	-0.5422	9.955e-06	-0.3756	0.002419	7.42049619299713e-06	1.48337150722257e-05	Adipose - Subcutaneous	MacrophageSum
5_67741321_G_C_b37	5	67741321	295	-0.6386	6.655e-05	-0.592	0.0002152	-0.5928	0.0002107	9.88170329227268e-06	2.27807163892842e-05	Adipose - Subcutaneous	MacrophageSum
5_67743035_C_T_b37	5	67743035	297	-0.648	4.319e-05	-0.604	0.000142	-0.5695	0.0003403	8.31571503821716e-06	2.37846440925402e-05	Adipose - Subcutaneous	MacrophageSum
5_67746529_A_G_b37	5	67746529	293	-0.6732	3.522e-05	-0.6292	0.0001085	-0.5961	0.0002844	6.12640547544726e-06	1.7549941927986e-05	Adipose - Subcutaneous	MacrophageSum
5_67748263_G_A_b37	5	67748263	296	-0.6638	4.633e-05	-0.6191	0.0001514	-0.5872	0.0003354	8.79520478800016e-06	2.4597346044226e-05	Adipose - Subcutaneous	MacrophageSum
5_67750213_G_T_b37	5	67750213	296	-0.6638	4.633e-05	-0.6191	0.0001514	-0.5872	0.0003354	8.79520478800016e-06	2.4597346044226e-05	Adipose - Subcutaneous	MacrophageSum
5_67762400_T_A_b37	5	67762400	294	-0.6016	2.469e-05	-0.6367	7.232e-06	-0.5434	0.0001325	1.01649772065936e-06	1.65662777512042e-06	Adipose - Subcutaneous	MacrophageSum
6_101482632_C_T_b37	6	101482632	294	0.6874	0.0001763	0.6535	0.0003685	0.778	2.069e-05	6.7676259013336e-06	6.79430069598708e-06	Adipose - Subcutaneous	MacrophageSum
6_101529446_C_A_b37	6	101529446	290	0.6378	0.0001229	0.6347	0.0001322	0.6546	7.816e-05	6.58987286419634e-06	8.35280593663838e-06	Adipose - Subcutaneous	MacrophageSum
6_101543967_A_G_b37	6	101543967	297	0.6781	4.514e-05	0.6633	6.657e-05	0.7214	1.372e-05	1.31972625587755e-06	1.60333225026924e-06	Adipose - Subcutaneous	MacrophageSum
6_101580149_G_A_b37	6	101580149	297	0.7236	2.895e-05	0.6795	8.865e-05	0.6565	0.0001546	3.8204007040057e-06	1.01189176924318e-05	Adipose - Subcutaneous	MacrophageSum
6_101582019_C_A_b37	6	101582019	297	0.666	2.027e-05	0.6012	0.0001249	0.6329	5.256e-05	2.28822630771059e-06	6.1374106282542e-06	Adipose - Subcutaneous	MacrophageSum
6_101590184_C_A_b37	6	101590184	297	0.7236	2.895e-05	0.6795	8.865e-05	0.6565	0.0001546	3.8204007040057e-06	1.01189176924318e-05	Adipose - Subcutaneous	MacrophageSum
6_101590842_G_A_b37	6	101590842	297	0.7236	2.895e-05	0.6795	8.865e-05	0.6565	0.0001546	3.8204007040057e-06	1.01189176924318e-05	Adipose - Subcutaneous	MacrophageSum
6_101607201_A_C_b37	6	101607201	297	0.7236	2.895e-05	0.6795	8.865e-05	0.6565	0.0001546	3.8204007040057e-06	1.01189176924318e-05	Adipose - Subcutaneous	MacrophageSum
6_101607944_G_T_b37	6	101607944	297	0.7236	2.895e-05	0.6795	8.865e-05	0.6565	0.0001546	3.8204007040057e-06	1.01189176924318e-05	Adipose - Subcutaneous	MacrophageSum
6_101611649_G_A_b37	6	101611649	297	0.7236	2.895e-05	0.6795	8.865e-05	0.6565	0.0001546	3.8204007040057e-06	1.01189176924318e-05	Adipose - Subcutaneous	MacrophageSum
6_21923660_T_C_b37	6	21923660	268	-0.8366	1.248e-05	-0.8481	8.911e-06	-0.4982	0.007625	5.45404227677652e-06	2.99602475164499e-05	Adipose - Subcutaneous	MacrophageSum
7_130572600_T_C_b37	7	130572600	285	0.3591	6.347e-05	0.2678	0.003024	0.4147	2.823e-06	4.42135369335995e-06	7.33672760890248e-06	Adipose - Subcutaneous	MacrophageSum
7_39331560_T_G_b37	7	39331560	272	0.2994	0.0002137	0.3572	7.059e-06	0.2512	0.001764	9.31708816680689e-06	9.48107754502786e-06	Adipose - Subcutaneous	MacrophageSum
1_88698986_C_T_b37	1	88698986	294	0.3669	0.0005007	0.4606	1.098e-05	0.4036	0.0001259	7.79132648816222e-06	6.34134482423119e-06	Adipose - Subcutaneous	MastSum
1_88709451_A_G_b37	1	88709451	297	0.2925	0.0005651	0.4209	5.266e-07	0.2859	0.0007566	4.7130162934251e-06	2.96118312676481e-06	Adipose - Subcutaneous	MastSum
10_12332063_C_A_b37	10	12332063	274	-0.3404	4.443e-05	-0.3509	2.838e-05	-0.3042	0.0003014	5.95791227552534e-06	1.93220945416622e-05	Adipose - Subcutaneous	MastSum
19_35995041_G_A_b37	19	35995041	292	0.6688	7.868e-08	0.6055	1.266e-06	0.3294	0.009457	4.03538340935431e-07	2.37264907640085e-05	Adipose - Subcutaneous	MastSum
19_6938784_TTTTC_T_b37	19	6938784	271	0.4291	1.324e-05	0.4336	1.188e-05	0.3286	0.001069	4.13533825630138e-06	2.459621010843e-05	Adipose - Subcutaneous	MastSum
2_10689734_A_G_b37	2	10689734	271	0.3821	1.115e-05	0.3662	1.758e-05	0.2316	0.00553	9.52242408992979e-06	8.51023874920609e-05	Adipose - Subcutaneous	MastSum
2_175357908_C_CT_b37	2	175357908	282	0.3602	4.338e-05	0.3821	1.079e-05	0.2853	0.001152	6.96773032504895e-06	2.42760338525835e-05	Adipose - Subcutaneous	MastSum
2_175360801_A_G_b37	2	175360801	297	0.3155	0.0001759	0.3692	1.038e-05	0.2909	0.0005548	9.23828341760768e-06	1.51735323883812e-05	Adipose - Subcutaneous	MastSum
2_175361151_T_TA_b37	2	175361151	293	0.3245	0.0001294	0.3778	7.911e-06	0.304	0.0003582	5.86323917461982e-06	9.83652736218606e-06	Adipose - Subcutaneous	MastSum
2_232000157_G_A_b37	2	232000157	297	-0.6665	2.627e-06	-0.6317	8.851e-06	-0.4417	0.002066	2.35861604859591e-06	3.07267022445198e-05	Adipose - Subcutaneous	MastSum
2_232289455_CAA_C_b37	2	232289455	288	0.3078	0.001315	0.4297	7.64e-06	0.4001	3.841e-05	5.99877374022081e-06	2.45539524617026e-06	Adipose - Subcutaneous	MastSum
2_62666220_T_C_b37	2	62666220	297	-0.1846	0.02348	-0.2975	0.0002365	-0.4169	1.88e-07	9.36362633736491e-06	7.72280230531159e-07	Adipose - Subcutaneous	MastSum
3_128228394_G_A_b37	3	128228394	297	-0.4373	7.505e-05	-0.5439	6.998e-07	-0.3985	0.0003185	1.46938717665461e-06	2.07463592123202e-06	Adipose - Subcutaneous	MastSum
3_128228597_G_T_b37	3	128228597	287	-0.2903	0.0006042	-0.3822	4.903e-06	-0.3076	0.0002664	8.26223121784468e-06	6.12506790981492e-06	Adipose - Subcutaneous	MastSum
3_128229571_G_A_b37	3	128229571	297	-0.2938	0.0003724	-0.3717	5.803e-06	-0.2883	0.0004818	9.35246721135481e-06	9.7560159111173e-06	Adipose - Subcutaneous	MastSum
3_128230396_A_T_b37	3	128230396	290	-0.4026	2.358e-05	-0.5104	7.178e-08	-0.4487	2.694e-06	3.6584770087247e-08	2.73635620843e-08	Adipose - Subcutaneous	MastSum
3_128231571_A_G_b37	3	128231571	297	-0.3699	0.0001038	-0.4746	5.07e-07	-0.4292	6.051e-06	2.47753172042232e-07	1.4963798363239e-07	Adipose - Subcutaneous	MastSum
3_128232474_T_C_b37	3	128232474	297	-0.3748	9.799e-05	-0.4836	3.964e-07	-0.4382	4.727e-06	1.93376912543925e-07	1.10535611823879e-07	Adipose - Subcutaneous	MastSum
3_128238629_T_C_b37	3	128238629	297	-0.3747	0.000121	-0.4647	1.578e-06	-0.4218	1.406e-05	6.46144774275157e-07	5.04163521318219e-07	Adipose - Subcutaneous	MastSum
3_128238682_G_A_b37	3	128238682	297	-0.3747	0.000121	-0.4647	1.578e-06	-0.4218	1.406e-05	6.46144774275157e-07	5.04163521318219e-07	Adipose - Subcutaneous	MastSum
3_128240954_G_A_b37	3	128240954	297	-0.3531	0.000303	-0.4417	5.408e-06	-0.3923	5.708e-05	3.17967552224285e-06	2.53271852995819e-06	Adipose - Subcutaneous	MastSum
3_128245104_G_T_b37	3	128245104	285	-0.3126	0.0002518	-0.3775	7.931e-06	-0.3077	0.0003286	7.60768313729987e-06	9.34562799127591e-06	Adipose - Subcutaneous	MastSum
3_128245696_C_T_b37	3	128245696	297	-0.3717	0.0003155	-0.4712	4.266e-06	-0.3629	0.0004406	7.27062916417578e-06	7.65260224528647e-06	Adipose - Subcutaneous	MastSum
3_128245709_C_A_b37	3	128245709	296	-0.3762	0.0002696	-0.4784	2.892e-06	-0.3676	0.0003729	5.28469210623703e-06	5.44751498330279e-06	Adipose - Subcutaneous	MastSum
4_4475246_T_A_b37	4	4475246	288	0.4553	2.764e-05	0.4621	2e-05	0.3541	0.001027	7.13022872886267e-06	3.29853367592514e-05	Adipose - Subcutaneous	MastSum
4_84278032_C_T_b37	4	84278032	276	-0.5428	0.0001394	-0.6428	4.567e-06	-0.5976	2.006e-05	1.30176025011676e-06	1.20309908658479e-06	Adipose - Subcutaneous	MastSum
5_161239330_T_C_b37	5	161239330	289	0.2963	0.009358	0.3914	0.0005377	0.5849	1.67e-07	8.49751899756656e-06	1.18840505863846e-06	Adipose - Subcutaneous	MastSum
5_161239378_G_A_b37	5	161239378	288	0.3029	0.009413	0.3995	0.0005162	0.6151	5.036e-08	4.89205817770803e-06	5.55637772745935e-07	Adipose - Subcutaneous	MastSum
5_161242371_C_T_b37	5	161242371	289	0.348	0.002125	0.4445	6.109e-05	0.6464	2.756e-09	2.61080853956482e-07	2.51290009932682e-08	Adipose - Subcutaneous	MastSum
5_165107100_C_T_b37	5	165107100	297	-0.3733	6.287e-06	-0.3772	4.976e-06	-0.2013	0.01613	6.76396196414339e-06	7.57252650347408e-05	Adipose - Subcutaneous	MastSum
5_165107259_C_T_b37	5	165107259	295	-0.3758	5.634e-06	-0.3734	6.438e-06	-0.185	0.0274	9.15983719081712e-06	0.000122317192547167	Adipose - Subcutaneous	MastSum
5_165110741_A_G_b37	5	165110741	283	-0.4111	1.187e-06	-0.3858	5.945e-06	-0.1922	0.02701	4.37419438784567e-06	0.000115515278666574	Adipose - Subcutaneous	MastSum
5_165113336_C_T_b37	5	165113336	284	-0.3994	8.925e-07	-0.3744	5.144e-06	-0.1854	0.02488	3.47759244788486e-06	0.000100614178584457	Adipose - Subcutaneous	MastSum
5_165116535_A_C_b37	5	165116535	287	-0.4111	7.614e-07	-0.3879	3.735e-06	-0.205	0.01539	2.26215689088139e-06	6.17860262615903e-05	Adipose - Subcutaneous	MastSum
5_68365851_C_CATA_b37	5	68365851	279	0.3167	6.159e-05	0.3457	1.02e-05	0.2781	0.0004404	5.16856041005363e-06	1.30363927298041e-05	Adipose - Subcutaneous	MastSum
6_81307527_T_C_b37	6	81307527	296	-0.7442	7.605e-05	-0.7793	3.32e-05	-0.6962	0.0002152	6.99157813700341e-06	1.73101675691679e-05	Adipose - Subcutaneous	MastSum
6_81319865_G_T_b37	6	81319865	297	-0.7197	0.0001635	-0.7747	4.781e-05	-0.7283	0.0001357	9.43067586457315e-06	1.6319789393527e-05	Adipose - Subcutaneous	MastSum
7_34276627_A_G_b37	7	34276627	297	0.3567	4.554e-05	0.4299	7.552e-07	0.3091	0.0004293	1.3893243600819e-06	2.60996674302176e-06	Adipose - Subcutaneous	MastSum
7_90114145_T_C_b37	7	90114145	296	-0.6799	2.213e-05	-0.6049	0.0001687	-0.5852	0.0002741	9.28029204021436e-06	5.41105130714767e-05	Adipose - Subcutaneous	MastSum
9_106722204_G_T_b37	9	106722204	297	0.4281	1.944e-07	0.3561	1.721e-05	0.1925	0.02157	2.8307261622465e-06	0.000192327398272022	Adipose - Subcutaneous	MastSum
1_239127684_C_T_b37	1	239127684	289	0.4946	0.00142	0.5855	0.0001165	0.6416	2.469e-05	7.93286647977055e-06	1.17938476683567e-05	Adipose - Subcutaneous	Myeloid_Sum
1_247900721_CTT_C_b37	1	247900721	297	-0.4287	0.007486	-0.7195	5.624e-06	-0.6879	1.464e-05	3.15996954489587e-06	1.39460397547137e-06	Adipose - Subcutaneous	Myeloid_Sum
1_247900796_C_T_b37	1	247900796	297	-0.4287	0.007486	-0.7195	5.624e-06	-0.6879	1.464e-05	3.15996954489587e-06	1.39460397547137e-06	Adipose - Subcutaneous	Myeloid_Sum
1_247901567_G_T_b37	1	247901567	297	-0.4287	0.007486	-0.7195	5.624e-06	-0.6879	1.464e-05	3.15996954489587e-06	1.39460397547137e-06	Adipose - Subcutaneous	Myeloid_Sum
1_247911757_C_T_b37	1	247911757	295	-0.3984	0.01404	-0.7071	1.002e-05	-0.6575	4.334e-05	9.63806101185153e-06	3.78985864808084e-06	Adipose - Subcutaneous	Myeloid_Sum
1_247912068_G_A_b37	1	247912068	295	-0.3311	0.02541	-0.7258	6.012e-07	-0.625	2.008e-05	2.2488035380956e-06	4.3916517192253e-07	Adipose - Subcutaneous	Myeloid_Sum
1_247985707_T_C_b37	1	247985707	297	-0.3527	0.01471	-0.6545	4.541e-06	-0.5732	6.375e-05	8.09530796224792e-06	2.97015550778038e-06	Adipose - Subcutaneous	Myeloid_Sum
1_247987168_AAAAT_A_b37	1	247987168	296	-0.3494	0.01567	-0.6492	5.104e-06	-0.5674	7.119e-05	9.3227994564046e-06	3.40483588936776e-06	Adipose - Subcutaneous	Myeloid_Sum
1_247987449_A_G_b37	1	247987449	296	-0.3494	0.01567	-0.6492	5.104e-06	-0.5674	7.119e-05	9.3227994564046e-06	3.40483588936776e-06	Adipose - Subcutaneous	Myeloid_Sum
1_247987533_C_T_b37	1	247987533	296	-0.3494	0.01567	-0.6492	5.104e-06	-0.5674	7.119e-05	9.3227994564046e-06	3.40483588936776e-06	Adipose - Subcutaneous	Myeloid_Sum
10_82714182_C_A_b37	10	82714182	296	-0.3348	0.001252	-0.4716	4.562e-06	-0.3468	0.0008125	8.44078885768612e-06	1.37318770528581e-05	Adipose - Subcutaneous	Myeloid_Sum
10_82715404_C_A_b37	10	82715404	297	-0.333	0.001321	-0.4854	2.259e-06	-0.3589	0.0005283	4.99250389786177e-06	6.95563464970897e-06	Adipose - Subcutaneous	Myeloid_Sum
10_82718008_ACT_A_b37	10	82718008	295	-0.353	0.0006715	-0.4949	1.667e-06	-0.3775	0.0002754	2.25426007736749e-06	3.91858812888473e-06	Adipose - Subcutaneous	Myeloid_Sum
10_82718062_G_A_b37	10	82718062	297	-0.333	0.001321	-0.4854	2.259e-06	-0.3589	0.0005283	4.99250389786177e-06	6.95563464970897e-06	Adipose - Subcutaneous	Myeloid_Sum
10_82724979_T_A_b37	10	82724979	296	-0.3357	0.00123	-0.4851	2.424e-06	-0.3636	0.0004493	4.61201063113779e-06	6.58387974455083e-06	Adipose - Subcutaneous	Myeloid_Sum
10_82725473_G_A_b37	10	82725473	294	-0.3255	0.001611	-0.5021	9.966e-07	-0.3668	0.0003839	3.159963602051e-06	3.51206719209512e-06	Adipose - Subcutaneous	Myeloid_Sum
10_82731800_T_C_b37	10	82731800	292	-0.3197	0.002409	-0.4768	4.523e-06	-0.3681	0.0004657	8.81524393351129e-06	9.78258976664989e-06	Adipose - Subcutaneous	Myeloid_Sum
10_82736052_A_G_b37	10	82736052	293	-0.3246	0.002006	-0.4746	4.604e-06	-0.3643	0.0005104	8.50521358123861e-06	1.04464488547743e-05	Adipose - Subcutaneous	Myeloid_Sum
11_122737810_C_T_b37	11	122737810	297	-0.2948	0.006032	-0.4775	6.96e-06	-0.4592	1.577e-05	3.27205336262277e-06	1.65785567056054e-06	Adipose - Subcutaneous	Myeloid_Sum
11_122739717_A_G_b37	11	122739717	278	-0.286	0.00925	-0.4958	4.023e-06	-0.4882	4.742e-06	1.7171495573755e-06	5.78469433770924e-07	Adipose - Subcutaneous	Myeloid_Sum
11_40924796_T_G_b37	11	40924796	292	-0.6574	4.603e-06	-0.5948	4.238e-05	-0.3938	0.006377	4.44871976504091e-06	0.000179006698052717	Adipose - Subcutaneous	Myeloid_Sum
11_40939099_A_C_b37	11	40939099	291	-0.6691	3.799e-06	-0.6246	1.911e-05	-0.4121	0.004625	2.35014133473165e-06	9.1789455556186e-05	Adipose - Subcutaneous	Myeloid_Sum
11_40941609_C_G_b37	11	40941609	291	-0.6691	3.799e-06	-0.6246	1.911e-05	-0.4121	0.004625	2.35014133473165e-06	9.1789455556186e-05	Adipose - Subcutaneous	Myeloid_Sum
11_40949101_T_C_b37	11	40949101	291	-0.6691	3.799e-06	-0.6246	1.911e-05	-0.4121	0.004625	2.35014133473165e-06	9.1789455556186e-05	Adipose - Subcutaneous	Myeloid_Sum
11_40957764_C_T_b37	11	40957764	290	-0.6777	8.23e-06	-0.6391	3.003e-05	-0.4057	0.007399	5.36630270050867e-06	0.000159248030540116	Adipose - Subcutaneous	Myeloid_Sum
11_40960357_C_T_b37	11	40960357	291	-0.7209	3.536e-06	-0.652	3.316e-05	-0.4146	0.008046	3.88817215295069e-06	0.000177637793028315	Adipose - Subcutaneous	Myeloid_Sum
11_40964149_A_G_b37	11	40964149	290	-0.6777	8.23e-06	-0.6391	3.003e-05	-0.4057	0.007399	5.36630270050867e-06	0.000159248030540116	Adipose - Subcutaneous	Myeloid_Sum
11_40966615_T_C_b37	11	40966615	289	-0.6989	1.285e-05	-0.6872	1.762e-05	-0.3948	0.01266	6.67802705905417e-06	0.00015962328251701	Adipose - Subcutaneous	Myeloid_Sum
12_27124528_GATTT_G_b37	12	27124528	294	0.7004	3.003e-05	0.6928	3.044e-05	0.7315	1.075e-05	4.1867412051636e-07	3.19717294460204e-06	Adipose - Subcutaneous	Myeloid_Sum
13_33618347_C_A_b37	13	33618347	296	-0.2881	0.03981	-0.6215	7.041e-06	-0.6397	3.545e-06	3.98768733163349e-06	6.80070827756995e-07	Adipose - Subcutaneous	Myeloid_Sum
15_66860521_T_C_b37	15	66860521	297	0.3437	3.353e-05	0.3499	2.384e-05	0.2397	0.004097	7.12505598330263e-06	9.74416522570945e-05	Adipose - Subcutaneous	Myeloid_Sum
16_78295798_A_C_b37	16	78295798	297	0.4175	5.236e-07	0.2663	0.001579	0.2308	0.006283	8.91623092952007e-06	0.00152984953657232	Adipose - Subcutaneous	Myeloid_Sum
17_66345288_A_G_b37	17	66345288	291	0.7487	7.71e-05	0.6902	0.000255	0.6823	0.0002601	8.8485037902881e-06	7.73060961961509e-05	Adipose - Subcutaneous	Myeloid_Sum
2_11243359_G_C_b37	2	11243359	283	-0.5093	0.00123	-0.6977	5.988e-06	-0.6096	8.382e-05	3.16244654478041e-06	4.13427977746586e-06	Adipose - Subcutaneous	Myeloid_Sum
2_11245328_G_A_b37	2	11245328	297	-0.3993	0.00131	-0.4651	0.0001732	-0.5394	1.222e-05	6.57080994445334e-06	9.81083473277652e-06	Adipose - Subcutaneous	Myeloid_Sum
2_11245864_C_T_b37	2	11245864	297	-0.3865	0.002084	-0.4509	0.0003166	-0.5672	5.098e-06	7.21822375230066e-06	8.33783603581739e-06	Adipose - Subcutaneous	Myeloid_Sum
2_11245869_C_T_b37	2	11245869	297	-0.3865	0.002084	-0.4509	0.0003166	-0.5672	5.098e-06	7.21822375230066e-06	8.33783603581739e-06	Adipose - Subcutaneous	Myeloid_Sum
2_11250721_C_A_b37	2	11250721	297	-0.3865	0.002084	-0.4509	0.0003166	-0.5672	5.098e-06	7.21822375230066e-06	8.33783603581739e-06	Adipose - Subcutaneous	Myeloid_Sum
2_11251497_T_C_b37	2	11251497	294	-0.3817	0.002465	-0.4486	0.0003704	-0.5718	4.864e-06	8.26225093426722e-06	8.90673731621908e-06	Adipose - Subcutaneous	Myeloid_Sum
2_115625915_CT_C_b37	2	115625915	296	-0.2194	0.008307	-0.3751	5.029e-06	-0.3254	7.372e-05	6.91523115649574e-06	3.446250340916e-06	Adipose - Subcutaneous	Myeloid_Sum
2_115627410_C_T_b37	2	115627410	297	-0.2126	0.009686	-0.3803	2.791e-06	-0.3147	0.000116	6.97629453938836e-06	3.17673034067919e-06	Adipose - Subcutaneous	Myeloid_Sum
2_115629886_G_A_b37	2	115629886	296	-0.2521	0.002432	-0.3807	3.172e-06	-0.3517	1.866e-05	1.55469348067857e-06	1.14345692319288e-06	Adipose - Subcutaneous	Myeloid_Sum
2_115635349_C_T_b37	2	115635349	295	-0.2171	0.009357	-0.3719	5.674e-06	-0.3316	5.916e-05	6.98170112040928e-06	3.24650199412542e-06	Adipose - Subcutaneous	Myeloid_Sum
2_115640006_T_A_b37	2	115640006	295	-0.2306	0.005596	-0.3806	3.64e-06	-0.3472	2.597e-05	2.93313005549052e-06	1.51541879108101e-06	Adipose - Subcutaneous	Myeloid_Sum
2_115645908_T_C_b37	2	115645908	295	-0.2186	0.01089	-0.3933	3.415e-06	-0.3999	2.266e-06	1.19707163223562e-06	3.35983617565212e-07	Adipose - Subcutaneous	Myeloid_Sum
2_115647105_C_T_b37	2	115647105	295	-0.2032	0.01782	-0.361	2.022e-05	-0.3844	6.248e-06	5.9376452985778e-06	1.80418150902679e-06	Adipose - Subcutaneous	Myeloid_Sum
2_115652850_A_C_b37	2	115652850	296	-0.2204	0.00941	-0.3818	5.957e-06	-0.3872	4.337e-06	2.00770201253432e-06	6.94324992132659e-07	Adipose - Subcutaneous	Myeloid_Sum
2_242577916_T_C_b37	2	242577916	297	-0.3263	0.003718	-0.4691	2.628e-05	-0.4659	2.991e-05	6.74120734364778e-06	5.41286855838539e-06	Adipose - Subcutaneous	Myeloid_Sum
2_242579813_C_T_b37	2	242579813	296	-0.3337	0.003465	-0.4769	2.49e-05	-0.4863	1.75e-05	4.88863351421901e-06	3.79763103750749e-06	Adipose - Subcutaneous	Myeloid_Sum
2_242583553_G_A_b37	2	242583553	297	-0.3272	0.004002	-0.4828	1.84e-05	-0.4858	1.626e-05	4.36667902423377e-06	3.02954905888761e-06	Adipose - Subcutaneous	Myeloid_Sum
2_242583729_G_C_b37	2	242583729	297	-0.3272	0.004002	-0.4828	1.84e-05	-0.4858	1.626e-05	4.36667902423377e-06	3.02954905888761e-06	Adipose - Subcutaneous	Myeloid_Sum
2_242583952_C_T_b37	2	242583952	297	-0.3209	0.004877	-0.4839	1.845e-05	-0.4779	2.36e-05	5.77127108366016e-06	3.79590265978241e-06	Adipose - Subcutaneous	Myeloid_Sum
2_242584876_T_A_b37	2	242584876	297	-0.3272	0.004002	-0.4828	1.84e-05	-0.4858	1.626e-05	4.36667902423377e-06	3.02954905888761e-06	Adipose - Subcutaneous	Myeloid_Sum
2_49906794_A_G_b37	2	49906794	282	-0.4858	0.0009501	-0.6932	2.223e-06	-0.4579	0.002104	8.26477633777961e-06	1.57876411529908e-05	Adipose - Subcutaneous	Myeloid_Sum
2_49906795_C_T_b37	2	49906795	282	-0.4858	0.0009501	-0.6932	2.223e-06	-0.4579	0.002104	8.26477633777961e-06	1.57876411529908e-05	Adipose - Subcutaneous	Myeloid_Sum
20_39425315_G_A_b37	20	39425315	297	-0.2961	0.03449	-0.6066	1.156e-05	-0.621	7.006e-06	6.5946279771452e-06	1.38084506804283e-06	Adipose - Subcutaneous	Myeloid_Sum
20_52898051_C_T_b37	20	52898051	297	0.3108	0.0001205	0.2388	0.003297	0.4106	2.915e-07	1.39808556063066e-06	6.10755610471199e-06	Adipose - Subcutaneous	Myeloid_Sum
20_56292375_C_T_b37	20	56292375	295	0.3379	3.928e-05	0.3334	5.085e-05	0.2569	0.001872	7.59936581216905e-06	9.59538383227176e-05	Adipose - Subcutaneous	Myeloid_Sum
20_61397104_C_T_b37	20	61397104	290	-0.3057	0.02139	-0.6269	1.374e-06	-0.6813	1.163e-07	2.4965273157158e-07	3.23966812074011e-08	Adipose - Subcutaneous	Myeloid_Sum
20_61397279_C_A_b37	20	61397279	289	-0.2812	0.03813	-0.6581	7.86e-07	-0.6296	1.373e-06	8.43397617139621e-07	1.02512576327468e-07	Adipose - Subcutaneous	Myeloid_Sum
3_32541324_CCA_C_b37	3	32541324	297	-0.4893	3.843e-05	-0.3916	0.001047	-0.5018	2.393e-05	3.92696648711115e-06	4.31680797185502e-05	Adipose - Subcutaneous	Myeloid_Sum
3_32541328_TC_T_b37	3	32541328	297	-0.4893	3.843e-05	-0.3916	0.001047	-0.5018	2.393e-05	3.92696648711115e-06	4.31680797185502e-05	Adipose - Subcutaneous	Myeloid_Sum
4_185700477_G_T_b37	4	185700477	283	0.3645	0.02383	0.771	1.506e-06	0.6205	0.0001423	8.8427527502568e-06	2.4789876052705e-06	Adipose - Subcutaneous	Myeloid_Sum
4_185700481_T_C_b37	4	185700481	283	0.3645	0.02383	0.771	1.506e-06	0.6205	0.0001423	8.8427527502568e-06	2.4789876052705e-06	Adipose - Subcutaneous	Myeloid_Sum
4_28360614_A_G_b37	4	28360614	297	-0.4113	1.043e-06	-0.2531	0.003007	-0.295	0.000524	5.09452213876328e-06	0.000512307931451458	Adipose - Subcutaneous	Myeloid_Sum
4_28786653_A_G_b37	4	28786653	297	0.3927	4.1e-06	0.2475	0.004086	0.3226	0.0001684	6.62648557097352e-06	0.000312665561521825	Adipose - Subcutaneous	Myeloid_Sum
4_28787641_T_C_b37	4	28787641	292	0.4322	2.898e-07	0.2255	0.00812	0.2573	0.002408	9.30104731809452e-06	0.00228763885942735	Adipose - Subcutaneous	Myeloid_Sum
5_102433836_T_C_b37	5	102433836	288	0.2013	0.03607	0.3834	3.242e-05	0.4504	1.243e-06	4.79899923782813e-06	9.07317050302411e-07	Adipose - Subcutaneous	Myeloid_Sum
7_135610409_C_T_b37	7	135610409	295	0.3872	0.0004362	0.4487	3.758e-05	0.427	9.216e-05	4.88997209999838e-06	1.31839290245753e-05	Adipose - Subcutaneous	Myeloid_Sum
7_135620639_A_G_b37	7	135620639	297	0.3832	0.0004436	0.4667	1.71e-05	0.4414	4.918e-05	2.47396767200212e-06	5.63703908619227e-06	Adipose - Subcutaneous	Myeloid_Sum
9_106051193_G_T_b37	9	106051193	287	-0.5495	5.815e-05	-0.4591	0.0006371	-0.6172	3.205e-06	1.41522683149463e-06	9.60180986060948e-06	Adipose - Subcutaneous	Myeloid_Sum
9_106051194_G_GC_b37	9	106051194	287	-0.5612	4.426e-05	-0.4468	0.0009583	-0.6082	5.116e-06	1.8994080871727e-06	1.62397940581889e-05	Adipose - Subcutaneous	Myeloid_Sum
9_106051195_G_C_b37	9	106051195	287	-0.5612	4.426e-05	-0.4468	0.0009583	-0.6082	5.116e-06	1.8994080871727e-06	1.62397940581889e-05	Adipose - Subcutaneous	Myeloid_Sum
9_374410_G_A_b37	9	374410	295	0.3791	7.06e-05	0.3851	4.942e-05	0.3258	0.0006362	5.89701832306295e-06	4.94544065291092e-05	Adipose - Subcutaneous	Myeloid_Sum
9_6259977_G_T_b37	9	6259977	277	0.6325	8.591e-05	0.5434	0.0008534	0.6726	3.06e-05	5.92759595168804e-06	4.42519414923773e-05	Adipose - Subcutaneous	Myeloid_Sum
10_124213239_G_C_b37	10	124213239	290	0.3509	1.89e-05	0.3138	0.0001338	0.2815	0.000738	5.53801440742861e-06	3.43139317423667e-05	Adipose - Subcutaneous	Monocytes
12_100813487_A_G_b37	12	100813487	296	0.2769	0.001073	0.3196	0.000145	0.3533	2.548e-05	7.98274870570726e-06	3.57262014150087e-06	Adipose - Subcutaneous	Monocytes
12_100816758_G_A_b37	12	100816758	294	0.2769	0.001054	0.3202	0.0001473	0.3545	2.341e-05	7.65336398540221e-06	3.40644596075888e-06	Adipose - Subcutaneous	Monocytes
12_100817739_C_T_b37	12	100817739	294	0.2769	0.001054	0.3202	0.0001473	0.3545	2.341e-05	7.65336398540221e-06	3.40644596075888e-06	Adipose - Subcutaneous	Monocytes
12_100819062_G_A_b37	12	100819062	294	0.2769	0.001054	0.3202	0.0001473	0.3545	2.341e-05	7.65336398540221e-06	3.40644596075888e-06	Adipose - Subcutaneous	Monocytes
14_47509566_A_T_b37	14	47509566	291	0.613	1.605e-05	0.6708	2.088e-06	0.3201	0.02577	3.80871855850627e-06	2.26127876891357e-05	Adipose - Subcutaneous	Monocytes
18_1287910_A_T_b37	18	1287910	294	0.3194	0.0001291	0.3527	2.209e-05	0.3888	3.099e-06	4.08509958709985e-07	2.26070882477286e-07	Adipose - Subcutaneous	Monocytes
18_1295476_A_G_b37	18	1295476	297	0.315	0.0001276	0.3365	4.123e-05	0.3467	2.353e-05	1.48011519512515e-06	1.4181752372844e-06	Adipose - Subcutaneous	Monocytes
18_1299488_T_C_b37	18	1299488	288	0.3316	9.546e-05	0.365	1.743e-05	0.3795	7.485e-06	4.82987078039506e-07	3.53539232274391e-07	Adipose - Subcutaneous	Monocytes
18_1300969_G_A_b37	18	1300969	295	0.2934	0.0003833	0.3208	9.949e-05	0.3238	7.45e-05	6.79120779850339e-06	5.7758148950019e-06	Adipose - Subcutaneous	Monocytes
3_16143725_A_T_b37	3	16143725	277	0.3432	0.002183	0.4278	7.826e-05	0.4643	1.707e-05	6.87790921474301e-06	1.769267076783e-06	Adipose - Subcutaneous	Monocytes
3_59620429_T_C_b37	3	59620429	297	-0.3572	4.168e-05	-0.3625	3.172e-05	-0.2789	0.001466	5.6406249572085e-06	2.04544504806289e-05	Adipose - Subcutaneous	Monocytes
3_72314540_G_T_b37	3	72314540	297	0.3707	0.000156	0.4192	1.779e-05	0.3604	0.0002384	3.34603342994791e-06	3.92955457101238e-06	Adipose - Subcutaneous	Monocytes
3_72316676_G_A_b37	3	72316676	295	0.3678	0.0001897	0.4177	2.099e-05	0.3564	0.0002815	4.32321811909758e-06	4.93983335964662e-06	Adipose - Subcutaneous	Monocytes
3_88484631_C_T_b37	3	88484631	297	-0.3221	8.077e-05	-0.3566	1.2e-05	-0.2361	0.004081	7.9741112232062e-06	2.11954453069276e-05	Adipose - Subcutaneous	Monocytes
3_88487465_G_C_b37	3	88487465	278	-0.3495	7.309e-05	-0.3859	1.159e-05	-0.2522	0.004632	7.94310431671842e-06	2.25772817531261e-05	Adipose - Subcutaneous	Monocytes
4_155683204_T_C_b37	4	155683204	280	0.4436	0.0008059	0.4921	0.0001979	0.5864	9.411e-06	4.9820415010826e-06	2.22601458924267e-06	Adipose - Subcutaneous	Monocytes
4_155683278_T_G_b37	4	155683278	282	0.4215	0.00126	0.4701	0.0003217	0.5664	1.47e-05	9.72697177566729e-06	4.23620614063501e-06	Adipose - Subcutaneous	Monocytes
4_155683713_A_G_b37	4	155683713	282	0.4215	0.00126	0.4701	0.0003217	0.5664	1.47e-05	9.72697177566729e-06	4.23620614063501e-06	Adipose - Subcutaneous	Monocytes
4_155683824_T_C_b37	4	155683824	283	0.4381	0.0008305	0.4842	0.0002308	0.5758	1.154e-05	6.01434941591752e-06	2.8500443621188e-06	Adipose - Subcutaneous	Monocytes
4_155683887_A_T_b37	4	155683887	283	0.4238	0.001164	0.4757	0.0002791	0.5704	1.274e-05	8.15137454942007e-06	3.47937169645145e-06	Adipose - Subcutaneous	Monocytes
5_119815158_G_A_b37	5	119815158	295	0.3743	4.001e-05	0.3813	2.75e-05	0.2713	0.003116	7.439695507662e-06	3.11306441367776e-05	Adipose - Subcutaneous	Monocytes
6_134992673_C_A_b37	6	134992673	297	0.6463	0.0001283	0.6884	4.394e-05	0.563	0.0008819	8.90941598123197e-06	1.80441798543431e-05	Adipose - Subcutaneous	Monocytes
6_137417649_T_G_b37	6	137417649	297	0.3279	9.304e-05	0.3592	1.77e-05	0.2628	0.001826	6.98101840734272e-06	1.59269116106764e-05	Adipose - Subcutaneous	Monocytes
7_25464179_G_A_b37	7	25464179	297	-0.4343	2.564e-05	-0.4281	3.377e-05	-0.3479	0.0007996	3.42070083193684e-06	1.40738996620046e-05	Adipose - Subcutaneous	Monocytes
7_37772039_C_G_b37	7	37772039	296	0.347	4.367e-05	0.3496	3.76e-05	0.2898	0.0006365	4.17870199325016e-06	1.29520483087115e-05	Adipose - Subcutaneous	Monocytes
7_37832071_C_T_b37	7	37832071	290	0.3445	7.972e-05	0.344	8.053e-05	0.2974	0.000663	8.26280268446642e-06	2.2492374762648e-05	Adipose - Subcutaneous	Monocytes
7_37832611_C_T_b37	7	37832611	295	0.3796	9.272e-06	0.3865	6.384e-06	0.2783	0.001322	1.18372692784799e-06	6.31678416413128e-06	Adipose - Subcutaneous	Monocytes
7_37837826_C_T_b37	7	37837826	294	0.349	6.029e-05	0.3484	6.203e-05	0.2783	0.001492	9.42210963283749e-06	3.28208470508871e-05	Adipose - Subcutaneous	Monocytes
7_37842065_A_C_b37	7	37842065	291	0.35	6.404e-05	0.3498	6.51e-05	0.2843	0.00125	9.11505957485787e-06	3.00454317081634e-05	Adipose - Subcutaneous	Monocytes
7_37860475_T_C_b37	7	37860475	297	0.3529	2.97e-05	0.36	2.029e-05	0.306	0.0003105	1.8099469588629e-06	5.16328060338218e-06	Adipose - Subcutaneous	Monocytes
7_37863043_A_G_b37	7	37863043	297	0.359	4.594e-05	0.3643	3.511e-05	0.3235	0.0002504	2.63201007070697e-06	6.4972206501473e-06	Adipose - Subcutaneous	Monocytes
7_37864947_A_G_b37	7	37864947	297	0.3605	4.208e-05	0.3674	2.954e-05	0.3279	0.0002022	2.08956799398201e-06	4.97685670335313e-06	Adipose - Subcutaneous	Monocytes
8_134717407_G_T_b37	8	134717407	275	0.3688	0.0001391	0.4438	5.208e-06	0.2763	0.005053	7.67993623011962e-06	1.38266852772858e-05	Adipose - Subcutaneous	Monocytes
8_3486209_A_C_b37	8	3486209	297	-0.411	5.702e-07	-0.3927	1.84e-06	-0.06475	0.4402	2.80941607578251e-06	0.000145028801584884	Adipose - Subcutaneous	Monocytes
8_3487646_T_C_b37	8	3487646	293	-0.4108	1.322e-06	-0.3879	4.163e-06	-0.11	0.2035	4.32149713911847e-06	0.00014954700105703	Adipose - Subcutaneous	Monocytes
8_451698_T_G_b37	8	451698	287	-0.3376	0.002425	-0.4969	7.44e-06	-0.4502	4.996e-05	3.88877231938863e-06	7.30187308047017e-07	Adipose - Subcutaneous	Monocytes
8_9817914_C_G_b37	8	9817914	295	0.412	8.205e-05	0.4613	9.507e-06	0.3619	0.0005411	2.68905550968008e-06	4.48951811206229e-06	Adipose - Subcutaneous	Monocytes
8_9822280_C_G_b37	8	9822280	296	0.5869	0.000177	0.6625	2.165e-05	0.5261	0.0007975	7.0359777133413e-06	1.03445147057416e-05	Adipose - Subcutaneous	Monocytes
8_9823063_A_G_b37	8	9823063	296	0.5869	0.000177	0.6625	2.165e-05	0.5261	0.0007975	7.0359777133413e-06	1.03445147057416e-05	Adipose - Subcutaneous	Monocytes
8_9823872_G_A_b37	8	9823872	297	0.5736	0.0002136	0.6505	2.516e-05	0.5106	0.001009	9.29243131672378e-06	1.34886689573457e-05	Adipose - Subcutaneous	Monocytes
8_9824110_G_T_b37	8	9824110	297	0.5736	0.0002136	0.6505	2.516e-05	0.5106	0.001009	9.29243131672378e-06	1.34886689573457e-05	Adipose - Subcutaneous	Monocytes
8_9824419_T_C_b37	8	9824419	297	0.5362	0.0001878	0.6029	2.517e-05	0.5256	0.0002527	4.45891663908979e-06	5.19738323172274e-06	Adipose - Subcutaneous	Monocytes
8_9825049_A_T_b37	8	9825049	297	0.6034	1.67e-05	0.636	5.464e-06	0.4816	0.0006348	1.02230971193515e-06	3.42024698147558e-06	Adipose - Subcutaneous	Monocytes
8_9825154_G_A_b37	8	9825154	297	0.5736	0.0002136	0.6505	2.516e-05	0.5106	0.001009	9.29243131672378e-06	1.34886689573457e-05	Adipose - Subcutaneous	Monocytes
9_71418068_A_T_b37	9	71418068	295	0.3109	0.006224	0.4114	0.0002774	0.537	1.731e-06	6.96021716483303e-06	8.71800925151484e-07	Adipose - Subcutaneous	Monocytes
9_71444124_G_C_b37	9	71444124	297	0.3085	0.006517	0.4075	0.0003057	0.5326	1.962e-06	7.9283207918206e-06	1.01686425113841e-06	Adipose - Subcutaneous	Monocytes
9_91915190_T_C_b37	9	91915190	295	0.4581	0.0004943	0.4729	0.0003198	0.5669	1.599e-05	6.41670857727506e-06	4.47105285314278e-06	Adipose - Subcutaneous	Monocytes
9_91915248_A_G_b37	9	91915248	296	0.4596	0.0004618	0.4741	0.0003001	0.5708	1.388e-05	5.61994375681443e-06	3.88097943292521e-06	Adipose - Subcutaneous	Monocytes
9_91917734_G_C_b37	9	91917734	293	0.4645	0.0004937	0.4902	0.0002331	0.5826	1.258e-05	4.89545412726065e-06	3.04582864826199e-06	Adipose - Subcutaneous	Monocytes
1_104737865_T_C_b37	1	104737865	296	0.5931	0.0008198	0.7782	1.013e-05	0.5851	0.0009903	4.64282832928288e-07	5.1946177521414e-07	Adipose - Subcutaneous	Lymph_Sum
1_104739407_C_T_b37	1	104739407	296	0.4593	0.005969	0.7312	9.653e-06	0.5738	0.0005681	1.14412281862401e-06	3.05616723115417e-07	Adipose - Subcutaneous	Lymph_Sum
1_104739606_A_T_b37	1	104739606	296	0.4593	0.005969	0.7312	9.653e-06	0.5738	0.0005681	1.14412281862401e-06	3.05616723115417e-07	Adipose - Subcutaneous	Lymph_Sum
1_104740005_C_A_b37	1	104740005	296	0.4593	0.005969	0.7312	9.653e-06	0.5738	0.0005681	1.14412281862401e-06	3.05616723115417e-07	Adipose - Subcutaneous	Lymph_Sum
1_104740329_A_G_b37	1	104740329	297	0.4575	0.006085	0.7335	8.857e-06	0.5733	0.0005604	1.08565945199562e-06	2.79969725331144e-07	Adipose - Subcutaneous	Lymph_Sum
1_104740423_G_A_b37	1	104740423	297	0.4575	0.006085	0.7335	8.857e-06	0.5733	0.0005604	1.08565945199562e-06	2.79969725331144e-07	Adipose - Subcutaneous	Lymph_Sum
1_104740944_G_A_b37	1	104740944	297	0.4575	0.006085	0.7335	8.857e-06	0.5733	0.0005604	1.08565945199562e-06	2.79969725331144e-07	Adipose - Subcutaneous	Lymph_Sum
1_104740956_A_G_b37	1	104740956	297	0.4575	0.006085	0.7335	8.857e-06	0.5733	0.0005604	1.08565945199562e-06	2.79969725331144e-07	Adipose - Subcutaneous	Lymph_Sum
1_104741199_T_C_b37	1	104741199	297	0.4575	0.006085	0.7335	8.857e-06	0.5733	0.0005604	1.08565945199562e-06	2.79969725331144e-07	Adipose - Subcutaneous	Lymph_Sum
1_104741317_A_G_b37	1	104741317	297	0.4575	0.006085	0.7335	8.857e-06	0.5733	0.0005604	1.08565945199562e-06	2.79969725331144e-07	Adipose - Subcutaneous	Lymph_Sum
1_104742102_T_C_b37	1	104742102	297	0.4575	0.006085	0.7335	8.857e-06	0.5733	0.0005604	1.08565945199562e-06	2.79969725331144e-07	Adipose - Subcutaneous	Lymph_Sum
1_104743060_A_G_b37	1	104743060	297	0.4575	0.006085	0.7335	8.857e-06	0.5733	0.0005604	1.08565945199562e-06	2.79969725331144e-07	Adipose - Subcutaneous	Lymph_Sum
1_104743668_T_C_b37	1	104743668	297	0.4575	0.006085	0.7335	8.857e-06	0.5733	0.0005604	1.08565945199562e-06	2.79969725331144e-07	Adipose - Subcutaneous	Lymph_Sum
1_104744224_T_C_b37	1	104744224	297	0.4575	0.006085	0.7335	8.857e-06	0.5733	0.0005604	1.08565945199562e-06	2.79969725331144e-07	Adipose - Subcutaneous	Lymph_Sum
1_104744896_G_A_b37	1	104744896	297	0.4575	0.006085	0.7335	8.857e-06	0.5733	0.0005604	1.08565945199562e-06	2.79969725331144e-07	Adipose - Subcutaneous	Lymph_Sum
1_104745029_A_G_b37	1	104745029	297	0.4575	0.006085	0.7335	8.857e-06	0.5733	0.0005604	1.08565945199562e-06	2.79969725331144e-07	Adipose - Subcutaneous	Lymph_Sum
1_104745813_A_C_b37	1	104745813	295	0.462	0.005568	0.7308	1.014e-05	0.5749	0.0005509	1.10666253356294e-06	3.10620069957798e-07	Adipose - Subcutaneous	Lymph_Sum
1_104747620_T_A_b37	1	104747620	295	0.4697	0.004372	0.7409	6.481e-06	0.5813	0.0004633	6.30283041396483e-07	1.79925206344247e-07	Adipose - Subcutaneous	Lymph_Sum
1_104748705_A_G_b37	1	104748705	297	0.4575	0.006085	0.7335	8.857e-06	0.5733	0.0005604	1.08565945199562e-06	2.79969725331144e-07	Adipose - Subcutaneous	Lymph_Sum
1_104749107_C_A_b37	1	104749107	297	0.4575	0.006085	0.7335	8.857e-06	0.5733	0.0005604	1.08565945199562e-06	2.79969725331144e-07	Adipose - Subcutaneous	Lymph_Sum
1_104749553_C_T_b37	1	104749553	297	0.4575	0.006085	0.7335	8.857e-06	0.5733	0.0005604	1.08565945199562e-06	2.79969725331144e-07	Adipose - Subcutaneous	Lymph_Sum
1_104750580_A_G_b37	1	104750580	297	0.4575	0.006085	0.7335	8.857e-06	0.5733	0.0005604	1.08565945199562e-06	2.79969725331144e-07	Adipose - Subcutaneous	Lymph_Sum
1_104750965_T_C_b37	1	104750965	297	0.4575	0.006085	0.7335	8.857e-06	0.5733	0.0005604	1.08565945199562e-06	2.79969725331144e-07	Adipose - Subcutaneous	Lymph_Sum
1_104751167_A_C_b37	1	104751167	297	0.4575	0.006085	0.7335	8.857e-06	0.5733	0.0005604	1.08565945199562e-06	2.79969725331144e-07	Adipose - Subcutaneous	Lymph_Sum
1_104751572_T_G_b37	1	104751572	297	0.4575	0.006085	0.7335	8.857e-06	0.5733	0.0005604	1.08565945199562e-06	2.79969725331144e-07	Adipose - Subcutaneous	Lymph_Sum
1_104751712_T_G_b37	1	104751712	297	0.4575	0.006085	0.7335	8.857e-06	0.5733	0.0005604	1.08565945199562e-06	2.79969725331144e-07	Adipose - Subcutaneous	Lymph_Sum
1_104753494_T_A_b37	1	104753494	297	0.4575	0.006085	0.7335	8.857e-06	0.5733	0.0005604	1.08565945199562e-06	2.79969725331144e-07	Adipose - Subcutaneous	Lymph_Sum
1_104753587_A_G_b37	1	104753587	297	0.4575	0.006085	0.7335	8.857e-06	0.5733	0.0005604	1.08565945199562e-06	2.79969725331144e-07	Adipose - Subcutaneous	Lymph_Sum
1_104753750_G_A_b37	1	104753750	297	0.4927	0.002803	0.7225	9.779e-06	0.5356	0.001141	1.1106452222851e-06	5.70295694449089e-07	Adipose - Subcutaneous	Lymph_Sum
1_104754479_C_G_b37	1	104754479	296	0.4654	0.005867	0.7225	1.516e-05	0.5914	0.0004381	1.28175284191211e-06	3.61641329091358e-07	Adipose - Subcutaneous	Lymph_Sum
1_104754720_G_A_b37	1	104754720	296	0.4654	0.005867	0.7225	1.516e-05	0.5914	0.0004381	1.28175284191211e-06	3.61641329091358e-07	Adipose - Subcutaneous	Lymph_Sum
1_104755277_C_G_b37	1	104755277	296	0.4654	0.005867	0.7225	1.516e-05	0.5914	0.0004381	1.28175284191211e-06	3.61641329091358e-07	Adipose - Subcutaneous	Lymph_Sum
1_104755883_C_T_b37	1	104755883	296	0.4654	0.005867	0.7225	1.516e-05	0.5914	0.0004381	1.28175284191211e-06	3.61641329091358e-07	Adipose - Subcutaneous	Lymph_Sum
1_104756620_C_T_b37	1	104756620	296	0.4654	0.005867	0.7225	1.516e-05	0.5914	0.0004381	1.28175284191211e-06	3.61641329091358e-07	Adipose - Subcutaneous	Lymph_Sum
1_104757419_T_C_b37	1	104757419	296	0.4654	0.005867	0.7225	1.516e-05	0.5914	0.0004381	1.28175284191211e-06	3.61641329091358e-07	Adipose - Subcutaneous	Lymph_Sum
1_104758071_G_A_b37	1	104758071	296	0.4654	0.005867	0.7225	1.516e-05	0.5914	0.0004381	1.28175284191211e-06	3.61641329091358e-07	Adipose - Subcutaneous	Lymph_Sum
1_104758956_G_T_b37	1	104758956	294	0.4145	0.01624	0.6998	4.293e-05	0.5576	0.001202	9.38165456031075e-06	2.18004853366294e-06	Adipose - Subcutaneous	Lymph_Sum
1_104759219_C_G_b37	1	104759219	296	0.4654	0.005867	0.7225	1.516e-05	0.5914	0.0004381	1.28175284191211e-06	3.61641329091358e-07	Adipose - Subcutaneous	Lymph_Sum
1_104759287_C_T_b37	1	104759287	296	0.4654	0.005867	0.7225	1.516e-05	0.5914	0.0004381	1.28175284191211e-06	3.61641329091358e-07	Adipose - Subcutaneous	Lymph_Sum
1_104759357_G_A_b37	1	104759357	296	0.4654	0.005867	0.7225	1.516e-05	0.5914	0.0004381	1.28175284191211e-06	3.61641329091358e-07	Adipose - Subcutaneous	Lymph_Sum
1_104759544_A_T_b37	1	104759544	296	0.4654	0.005867	0.7225	1.516e-05	0.5914	0.0004381	1.28175284191211e-06	3.61641329091358e-07	Adipose - Subcutaneous	Lymph_Sum
1_104759805_G_C_b37	1	104759805	296	0.4654	0.005867	0.7225	1.516e-05	0.5914	0.0004381	1.28175284191211e-06	3.61641329091358e-07	Adipose - Subcutaneous	Lymph_Sum
1_104760253_G_A_b37	1	104760253	281	0.4481	0.008265	0.6904	4.46e-05	0.5526	0.001001	5.52017021304383e-06	1.9208825494925e-06	Adipose - Subcutaneous	Lymph_Sum
1_104760414_G_A_b37	1	104760414	296	0.4654	0.005867	0.7225	1.516e-05	0.5914	0.0004381	1.28175284191211e-06	3.61641329091358e-07	Adipose - Subcutaneous	Lymph_Sum
1_104760421_A_G_b37	1	104760421	295	0.6201	0.0004579	0.8053	4.864e-06	0.6155	0.0005328	1.30552669629658e-07	1.58051126023607e-07	Adipose - Subcutaneous	Lymph_Sum
1_104761461_T_G_b37	1	104761461	296	0.4654	0.005867	0.7225	1.516e-05	0.5914	0.0004381	1.28175284191211e-06	3.61641329091358e-07	Adipose - Subcutaneous	Lymph_Sum
1_104761834_G_A_b37	1	104761834	296	0.4654	0.005867	0.7225	1.516e-05	0.5914	0.0004381	1.28175284191211e-06	3.61641329091358e-07	Adipose - Subcutaneous	Lymph_Sum
1_104761946_T_C_b37	1	104761946	295	0.4875	0.004352	0.7651	5.692e-06	0.6271	0.0002256	3.60580285117755e-07	8.51313160209655e-08	Adipose - Subcutaneous	Lymph_Sum
1_104764063_T_C_b37	1	104764063	293	0.5891	0.0009024	0.6908	0.0001009	0.5854	0.001025	2.26288129703955e-06	3.99943533815146e-06	Adipose - Subcutaneous	Lymph_Sum
1_104764879_T_G_b37	1	104764879	296	0.4654	0.005867	0.7225	1.516e-05	0.5914	0.0004381	1.28175284191211e-06	3.61641329091358e-07	Adipose - Subcutaneous	Lymph_Sum
1_104764900_A_T_b37	1	104764900	296	0.4654	0.005867	0.7225	1.516e-05	0.5914	0.0004381	1.28175284191211e-06	3.61641329091358e-07	Adipose - Subcutaneous	Lymph_Sum
1_104764950_A_C_b37	1	104764950	296	0.4654	0.005867	0.7225	1.516e-05	0.5914	0.0004381	1.28175284191211e-06	3.61641329091358e-07	Adipose - Subcutaneous	Lymph_Sum
1_104765164_A_G_b37	1	104765164	289	0.4717	0.00535	0.7182	2.018e-05	0.5935	0.0004205	1.41587939078059e-06	4.4847975570791e-07	Adipose - Subcutaneous	Lymph_Sum
1_104765179_G_A_b37	1	104765179	296	0.4654	0.005867	0.7225	1.516e-05	0.5914	0.0004381	1.28175284191211e-06	3.61641329091358e-07	Adipose - Subcutaneous	Lymph_Sum
1_104765380_G_A_b37	1	104765380	283	0.4547	0.007056	0.7161	1.736e-05	0.6536	6.769e-05	4.66770476028816e-07	7.8724683143175e-08	Adipose - Subcutaneous	Lymph_Sum
1_104765629_C_T_b37	1	104765629	296	0.4654	0.005867	0.7225	1.516e-05	0.5914	0.0004381	1.28175284191211e-06	3.61641329091358e-07	Adipose - Subcutaneous	Lymph_Sum
1_104765818_T_C_b37	1	104765818	296	0.4654	0.005867	0.7225	1.516e-05	0.5914	0.0004381	1.28175284191211e-06	3.61641329091358e-07	Adipose - Subcutaneous	Lymph_Sum
1_104765995_T_C_b37	1	104765995	296	0.4654	0.005867	0.7225	1.516e-05	0.5914	0.0004381	1.28175284191211e-06	3.61641329091358e-07	Adipose - Subcutaneous	Lymph_Sum
1_104766172_A_C_b37	1	104766172	296	0.4654	0.005867	0.7225	1.516e-05	0.5914	0.0004381	1.28175284191211e-06	3.61641329091358e-07	Adipose - Subcutaneous	Lymph_Sum
1_104767043_G_A_b37	1	104767043	296	0.4654	0.005867	0.7225	1.516e-05	0.5914	0.0004381	1.28175284191211e-06	3.61641329091358e-07	Adipose - Subcutaneous	Lymph_Sum
1_241997104_G_A_b37	1	241997104	297	-0.2532	0.002047	-0.3312	4.958e-05	-0.2673	0.001121	2.5736996292761e-06	2.32614832578622e-06	Adipose - Subcutaneous	Lymph_Sum
1_241997144_A_C_b37	1	241997144	294	-0.2544	0.002076	-0.3292	5.898e-05	-0.2722	0.0008909	2.50431341125995e-06	2.21483137817994e-06	Adipose - Subcutaneous	Lymph_Sum
10_64649247_G_A_b37	10	64649247	289	0.3267	4.551e-05	0.3599	6.555e-06	0.1293	0.1123	1.16154668297257e-06	2.20026945686557e-05	Adipose - Subcutaneous	Lymph_Sum
10_64652606_C_T_b37	10	64652606	295	0.3439	1.491e-05	0.3667	3.606e-06	0.1331	0.09838	3.47831242845075e-07	1.16868624906499e-05	Adipose - Subcutaneous	Lymph_Sum
10_9431863_A_T_b37	10	9431863	270	0.6397	8.302e-06	0.5058	0.0003452	0.1753	0.2107	7.59149196614202e-06	0.00111632391857368	Adipose - Subcutaneous	Lymph_Sum
11_6965164_AG_A_b37	11	6965164	282	-0.3452	0.0001449	-0.4128	3.707e-06	0.02868	0.7555	5.870767086928e-06	6.96955332457331e-05	Adipose - Subcutaneous	Lymph_Sum
11_6965281_C_T_b37	11	6965281	288	-0.3382	0.0002097	-0.411	4.685e-06	0.03923	0.6698	8.02521248955095e-06	7.68564681957613e-05	Adipose - Subcutaneous	Lymph_Sum
11_6965283_G_T_b37	11	6965283	288	-0.3382	0.0002097	-0.411	4.685e-06	0.03923	0.6698	8.02521248955095e-06	7.68564681957613e-05	Adipose - Subcutaneous	Lymph_Sum
12_28041426_C_T_b37	12	28041426	296	0.3617	4.137e-05	0.3467	8.7e-05	0.1047	0.2414	9.60306834278921e-06	0.000390409705992818	Adipose - Subcutaneous	Lymph_Sum
14_34051723_T_C_b37	14	34051723	285	-0.4754	7.328e-05	-0.5049	2.268e-05	-0.1311	0.2702	6.26844517964484e-06	0.000136489634475617	Adipose - Subcutaneous	Lymph_Sum
14_49029120_A_T_b37	14	49029120	297	0.2292	0.01502	0.4247	5.046e-06	0.2656	0.004765	5.44391005168867e-06	1.11781423588529e-06	Adipose - Subcutaneous	Lymph_Sum
21_20674996_CAT_C_b37	21	20674996	282	-0.2659	0.00273	-0.2531	0.004416	-0.3545	6.746e-05	9.20187912130647e-06	1.00422691845724e-05	Adipose - Subcutaneous	Lymph_Sum
4_133862954_A_G_b37	4	133862954	297	0.3316	2.178e-05	0.2829	0.0003089	0.1362	0.08512	7.33587898490938e-06	0.000472482872119332	Adipose - Subcutaneous	Lymph_Sum
4_133864779_T_C_b37	4	133864779	297	0.3316	2.178e-05	0.2829	0.0003089	0.1362	0.08512	7.33587898490938e-06	0.000472482872119332	Adipose - Subcutaneous	Lymph_Sum
4_28756026_T_C_b37	4	28756026	293	-0.4132	2.1e-06	-0.3111	0.0004029	0.01757	0.844	8.46052636225624e-06	0.00404657776973531	Adipose - Subcutaneous	Lymph_Sum
4_28757710_T_G_b37	4	28757710	296	-0.4354	2.385e-07	-0.2898	0.0006738	0.03517	0.6835	2.51556646776247e-06	0.00519917990945332	Adipose - Subcutaneous	Lymph_Sum
4_28758097_C_T_b37	4	28758097	297	-0.4319	4.588e-07	-0.3367	9.729e-05	-0.001769	0.9839	1.38563425402996e-06	0.0014061601397846	Adipose - Subcutaneous	Lymph_Sum
4_28765818_G_A_b37	4	28765818	296	-0.4291	6.618e-07	-0.3287	0.0001566	0.002245	0.9797	2.39027502260122e-06	0.00208731644432772	Adipose - Subcutaneous	Lymph_Sum
4_28766459_A_T_b37	4	28766459	296	-0.4291	6.618e-07	-0.3287	0.0001566	0.002245	0.9797	2.39027502260122e-06	0.00208731644432772	Adipose - Subcutaneous	Lymph_Sum
4_28766657_G_C_b37	4	28766657	296	-0.4291	6.618e-07	-0.3287	0.0001566	0.002245	0.9797	2.39027502260122e-06	0.00208731644432772	Adipose - Subcutaneous	Lymph_Sum
4_28769118_G_A_b37	4	28769118	296	-0.4343	4.034e-07	-0.3342	0.000109	0.001173	0.9893	1.3770323840857e-06	0.00155393447430062	Adipose - Subcutaneous	Lymph_Sum
4_28771034_G_A_b37	4	28771034	294	-0.4308	5.111e-07	-0.3304	0.0001319	-0.001517	0.9861	1.81485809369181e-06	0.0018181202443401	Adipose - Subcutaneous	Lymph_Sum
4_28775436_A_T_b37	4	28775436	296	-0.4261	8.016e-07	-0.3185	0.0002524	0.01098	0.9009	3.49501353065211e-06	0.00289763618543705	Adipose - Subcutaneous	Lymph_Sum
4_28780231_A_G_b37	4	28780231	297	-0.4396	1.766e-07	-0.3057	0.0003333	0.03096	0.7192	1.35284626733941e-06	0.00302763360921042	Adipose - Subcutaneous	Lymph_Sum
4_28787641_T_C_b37	4	28787641	292	-0.4322	2.898e-07	-0.2816	0.001039	0.0607	0.4781	2.998694579503e-06	0.00553379688506823	Adipose - Subcutaneous	Lymph_Sum
4_84646808_A_G_b37	4	84646808	281	-0.3582	3.883e-05	-0.3873	1.147e-05	-0.02206	0.8039	5.41358285176643e-06	0.000193592361388992	Adipose - Subcutaneous	Lymph_Sum
5_115363281_T_G_b37	5	115363281	297	0.6011	2.667e-05	0.5647	8.207e-05	0.1511	0.2978	7.97615317137717e-06	0.000444068857213489	Adipose - Subcutaneous	Lymph_Sum
5_115364344_T_C_b37	5	115364344	297	0.6011	2.667e-05	0.5647	8.207e-05	0.1511	0.2978	7.97615317137717e-06	0.000444068857213489	Adipose - Subcutaneous	Lymph_Sum
5_115365826_A_G_b37	5	115365826	296	0.5865	3.404e-05	0.5462	0.0001163	0.1998	0.1631	7.92753511275144e-06	0.000358036780361953	Adipose - Subcutaneous	Lymph_Sum
6_51348916_C_G_b37	6	51348916	290	0.3269	0.0002565	0.4017	5.671e-06	0.05746	0.5208	8.7896619244539e-06	7.29538566569848e-05	Adipose - Subcutaneous	Lymph_Sum
7_101193639_G_A_b37	7	101193639	295	-0.4582	1.811e-05	-0.4131	0.000125	-0.2254	0.03794	2.14388350869957e-06	0.000109568622856836	Adipose - Subcutaneous	Lymph_Sum
9_101010704_G_T_b37	9	101010704	297	0.5252	4.027e-05	0.5192	4.969e-05	0.1799	0.165	5.13679838772902e-06	0.000175100546275312	Adipose - Subcutaneous	Lymph_Sum
9_101027782_G_A_b37	9	101027782	294	0.5552	3.775e-05	0.5814	1.822e-05	0.2192	0.1092	1.96485363058573e-06	5.19253947878802e-05	Adipose - Subcutaneous	Lymph_Sum
9_101029341_G_A_b37	9	101029341	295	0.5628	3.326e-05	0.5821	1.715e-05	0.2116	0.124	1.88958503516206e-06	5.49905727726148e-05	Adipose - Subcutaneous	Lymph_Sum
9_101030796_G_A_b37	9	101030796	295	0.5628	3.326e-05	0.5821	1.715e-05	0.2116	0.124	1.88958503516206e-06	5.49905727726148e-05	Adipose - Subcutaneous	Lymph_Sum
9_101031269_A_G_b37	9	101031269	296	0.5566	4.292e-05	0.5771	2.074e-05	0.211	0.1244	2.528889698709e-06	6.49462861993192e-05	Adipose - Subcutaneous	Lymph_Sum
9_101033233_G_T_b37	9	101033233	296	0.5566	4.292e-05	0.5771	2.074e-05	0.211	0.1244	2.528889698709e-06	6.49462861993192e-05	Adipose - Subcutaneous	Lymph_Sum
9_101035988_C_T_b37	9	101035988	297	0.5627	3.103e-05	0.5919	1.141e-05	0.2318	0.09001	1.12432383362194e-06	2.93463029460898e-05	Adipose - Subcutaneous	Lymph_Sum
9_101036117_G_C_b37	9	101036117	297	0.5627	3.103e-05	0.5919	1.141e-05	0.2318	0.09001	1.12432383362194e-06	2.93463029460898e-05	Adipose - Subcutaneous	Lymph_Sum
9_101036725_C_A_b37	9	101036725	297	0.5627	3.103e-05	0.5919	1.141e-05	0.2318	0.09001	1.12432383362194e-06	2.93463029460898e-05	Adipose - Subcutaneous	Lymph_Sum
9_101037212_C_A_b37	9	101037212	297	0.5627	3.103e-05	0.5919	1.141e-05	0.2318	0.09001	1.12432383362194e-06	2.93463029460898e-05	Adipose - Subcutaneous	Lymph_Sum
9_101037309_G_A_b37	9	101037309	297	0.5627	3.103e-05	0.5919	1.141e-05	0.2318	0.09001	1.12432383362194e-06	2.93463029460898e-05	Adipose - Subcutaneous	Lymph_Sum
9_101037585_A_T_b37	9	101037585	297	0.5627	3.103e-05	0.5919	1.141e-05	0.2318	0.09001	1.12432383362194e-06	2.93463029460898e-05	Adipose - Subcutaneous	Lymph_Sum
9_101037787_A_G_b37	9	101037787	297	0.5627	3.103e-05	0.5919	1.141e-05	0.2318	0.09001	1.12432383362194e-06	2.93463029460898e-05	Adipose - Subcutaneous	Lymph_Sum
9_101037791_A_G_b37	9	101037791	297	0.5627	3.103e-05	0.5919	1.141e-05	0.2318	0.09001	1.12432383362194e-06	2.93463029460898e-05	Adipose - Subcutaneous	Lymph_Sum
9_101038523_T_C_b37	9	101038523	297	0.5627	3.103e-05	0.5919	1.141e-05	0.2318	0.09001	1.12432383362194e-06	2.93463029460898e-05	Adipose - Subcutaneous	Lymph_Sum
9_101040927_C_T_b37	9	101040927	297	0.5627	3.103e-05	0.5919	1.141e-05	0.2318	0.09001	1.12432383362194e-06	2.93463029460898e-05	Adipose - Subcutaneous	Lymph_Sum
9_101041325_C_A_b37	9	101041325	297	0.5627	3.103e-05	0.5919	1.141e-05	0.2318	0.09001	1.12432383362194e-06	2.93463029460898e-05	Adipose - Subcutaneous	Lymph_Sum
9_101042715_G_A_b37	9	101042715	297	0.5627	3.103e-05	0.5919	1.141e-05	0.2318	0.09001	1.12432383362194e-06	2.93463029460898e-05	Adipose - Subcutaneous	Lymph_Sum
9_101044098_C_G_b37	9	101044098	296	0.5573	4.2e-05	0.5843	1.685e-05	0.2143	0.119	2.11668088758395e-06	5.22743123640956e-05	Adipose - Subcutaneous	Lymph_Sum
9_101046441_T_C_b37	9	101046441	297	0.4034	0.0001577	0.4372	4.058e-05	0.227	0.03494	3.99030401681682e-06	3.87710486157755e-05	Adipose - Subcutaneous	Lymph_Sum
9_101046691_G_T_b37	9	101046691	296	0.4009	0.0001836	0.4321	5.262e-05	0.217	0.04405	6.05417189778536e-06	5.92247950292549e-05	Adipose - Subcutaneous	Lymph_Sum
9_101046697_G_A_b37	9	101046697	296	0.4009	0.0001836	0.4321	5.262e-05	0.217	0.04405	6.05417189778536e-06	5.92247950292549e-05	Adipose - Subcutaneous	Lymph_Sum
9_101047011_T_C_b37	9	101047011	295	0.5184	0.0001283	0.5578	4.096e-05	0.1968	0.1545	9.1919927304794e-06	0.000140299147404655	Adipose - Subcutaneous	Lymph_Sum
9_101048041_G_T_b37	9	101048041	290	0.5393	7.326e-05	0.5711	2.868e-05	0.2192	0.1117	4.11758185994054e-06	7.82343139767419e-05	Adipose - Subcutaneous	Lymph_Sum
1_108354461_A_G_b37	1	108354461	180	0.6631	0.0005069	0.7888	3.59e-05	0.8701	2.941e-06	3.35091997641802e-06	1.42520454803974e-06	Adipose - Visceral (Omentum)	T cells CD8
1_246141452_G_A_b37	1	246141452	190	0.6616	0.0001336	0.7173	3.385e-05	0.7189	3.151e-05	5.13259442844684e-06	5.81481287186696e-06	Adipose - Visceral (Omentum)	T cells CD8
1_88746525_C_T_b37	1	88746525	191	0.514	0.0001418	0.5877	1.23e-05	0.5174	0.0001355	6.39648333539759e-06	7.62538268941381e-06	Adipose - Visceral (Omentum)	T cells CD8
1_88788437_C_G_b37	1	88788437	193	0.4913	0.0002472	0.5805	1.29e-05	0.5183	0.0001071	7.50757557834989e-06	6.80439354398769e-06	Adipose - Visceral (Omentum)	T cells CD8
1_88792922_G_T_b37	1	88792922	193	0.4183	0.0006911	0.5618	3.93e-06	0.4904	6.305e-05	5.55991352596466e-06	2.39464131436542e-06	Adipose - Visceral (Omentum)	T cells CD8
16_76835642_C_G_b37	16	76835642	187	-0.4241	2.082e-05	-0.4192	3.007e-05	-0.3355	0.0009897	9.72710324512476e-06	4.37923917054351e-05	Adipose - Visceral (Omentum)	T cells CD8
17_67636922_A_G_b37	17	67636922	190	0.5516	9.674e-06	0.5895	2.107e-06	0.4364	0.0004676	1.57971932946221e-06	5.54111785212295e-06	Adipose - Visceral (Omentum)	T cells CD8
18_62719849_A_G_b37	18	62719849	192	0.9289	1.59e-05	0.8022	0.0002141	0.8099	0.0001905	9.92171538274778e-06	5.29993880123681e-05	Adipose - Visceral (Omentum)	T cells CD8
2_57423100_C_T_b37	2	57423100	178	-0.5321	0.0009389	-0.7066	8.196e-06	-0.6403	3.027e-05	6.35632481128789e-06	2.39644166672587e-06	Adipose - Visceral (Omentum)	T cells CD8
2_57424145_C_T_b37	2	57424145	177	-0.5377	0.0008511	-0.711	7.662e-06	-0.6406	3.214e-05	6.07087172245086e-06	2.38563984050441e-06	Adipose - Visceral (Omentum)	T cells CD8
20_18846050_TG_T_b37	20	18846050	192	-0.8977	2.028e-05	-0.9907	2.251e-06	-0.7323	0.0005641	2.436398470862e-06	6.46445039697143e-06	Adipose - Visceral (Omentum)	T cells CD8
20_18852497_C_A_b37	20	18852497	193	-0.8681	2.669e-05	-0.9536	3.547e-06	-0.7098	0.0006564	3.57614520991671e-06	9.34137417087244e-06	Adipose - Visceral (Omentum)	T cells CD8
20_18865090_T_C_b37	20	18865090	193	-0.8681	2.669e-05	-0.9536	3.547e-06	-0.7098	0.0006564	3.57614520991671e-06	9.34137417087244e-06	Adipose - Visceral (Omentum)	T cells CD8
20_18865560_T_C_b37	20	18865560	193	-0.8681	2.669e-05	-0.9536	3.547e-06	-0.7098	0.0006564	3.57614520991671e-06	9.34137417087244e-06	Adipose - Visceral (Omentum)	T cells CD8
20_5412723_C_A_b37	20	5412723	177	-0.4879	6.157e-06	-0.4421	4.647e-05	-0.3348	0.002267	9.92255531712099e-06	9.41032342868335e-05	Adipose - Visceral (Omentum)	T cells CD8
3_153388774_T_C_b37	3	153388774	191	0.5928	1.907e-06	0.5344	1.99e-05	0.3401	0.007193	6.8103799244385e-06	0.000113264228040824	Adipose - Visceral (Omentum)	T cells CD8
3_153389000_C_G_b37	3	153389000	191	0.5928	1.907e-06	0.5344	1.99e-05	0.3401	0.007193	6.8103799244385e-06	0.000113264228040824	Adipose - Visceral (Omentum)	T cells CD8
3_153390107_A_G_b37	3	153390107	193	0.5962	2.077e-06	0.5444	1.619e-05	0.3376	0.008446	6.9288682360826e-06	0.000110175600827402	Adipose - Visceral (Omentum)	T cells CD8
3_153391305_A_G_b37	3	153391305	190	0.611	1.51e-06	0.5484	1.807e-05	0.3667	0.004482	4.80212080155878e-06	8.02683330641251e-05	Adipose - Visceral (Omentum)	T cells CD8
3_153391375_G_C_b37	3	153391375	190	0.611	1.51e-06	0.5484	1.807e-05	0.3667	0.004482	4.80212080155878e-06	8.02683330641251e-05	Adipose - Visceral (Omentum)	T cells CD8
3_153392347_T_C_b37	3	153392347	193	0.6217	6.808e-07	0.5655	7.053e-06	0.355	0.005532	2.46956692580713e-06	5.15957740175291e-05	Adipose - Visceral (Omentum)	T cells CD8
3_153400454_C_G_b37	3	153400454	183	0.516	1.579e-06	0.4716	1.12e-05	0.2366	0.03108	9.23339591943224e-06	0.000193740228326235	Adipose - Visceral (Omentum)	T cells CD8
3_156397174_C_T_b37	3	156397174	191	-0.3946	0.0001048	-0.4615	4.976e-06	-0.3497	0.000616	7.31017946968829e-06	1.103836080672e-05	Adipose - Visceral (Omentum)	T cells CD8
3_156423072_A_T_b37	3	156423072	187	-0.4102	0.0001168	-0.4952	2.799e-06	-0.3639	0.0007375	6.4523905002727e-06	8.68322551862294e-06	Adipose - Visceral (Omentum)	T cells CD8
3_156430628_C_T_b37	3	156430628	190	-0.4032	7.819e-05	-0.4675	3.947e-06	-0.3498	0.0007034	6.16434781794537e-06	1.03946777600059e-05	Adipose - Visceral (Omentum)	T cells CD8
3_156440186_C_G_b37	3	156440186	192	-0.427	1.775e-05	-0.4575	3.927e-06	-0.3233	0.00129	4.20040291692996e-06	1.4972643274998e-05	Adipose - Visceral (Omentum)	T cells CD8
3_156441614_T_C_b37	3	156441614	193	-0.4228	1.572e-05	-0.4407	6.443e-06	-0.3005	0.002429	6.50926329709588e-06	2.96697244061226e-05	Adipose - Visceral (Omentum)	T cells CD8
3_156444383_T_C_b37	3	156444383	193	-0.4196	1.599e-05	-0.438	6.375e-06	-0.2999	0.002314	6.39117590383717e-06	2.86257069894093e-05	Adipose - Visceral (Omentum)	T cells CD8
3_156451839_T_C_b37	3	156451839	191	-0.4115	2.51e-05	-0.4371	7.746e-06	-0.3137	0.00145	6.90659047422741e-06	2.42658178571536e-05	Adipose - Visceral (Omentum)	T cells CD8
3_156465769_G_A_b37	3	156465769	190	-0.4128	3.572e-05	-0.4329	1.176e-05	-0.3325	0.0009013	7.85175043655766e-06	2.34281257795432e-05	Adipose - Visceral (Omentum)	T cells CD8
3_4025464_A_G_b37	3	4025464	193	0.3805	0.001272	0.5385	3.726e-06	0.4668	6.848e-05	7.3429884116985e-06	2.43770425166494e-06	Adipose - Visceral (Omentum)	T cells CD8
3_4509594_A_G_b37	3	4509594	188	0.8465	0.0002403	1.045	4.6e-06	0.9147	7.68e-05	4.09653364604294e-06	2.97100299081573e-06	Adipose - Visceral (Omentum)	T cells CD8
3_4509643_G_C_b37	3	4509643	188	0.8465	0.0002403	1.045	4.6e-06	0.9147	7.68e-05	4.09653364604294e-06	2.97100299081573e-06	Adipose - Visceral (Omentum)	T cells CD8
6_19850718_A_T_b37	6	19850718	192	0.4813	0.0008696	0.6155	1.775e-05	0.5991	2.888e-05	8.42965717160236e-06	3.72548189979233e-06	Adipose - Visceral (Omentum)	T cells CD8
6_19855613_T_C_b37	6	19855613	193	0.5466	0.0002131	0.6317	1.661e-05	0.5978	4.823e-05	5.55240768574234e-06	4.88662079679818e-06	Adipose - Visceral (Omentum)	T cells CD8
6_19871393_C_T_b37	6	19871393	193	0.5366	0.0003894	0.6401	2.026e-05	0.6461	1.676e-05	4.96809340608511e-06	2.90029816483804e-06	Adipose - Visceral (Omentum)	T cells CD8
6_22477364_T_C_b37	6	22477364	191	-1.084	4.546e-06	-1.024	1.513e-05	-0.6694	0.005153	7.62960967732011e-06	7.84413561889798e-05	Adipose - Visceral (Omentum)	T cells CD8
6_22484418_A_G_b37	6	22484418	191	-1.084	4.546e-06	-1.024	1.513e-05	-0.6694	0.005153	7.62960967732011e-06	7.84413561889798e-05	Adipose - Visceral (Omentum)	T cells CD8
6_22496781_A_C_b37	6	22496781	191	-1.084	4.546e-06	-1.024	1.513e-05	-0.6694	0.005153	7.62960967732011e-06	7.84413561889798e-05	Adipose - Visceral (Omentum)	T cells CD8
6_22504748_A_C_b37	6	22504748	193	-1.081	4.551e-06	-1.025	1.465e-05	-0.6755	0.004863	7.33971672540628e-06	7.42776293717065e-05	Adipose - Visceral (Omentum)	T cells CD8
7_144511069_A_G_b37	7	144511069	191	0.6688	0.0004656	0.8713	4.308e-06	0.7616	7.277e-05	5.18651065392254e-06	2.76283001354904e-06	Adipose - Visceral (Omentum)	T cells CD8
7_144513294_G_GA_b37	7	144513294	191	0.6688	0.0004656	0.8713	4.308e-06	0.7616	7.277e-05	5.18651065392254e-06	2.76283001354904e-06	Adipose - Visceral (Omentum)	T cells CD8
7_144517105_G_T_b37	7	144517105	191	0.6688	0.0004656	0.8713	4.308e-06	0.7616	7.277e-05	5.18651065392254e-06	2.76283001354904e-06	Adipose - Visceral (Omentum)	T cells CD8
8_96176196_A_G_b37	8	96176196	193	-0.5102	1.801e-05	-0.6005	3.445e-07	-0.5569	2.551e-06	9.64197980303215e-08	7.70428173715424e-08	Adipose - Visceral (Omentum)	T cells CD8
9_92067803_A_G_b37	9	92067803	193	0.3189	0.003323	0.4173	0.0001073	0.5147	1.37e-06	8.77177660883808e-06	1.743099257653e-06	Adipose - Visceral (Omentum)	T cells CD8
1_74000243_G_A_b37	1	74000243	192	0.4754	0.0003007	0.6074	3.139e-06	0.3477	0.008918	7.36352164340442e-06	2.1114405965725e-05	Adipose - Visceral (Omentum)	CD4_Tcells
1_74000649_C_T_b37	1	74000649	192	0.4754	0.0003007	0.6074	3.139e-06	0.3477	0.008918	7.36352164340442e-06	2.1114405965725e-05	Adipose - Visceral (Omentum)	CD4_Tcells
1_99750643_TAAC_T_b37	1	99750643	191	0.6388	0.0009788	0.8299	1.549e-05	0.6665	0.0006177	7.77369310237802e-06	1.04033405011986e-05	Adipose - Visceral (Omentum)	CD4_Tcells
11_129081028_T_A_b37	11	129081028	189	-0.3434	0.001549	-0.494	3.775e-06	-0.3657	0.0007696	5.35573154013517e-06	4.73518815512256e-06	Adipose - Visceral (Omentum)	CD4_Tcells
11_60289291_T_C_b37	11	60289291	193	-0.5035	0.001113	-0.6745	9.927e-06	-0.5313	0.0005683	6.34425385771858e-06	7.34054224318644e-06	Adipose - Visceral (Omentum)	CD4_Tcells
11_60289473_G_T_b37	11	60289473	193	-0.5035	0.001113	-0.6745	9.927e-06	-0.5313	0.0005683	6.34425385771858e-06	7.34054224318644e-06	Adipose - Visceral (Omentum)	CD4_Tcells
11_60290223_G_T_b37	11	60290223	193	-0.5035	0.001113	-0.6745	9.927e-06	-0.5313	0.0005683	6.34425385771858e-06	7.34054224318644e-06	Adipose - Visceral (Omentum)	CD4_Tcells
11_60290348_C_T_b37	11	60290348	193	-0.5035	0.001113	-0.6745	9.927e-06	-0.5313	0.0005683	6.34425385771858e-06	7.34054224318644e-06	Adipose - Visceral (Omentum)	CD4_Tcells
11_60290352_T_C_b37	11	60290352	193	-0.5035	0.001113	-0.6745	9.927e-06	-0.5313	0.0005683	6.34425385771858e-06	7.34054224318644e-06	Adipose - Visceral (Omentum)	CD4_Tcells
11_60290960_A_G_b37	11	60290960	193	-0.5035	0.001113	-0.6745	9.927e-06	-0.5313	0.0005683	6.34425385771858e-06	7.34054224318644e-06	Adipose - Visceral (Omentum)	CD4_Tcells
11_60291548_A_G_b37	11	60291548	193	-0.5035	0.001113	-0.6745	9.927e-06	-0.5313	0.0005683	6.34425385771858e-06	7.34054224318644e-06	Adipose - Visceral (Omentum)	CD4_Tcells
11_60292172_C_G_b37	11	60292172	193	-0.5035	0.001113	-0.6745	9.927e-06	-0.5313	0.0005683	6.34425385771858e-06	7.34054224318644e-06	Adipose - Visceral (Omentum)	CD4_Tcells
11_60294184_C_A_b37	11	60294184	193	-0.5035	0.001113	-0.6745	9.927e-06	-0.5313	0.0005683	6.34425385771858e-06	7.34054224318644e-06	Adipose - Visceral (Omentum)	CD4_Tcells
11_60295202_C_G_b37	11	60295202	191	-0.5264	0.0007755	-0.6955	7.224e-06	-0.5273	0.0007686	5.23679848045116e-06	7.26374100606625e-06	Adipose - Visceral (Omentum)	CD4_Tcells
11_60295234_A_G_b37	11	60295234	186	-0.5315	0.0009067	-0.6778	1.858e-05	-0.5578	0.000462	7.07597092420716e-06	9.68421531967319e-06	Adipose - Visceral (Omentum)	CD4_Tcells
11_60295643_ACT_A_b37	11	60295643	191	-0.5281	0.0006527	-0.6825	1.047e-05	-0.5193	0.0009305	6.3851264262919e-06	1.05279064834631e-05	Adipose - Visceral (Omentum)	CD4_Tcells
11_60295986_A_T_b37	11	60295986	193	-0.5035	0.001113	-0.6745	9.927e-06	-0.5313	0.0005683	6.34425385771858e-06	7.34054224318644e-06	Adipose - Visceral (Omentum)	CD4_Tcells
11_60298443_A_C_b37	11	60298443	193	-0.5035	0.001113	-0.6745	9.927e-06	-0.5313	0.0005683	6.34425385771858e-06	7.34054224318644e-06	Adipose - Visceral (Omentum)	CD4_Tcells
11_60298541_T_C_b37	11	60298541	193	-0.5035	0.001113	-0.6745	9.927e-06	-0.5313	0.0005683	6.34425385771858e-06	7.34054224318644e-06	Adipose - Visceral (Omentum)	CD4_Tcells
11_60298564_C_T_b37	11	60298564	193	-0.5035	0.001113	-0.6745	9.927e-06	-0.5313	0.0005683	6.34425385771858e-06	7.34054224318644e-06	Adipose - Visceral (Omentum)	CD4_Tcells
11_60298660_A_T_b37	11	60298660	193	-0.5035	0.001113	-0.6745	9.927e-06	-0.5313	0.0005683	6.34425385771858e-06	7.34054224318644e-06	Adipose - Visceral (Omentum)	CD4_Tcells
11_60298745_A_G_b37	11	60298745	193	-0.5035	0.001113	-0.6745	9.927e-06	-0.5313	0.0005683	6.34425385771858e-06	7.34054224318644e-06	Adipose - Visceral (Omentum)	CD4_Tcells
11_60299129_C_T_b37	11	60299129	193	-0.5035	0.001113	-0.6745	9.927e-06	-0.5313	0.0005683	6.34425385771858e-06	7.34054224318644e-06	Adipose - Visceral (Omentum)	CD4_Tcells
11_60299330_G_A_b37	11	60299330	193	-0.5035	0.001113	-0.6745	9.927e-06	-0.5313	0.0005683	6.34425385771858e-06	7.34054224318644e-06	Adipose - Visceral (Omentum)	CD4_Tcells
11_60306767_G_A_b37	11	60306767	193	-0.5035	0.001113	-0.6745	9.927e-06	-0.5313	0.0005683	6.34425385771858e-06	7.34054224318644e-06	Adipose - Visceral (Omentum)	CD4_Tcells
11_60306877_T_A_b37	11	60306877	193	-0.5035	0.001113	-0.6745	9.927e-06	-0.5313	0.0005683	6.34425385771858e-06	7.34054224318644e-06	Adipose - Visceral (Omentum)	CD4_Tcells
11_60308039_T_C_b37	11	60308039	192	-0.5054	0.001107	-0.6679	1.21e-05	-0.522	0.0006839	7.68689664053462e-06	9.45289098700997e-06	Adipose - Visceral (Omentum)	CD4_Tcells
11_60308202_A_T_b37	11	60308202	190	-0.52	0.0007934	-0.659	1.587e-05	-0.5011	0.001132	9.62203884784661e-06	1.57624531057045e-05	Adipose - Visceral (Omentum)	CD4_Tcells
11_60309071_C_G_b37	11	60309071	191	-0.5033	0.001201	-0.6631	1.44e-05	-0.5169	0.0007847	9.38530731285713e-06	1.16100161774677e-05	Adipose - Visceral (Omentum)	CD4_Tcells
11_60312462_G_A_b37	11	60312462	192	-0.6336	0.000109	-0.7249	8.081e-06	-0.4139	0.01229	8.36743934890945e-06	4.85887624212348e-05	Adipose - Visceral (Omentum)	CD4_Tcells
14_34183510_AT_A_b37	14	34183510	190	0.506	8.058e-06	0.4246	0.0001916	0.3296	0.003987	6.28054274745019e-06	0.000185317085841928	Adipose - Visceral (Omentum)	CD4_Tcells
21_23948818_C_T_b37	21	23948818	189	0.6489	3.956e-08	0.419	0.00052	0.1396	0.2545	5.78416255120692e-06	0.00527861298421126	Adipose - Visceral (Omentum)	CD4_Tcells
3_117353284_A_G_b37	3	117353284	193	-0.6642	1.81e-05	-0.7124	3.921e-06	-0.214	0.1763	9.00600129544416e-06	0.000173580178086542	Adipose - Visceral (Omentum)	CD4_Tcells
3_117359448_G_T_b37	3	117359448	193	-0.6911	1.577e-05	-0.7455	2.909e-06	-0.2187	0.1813	7.31869116998967e-06	0.000145384896881942	Adipose - Visceral (Omentum)	CD4_Tcells
3_117416832_C_CT_b37	3	117416832	171	-0.524	1.436e-05	-0.5432	7.979e-06	-0.3226	0.008163	2.40650370160832e-06	3.68157887551682e-05	Adipose - Visceral (Omentum)	CD4_Tcells
3_117416967_C_A_b37	3	117416967	190	-0.5634	2.923e-05	-0.6012	7.269e-06	-0.3939	0.003832	2.24224629995715e-06	2.10453773656687e-05	Adipose - Visceral (Omentum)	CD4_Tcells
3_117420673_A_G_b37	3	117420673	193	-0.637	5.71e-05	-0.8164	1.672e-07	-0.3849	0.01645	9.68070474630792e-07	4.5669003770255e-06	Adipose - Visceral (Omentum)	CD4_Tcells
7_26448906_C_T_b37	7	26448906	188	-0.8851	0.0005633	-1.139	5.072e-06	-0.871	0.0007831	3.75289202013236e-06	5.82203177151294e-06	Adipose - Visceral (Omentum)	CD4_Tcells
7_26455659_A_G_b37	7	26455659	193	-0.9396	7.614e-05	-1.185	4.344e-07	-0.786	0.001006	4.37805372920688e-07	1.35225981972562e-06	Adipose - Visceral (Omentum)	CD4_Tcells
7_26458813_C_G_b37	7	26458813	193	-0.7867	2.841e-05	-0.8642	3.819e-06	-0.5343	0.00499	1.82098858236147e-06	1.63876936217e-05	Adipose - Visceral (Omentum)	CD4_Tcells
7_26460646_G_A_b37	7	26460646	193	-0.7867	2.841e-05	-0.8642	3.819e-06	-0.5343	0.00499	1.82098858236147e-06	1.63876936217e-05	Adipose - Visceral (Omentum)	CD4_Tcells
9_33890421_T_C_b37	9	33890421	191	0.3203	0.1082	0.8441	1.581e-05	0.868	7.454e-06	9.09299322336808e-06	5.67392519252304e-07	Adipose - Visceral (Omentum)	CD4_Tcells
9_33898084_GT_G_b37	9	33898084	191	0.3203	0.1082	0.8441	1.581e-05	0.868	7.454e-06	9.09299322336808e-06	5.67392519252304e-07	Adipose - Visceral (Omentum)	CD4_Tcells
9_33898465_AATTTT_A_b37	9	33898465	191	0.3203	0.1082	0.8441	1.581e-05	0.868	7.454e-06	9.09299322336808e-06	5.67392519252304e-07	Adipose - Visceral (Omentum)	CD4_Tcells
9_33939941_AAG_A_b37	9	33939941	185	0.4956	0.009087	0.8518	4.595e-06	0.6855	0.0002963	8.95464926852931e-06	2.86884500694751e-06	Adipose - Visceral (Omentum)	CD4_Tcells
1_177967462_C_T_b37	1	177967462	193	-0.9824	5.987e-06	-0.8513	9.788e-05	-0.7149	0.001145	3.33063582943403e-06	3.06208178587912e-05	Adipose - Visceral (Omentum)	MacrophageSum
1_177967600_G_A_b37	1	177967600	193	-1.011	3.116e-05	-0.9533	8.974e-05	-0.8985	0.0002307	3.26749633185606e-06	9.31460167244181e-06	Adipose - Visceral (Omentum)	MacrophageSum
1_177968505_T_C_b37	1	177968505	193	-1.052	1.42e-05	-0.9706	6.591e-05	-0.9234	0.0001513	1.56099224903734e-06	5.560378334505e-06	Adipose - Visceral (Omentum)	MacrophageSum
1_177968611_C_T_b37	1	177968611	193	-1.052	1.42e-05	-0.9706	6.591e-05	-0.9234	0.0001513	1.56099224903734e-06	5.560378334505e-06	Adipose - Visceral (Omentum)	MacrophageSum
1_177969030_T_C_b37	1	177969030	193	-1.009	2.024e-05	-0.9286	9.307e-05	-0.8791	0.0002227	2.64988207900364e-06	9.32211731331915e-06	Adipose - Visceral (Omentum)	MacrophageSum
1_177969256_A_C_b37	1	177969256	193	-1.052	1.42e-05	-0.9706	6.591e-05	-0.9234	0.0001513	1.56099224903734e-06	5.560378334505e-06	Adipose - Visceral (Omentum)	MacrophageSum
1_177969544_G_T_b37	1	177969544	193	-1.052	1.42e-05	-0.9706	6.591e-05	-0.9234	0.0001513	1.56099224903734e-06	5.560378334505e-06	Adipose - Visceral (Omentum)	MacrophageSum
1_177976534_C_T_b37	1	177976534	193	-1.052	1.42e-05	-0.9706	6.591e-05	-0.9234	0.0001513	1.56099224903734e-06	5.560378334505e-06	Adipose - Visceral (Omentum)	MacrophageSum
1_177978781_T_C_b37	1	177978781	193	-1.04	1.075e-05	-0.9465	6.702e-05	-0.8707	0.0002569	1.7786664782424e-06	8.17793374485281e-06	Adipose - Visceral (Omentum)	MacrophageSum
1_177980329_C_T_b37	1	177980329	193	-1.052	1.42e-05	-0.9706	6.591e-05	-0.9234	0.0001513	1.56099224903734e-06	5.560378334505e-06	Adipose - Visceral (Omentum)	MacrophageSum
1_177982328_T_A_b37	1	177982328	193	-1.04	1.075e-05	-0.9465	6.702e-05	-0.8707	0.0002569	1.7786664782424e-06	8.17793374485281e-06	Adipose - Visceral (Omentum)	MacrophageSum
1_177986866_C_T_b37	1	177986866	191	-1.049	1.52e-05	-0.9733	6.892e-05	-0.9305	0.0001411	1.59399604366212e-06	5.46246044181453e-06	Adipose - Visceral (Omentum)	MacrophageSum
1_177987700_C_T_b37	1	177987700	191	-1.049	1.52e-05	-0.9733	6.892e-05	-0.9305	0.0001411	1.59399604366212e-06	5.46246044181453e-06	Adipose - Visceral (Omentum)	MacrophageSum
1_199248661_A_G_b37	1	199248661	193	0.4714	3.419e-06	0.4894	1.352e-06	0.1128	0.2792	4.57866975642988e-06	7.18613822570023e-05	Adipose - Visceral (Omentum)	MacrophageSum
1_199249003_A_G_b37	1	199249003	188	0.4674	7.254e-06	0.4865	2.031e-06	0.1061	0.3237	8.64112674245334e-06	0.000106021509337866	Adipose - Visceral (Omentum)	MacrophageSum
1_199250270_T_C_b37	1	199250270	193	0.4733	4.022e-06	0.4935	1.442e-06	0.1101	0.2964	5.26348988714778e-06	7.84031300379837e-05	Adipose - Visceral (Omentum)	MacrophageSum
1_199252292_T_A_b37	1	199252292	192	0.4678	4.907e-06	0.4919	1.665e-06	0.1091	0.3021	6.27522498471141e-06	8.78849087104151e-05	Adipose - Visceral (Omentum)	MacrophageSum
10_8631469_T_C_b37	10	8631469	192	0.8651	2.098e-06	0.66	0.0003535	0.7888	1.573e-05	4.61479893778451e-07	3.67912690613841e-06	Adipose - Visceral (Omentum)	MacrophageSum
10_8637422_G_A_b37	10	8637422	193	0.8557	8.498e-07	0.6089	0.0005653	0.7591	1.444e-05	3.57920929493298e-07	4.8266912442286e-06	Adipose - Visceral (Omentum)	MacrophageSum
10_8642545_T_C_b37	10	8642545	193	0.7419	1.555e-05	0.4985	0.004181	0.7116	3.536e-05	6.06224649431773e-06	3.720585273785e-05	Adipose - Visceral (Omentum)	MacrophageSum
10_8644103_T_C_b37	10	8644103	192	0.7723	1.653e-05	0.5665	0.001775	0.7056	8.764e-05	6.40140152750325e-06	3.85614125218681e-05	Adipose - Visceral (Omentum)	MacrophageSum
10_8644370_A_AG_b37	10	8644370	193	0.771	1.608e-05	0.563	0.001847	0.7082	7.93e-05	6.13391684567386e-06	3.69625868612426e-05	Adipose - Visceral (Omentum)	MacrophageSum
10_8645538_C_G_b37	10	8645538	193	0.771	1.608e-05	0.563	0.001847	0.7082	7.93e-05	6.13391684567386e-06	3.69625868612426e-05	Adipose - Visceral (Omentum)	MacrophageSum
10_8647081_T_C_b37	10	8647081	193	0.771	1.608e-05	0.563	0.001847	0.7082	7.93e-05	6.13391684567386e-06	3.69625868612426e-05	Adipose - Visceral (Omentum)	MacrophageSum
10_8647730_T_G_b37	10	8647730	192	0.7617	1.87e-05	0.5551	0.002095	0.7053	8.801e-05	7.38176455147151e-06	4.34540705099348e-05	Adipose - Visceral (Omentum)	MacrophageSum
10_8650100_T_C_b37	10	8650100	192	0.7754	1.492e-05	0.5654	0.00182	0.7105	7.881e-05	5.8548851406201e-06	3.64228123916638e-05	Adipose - Visceral (Omentum)	MacrophageSum
10_8650449_G_A_b37	10	8650449	193	0.771	1.608e-05	0.563	0.001847	0.7082	7.93e-05	6.13391684567386e-06	3.69625868612426e-05	Adipose - Visceral (Omentum)	MacrophageSum
10_8653085_G_A_b37	10	8653085	193	0.866	1.912e-06	0.6587	0.0003479	0.7949	1.361e-05	4.07684507419851e-07	3.28366714644546e-06	Adipose - Visceral (Omentum)	MacrophageSum
10_8653929_A_G_b37	10	8653929	193	0.866	1.912e-06	0.6587	0.0003479	0.7949	1.361e-05	4.07684507419851e-07	3.28366714644546e-06	Adipose - Visceral (Omentum)	MacrophageSum
10_8657147_A_T_b37	10	8657147	193	0.866	1.912e-06	0.6587	0.0003479	0.7949	1.361e-05	4.07684507419851e-07	3.28366714644546e-06	Adipose - Visceral (Omentum)	MacrophageSum
12_103408227_CTCT_C_b37	12	103408227	178	0.579	6.692e-05	0.6775	1.038e-06	0.4027	0.00489	2.39098147238795e-06	3.44922782095868e-06	Adipose - Visceral (Omentum)	MacrophageSum
12_103408229_CTTCT_C_b37	12	103408229	178	0.579	6.692e-05	0.6775	1.038e-06	0.4027	0.00489	2.39098147238795e-06	3.44922782095868e-06	Adipose - Visceral (Omentum)	MacrophageSum
2_46420578_A_AC_b37	2	46420578	175	0.8362	4.627e-06	0.6602	0.0004443	0.6687	0.0004544	3.91251890882315e-06	4.63139167838764e-05	Adipose - Visceral (Omentum)	MacrophageSum
2_47143929_T_A_b37	2	47143929	189	0.6335	2.466e-05	0.5864	7.863e-05	0.5255	0.0003962	3.55743677255264e-06	1.24273377829391e-05	Adipose - Visceral (Omentum)	MacrophageSum
2_47153596_T_C_b37	2	47153596	193	0.6435	2.384e-05	0.6059	7.265e-05	0.515	0.0007998	4.73897657848856e-06	1.92838481784865e-05	Adipose - Visceral (Omentum)	MacrophageSum
2_47154113_G_GGATA_b37	2	47154113	193	0.6435	2.384e-05	0.6059	7.265e-05	0.515	0.0007998	4.73897657848856e-06	1.92838481784865e-05	Adipose - Visceral (Omentum)	MacrophageSum
2_47156684_A_G_b37	2	47156684	193	0.6435	2.384e-05	0.6059	7.265e-05	0.515	0.0007998	4.73897657848856e-06	1.92838481784865e-05	Adipose - Visceral (Omentum)	MacrophageSum
2_47171955_C_T_b37	2	47171955	191	0.6453	5.664e-05	0.6076	0.0001584	0.6719	2.531e-05	1.96502963827792e-06	2.91890782227819e-06	Adipose - Visceral (Omentum)	MacrophageSum
21_35029938_A_C_b37	21	35029938	190	0.505	6.765e-05	0.5605	8.177e-06	0.3303	0.01003	9.29996007082206e-06	2.45806473638443e-05	Adipose - Visceral (Omentum)	MacrophageSum
22_23874838_C_T_b37	22	23874838	177	0.491	8.517e-05	0.5232	1.275e-05	0.3535	0.005517	9.65300402750837e-06	2.20621019124455e-05	Adipose - Visceral (Omentum)	MacrophageSum
6_15525997_A_G_b37	6	15525997	193	0.4356	0.000424	0.4623	0.0001778	0.4974	5.232e-05	7.88002472397576e-06	5.29379201143284e-06	Adipose - Visceral (Omentum)	MacrophageSum
6_15537567_C_T_b37	6	15537567	190	0.4463	0.0001853	0.4433	0.0002208	0.4656	0.0001029	8.1335919508676e-06	9.94634084896439e-06	Adipose - Visceral (Omentum)	MacrophageSum
8_25471908_C_T_b37	8	25471908	190	-0.5133	0.0001262	-0.6396	2.163e-06	-0.4047	0.003324	3.85751899227871e-06	4.41237452108782e-06	Adipose - Visceral (Omentum)	MacrophageSum
8_25472371_G_A_b37	8	25472371	192	-0.5241	0.0001064	-0.6336	2.25e-06	-0.4097	0.002711	3.27711429637501e-06	3.92803403549039e-06	Adipose - Visceral (Omentum)	MacrophageSum
8_25472846_G_A_b37	8	25472846	192	-0.5241	0.0001064	-0.6336	2.25e-06	-0.4097	0.002711	3.27711429637501e-06	3.92803403549039e-06	Adipose - Visceral (Omentum)	MacrophageSum
8_25472984_T_G_b37	8	25472984	193	-0.5333	7.408e-05	-0.6415	1.485e-06	-0.3995	0.003263	2.45616439274893e-06	3.33777104949225e-06	Adipose - Visceral (Omentum)	MacrophageSum
8_25473027_A_C_b37	8	25473027	193	-0.5333	7.408e-05	-0.6415	1.485e-06	-0.3995	0.003263	2.45616439274893e-06	3.33777104949225e-06	Adipose - Visceral (Omentum)	MacrophageSum
8_96229760_G_A_b37	8	96229760	191	0.3441	0.01271	0.5853	1.673e-05	0.6034	8.926e-06	5.52310698317968e-06	2.82899529315895e-07	Adipose - Visceral (Omentum)	MacrophageSum
9_119254822_A_G_b37	9	119254822	192	0.4325	1.005e-05	0.3889	7.771e-05	0.308	0.001905	4.90643354969171e-06	3.72407687480973e-05	Adipose - Visceral (Omentum)	MacrophageSum
12_62320412_C_T_b37	12	62320412	192	-0.4892	7.278e-05	-0.5151	2.839e-05	-0.4306	0.0004962	6.92198265785957e-06	1.43517998620901e-05	Adipose - Visceral (Omentum)	Bcellsum
12_62322129_G_A_b37	12	62322129	192	-0.4892	7.278e-05	-0.5151	2.839e-05	-0.4306	0.0004962	6.92198265785957e-06	1.43517998620901e-05	Adipose - Visceral (Omentum)	Bcellsum
12_62322273_C_T_b37	12	62322273	178	-0.5788	2.85e-05	-0.6442	2.508e-06	-0.4749	0.0006286	1.63191811317242e-06	3.41519234066602e-06	Adipose - Visceral (Omentum)	Bcellsum
15_94204273_G_A_b37	15	94204273	193	-0.4053	5.027e-05	-0.4646	2.856e-06	-0.2543	0.01204	8.80742982037909e-06	2.57303326054456e-05	Adipose - Visceral (Omentum)	Bcellsum
15_94206470_A_G_b37	15	94206470	189	-0.4528	1.455e-05	-0.4918	2.348e-06	-0.2939	0.00546	3.15168462080498e-06	1.34930652519817e-05	Adipose - Visceral (Omentum)	Bcellsum
15_94206701_A_G_b37	15	94206701	193	-0.4273	3.534e-05	-0.4848	2.318e-06	-0.2637	0.01183	6.74438956117336e-06	2.21911036587674e-05	Adipose - Visceral (Omentum)	Bcellsum
15_94209984_T_G_b37	15	94209984	182	-0.4414	5.414e-05	-0.5086	3.152e-06	-0.299	0.007067	7.46021092512225e-06	1.93700408396995e-05	Adipose - Visceral (Omentum)	Bcellsum
15_94210998_T_G_b37	15	94210998	184	-0.4677	1.206e-05	-0.5129	1.533e-06	-0.318	0.00321	1.85611163537651e-06	7.20588629816318e-06	Adipose - Visceral (Omentum)	Bcellsum
17_51281783_T_C_b37	17	51281783	193	-0.7054	3.124e-06	-0.6548	1.629e-05	-0.3865	0.01229	5.51047406495213e-06	8.12657902806123e-05	Adipose - Visceral (Omentum)	Bcellsum
21_16658799_T_C_b37	21	16658799	190	-0.8326	3.395e-07	-0.7113	1.791e-05	-0.1779	0.2921	8.91819537794713e-06	0.000676661007462404	Adipose - Visceral (Omentum)	Bcellsum
21_16660769_T_C_b37	21	16660769	189	-0.8921	8.551e-08	-0.7525	8.249e-06	-0.2005	0.2441	3.03722403662481e-06	0.000364576457282747	Adipose - Visceral (Omentum)	Bcellsum
22_40000442_G_A_b37	22	40000442	171	0.4456	0.0002881	0.5401	1.052e-05	0.4337	0.0004247	7.68782853508449e-06	6.76374877972703e-06	Adipose - Visceral (Omentum)	Bcellsum
22_44620792_T_TG_b37	22	44620792	186	-0.5337	1.261e-05	-0.5308	1.468e-05	-0.3659	0.00345	5.56388120823207e-06	3.31396916678532e-05	Adipose - Visceral (Omentum)	Bcellsum
22_44622986_T_C_b37	22	44622986	193	-0.5725	7.07e-06	-0.552	1.541e-05	-0.3015	0.02032	9.87145499511115e-06	0.000108760289989082	Adipose - Visceral (Omentum)	Bcellsum
22_44628336_T_G_b37	22	44628336	192	-0.5186	5.577e-06	-0.5053	9.683e-06	-0.308	0.00787	4.61031073101168e-06	4.32755202554603e-05	Adipose - Visceral (Omentum)	Bcellsum
3_122368347_C_T_b37	3	122368347	187	0.7575	1.124e-05	0.8152	1.747e-06	0.4653	0.007779	2.87371940985557e-06	1.40181485436678e-05	Adipose - Visceral (Omentum)	Bcellsum
4_155409760_AT_A_b37	4	155409760	170	0.7947	6.073e-05	0.7573	9.65e-05	0.7264	0.0001788	6.99191371115718e-06	1.63889527412622e-05	Adipose - Visceral (Omentum)	Bcellsum
4_34881374_C_T_b37	4	34881374	192	0.6184	0.0008388	0.7123	0.0001045	0.7901	1.665e-05	8.14625844194696e-06	3.64356187848671e-06	Adipose - Visceral (Omentum)	Bcellsum
4_34881779_A_T_b37	4	34881779	191	0.6368	0.0005101	0.7282	6.171e-05	0.7487	3.181e-05	6.84695965325117e-06	3.94373494101529e-06	Adipose - Visceral (Omentum)	Bcellsum
4_34901221_C_G_b37	4	34901221	191	0.6635	0.0004721	0.7824	3.116e-05	0.8186	1.267e-05	3.1505257202959e-06	1.37534888574205e-06	Adipose - Visceral (Omentum)	Bcellsum
4_34901223_A_T_b37	4	34901223	191	0.6635	0.0004721	0.7824	3.116e-05	0.8186	1.267e-05	3.1505257202959e-06	1.37534888574205e-06	Adipose - Visceral (Omentum)	Bcellsum
6_108292259_C_A_b37	6	108292259	193	0.482	8.624e-06	0.4378	5.77e-05	0.3121	0.004551	9.97514027072628e-06	9.69790114224374e-05	Adipose - Visceral (Omentum)	Bcellsum
7_156239128_A_G_b37	7	156239128	193	-0.5411	4.778e-05	-0.5879	9.156e-06	-0.4368	0.001125	4.93341448366905e-06	1.16918790197551e-05	Adipose - Visceral (Omentum)	Bcellsum
8_66822036_T_C_b37	8	66822036	193	0.8174	2.153e-05	0.784	4.769e-05	0.7518	9.911e-05	2.38180610991566e-06	7.01801114954536e-06	Adipose - Visceral (Omentum)	Bcellsum
8_66822052_A_T_b37	8	66822052	193	0.8174	2.153e-05	0.784	4.769e-05	0.7518	9.911e-05	2.38180610991566e-06	7.01801114954536e-06	Adipose - Visceral (Omentum)	Bcellsum
8_66823639_C_T_b37	8	66823639	193	0.8174	2.153e-05	0.784	4.769e-05	0.7518	9.911e-05	2.38180610991566e-06	7.01801114954536e-06	Adipose - Visceral (Omentum)	Bcellsum
8_66842497_C_T_b37	8	66842497	192	0.8121	4.324e-05	0.7608	0.0001355	0.7341	0.0002314	7.87411248413907e-06	2.42236538452205e-05	Adipose - Visceral (Omentum)	Bcellsum
8_66843747_TA_T_b37	8	66843747	192	0.8121	4.324e-05	0.7608	0.0001355	0.7341	0.0002314	7.87411248413907e-06	2.42236538452205e-05	Adipose - Visceral (Omentum)	Bcellsum
8_66844149_T_C_b37	8	66844149	192	0.6956	2.608e-06	0.6139	3.863e-05	0.3832	0.01117	7.22585668676743e-06	0.000134007418441137	Adipose - Visceral (Omentum)	Bcellsum
8_66845320_G_A_b37	8	66845320	192	0.8121	4.324e-05	0.7608	0.0001355	0.7341	0.0002314	7.87411248413907e-06	2.42236538452205e-05	Adipose - Visceral (Omentum)	Bcellsum
8_66845394_C_A_b37	8	66845394	192	0.8121	4.324e-05	0.7608	0.0001355	0.7341	0.0002314	7.87411248413907e-06	2.42236538452205e-05	Adipose - Visceral (Omentum)	Bcellsum
8_66847265_G_A_b37	8	66847265	192	0.8121	4.324e-05	0.7608	0.0001355	0.7341	0.0002314	7.87411248413907e-06	2.42236538452205e-05	Adipose - Visceral (Omentum)	Bcellsum
8_66847893_G_C_b37	8	66847893	192	0.6956	2.608e-06	0.6139	3.863e-05	0.3832	0.01117	7.22585668676743e-06	0.000134007418441137	Adipose - Visceral (Omentum)	Bcellsum
8_66848125_A_G_b37	8	66848125	192	0.8121	4.324e-05	0.7608	0.0001355	0.7341	0.0002314	7.87411248413907e-06	2.42236538452205e-05	Adipose - Visceral (Omentum)	Bcellsum
8_66848163_A_G_b37	8	66848163	192	0.8121	4.324e-05	0.7608	0.0001355	0.7341	0.0002314	7.87411248413907e-06	2.42236538452205e-05	Adipose - Visceral (Omentum)	Bcellsum
8_66851247_T_C_b37	8	66851247	193	0.8157	3.881e-05	0.7627	0.0001252	0.738	0.0002098	6.9037675376183e-06	2.15752924813521e-05	Adipose - Visceral (Omentum)	Bcellsum
8_66851921_G_T_b37	8	66851921	193	0.8157	3.881e-05	0.7627	0.0001252	0.738	0.0002098	6.9037675376183e-06	2.15752924813521e-05	Adipose - Visceral (Omentum)	Bcellsum
8_66853664_T_C_b37	8	66853664	193	0.8157	3.881e-05	0.7627	0.0001252	0.738	0.0002098	6.9037675376183e-06	2.15752924813521e-05	Adipose - Visceral (Omentum)	Bcellsum
8_66855403_C_T_b37	8	66855403	193	0.8157	3.881e-05	0.7627	0.0001252	0.738	0.0002098	6.9037675376183e-06	2.15752924813521e-05	Adipose - Visceral (Omentum)	Bcellsum
8_66856713_G_T_b37	8	66856713	193	0.8157	3.881e-05	0.7627	0.0001252	0.738	0.0002098	6.9037675376183e-06	2.15752924813521e-05	Adipose - Visceral (Omentum)	Bcellsum
8_66857327_A_G_b37	8	66857327	193	0.8157	3.881e-05	0.7627	0.0001252	0.738	0.0002098	6.9037675376183e-06	2.15752924813521e-05	Adipose - Visceral (Omentum)	Bcellsum
8_66858512_C_T_b37	8	66858512	193	0.8157	3.881e-05	0.7627	0.0001252	0.738	0.0002098	6.9037675376183e-06	2.15752924813521e-05	Adipose - Visceral (Omentum)	Bcellsum
8_66859441_C_T_b37	8	66859441	193	0.8157	3.881e-05	0.7627	0.0001252	0.738	0.0002098	6.9037675376183e-06	2.15752924813521e-05	Adipose - Visceral (Omentum)	Bcellsum
8_66859864_T_C_b37	8	66859864	193	0.8157	3.881e-05	0.7627	0.0001252	0.738	0.0002098	6.9037675376183e-06	2.15752924813521e-05	Adipose - Visceral (Omentum)	Bcellsum
8_66861478_G_T_b37	8	66861478	193	0.8157	3.881e-05	0.7627	0.0001252	0.738	0.0002098	6.9037675376183e-06	2.15752924813521e-05	Adipose - Visceral (Omentum)	Bcellsum
8_66865285_G_T_b37	8	66865285	193	0.8157	3.881e-05	0.7627	0.0001252	0.738	0.0002098	6.9037675376183e-06	2.15752924813521e-05	Adipose - Visceral (Omentum)	Bcellsum
8_66870010_G_A_b37	8	66870010	193	0.8157	3.881e-05	0.7627	0.0001252	0.738	0.0002098	6.9037675376183e-06	2.15752924813521e-05	Adipose - Visceral (Omentum)	Bcellsum
8_66877611_C_A_b37	8	66877611	193	0.8157	3.881e-05	0.7627	0.0001252	0.738	0.0002098	6.9037675376183e-06	2.15752924813521e-05	Adipose - Visceral (Omentum)	Bcellsum
8_66881022_G_C_b37	8	66881022	193	0.8157	3.881e-05	0.7627	0.0001252	0.738	0.0002098	6.9037675376183e-06	2.15752924813521e-05	Adipose - Visceral (Omentum)	Bcellsum
8_66881764_T_C_b37	8	66881764	193	0.8157	3.881e-05	0.7627	0.0001252	0.738	0.0002098	6.9037675376183e-06	2.15752924813521e-05	Adipose - Visceral (Omentum)	Bcellsum
8_66883942_T_C_b37	8	66883942	193	0.8157	3.881e-05	0.7627	0.0001252	0.738	0.0002098	6.9037675376183e-06	2.15752924813521e-05	Adipose - Visceral (Omentum)	Bcellsum
8_66884492_A_G_b37	8	66884492	193	0.8157	3.881e-05	0.7627	0.0001252	0.738	0.0002098	6.9037675376183e-06	2.15752924813521e-05	Adipose - Visceral (Omentum)	Bcellsum
8_66885201_G_A_b37	8	66885201	193	0.8157	3.881e-05	0.7627	0.0001252	0.738	0.0002098	6.9037675376183e-06	2.15752924813521e-05	Adipose - Visceral (Omentum)	Bcellsum
8_66885964_G_A_b37	8	66885964	193	0.8157	3.881e-05	0.7627	0.0001252	0.738	0.0002098	6.9037675376183e-06	2.15752924813521e-05	Adipose - Visceral (Omentum)	Bcellsum
8_66885965_C_T_b37	8	66885965	193	0.8157	3.881e-05	0.7627	0.0001252	0.738	0.0002098	6.9037675376183e-06	2.15752924813521e-05	Adipose - Visceral (Omentum)	Bcellsum
8_66888654_G_A_b37	8	66888654	193	0.8157	3.881e-05	0.7627	0.0001252	0.738	0.0002098	6.9037675376183e-06	2.15752924813521e-05	Adipose - Visceral (Omentum)	Bcellsum
8_66889221_A_G_b37	8	66889221	193	0.8157	3.881e-05	0.7627	0.0001252	0.738	0.0002098	6.9037675376183e-06	2.15752924813521e-05	Adipose - Visceral (Omentum)	Bcellsum
8_66889550_C_T_b37	8	66889550	193	0.8157	3.881e-05	0.7627	0.0001252	0.738	0.0002098	6.9037675376183e-06	2.15752924813521e-05	Adipose - Visceral (Omentum)	Bcellsum
8_66891261_C_G_b37	8	66891261	193	0.8157	3.881e-05	0.7627	0.0001252	0.738	0.0002098	6.9037675376183e-06	2.15752924813521e-05	Adipose - Visceral (Omentum)	Bcellsum
8_66892647_C_T_b37	8	66892647	193	0.8157	3.881e-05	0.7627	0.0001252	0.738	0.0002098	6.9037675376183e-06	2.15752924813521e-05	Adipose - Visceral (Omentum)	Bcellsum
8_66892774_C_T_b37	8	66892774	193	0.8157	3.881e-05	0.7627	0.0001252	0.738	0.0002098	6.9037675376183e-06	2.15752924813521e-05	Adipose - Visceral (Omentum)	Bcellsum
8_66896604_G_C_b37	8	66896604	193	0.8157	3.881e-05	0.7627	0.0001252	0.738	0.0002098	6.9037675376183e-06	2.15752924813521e-05	Adipose - Visceral (Omentum)	Bcellsum
8_66898457_C_G_b37	8	66898457	191	0.8158	7.124e-05	0.7926	0.0001211	0.7936	0.0001193	6.93430340711696e-06	1.4590908439415e-05	Adipose - Visceral (Omentum)	Bcellsum
8_66902038_G_A_b37	8	66902038	188	0.783	9.36e-05	0.7741	0.0001138	0.8645	1.45e-05	2.8884454615908e-06	3.51898132401074e-06	Adipose - Visceral (Omentum)	Bcellsum
8_66904111_G_A_b37	8	66904111	191	0.8126	7.663e-05	0.79	0.0001269	0.7898	0.0001268	7.53697699235839e-06	1.56571293270539e-05	Adipose - Visceral (Omentum)	Bcellsum
8_66906814_T_A_b37	8	66906814	192	0.8065	8.707e-05	0.7871	0.0001297	0.7907	0.0001192	7.84820603152187e-06	1.52527064446281e-05	Adipose - Visceral (Omentum)	Bcellsum
8_66909182_C_T_b37	8	66909182	192	0.8065	8.707e-05	0.7871	0.0001297	0.7907	0.0001192	7.84820603152187e-06	1.52527064446281e-05	Adipose - Visceral (Omentum)	Bcellsum
8_66909352_CT_C_b37	8	66909352	191	0.8177	0.0001269	0.8394	7.687e-05	0.8019	0.0001717	8.68022058234996e-06	1.37525564978287e-05	Adipose - Visceral (Omentum)	Bcellsum
8_66909859_A_C_b37	8	66909859	192	0.8065	8.707e-05	0.7871	0.0001297	0.7907	0.0001192	7.84820603152187e-06	1.52527064446281e-05	Adipose - Visceral (Omentum)	Bcellsum
8_66915096_A_AC_b37	8	66915096	192	0.8065	8.707e-05	0.7871	0.0001297	0.7907	0.0001192	7.84820603152187e-06	1.52527064446281e-05	Adipose - Visceral (Omentum)	Bcellsum
8_66916060_C_T_b37	8	66916060	192	0.8065	8.707e-05	0.7871	0.0001297	0.7907	0.0001192	7.84820603152187e-06	1.52527064446281e-05	Adipose - Visceral (Omentum)	Bcellsum
8_66917404_C_T_b37	8	66917404	192	0.8065	8.707e-05	0.7871	0.0001297	0.7907	0.0001192	7.84820603152187e-06	1.52527064446281e-05	Adipose - Visceral (Omentum)	Bcellsum
8_66922061_T_C_b37	8	66922061	192	0.8065	8.707e-05	0.7871	0.0001297	0.7907	0.0001192	7.84820603152187e-06	1.52527064446281e-05	Adipose - Visceral (Omentum)	Bcellsum
8_66923604_G_A_b37	8	66923604	192	0.8065	8.707e-05	0.7871	0.0001297	0.7907	0.0001192	7.84820603152187e-06	1.52527064446281e-05	Adipose - Visceral (Omentum)	Bcellsum
8_66924688_C_T_b37	8	66924688	191	0.8057	9.263e-05	0.7846	0.0001411	0.7858	0.0001324	8.81185412451549e-06	1.72639690021447e-05	Adipose - Visceral (Omentum)	Bcellsum
8_66927253_G_A_b37	8	66927253	192	0.8065	8.707e-05	0.7871	0.0001297	0.7907	0.0001192	7.84820603152187e-06	1.52527064446281e-05	Adipose - Visceral (Omentum)	Bcellsum
8_66927704_C_T_b37	8	66927704	192	0.8065	8.707e-05	0.7871	0.0001297	0.7907	0.0001192	7.84820603152187e-06	1.52527064446281e-05	Adipose - Visceral (Omentum)	Bcellsum
8_66929270_A_G_b37	8	66929270	192	0.8065	8.707e-05	0.7871	0.0001297	0.7907	0.0001192	7.84820603152187e-06	1.52527064446281e-05	Adipose - Visceral (Omentum)	Bcellsum
8_66940471_C_T_b37	8	66940471	192	0.8065	8.707e-05	0.7871	0.0001297	0.7907	0.0001192	7.84820603152187e-06	1.52527064446281e-05	Adipose - Visceral (Omentum)	Bcellsum
8_66942326_T_C_b37	8	66942326	192	0.8065	8.707e-05	0.7871	0.0001297	0.7907	0.0001192	7.84820603152187e-06	1.52527064446281e-05	Adipose - Visceral (Omentum)	Bcellsum
8_66943070_C_T_b37	8	66943070	190	0.8079	8.214e-05	0.7923	0.0001054	0.7975	0.0001012	6.43785220307692e-06	1.19622814330667e-05	Adipose - Visceral (Omentum)	Bcellsum
8_66943894_T_A_b37	8	66943894	192	0.8065	8.707e-05	0.7871	0.0001297	0.7907	0.0001192	7.84820603152187e-06	1.52527064446281e-05	Adipose - Visceral (Omentum)	Bcellsum
8_66945114_A_G_b37	8	66945114	192	0.9577	8.66e-06	0.8925	3.376e-05	0.6822	0.00177	5.04900813157434e-06	3.69210097664577e-05	Adipose - Visceral (Omentum)	Bcellsum
8_8587163_T_C_b37	8	8587163	181	-0.8995	8.139e-05	-0.9954	9.598e-06	-0.8251	0.0002881	3.43730165185365e-06	4.93786372876399e-06	Adipose - Visceral (Omentum)	Bcellsum
8_8589118_G_T_b37	8	8589118	193	-0.9119	2.287e-05	-0.9689	6.365e-06	-0.7372	0.0006851	2.3596715742724e-06	6.65692600015951e-06	Adipose - Visceral (Omentum)	Bcellsum
8_8597808_A_T_b37	8	8597808	190	-0.9135	3.999e-05	-0.9555	1.692e-05	-0.698	0.001981	7.83281609242196e-06	2.53039693171562e-05	Adipose - Visceral (Omentum)	Bcellsum
8_8597895_A_G_b37	8	8597895	193	-0.9526	9.261e-06	-1.014	2.186e-06	-0.8108	0.0001795	5.09169680457539e-07	1.36982371401795e-06	Adipose - Visceral (Omentum)	Bcellsum
8_8598052_C_A_b37	8	8598052	193	-0.9297	1.051e-05	-0.9826	2.993e-06	-0.7234	0.0006894	1.16487787882786e-06	4.07493353955713e-06	Adipose - Visceral (Omentum)	Bcellsum
8_8598227_C_CT_b37	8	8598227	193	-0.9297	1.051e-05	-0.9826	2.993e-06	-0.7234	0.0006894	1.16487787882786e-06	4.07493353955713e-06	Adipose - Visceral (Omentum)	Bcellsum
8_8599001_T_A_b37	8	8599001	193	-0.8584	7.711e-06	-0.8815	4.224e-06	-0.6533	0.0007623	1.24019838654183e-06	5.45647185417989e-06	Adipose - Visceral (Omentum)	Bcellsum
8_8599109_A_T_b37	8	8599109	193	-0.8584	7.711e-06	-0.8815	4.224e-06	-0.6533	0.0007623	1.24019838654183e-06	5.45647185417989e-06	Adipose - Visceral (Omentum)	Bcellsum
8_8599806_T_G_b37	8	8599806	192	-0.8694	1.573e-05	-0.9241	4.129e-06	-0.7623	0.0001685	8.4867586479138e-07	1.99582187266323e-06	Adipose - Visceral (Omentum)	Bcellsum
8_8613108_T_C_b37	8	8613108	193	-0.9395	8.375e-06	-0.9537	6.005e-06	-0.5747	0.007338	4.31937661729065e-06	3.0258367150902e-05	Adipose - Visceral (Omentum)	Bcellsum
11_99817536_C_CTAT_b37	11	99817536	190	0.3796	0.0001738	0.4263	1.88e-05	0.302	0.002282	9.74800988771571e-06	2.53536963332807e-05	Adipose - Visceral (Omentum)	MastSum
11_99861135_A_T_b37	11	99861135	192	0.3439	0.002252	0.4954	7.745e-06	0.4164	0.0001997	6.71066090382916e-06	2.75632374604817e-06	Adipose - Visceral (Omentum)	MastSum
11_99862011_A_T_b37	11	99862011	191	0.3497	0.001957	0.5	6.869e-06	0.4126	0.0002392	6.45242203932263e-06	2.87013282196784e-06	Adipose - Visceral (Omentum)	MastSum
11_99862060_G_A_b37	11	99862060	190	0.3585	0.001545	0.5023	6.482e-06	0.4125	0.000256	5.77339927826496e-06	2.88918873223562e-06	Adipose - Visceral (Omentum)	MastSum
11_99862141_G_C_b37	11	99862141	190	0.3209	0.002732	0.4613	1.106e-05	0.3887	0.0002473	9.75832309241992e-06	4.03623365285742e-06	Adipose - Visceral (Omentum)	MastSum
11_99866850_G_T_b37	11	99866850	192	0.3485	0.001946	0.4991	6.848e-06	0.4125	0.0002277	6.27140307627864e-06	2.77134763106834e-06	Adipose - Visceral (Omentum)	MastSum
11_99871361_A_G_b37	11	99871361	193	0.3307	0.002552	0.48	9.02e-06	0.3969	0.0002719	8.94616635814722e-06	3.75228804315847e-06	Adipose - Visceral (Omentum)	MastSum
11_99872172_T_C_b37	11	99872172	193	0.3307	0.002552	0.48	9.02e-06	0.3969	0.0002719	8.94616635814722e-06	3.75228804315847e-06	Adipose - Visceral (Omentum)	MastSum
11_99879762_A_G_b37	11	99879762	192	0.3151	0.002832	0.4598	9.782e-06	0.3848	0.0002128	8.68728592693996e-06	3.36243113807022e-06	Adipose - Visceral (Omentum)	MastSum
11_99879779_A_G_b37	11	99879779	192	0.3151	0.002832	0.4598	9.782e-06	0.3848	0.0002128	8.68728592693996e-06	3.36243113807022e-06	Adipose - Visceral (Omentum)	MastSum
11_99879917_A_G_b37	11	99879917	192	0.3151	0.002832	0.4598	9.782e-06	0.3848	0.0002128	8.68728592693996e-06	3.36243113807022e-06	Adipose - Visceral (Omentum)	MastSum
11_99880163_T_C_b37	11	99880163	193	0.3126	0.002971	0.4623	8.311e-06	0.393	0.0001691	7.3350280783175e-06	2.58514173393839e-06	Adipose - Visceral (Omentum)	MastSum
16_57541867_GGCGGGTTTGGACA_G_b37	16	57541867	191	-0.4672	7.788e-05	-0.5213	8.442e-06	-0.3312	0.006057	7.16651346319691e-06	2.84980800519833e-05	Adipose - Visceral (Omentum)	MastSum
18_29571515_T_C_b37	18	29571515	193	0.9117	3.338e-05	1.067	9.752e-07	0.6243	0.005003	1.48823384247794e-06	5.94320046862388e-06	Adipose - Visceral (Omentum)	MastSum
18_52656554_C_T_b37	18	52656554	193	-1.019	4.018e-06	-0.9696	1.216e-05	-0.3599	0.112	8.37581002736468e-06	0.000251829250546637	Adipose - Visceral (Omentum)	MastSum
18_68049209_T_C_b37	18	68049209	193	-0.4171	1.296e-05	-0.4259	8.319e-06	-0.1881	0.05389	8.62561896198548e-06	0.000120638379376534	Adipose - Visceral (Omentum)	MastSum
22_31261084_A_C_b37	22	31261084	193	0.7528	0.0001541	0.8674	1.142e-05	0.7662	0.0001162	1.66482306568705e-06	2.48771159831641e-06	Adipose - Visceral (Omentum)	MastSum
3_36802257_A_G_b37	3	36802257	192	-0.4873	0.0003694	-0.6154	6.04e-06	-0.4834	0.0004492	3.63940661487057e-06	4.01452053348642e-06	Adipose - Visceral (Omentum)	MastSum
3_36803994_T_C_b37	3	36803994	193	-0.4771	0.0005119	-0.6087	7.495e-06	-0.483	0.0004329	4.6648334511523e-06	4.52464497220841e-06	Adipose - Visceral (Omentum)	MastSum
3_36805775_G_A_b37	3	36805775	175	-0.5325	0.0002603	-0.6436	1.053e-05	-0.4482	0.002249	8.87969653873009e-06	1.70627447335591e-05	Adipose - Visceral (Omentum)	MastSum
3_36807600_C_T_b37	3	36807600	192	-0.4857	0.0003981	-0.6124	6.997e-06	-0.4765	0.0005181	4.35364108682848e-06	4.87292959715708e-06	Adipose - Visceral (Omentum)	MastSum
3_36810631_C_T_b37	3	36810631	191	-0.5371	0.0002813	-0.6591	7.513e-06	-0.5188	0.0004999	3.73494260048159e-06	4.98961224264206e-06	Adipose - Visceral (Omentum)	MastSum
3_60762575_T_G_b37	3	60762575	192	-0.3995	0.0005194	-0.4721	3.659e-05	-0.4418	0.0001111	5.24850631259997e-06	5.26078506842931e-06	Adipose - Visceral (Omentum)	MastSum
5_123701446_A_G_b37	5	123701446	187	0.5289	2.996e-06	0.4985	1.066e-05	0.1891	0.1036	6.54358404399005e-06	0.000219218378768798	Adipose - Visceral (Omentum)	MastSum
8_25943517_A_C_b37	8	25943517	192	-0.4442	5.416e-06	-0.4695	1.471e-06	-0.2405	0.0159	1.31494512612134e-06	1.69216509764386e-05	Adipose - Visceral (Omentum)	MastSum
9_128475056_C_T_b37	9	128475056	179	0.4887	1.11e-05	0.5136	3.633e-06	0.2731	0.01775	3.0842698955183e-06	3.32587798786471e-05	Adipose - Visceral (Omentum)	MastSum
9_128476464_G_A_b37	9	128476464	193	0.4884	9.507e-06	0.4975	6.32e-06	0.2227	0.04788	6.10939016547463e-06	9.29452205149516e-05	Adipose - Visceral (Omentum)	MastSum
10_100240052_G_C_b37	10	100240052	193	-0.7324	2.357e-05	-0.6922	6.737e-05	-0.7717	7.95e-06	7.14046555077919e-07	7.97758434715452e-06	Adipose - Visceral (Omentum)	Myeloid_Sum
10_100240617_C_CA_b37	10	100240617	176	-0.6867	8e-04	-0.9612	2.505e-06	-0.8732	2.016e-05	1.23717886379495e-06	2.10592899100329e-06	Adipose - Visceral (Omentum)	Myeloid_Sum
2_231578138_C_T_b37	2	231578138	180	-0.5747	0.01718	-1.116	1.509e-06	-0.9997	2.269e-05	4.3756610709423e-06	1.69120915419396e-06	Adipose - Visceral (Omentum)	Myeloid_Sum
22_35534130_G_T_b37	22	35534130	193	0.4085	0.00326	0.6575	1.391e-06	0.4767	0.0005643	8.74070128311565e-06	9.8956525379619e-06	Adipose - Visceral (Omentum)	Myeloid_Sum
22_35534572_G_A_b37	22	35534572	192	0.4194	0.002699	0.676	7.885e-07	0.4902	0.000427	5.37020660473896e-06	6.14056640931669e-06	Adipose - Visceral (Omentum)	Myeloid_Sum
22_35537967_C_T_b37	22	35537967	190	0.4308	0.001559	0.6513	1.028e-06	0.4446	0.00111	7.36688229458883e-06	1.2218387329801e-05	Adipose - Visceral (Omentum)	Myeloid_Sum
1_156407051_T_C_b37	1	156407051	185	0.4351	0.0001295	0.4445	0.0001003	0.473	3.391e-05	8.55407406900654e-06	9.25430525101791e-06	Adipose - Visceral (Omentum)	Monocytes
1_159782181_C_A_b37	1	159782181	193	-0.5215	6.847e-05	-0.5523	2.36e-05	-0.4906	0.0001868	7.2602518404027e-06	1.08769528661055e-05	Adipose - Visceral (Omentum)	Monocytes
1_159782549_C_G_b37	1	159782549	193	-0.5215	6.847e-05	-0.5523	2.36e-05	-0.4906	0.0001868	7.2602518404027e-06	1.08769528661055e-05	Adipose - Visceral (Omentum)	Monocytes
1_159782684_A_G_b37	1	159782684	193	-0.5215	6.847e-05	-0.5523	2.36e-05	-0.4906	0.0001868	7.2602518404027e-06	1.08769528661055e-05	Adipose - Visceral (Omentum)	Monocytes
1_62058822_C_A_b37	1	62058822	176	0.4365	3.292e-05	0.434	3.45e-05	0.393	0.0001328	5.37192562991219e-06	1.11409920655019e-05	Adipose - Visceral (Omentum)	Monocytes
10_14732459_T_A_b37	10	14732459	186	0.4741	4.278e-06	0.4435	1.766e-05	0.3896	0.000154	1.7637270302628e-06	8.05092500320178e-06	Adipose - Visceral (Omentum)	Monocytes
10_28447689_G_A_b37	10	28447689	193	0.6957	2.033e-05	0.6963	2e-05	0.5461	0.0009206	7.97095034809552e-06	2.64725723736179e-05	Adipose - Visceral (Omentum)	Monocytes
10_28448687_C_A_b37	10	28448687	193	0.6957	2.033e-05	0.6963	2e-05	0.5461	0.0009206	7.97095034809552e-06	2.64725723736179e-05	Adipose - Visceral (Omentum)	Monocytes
11_103544314_A_C_b37	11	103544314	193	0.4652	5.588e-06	0.4574	8.171e-06	0.3808	0.0002303	1.68779223210283e-06	6.400047167597e-06	Adipose - Visceral (Omentum)	Monocytes
11_103545552_A_G_b37	11	103545552	193	0.4561	1.914e-05	0.4498	2.526e-05	0.3514	0.00111	9.31966260851885e-06	3.43819485994662e-05	Adipose - Visceral (Omentum)	Monocytes
11_103545761_T_C_b37	11	103545761	193	0.4652	5.588e-06	0.4574	8.171e-06	0.3808	0.0002303	1.68779223210283e-06	6.400047167597e-06	Adipose - Visceral (Omentum)	Monocytes
11_103546695_A_G_b37	11	103546695	193	0.4552	1.574e-05	0.4491	2.062e-05	0.3657	0.0005852	5.93755482498974e-06	2.03551914625779e-05	Adipose - Visceral (Omentum)	Monocytes
11_103556774_C_T_b37	11	103556774	190	0.4989	3.852e-06	0.4731	1.312e-05	0.3731	0.0006413	2.75388683160748e-06	1.62647039658591e-05	Adipose - Visceral (Omentum)	Monocytes
11_103562181_C_CATATAATT_b37	11	103562181	186	0.4683	4.543e-05	0.4948	1.403e-05	0.3808	0.0008993	9.58982863850532e-06	2.09277855193185e-05	Adipose - Visceral (Omentum)	Monocytes
11_103608728_G_A_b37	11	103608728	192	-0.4338	1.086e-05	-0.4292	1.304e-05	-0.2948	0.003121	8.56692676923315e-06	4.33373082247989e-05	Adipose - Visceral (Omentum)	Monocytes
11_103616654_A_T_b37	11	103616654	192	0.4469	2.787e-06	0.4013	2.653e-05	0.2972	0.002193	5.54347275803112e-06	5.41054896835041e-05	Adipose - Visceral (Omentum)	Monocytes
11_103618082_T_A_b37	11	103618082	192	0.4469	2.787e-06	0.4013	2.653e-05	0.2972	0.002193	5.54347275803112e-06	5.41054896835041e-05	Adipose - Visceral (Omentum)	Monocytes
11_103618963_G_A_b37	11	103618963	192	0.4454	2.587e-06	0.4005	2.428e-05	0.2926	0.002405	5.37559692559768e-06	5.42284442553143e-05	Adipose - Visceral (Omentum)	Monocytes
12_43098215_C_A_b37	12	43098215	193	-0.5147	7.017e-05	-0.6104	1.964e-06	-0.444	0.0006471	4.27562371039315e-06	5.0110789810385e-06	Adipose - Visceral (Omentum)	Monocytes
16_58020791_C_T_b37	16	58020791	193	-0.5556	0.0001353	-0.6078	2.77e-05	-0.5866	5.376e-05	6.09172405523927e-06	5.53143535913872e-06	Adipose - Visceral (Omentum)	Monocytes
16_74790576_A_C_b37	16	74790576	192	-0.3933	9.227e-05	-0.3862	0.000122	-0.4063	5.267e-05	9.73147622918683e-06	1.37525627580579e-05	Adipose - Visceral (Omentum)	Monocytes
16_74792859_A_C_b37	16	74792859	193	-0.4113	6.955e-05	-0.3899	0.0001685	-0.4205	4.698e-05	9.42368967332823e-06	1.56590785084634e-05	Adipose - Visceral (Omentum)	Monocytes
18_10247073_G_A_b37	18	10247073	193	-0.748	0.0009387	-0.8648	0.0001212	-1.053	2.286e-06	6.80571682496712e-06	1.93743046418239e-06	Adipose - Visceral (Omentum)	Monocytes
2_150606533_T_C_b37	2	150606533	193	-0.4763	3.161e-05	-0.4729	3.616e-05	-0.406	0.0004234	8.91090745836216e-06	2.36035031578802e-05	Adipose - Visceral (Omentum)	Monocytes
2_20212700_CA_C_b37	2	20212700	188	-0.4175	0.0005213	-0.4646	0.0001063	-0.5215	1.097e-05	9.83745855673327e-06	4.74930586491795e-06	Adipose - Visceral (Omentum)	Monocytes
2_236270748_G_A_b37	2	236270748	190	-0.4141	9.947e-05	-0.4237	6.824e-05	-0.4189	6.917e-05	8.79456069537434e-06	1.13496120554866e-05	Adipose - Visceral (Omentum)	Monocytes
4_175016293_G_A_b37	4	175016293	193	0.3791	0.0005261	0.5061	2.749e-06	0.4316	7.316e-05	4.60529426722285e-06	1.58621716744238e-06	Adipose - Visceral (Omentum)	Monocytes
4_4911642_A_G_b37	4	4911642	193	0.3922	8.646e-05	0.4248	1.979e-05	0.4136	3.331e-05	3.51976198614796e-06	3.32765688304855e-06	Adipose - Visceral (Omentum)	Monocytes
5_108327023_G_T_b37	5	108327023	187	-0.4774	0.0002311	-0.518	6.397e-05	-0.5491	2.308e-05	7.65688528088147e-06	5.50192476036743e-06	Adipose - Visceral (Omentum)	Monocytes
5_111027048_G_A_b37	5	111027048	192	0.8265	1.283e-06	0.7772	5.679e-06	0.411	0.01864	5.13280558078413e-06	7.84435028621077e-05	Adipose - Visceral (Omentum)	Monocytes
7_26703028_C_G_b37	7	26703028	193	0.7253	3.914e-06	0.6618	2.774e-05	0.5286	0.0009014	4.45187253458697e-06	3.20201783207024e-05	Adipose - Visceral (Omentum)	Monocytes
7_26779620_G_A_b37	7	26779620	193	0.7205	1.625e-06	0.6553	1.44e-05	0.5124	0.0007829	2.14883863930318e-06	1.9512341502362e-05	Adipose - Visceral (Omentum)	Monocytes
7_26781553_C_T_b37	7	26781553	193	0.7205	1.625e-06	0.6553	1.44e-05	0.5124	0.0007829	2.14883863930318e-06	1.9512341502362e-05	Adipose - Visceral (Omentum)	Monocytes
7_26781796_G_C_b37	7	26781796	193	0.7205	1.625e-06	0.6553	1.44e-05	0.5124	0.0007829	2.14883863930318e-06	1.9512341502362e-05	Adipose - Visceral (Omentum)	Monocytes
7_26782129_G_A_b37	7	26782129	193	0.7205	1.625e-06	0.6553	1.44e-05	0.5124	0.0007829	2.14883863930318e-06	1.9512341502362e-05	Adipose - Visceral (Omentum)	Monocytes
7_26785125_A_T_b37	7	26785125	193	0.7205	1.625e-06	0.6553	1.44e-05	0.5124	0.0007829	2.14883863930318e-06	1.9512341502362e-05	Adipose - Visceral (Omentum)	Monocytes
7_26785752_G_T_b37	7	26785752	193	0.7205	1.625e-06	0.6553	1.44e-05	0.5124	0.0007829	2.14883863930318e-06	1.9512341502362e-05	Adipose - Visceral (Omentum)	Monocytes
7_26786164_G_T_b37	7	26786164	193	0.7205	1.625e-06	0.6553	1.44e-05	0.5124	0.0007829	2.14883863930318e-06	1.9512341502362e-05	Adipose - Visceral (Omentum)	Monocytes
7_27014440_G_A_b37	7	27014440	189	0.4192	7.754e-05	0.4423	3.041e-05	0.3932	0.0002288	9.34110020236542e-06	1.44506839118883e-05	Adipose - Visceral (Omentum)	Monocytes
7_27071888_C_T_b37	7	27071888	190	0.4413	2.789e-05	0.4486	1.942e-05	0.414	8.484e-05	3.20522284180771e-06	5.89126900305127e-06	Adipose - Visceral (Omentum)	Monocytes
7_27108127_G_A_b37	7	27108127	193	0.4552	1.909e-05	0.471	9.349e-06	0.398	0.0002015	2.88125816677952e-06	6.40437497765836e-06	Adipose - Visceral (Omentum)	Monocytes
7_27109606_C_T_b37	7	27109606	193	0.4552	1.909e-05	0.471	9.349e-06	0.398	0.0002015	2.88125816677952e-06	6.40437497765836e-06	Adipose - Visceral (Omentum)	Monocytes
7_27111994_T_C_b37	7	27111994	193	0.4552	1.909e-05	0.471	9.349e-06	0.398	0.0002015	2.88125816677952e-06	6.40437497765836e-06	Adipose - Visceral (Omentum)	Monocytes
7_27115282_G_C_b37	7	27115282	192	0.4555	1.239e-05	0.4716	5.271e-06	0.4197	4.616e-05	9.79794634285192e-07	1.78650379786205e-06	Adipose - Visceral (Omentum)	Monocytes
7_27115718_G_A_b37	7	27115718	192	0.4423	2.437e-05	0.4605	1.035e-05	0.4034	0.0001231	2.70300665678918e-06	5.01889389754043e-06	Adipose - Visceral (Omentum)	Monocytes
7_27120109_A_G_b37	7	27120109	192	0.4428	2.325e-05	0.4649	8.467e-06	0.4118	8.524e-05	2.06833205223815e-06	3.52116279338316e-06	Adipose - Visceral (Omentum)	Monocytes
7_27120689_T_C_b37	7	27120689	193	0.4412	2.342e-05	0.4637	8.343e-06	0.4071	0.0001007	2.21663475343788e-06	3.87113551227983e-06	Adipose - Visceral (Omentum)	Monocytes
7_27126324_T_C_b37	7	27126324	193	0.4412	2.342e-05	0.4637	8.343e-06	0.4071	0.0001007	2.21663475343788e-06	3.87113551227983e-06	Adipose - Visceral (Omentum)	Monocytes
7_27127696_G_T_b37	7	27127696	192	0.4436	2.24e-05	0.4622	9.476e-06	0.4085	0.0001007	2.29792323558185e-06	4.19109663635709e-06	Adipose - Visceral (Omentum)	Monocytes
8_122826342_G_T_b37	8	122826342	191	0.4043	6.274e-05	0.3968	8.689e-05	0.3929	0.0001012	9.43202242967245e-06	1.67172897292016e-05	Adipose - Visceral (Omentum)	Monocytes
8_122832148_T_A_b37	8	122832148	192	0.4101	4.78e-05	0.407	5.458e-05	0.3983	7.886e-05	6.14728377128937e-06	1.07159803165257e-05	Adipose - Visceral (Omentum)	Monocytes
8_122840265_GGGATTACA_G_b37	8	122840265	182	0.425	4.878e-05	0.4212	4.753e-05	0.4422	1.788e-05	3.06491435011966e-06	3.89893986033836e-06	Adipose - Visceral (Omentum)	Monocytes
8_3902295_G_C_b37	8	3902295	185	0.4119	7.103e-05	0.4591	7.364e-06	0.3433	0.0008806	8.72180606927698e-06	1.3831025285451e-05	Adipose - Visceral (Omentum)	Monocytes
8_72164557_A_G_b37	8	72164557	193	0.5831	4.878e-07	0.4807	4.101e-05	0.3041	0.01044	6.18744674147317e-06	0.000186473566089245	Adipose - Visceral (Omentum)	Monocytes
8_72165991_A_T_b37	8	72165991	189	0.6817	9.21e-08	0.5562	1.805e-05	0.3966	0.002184	1.06242946982651e-06	4.24878162391067e-05	Adipose - Visceral (Omentum)	Monocytes
8_72175462_A_G_b37	8	72175462	193	0.5717	1.246e-06	0.4812	5.277e-05	0.316	0.008719	9.59046869117163e-06	0.000194969861737837	Adipose - Visceral (Omentum)	Monocytes
1_108354461_A_G_b37	1	108354461	180	0.657	0.0006483	0.8127	1.763e-05	0.443	0.02128	7.49697113651048e-06	2.82530484161469e-05	Adipose - Visceral (Omentum)	Lymph_Sum
1_178964604_A_G_b37	1	178964604	193	0.2324	0.02245	0.3889	0.0001093	0.3968	7.805e-05	6.47701612801461e-06	1.40458813391614e-06	Adipose - Visceral (Omentum)	Lymph_Sum
1_178967921_T_C_b37	1	178967921	193	0.2413	0.01897	0.3867	0.0001421	0.3889	0.0001298	9.36370172888927e-06	2.59539380716156e-06	Adipose - Visceral (Omentum)	Lymph_Sum
1_38714753_C_T_b37	1	38714753	193	0.3586	0.000571	0.3127	0.002759	0.4344	2.61e-05	2.52084488040612e-06	7.65661124051201e-06	Adipose - Visceral (Omentum)	Lymph_Sum
1_38715252_C_T_b37	1	38715252	193	0.34	0.001076	0.3195	0.002161	0.4326	2.693e-05	3.2639903706766e-06	6.46653966946388e-06	Adipose - Visceral (Omentum)	Lymph_Sum
1_38715353_A_G_b37	1	38715353	193	0.3586	0.000571	0.3127	0.002759	0.4344	2.61e-05	2.52084488040612e-06	7.65661124051201e-06	Adipose - Visceral (Omentum)	Lymph_Sum
1_38717149_C_T_b37	1	38717149	193	0.34	0.001076	0.3195	0.002161	0.4326	2.693e-05	3.2639903706766e-06	6.46653966946388e-06	Adipose - Visceral (Omentum)	Lymph_Sum
1_38717515_G_A_b37	1	38717515	193	0.34	0.001076	0.3195	0.002161	0.4326	2.693e-05	3.2639903706766e-06	6.46653966946388e-06	Adipose - Visceral (Omentum)	Lymph_Sum
1_38718065_G_T_b37	1	38718065	193	0.3586	0.000571	0.3127	0.002759	0.4344	2.61e-05	2.52084488040612e-06	7.65661124051201e-06	Adipose - Visceral (Omentum)	Lymph_Sum
1_38718238_A_G_b37	1	38718238	193	0.3416	0.001054	0.3366	0.001254	0.4516	1.198e-05	1.40144958306503e-06	2.20438834883982e-06	Adipose - Visceral (Omentum)	Lymph_Sum
1_38718348_T_G_b37	1	38718348	193	0.3592	0.0005009	0.3202	0.001992	0.4392	1.785e-05	1.50672990632399e-06	4.37338138016649e-06	Adipose - Visceral (Omentum)	Lymph_Sum
1_38719784_C_T_b37	1	38719784	192	0.339	0.001145	0.3184	0.002291	0.4293	2.995e-05	3.75159409727598e-06	7.36899460428558e-06	Adipose - Visceral (Omentum)	Lymph_Sum
1_38719919_A_G_b37	1	38719919	192	0.339	0.001145	0.3184	0.002291	0.4293	2.995e-05	3.75159409727598e-06	7.36899460428558e-06	Adipose - Visceral (Omentum)	Lymph_Sum
1_38721479_G_A_b37	1	38721479	193	0.3454	0.0009516	0.3106	0.003047	0.4391	2.238e-05	3.33621366019369e-06	7.33289631235692e-06	Adipose - Visceral (Omentum)	Lymph_Sum
1_38722081_TTC_T_b37	1	38722081	193	0.3454	0.0009516	0.3106	0.003047	0.4391	2.238e-05	3.33621366019369e-06	7.33289631235692e-06	Adipose - Visceral (Omentum)	Lymph_Sum
1_38722570_GGCA_G_b37	1	38722570	190	0.3036	0.004949	0.3323	0.002252	0.4499	2.561e-05	8.26775200460984e-06	6.42047894347243e-06	Adipose - Visceral (Omentum)	Lymph_Sum
1_38727571_A_G_b37	1	38727571	189	0.3359	0.001325	0.2852	0.006787	0.4339	2.438e-05	7.03575150692056e-06	1.47977263857861e-05	Adipose - Visceral (Omentum)	Lymph_Sum
1_38728422_C_T_b37	1	38728422	190	0.3282	0.001691	0.3195	0.002304	0.4478	1.293e-05	2.85583088831768e-06	3.79980752307932e-06	Adipose - Visceral (Omentum)	Lymph_Sum
1_38730271_C_G_b37	1	38730271	176	0.3241	0.003425	0.3171	0.004439	0.5019	3.197e-06	2.79376071778811e-06	2.10671327387834e-06	Adipose - Visceral (Omentum)	Lymph_Sum
1_73858463_A_G_b37	1	73858463	178	0.351	0.001222	0.3882	0.000463	0.406	0.0001705	4.25499711529212e-06	8.23530534749313e-06	Adipose - Visceral (Omentum)	Lymph_Sum
1_99695552_A_G_b37	1	99695552	193	0.6996	0.0001698	0.6679	0.0003386	0.5725	0.002227	5.06150269233776e-06	4.89777828351413e-05	Adipose - Visceral (Omentum)	Lymph_Sum
1_99696162_C_T_b37	1	99696162	193	0.691	0.0006521	0.7725	0.0001303	0.5791	0.00446	9.83158567119835e-06	3.98944297002587e-05	Adipose - Visceral (Omentum)	Lymph_Sum
1_99696428_A_T_b37	1	99696428	193	0.691	0.0006521	0.7725	0.0001303	0.5791	0.00446	9.83158567119835e-06	3.98944297002587e-05	Adipose - Visceral (Omentum)	Lymph_Sum
1_99696953_G_T_b37	1	99696953	193	0.6996	0.0001698	0.6679	0.0003386	0.5725	0.002227	5.06150269233776e-06	4.89777828351413e-05	Adipose - Visceral (Omentum)	Lymph_Sum
1_99697858_C_T_b37	1	99697858	193	0.691	0.0006521	0.7725	0.0001303	0.5791	0.00446	9.83158567119835e-06	3.98944297002587e-05	Adipose - Visceral (Omentum)	Lymph_Sum
1_99700516_T_A_b37	1	99700516	190	0.7441	0.0001082	0.7009	0.0002725	0.6417	0.0008786	1.89747558978855e-06	1.98172418735915e-05	Adipose - Visceral (Omentum)	Lymph_Sum
1_99701081_T_C_b37	1	99701081	190	0.7441	0.0001082	0.7009	0.0002725	0.6417	0.0008786	1.89747558978855e-06	1.98172418735915e-05	Adipose - Visceral (Omentum)	Lymph_Sum
1_99701595_A_C_b37	1	99701595	190	0.6492	0.0001596	0.5402	0.00178	0.5647	0.00106	8.54299987798618e-06	0.000100689584442829	Adipose - Visceral (Omentum)	Lymph_Sum
1_99705572_A_G_b37	1	99705572	191	0.7197	0.000489	0.7813	0.0001494	0.6474	0.001776	5.10278789420458e-06	2.14934724594203e-05	Adipose - Visceral (Omentum)	Lymph_Sum
1_99707858_A_G_b37	1	99707858	193	0.7267	0.0004117	0.7859	0.0001276	0.6459	0.001756	4.1398949010945e-06	1.88060836024337e-05	Adipose - Visceral (Omentum)	Lymph_Sum
1_99733340_G_A_b37	1	99733340	192	0.7238	0.0004466	0.782	0.0001407	0.643	0.001883	4.82247746720292e-06	2.14681108730157e-05	Adipose - Visceral (Omentum)	Lymph_Sum
1_99733399_A_T_b37	1	99733399	192	0.7238	0.0004466	0.782	0.0001407	0.643	0.001883	4.82247746720292e-06	2.14681108730157e-05	Adipose - Visceral (Omentum)	Lymph_Sum
1_99735104_C_T_b37	1	99735104	192	0.7238	0.0004466	0.782	0.0001407	0.643	0.001883	4.82247746720292e-06	2.14681108730157e-05	Adipose - Visceral (Omentum)	Lymph_Sum
1_99750643_TAAC_T_b37	1	99750643	191	0.6855	0.0004054	0.7876	4.477e-05	0.7233	0.0001898	5.4692112767587e-07	1.40018813252258e-06	Adipose - Visceral (Omentum)	Lymph_Sum
1_99751518_G_A_b37	1	99751518	193	0.5133	0.001486	0.531	0.001003	0.589	0.000251	9.75443766192066e-06	2.0619613897066e-05	Adipose - Visceral (Omentum)	Lymph_Sum
1_99753880_G_T_b37	1	99753880	193	0.7078	0.0006803	0.8453	4.419e-05	0.7123	0.0006266	1.55962098102987e-06	3.58521204031881e-06	Adipose - Visceral (Omentum)	Lymph_Sum
1_99758303_C_A_b37	1	99758303	190	0.4994	0.003952	0.6746	8.57e-05	0.6126	0.0003326	4.67937711282424e-06	3.66876864211833e-06	Adipose - Visceral (Omentum)	Lymph_Sum
1_99765013_C_G_b37	1	99765013	191	0.6005	0.001878	0.7688	5.994e-05	0.6154	0.001596	6.22843030188698e-06	9.5897790246526e-06	Adipose - Visceral (Omentum)	Lymph_Sum
1_99770075_A_G_b37	1	99770075	193	0.5928	0.002279	0.7698	6.429e-05	0.615	0.001533	7.14063134174836e-06	9.81877030215683e-06	Adipose - Visceral (Omentum)	Lymph_Sum
1_99775704_G_T_b37	1	99775704	193	0.5928	0.002279	0.7698	6.429e-05	0.615	0.001533	7.14063134174836e-06	9.81877030215683e-06	Adipose - Visceral (Omentum)	Lymph_Sum
10_114890511_A_AATT_b37	10	114890511	175	-0.4478	0.0003497	-0.5066	3.963e-05	-0.2852	0.02531	9.37788575352437e-06	6.13027453808565e-05	Adipose - Visceral (Omentum)	Lymph_Sum
10_63378049_G_A_b37	10	63378049	192	-0.7916	2.319e-06	-0.5839	0.0005861	-0.2949	0.08615	4.79170869854895e-06	0.00129929884171344	Adipose - Visceral (Omentum)	Lymph_Sum
11_60280001_C_A_b37	11	60280001	193	-0.7166	3.089e-05	-0.7084	3.841e-05	-0.1945	0.2681	8.83404068415364e-06	0.000379210283607406	Adipose - Visceral (Omentum)	Lymph_Sum
11_60289291_T_C_b37	11	60289291	193	-0.5704	0.0002082	-0.6713	1.102e-05	-0.2803	0.07221	5.92699936307251e-06	5.10968088724002e-05	Adipose - Visceral (Omentum)	Lymph_Sum
11_60289473_G_T_b37	11	60289473	193	-0.5704	0.0002082	-0.6713	1.102e-05	-0.2803	0.07221	5.92699936307251e-06	5.10968088724002e-05	Adipose - Visceral (Omentum)	Lymph_Sum
11_60290223_G_T_b37	11	60290223	193	-0.5704	0.0002082	-0.6713	1.102e-05	-0.2803	0.07221	5.92699936307251e-06	5.10968088724002e-05	Adipose - Visceral (Omentum)	Lymph_Sum
11_60290348_C_T_b37	11	60290348	193	-0.5704	0.0002082	-0.6713	1.102e-05	-0.2803	0.07221	5.92699936307251e-06	5.10968088724002e-05	Adipose - Visceral (Omentum)	Lymph_Sum
11_60290352_T_C_b37	11	60290352	193	-0.5704	0.0002082	-0.6713	1.102e-05	-0.2803	0.07221	5.92699936307251e-06	5.10968088724002e-05	Adipose - Visceral (Omentum)	Lymph_Sum
11_60290960_A_G_b37	11	60290960	193	-0.5704	0.0002082	-0.6713	1.102e-05	-0.2803	0.07221	5.92699936307251e-06	5.10968088724002e-05	Adipose - Visceral (Omentum)	Lymph_Sum
11_60291413_C_T_b37	11	60291413	193	-0.5415	0.0001259	-0.5886	2.869e-05	-0.2362	0.09954	9.52070088123341e-06	0.000139330957010307	Adipose - Visceral (Omentum)	Lymph_Sum
11_60291548_A_G_b37	11	60291548	193	-0.5704	0.0002082	-0.6713	1.102e-05	-0.2803	0.07221	5.92699936307251e-06	5.10968088724002e-05	Adipose - Visceral (Omentum)	Lymph_Sum
11_60292172_C_G_b37	11	60292172	193	-0.5704	0.0002082	-0.6713	1.102e-05	-0.2803	0.07221	5.92699936307251e-06	5.10968088724002e-05	Adipose - Visceral (Omentum)	Lymph_Sum
11_60294184_C_A_b37	11	60294184	193	-0.5704	0.0002082	-0.6713	1.102e-05	-0.2803	0.07221	5.92699936307251e-06	5.10968088724002e-05	Adipose - Visceral (Omentum)	Lymph_Sum
11_60295202_C_G_b37	11	60295202	191	-0.5878	0.0001698	-0.6869	9.764e-06	-0.262	0.0985	5.87492997375952e-06	5.93098910577726e-05	Adipose - Visceral (Omentum)	Lymph_Sum
11_60295234_A_G_b37	11	60295234	186	-0.6337	6.7e-05	-0.6941	1.314e-05	-0.304	0.06091	2.9675488956337e-06	5.13292756224361e-05	Adipose - Visceral (Omentum)	Lymph_Sum
11_60295986_A_T_b37	11	60295986	193	-0.5704	0.0002082	-0.6713	1.102e-05	-0.2803	0.07221	5.92699936307251e-06	5.10968088724002e-05	Adipose - Visceral (Omentum)	Lymph_Sum
11_60298171_T_C_b37	11	60298171	193	-0.5415	0.0001259	-0.5886	2.869e-05	-0.2362	0.09954	9.52070088123341e-06	0.000139330957010307	Adipose - Visceral (Omentum)	Lymph_Sum
11_60298387_AG_A_b37	11	60298387	190	-0.5889	9.42e-05	-0.6482	2.254e-05	-0.2687	0.08662	6.31843423358027e-06	0.000103425685560996	Adipose - Visceral (Omentum)	Lymph_Sum
11_60298443_A_C_b37	11	60298443	193	-0.5704	0.0002082	-0.6713	1.102e-05	-0.2803	0.07221	5.92699936307251e-06	5.10968088724002e-05	Adipose - Visceral (Omentum)	Lymph_Sum
11_60298541_T_C_b37	11	60298541	193	-0.5704	0.0002082	-0.6713	1.102e-05	-0.2803	0.07221	5.92699936307251e-06	5.10968088724002e-05	Adipose - Visceral (Omentum)	Lymph_Sum
11_60298564_C_T_b37	11	60298564	193	-0.5704	0.0002082	-0.6713	1.102e-05	-0.2803	0.07221	5.92699936307251e-06	5.10968088724002e-05	Adipose - Visceral (Omentum)	Lymph_Sum
11_60298660_A_T_b37	11	60298660	193	-0.5704	0.0002082	-0.6713	1.102e-05	-0.2803	0.07221	5.92699936307251e-06	5.10968088724002e-05	Adipose - Visceral (Omentum)	Lymph_Sum
11_60298745_A_G_b37	11	60298745	193	-0.5704	0.0002082	-0.6713	1.102e-05	-0.2803	0.07221	5.92699936307251e-06	5.10968088724002e-05	Adipose - Visceral (Omentum)	Lymph_Sum
11_60299129_C_T_b37	11	60299129	193	-0.5704	0.0002082	-0.6713	1.102e-05	-0.2803	0.07221	5.92699936307251e-06	5.10968088724002e-05	Adipose - Visceral (Omentum)	Lymph_Sum
11_60299330_G_A_b37	11	60299330	193	-0.5704	0.0002082	-0.6713	1.102e-05	-0.2803	0.07221	5.92699936307251e-06	5.10968088724002e-05	Adipose - Visceral (Omentum)	Lymph_Sum
11_60306767_G_A_b37	11	60306767	193	-0.5704	0.0002082	-0.6713	1.102e-05	-0.2803	0.07221	5.92699936307251e-06	5.10968088724002e-05	Adipose - Visceral (Omentum)	Lymph_Sum
11_60306877_T_A_b37	11	60306877	193	-0.5704	0.0002082	-0.6713	1.102e-05	-0.2803	0.07221	5.92699936307251e-06	5.10968088724002e-05	Adipose - Visceral (Omentum)	Lymph_Sum
11_60308039_T_C_b37	11	60308039	192	-0.5716	0.0002122	-0.6637	1.354e-05	-0.2714	0.08113	7.30459911999537e-06	6.58446839779756e-05	Adipose - Visceral (Omentum)	Lymph_Sum
11_60309071_C_G_b37	11	60309071	191	-0.5771	0.0001895	-0.6638	1.444e-05	-0.272	0.08155	7.1122228531181e-06	6.95422208055299e-05	Adipose - Visceral (Omentum)	Lymph_Sum
11_60312462_G_A_b37	11	60312462	192	-0.6917	2.194e-05	-0.684	2.8e-05	-0.2059	0.2169	5.18663515884854e-06	0.000251295626546309	Adipose - Visceral (Omentum)	Lymph_Sum
12_96093358_C_A_b37	12	96093358	193	-0.7617	2.793e-06	-0.6445	8.442e-05	-0.2127	0.2025	2.76331378480211e-06	0.000562263185886665	Adipose - Visceral (Omentum)	Lymph_Sum
12_96095158_G_C_b37	12	96095158	193	-0.7617	2.793e-06	-0.6445	8.442e-05	-0.2127	0.2025	2.76331378480211e-06	0.000562263185886665	Adipose - Visceral (Omentum)	Lymph_Sum
12_96101271_T_C_b37	12	96101271	193	-0.7222	4.397e-06	-0.5867	0.0002207	-0.2125	0.1877	6.28113771372542e-06	0.00111537117417388	Adipose - Visceral (Omentum)	Lymph_Sum
12_96101720_T_A_b37	12	96101720	193	-0.7617	2.793e-06	-0.6445	8.442e-05	-0.2127	0.2025	2.76331378480211e-06	0.000562263185886665	Adipose - Visceral (Omentum)	Lymph_Sum
12_96104461_G_A_b37	12	96104461	193	-0.7617	2.793e-06	-0.6445	8.442e-05	-0.2127	0.2025	2.76331378480211e-06	0.000562263185886665	Adipose - Visceral (Omentum)	Lymph_Sum
12_96105945_C_T_b37	12	96105945	193	-0.7617	2.793e-06	-0.6445	8.442e-05	-0.2127	0.2025	2.76331378480211e-06	0.000562263185886665	Adipose - Visceral (Omentum)	Lymph_Sum
12_96106540_C_T_b37	12	96106540	192	-0.7526	3.424e-06	-0.6312	0.0001014	-0.2054	0.2183	3.66980326406522e-06	0.00068699721902208	Adipose - Visceral (Omentum)	Lymph_Sum
12_96114681_G_A_b37	12	96114681	191	-0.7618	3.201e-06	-0.6612	4.1e-05	-0.2091	0.2106	1.97464288971186e-06	0.000330615916782364	Adipose - Visceral (Omentum)	Lymph_Sum
12_96115925_C_T_b37	12	96115925	189	-0.773	2.33e-06	-0.6371	0.0001217	-0.2056	0.2149	3.20990368534507e-06	0.000781715534192666	Adipose - Visceral (Omentum)	Lymph_Sum
12_96121001_T_C_b37	12	96121001	190	-0.7508	3.698e-06	-0.6165	0.0001752	-0.1734	0.2931	6.44339363233759e-06	0.00131629129826713	Adipose - Visceral (Omentum)	Lymph_Sum
12_98966856_T_C_b37	12	98966856	186	-0.4636	1.278e-05	-0.4093	0.0001228	-0.1635	0.1287	6.69133540214496e-06	0.000529027010150972	Adipose - Visceral (Omentum)	Lymph_Sum
12_98968947_T_G_b37	12	98968947	191	-0.4817	7.263e-06	-0.4431	3.776e-05	-0.2066	0.06	1.43504366148993e-06	0.00011622072920484	Adipose - Visceral (Omentum)	Lymph_Sum
12_98970117_A_G_b37	12	98970117	193	-0.4709	9.777e-06	-0.4403	3.783e-05	-0.2047	0.05981	1.72180672711525e-06	0.000116100590748771	Adipose - Visceral (Omentum)	Lymph_Sum
12_98972466_T_C_b37	12	98972466	193	-0.476	8.039e-06	-0.4481	2.795e-05	-0.2001	0.06625	1.34913327418005e-06	9.92168459715263e-05	Adipose - Visceral (Omentum)	Lymph_Sum
17_13168455_C_T_b37	17	13168455	171	0.6155	4.474e-05	0.6012	5.6e-05	0.3164	0.03913	4.2973664609648e-06	0.00011322173212028	Adipose - Visceral (Omentum)	Lymph_Sum
17_13169533_G_T_b37	17	13169533	172	0.6111	4.951e-05	0.6011	5.546e-05	0.2994	0.05045	5.31162756586823e-06	0.000137116222869273	Adipose - Visceral (Omentum)	Lymph_Sum
19_57933570_A_G_b37	19	57933570	193	0.4359	1.036e-05	0.3973	6.273e-05	0.1523	0.1319	3.95765328492227e-06	0.000319812611479294	Adipose - Visceral (Omentum)	Lymph_Sum
20_18843774_T_A_b37	20	18843774	193	-0.5455	0.005704	-0.7792	6.557e-05	-0.7241	0.0002165	3.82175114247857e-06	2.10723582695817e-06	Adipose - Visceral (Omentum)	Lymph_Sum
20_18846050_TG_T_b37	20	18846050	192	-0.6936	0.001095	-0.8814	2.834e-05	-0.6685	0.001461	2.67683348035135e-06	4.93550136980629e-06	Adipose - Visceral (Omentum)	Lymph_Sum
20_18852497_C_A_b37	20	18852497	193	-0.6438	0.002055	-0.8254	6.775e-05	-0.7322	0.000434	3.1932839506444e-06	3.76050471562078e-06	Adipose - Visceral (Omentum)	Lymph_Sum
20_18865090_T_C_b37	20	18865090	193	-0.6438	0.002055	-0.8254	6.775e-05	-0.7322	0.000434	3.1932839506444e-06	3.76050471562078e-06	Adipose - Visceral (Omentum)	Lymph_Sum
20_18865560_T_C_b37	20	18865560	193	-0.6438	0.002055	-0.8254	6.775e-05	-0.7322	0.000434	3.1932839506444e-06	3.76050471562078e-06	Adipose - Visceral (Omentum)	Lymph_Sum
20_18875310_C_T_b37	20	18875310	193	-0.5253	0.002767	-0.6928	6.815e-05	-0.6399	0.0002456	2.71204991302902e-06	2.40240314697852e-06	Adipose - Visceral (Omentum)	Lymph_Sum
20_24875665_C_T_b37	20	24875665	185	0.4042	0.0005178	0.4214	0.0003501	0.3672	0.001678	8.59592351485337e-06	4.02363761132512e-05	Adipose - Visceral (Omentum)	Lymph_Sum
3_16147404_T_C_b37	3	16147404	188	0.4981	0.0001152	0.5217	4.546e-05	0.2675	0.03971	6.81191660644441e-06	9.72582209804323e-05	Adipose - Visceral (Omentum)	Lymph_Sum
3_89798649_T_A_b37	3	89798649	187	0.6576	5.019e-05	0.5942	0.0002076	0.3501	0.03312	9.28496488941754e-06	0.000276839635951842	Adipose - Visceral (Omentum)	Lymph_Sum
5_116471892_C_T_b37	5	116471892	193	0.945	4.958e-06	0.7863	0.0001652	0.7037	0.0007838	1.93363271813036e-07	1.2187712184352e-05	Adipose - Visceral (Omentum)	Lymph_Sum
5_116478640_C_T_b37	5	116478640	191	0.9582	5.798e-06	0.7995	0.0001634	0.7438	0.0005105	1.6222593178756e-07	8.60314906456697e-06	Adipose - Visceral (Omentum)	Lymph_Sum
5_124904108_G_A_b37	5	124904108	191	0.9037	0.0007011	0.9553	0.0003106	0.8533	0.001357	8.4449831770385e-06	3.09705024815308e-05	Adipose - Visceral (Omentum)	Lymph_Sum
5_165063884_G_A_b37	5	165063884	193	0.3353	0.001912	0.4023	0.0001802	0.378	0.000447	5.66781256857016e-06	8.36798977697672e-06	Adipose - Visceral (Omentum)	Lymph_Sum
5_165067818_G_A_b37	5	165067818	188	0.3748	0.0005572	0.4109	0.0001549	0.3888	0.0003946	2.2452283511539e-06	6.72330630053146e-06	Adipose - Visceral (Omentum)	Lymph_Sum
5_169272424_A_G_b37	5	169272424	188	-0.4507	3.804e-05	-0.48	1.18e-05	-0.03228	0.7736	9.3203611572814e-06	0.000345251792768887	Adipose - Visceral (Omentum)	Lymph_Sum
5_169281567_A_G_b37	5	169281567	187	-0.5827	0.0001807	-0.7806	3.219e-07	0.07036	0.6556	2.40681512955046e-06	1.79364416907617e-05	Adipose - Visceral (Omentum)	Lymph_Sum
7_87761355_C_T_b37	7	87761355	190	0.5406	0.02109	0.7766	0.0009436	1.005	1.307e-05	7.81105171004682e-06	1.88393701108898e-06	Adipose - Visceral (Omentum)	Lymph_Sum
7_8970818_T_G_b37	7	8970818	193	0.2944	0.003038	0.3518	0.0003704	0.3556	0.0003182	9.49668682129821e-06	1.13131992065912e-05	Adipose - Visceral (Omentum)	Lymph_Sum
8_96176196_A_G_b37	8	96176196	193	-0.4159	0.0005266	-0.5455	4.189e-06	-0.2561	0.03447	3.67710607536258e-06	1.32858064817258e-05	Adipose - Visceral (Omentum)	Lymph_Sum
9_92042544_C_G_b37	9	92042544	191	0.3395	0.002565	0.3938	0.0004593	0.4112	0.0002469	8.3638624447673e-06	1.09728363752941e-05	Adipose - Visceral (Omentum)	Lymph_Sum
9_92045980_A_C_b37	9	92045980	192	0.3306	0.003331	0.396	0.0004067	0.4113	0.0002318	8.76472525144571e-06	9.47911914312354e-06	Adipose - Visceral (Omentum)	Lymph_Sum
9_92046951_T_TC_b37	9	92046951	190	0.3314	0.003762	0.401	0.0004524	0.442	9.987e-05	6.02063182998619e-06	5.28966398621338e-06	Adipose - Visceral (Omentum)	Lymph_Sum
9_92049150_C_T_b37	9	92049150	192	0.3306	0.003331	0.396	0.0004067	0.4113	0.0002318	8.76472525144571e-06	9.47911914312354e-06	Adipose - Visceral (Omentum)	Lymph_Sum
9_92067406_G_A_b37	9	92067406	193	0.2804	0.009619	0.3998	0.0001936	0.4177	9.615e-05	6.21561870122574e-06	2.61441392549944e-06	Adipose - Visceral (Omentum)	Lymph_Sum
9_92067803_A_G_b37	9	92067803	193	0.2471	0.02355	0.395	0.0002536	0.4556	2.175e-05	5.10636739524871e-06	9.92088052483942e-07	Adipose - Visceral (Omentum)	Lymph_Sum
1_6442644_G_A_b37	1	6442644	126	-1.229	7.511e-06	-1.229	7.376e-06	-0.2856	0.3145	9.22934929938669e-06	0.000132520321197217	Adrenal Gland	T cells CD8
10_135220737_T_C_b37	10	135220737	125	0.5126	0.0001832	0.555	5.219e-05	0.4652	0.0008013	6.04111314693467e-06	5.86281061386728e-06	Adrenal Gland	T cells CD8
10_135225460_G_T_b37	10	135225460	127	0.5091	0.0002836	0.5408	0.0001092	0.4902	0.0004873	8.57029683762762e-06	7.07619252445523e-06	Adrenal Gland	T cells CD8
10_135225666_T_C_b37	10	135225666	127	0.5091	0.0002836	0.5408	0.0001092	0.4902	0.0004873	8.57029683762762e-06	7.07619252445523e-06	Adrenal Gland	T cells CD8
12_96337225_C_T_b37	12	96337225	126	0.6014	5.724e-05	0.6126	3.898e-05	0.4236	0.005509	7.70982652778594e-06	2.09810741869782e-05	Adrenal Gland	T cells CD8
12_96337621_A_G_b37	12	96337621	126	0.6014	5.724e-05	0.6126	3.898e-05	0.4236	0.005509	7.70982652778594e-06	2.09810741869782e-05	Adrenal Gland	T cells CD8
12_96337642_G_A_b37	12	96337642	126	0.6014	5.724e-05	0.6126	3.898e-05	0.4236	0.005509	7.70982652778594e-06	2.09810741869782e-05	Adrenal Gland	T cells CD8
12_96337780_T_C_b37	12	96337780	126	0.6014	5.724e-05	0.6126	3.898e-05	0.4236	0.005509	7.70982652778594e-06	2.09810741869782e-05	Adrenal Gland	T cells CD8
12_96338015_C_G_b37	12	96338015	126	0.6014	5.724e-05	0.6126	3.898e-05	0.4236	0.005509	7.70982652778594e-06	2.09810741869782e-05	Adrenal Gland	T cells CD8
12_96338320_A_G_b37	12	96338320	126	0.6014	5.724e-05	0.6126	3.898e-05	0.4236	0.005509	7.70982652778594e-06	2.09810741869782e-05	Adrenal Gland	T cells CD8
13_101477664_T_C_b37	13	101477664	126	0.949	0.0003046	1.047	5.909e-05	0.8697	0.0008683	8.72622481062216e-06	6.87764251484119e-06	Adrenal Gland	T cells CD8
13_21678894_A_G_b37	13	21678894	121	0.5209	8.923e-05	0.5261	7.751e-05	0.4375	0.001033	5.82715784939978e-06	9.73238221299717e-06	Adrenal Gland	T cells CD8
14_57951539_G_T_b37	14	57951539	127	0.6065	4.248e-05	0.5574	0.0001829	0.5338	0.0003502	3.53895346549951e-06	8.17756213678919e-06	Adrenal Gland	T cells CD8
16_82330933_A_G_b37	16	82330933	127	-0.6061	8.734e-05	-0.5951	0.0001195	-0.5301	0.0006603	5.71978565322518e-06	9.62208009593836e-06	Adrenal Gland	T cells CD8
16_8499268_G_T_b37	16	8499268	127	-1.064	9.308e-07	-0.9558	1.272e-05	-0.2298	0.3114	4.14068098972833e-06	0.000200105845342726	Adrenal Gland	T cells CD8
16_8502307_G_A_b37	16	8502307	127	-1.064	9.308e-07	-0.9558	1.272e-05	-0.2298	0.3114	4.14068098972833e-06	0.000200105845342726	Adrenal Gland	T cells CD8
16_8507805_G_A_b37	16	8507805	127	-1.1	1.7e-06	-1.032	8.017e-06	-0.232	0.3339	4.61637655089648e-06	0.000147986192949314	Adrenal Gland	T cells CD8
17_33529135_C_T_b37	17	33529135	122	1.058	0.0001365	1.218	8.676e-06	0.9344	0.000988	2.28712042201994e-06	1.69657795382631e-06	Adrenal Gland	T cells CD8
18_4986099_A_G_b37	18	4986099	125	-0.6343	0.0005592	-0.6968	0.0001467	-0.6974	0.000154	7.81958745591416e-06	3.623229269466e-06	Adrenal Gland	T cells CD8
19_56552456_G_T_b37	19	56552456	127	0.7299	1.477e-05	0.6783	6.219e-05	0.4041	0.01947	9.35426800154853e-06	8.02185150218431e-05	Adrenal Gland	T cells CD8
2_113494250_T_C_b37	2	113494250	127	0.832	1.822e-05	0.8052	3.51e-05	0.5518	0.005377	3.99421366784731e-06	1.89768929055476e-05	Adrenal Gland	T cells CD8
2_113495785_T_C_b37	2	113495785	127	0.832	1.822e-05	0.8052	3.51e-05	0.5518	0.005377	3.99421366784731e-06	1.89768929055476e-05	Adrenal Gland	T cells CD8
2_113503830_C_T_b37	2	113503830	127	0.832	1.822e-05	0.8052	3.51e-05	0.5518	0.005377	3.99421366784731e-06	1.89768929055476e-05	Adrenal Gland	T cells CD8
2_113505140_A_C_b37	2	113505140	127	0.832	1.822e-05	0.8052	3.51e-05	0.5518	0.005377	3.99421366784731e-06	1.89768929055476e-05	Adrenal Gland	T cells CD8
2_113506036_C_CA_b37	2	113506036	127	0.832	1.822e-05	0.8052	3.51e-05	0.5518	0.005377	3.99421366784731e-06	1.89768929055476e-05	Adrenal Gland	T cells CD8
2_113513825_T_C_b37	2	113513825	127	0.832	1.822e-05	0.8052	3.51e-05	0.5518	0.005377	3.99421366784731e-06	1.89768929055476e-05	Adrenal Gland	T cells CD8
2_113514763_T_C_b37	2	113514763	127	0.832	1.822e-05	0.8052	3.51e-05	0.5518	0.005377	3.99421366784731e-06	1.89768929055476e-05	Adrenal Gland	T cells CD8
2_113516316_T_C_b37	2	113516316	127	0.832	1.822e-05	0.8052	3.51e-05	0.5518	0.005377	3.99421366784731e-06	1.89768929055476e-05	Adrenal Gland	T cells CD8
2_113520933_T_C_b37	2	113520933	126	0.8026	4.17e-05	0.8039	4.721e-05	0.6075	0.002309	4.61372392055234e-06	1.23780871015042e-05	Adrenal Gland	T cells CD8
2_216153356_G_A_b37	2	216153356	127	-0.5452	1.569e-05	-0.5741	4.937e-06	-0.2562	0.04873	4.19133973766208e-06	2.29186235219267e-05	Adrenal Gland	T cells CD8
2_216222414_TGGAG_T_b37	2	216222414	125	-0.7364	4.015e-05	-0.8035	6.448e-06	-0.373	0.04138	7.18197729881735e-06	2.48385328308531e-05	Adrenal Gland	T cells CD8
2_216222415_GGAGT_G_b37	2	216222415	125	-0.7364	4.015e-05	-0.8035	6.448e-06	-0.373	0.04138	7.18197729881735e-06	2.48385328308531e-05	Adrenal Gland	T cells CD8
2_50296401_C_T_b37	2	50296401	127	0.575	1.459e-05	0.552	3.357e-05	0.2955	0.03027	8.49224806326214e-06	7.00498594395889e-05	Adrenal Gland	T cells CD8
2_50356016_A_G_b37	2	50356016	118	0.6017	7.774e-06	0.5917	7.477e-06	0.3752	0.006476	1.27105647720153e-06	6.57365717922784e-06	Adrenal Gland	T cells CD8
2_66280862_G_A_b37	2	66280862	125	-0.5771	1.028e-05	-0.5675	1.511e-05	-0.3252	0.01437	3.19454810005829e-06	2.11624023893515e-05	Adrenal Gland	T cells CD8
20_44903445_T_C_b37	20	44903445	125	0.5579	7.104e-05	0.5153	0.0002732	0.4661	0.0009943	9.72826456193066e-06	2.5186804021459e-05	Adrenal Gland	T cells CD8
3_131759007_C_T_b37	3	131759007	127	0.5437	1.545e-05	0.5378	1.941e-05	0.2376	0.06686	9.9220183431388e-06	8.4634066153764e-05	Adrenal Gland	T cells CD8
3_131792312_G_C_b37	3	131792312	119	-0.6014	2.212e-05	-0.5688	6.667e-05	-0.3801	0.0107	8.76969070703356e-06	5.32688436123417e-05	Adrenal Gland	T cells CD8
3_65271254_C_A_b37	3	65271254	127	-0.6161	2.685e-05	-0.7183	6.949e-07	-0.3474	0.02086	1.29324922019237e-06	2.56033678122801e-06	Adrenal Gland	T cells CD8
3_7994403_C_A_b37	3	7994403	127	0.5675	2.607e-05	0.6017	7.451e-06	0.3343	0.01552	3.73159986904041e-06	1.29608333706787e-05	Adrenal Gland	T cells CD8
3_8000863_C_T_b37	3	8000863	126	0.5757	2.131e-05	0.6126	5.266e-06	0.3349	0.01599	2.85350357888006e-06	1.01221009800226e-05	Adrenal Gland	T cells CD8
3_8003453_C_T_b37	3	8003453	127	0.5355	5.549e-05	0.5637	2.05e-05	0.324	0.01692	9.71520367740804e-06	3.04525261790813e-05	Adrenal Gland	T cells CD8
3_8006648_G_A_b37	3	8006648	125	0.5558	2.061e-05	0.5864	6.168e-06	0.3684	0.00599	1.83104519812341e-06	5.32199586500241e-06	Adrenal Gland	T cells CD8
3_8007601_A_G_b37	3	8007601	124	0.5448	2.986e-05	0.5766	8.971e-06	0.3575	0.007707	3.06816790029409e-06	8.67998507274064e-06	Adrenal Gland	T cells CD8
4_4789886_TGA_T_b37	4	4789886	126	0.7819	0.0002266	0.8145	0.0001175	0.8568	4.807e-05	2.3958216118561e-06	1.22327691946108e-06	Adrenal Gland	T cells CD8
4_4791915_A_C_b37	4	4791915	127	0.7253	0.0004261	0.7743	0.0001601	0.7492	0.0002667	9.43744124921239e-06	5.95880725170822e-06	Adrenal Gland	T cells CD8
4_4793833_C_A_b37	4	4793833	127	0.7683	0.000223	0.8016	0.000113	0.8206	7.548e-05	2.94080514188596e-06	1.6899586356071e-06	Adrenal Gland	T cells CD8
4_4799715_C_G_b37	4	4799715	126	0.8038	0.0001835	0.7987	0.0002056	0.7785	0.0002812	7.14601072287006e-06	7.54935679434475e-06	Adrenal Gland	T cells CD8
4_4799731_C_T_b37	4	4799731	126	0.8038	0.0001835	0.7987	0.0002056	0.7785	0.0002812	7.14601072287006e-06	7.54935679434475e-06	Adrenal Gland	T cells CD8
4_4799788_A_G_b37	4	4799788	127	0.807	0.0001627	0.7987	0.0001918	0.7871	0.0002401	5.9720137954106e-06	6.32109188049608e-06	Adrenal Gland	T cells CD8
4_4814085_A_T_b37	4	4814085	126	0.8676	8.205e-05	0.854	0.0001099	0.805	0.0002821	3.41791019567502e-06	4.64041983264991e-06	Adrenal Gland	T cells CD8
4_4815336_C_A_b37	4	4815336	126	0.8676	8.205e-05	0.854	0.0001099	0.805	0.0002821	3.41791019567502e-06	4.64041983264991e-06	Adrenal Gland	T cells CD8
4_4817012_G_C_b37	4	4817012	125	0.8802	9.237e-05	0.8523	0.0001575	0.7624	0.0007033	7.01378812788537e-06	1.25336637211099e-05	Adrenal Gland	T cells CD8
5_17381740_A_T_b37	5	17381740	125	-0.5019	0.0001531	-0.5147	0.0001063	-0.4477	0.0008452	8.17031108527019e-06	1.06469298188255e-05	Adrenal Gland	T cells CD8
6_100604124_G_C_b37	6	100604124	127	0.7162	1.177e-05	0.6835	3.098e-05	0.3776	0.02467	6.56292694718701e-06	5.61897968123718e-05	Adrenal Gland	T cells CD8
6_100615334_G_T_b37	6	100615334	127	0.703	1.566e-05	0.6671	4.451e-05	0.3697	0.02708	9.61803236032386e-06	7.99362422694541e-05	Adrenal Gland	T cells CD8
6_100622479_T_C_b37	6	100622479	125	0.7277	1.128e-05	0.6929	2.942e-05	0.3533	0.03823	7.83667398528749e-06	7.57708900431734e-05	Adrenal Gland	T cells CD8
6_159553655_T_C_b37	6	159553655	127	-1.029	1.451e-06	-1.009	2.431e-06	-0.154	0.4908	2.80111881213937e-06	7.93102195465753e-05	Adrenal Gland	T cells CD8
8_76285349_T_TC_b37	8	76285349	127	0.7374	6.45e-05	0.742	5.767e-05	0.5502	0.003296	7.69960284960434e-06	1.9082205741371e-05	Adrenal Gland	T cells CD8
9_109924726_A_G_b37	9	109924726	127	0.6736	9.139e-06	0.688	5.63e-06	0.2588	0.09924	4.89931975886433e-06	4.4080349153635e-05	Adrenal Gland	T cells CD8
10_20880788_T_TAC_b37	10	20880788	123	0.5557	2.537e-05	0.5177	8.201e-05	0.439	0.00108	3.21778573936303e-06	2.00955594610215e-05	Adrenal Gland	MacrophageSum
10_20890984_C_G_b37	10	20890984	126	0.5174	6.087e-05	0.4874	0.0001411	0.4355	0.0008387	5.87290569137689e-06	2.47933428849297e-05	Adrenal Gland	MacrophageSum
10_29147338_T_TC_b37	10	29147338	120	-1.01	2.911e-05	-0.9975	2.643e-05	-0.656	0.005542	4.48016288020318e-06	2.89368359736186e-05	Adrenal Gland	MacrophageSum
10_3139701_T_C_b37	10	3139701	127	0.9447	0.0002095	0.9876	0.0001019	0.9706	0.0001362	3.67622585594356e-06	5.22605530577202e-06	Adrenal Gland	MacrophageSum
10_3139766_G_T_b37	10	3139766	123	1.134	4.129e-07	1.015	7.147e-06	0.6678	0.003731	2.03917062754496e-07	8.40444316889452e-06	Adrenal Gland	MacrophageSum
17_45900772_CCT_C_b37	17	45900772	127	0.8261	1.826e-05	0.8005	3.434e-05	0.4913	0.01285	6.2224796077985e-06	6.42533802413801e-05	Adrenal Gland	MacrophageSum
17_45902414_G_T_b37	17	45902414	127	0.8261	1.826e-05	0.8005	3.434e-05	0.4913	0.01285	6.2224796077985e-06	6.42533802413801e-05	Adrenal Gland	MacrophageSum
17_45913847_C_A_b37	17	45913847	127	0.8261	1.826e-05	0.8005	3.434e-05	0.4913	0.01285	6.2224796077985e-06	6.42533802413801e-05	Adrenal Gland	MacrophageSum
17_54440044_C_A_b37	17	54440044	126	-0.6019	3.115e-05	-0.5468	0.0001711	-0.6397	8.75e-06	4.31902459051961e-07	1.02981156115669e-06	Adrenal Gland	MacrophageSum
17_54440260_C_G_b37	17	54440260	126	-0.5545	4.668e-05	-0.4978	0.0002847	-0.6326	2.684e-06	3.75751525043103e-07	6.29820704453438e-07	Adrenal Gland	MacrophageSum
17_54441103_C_T_b37	17	54441103	127	-0.5303	0.0001769	-0.5175	0.0002576	-0.637	5.001e-06	9.83985099256156e-07	9.22717524648356e-07	Adrenal Gland	MacrophageSum
17_54441948_T_C_b37	17	54441948	127	-0.5221	0.0001297	-0.4353	0.00157	-0.5535	4.653e-05	6.76492547942697e-06	1.7474926289402e-05	Adrenal Gland	MacrophageSum
17_54442456_A_G_b37	17	54442456	127	-0.6078	2.263e-05	-0.5725	7.062e-05	-0.6641	3.093e-06	1.34407311171917e-07	2.51814000853377e-07	Adrenal Gland	MacrophageSum
17_54443439_T_C_b37	17	54443439	127	-0.5221	0.0001297	-0.4353	0.00157	-0.5535	4.653e-05	6.76492547942697e-06	1.7474926289402e-05	Adrenal Gland	MacrophageSum
17_54446119_A_T_b37	17	54446119	127	-0.4592	0.0004192	-0.4095	0.001754	-0.5439	2.412e-05	9.34577447205597e-06	1.17542013375236e-05	Adrenal Gland	MacrophageSum
17_54450134_G_A_b37	17	54450134	127	-0.4446	0.000515	-0.4421	0.0005562	-0.5075	6.491e-05	9.57609846069412e-06	1.04751703517554e-05	Adrenal Gland	MacrophageSum
17_54451178_A_G_b37	17	54451178	127	-0.5133	0.0002141	-0.485	0.0004885	-0.5542	5.918e-05	5.43067674685193e-06	8.91294275069327e-06	Adrenal Gland	MacrophageSum
17_54451287_T_C_b37	17	54451287	127	-0.5133	0.0002141	-0.485	0.0004885	-0.5542	5.918e-05	5.43067674685193e-06	8.91294275069327e-06	Adrenal Gland	MacrophageSum
17_54452372_C_T_b37	17	54452372	127	-0.5133	0.0002141	-0.485	0.0004885	-0.5542	5.918e-05	5.43067674685193e-06	8.91294275069327e-06	Adrenal Gland	MacrophageSum
17_54452445_A_G_b37	17	54452445	127	-0.4446	0.000515	-0.4421	0.0005562	-0.5075	6.491e-05	9.57609846069412e-06	1.04751703517554e-05	Adrenal Gland	MacrophageSum
17_54453554_T_G_b37	17	54453554	127	-0.5133	0.0002141	-0.485	0.0004885	-0.5542	5.918e-05	5.43067674685193e-06	8.91294275069327e-06	Adrenal Gland	MacrophageSum
17_54454580_C_G_b37	17	54454580	126	-0.5084	0.0002644	-0.4874	0.0004993	-0.5595	5.585e-05	5.94387104432948e-06	8.68240387214065e-06	Adrenal Gland	MacrophageSum
17_54468973_C_G_b37	17	54468973	116	-0.5231	0.0002879	-0.5078	0.0004316	-0.5593	6.049e-05	6.00320584250875e-06	8.27620283540292e-06	Adrenal Gland	MacrophageSum
17_54472991_A_C_b37	17	54472991	127	-0.4837	0.0005083	-0.4807	0.000553	-0.5505	6.714e-05	9.64995802075598e-06	1.06905420008518e-05	Adrenal Gland	MacrophageSum
17_54477794_GT_G_b37	17	54477794	123	-0.486	0.0006454	-0.4802	0.0005763	-0.5677	4.083e-05	8.62775717481542e-06	7.67374393257076e-06	Adrenal Gland	MacrophageSum
2_114922210_C_T_b37	2	114922210	127	-1.326	3.43e-05	-1.197	0.0002014	-1.121	0.0005234	4.11436974284031e-06	2.27991490074064e-05	Adrenal Gland	MacrophageSum
2_114922491_CTTA_C_b37	2	114922491	126	-1.339	2.588e-05	-1.204	0.0001932	-1.121	0.0005541	3.58561030461574e-06	2.30556393329998e-05	Adrenal Gland	MacrophageSum
2_114922551_CA_C_b37	2	114922551	126	-1.339	2.588e-05	-1.204	0.0001932	-1.121	0.0005541	3.58561030461574e-06	2.30556393329998e-05	Adrenal Gland	MacrophageSum
2_114924533_C_T_b37	2	114924533	127	-1.359	8.243e-06	-1.161	0.0001658	-1.018	0.001033	2.5303847287808e-06	3.24072294198047e-05	Adrenal Gland	MacrophageSum
2_114924844_G_A_b37	2	114924844	127	-1.359	8.243e-06	-1.161	0.0001658	-1.018	0.001033	2.5303847287808e-06	3.24072294198047e-05	Adrenal Gland	MacrophageSum
2_114927913_G_A_b37	2	114927913	127	-1.359	8.243e-06	-1.161	0.0001658	-1.018	0.001033	2.5303847287808e-06	3.24072294198047e-05	Adrenal Gland	MacrophageSum
2_114932879_T_C_b37	2	114932879	126	-1.349	9.267e-06	-1.157	0.0001831	-1.015	0.001116	2.94533822074508e-06	3.68251389588586e-05	Adrenal Gland	MacrophageSum
2_114933273_A_G_b37	2	114933273	127	-1.359	8.243e-06	-1.161	0.0001658	-1.018	0.001033	2.5303847287808e-06	3.24072294198047e-05	Adrenal Gland	MacrophageSum
2_114935186_A_C_b37	2	114935186	127	-1.359	8.243e-06	-1.161	0.0001658	-1.018	0.001033	2.5303847287808e-06	3.24072294198047e-05	Adrenal Gland	MacrophageSum
2_114937931_C_T_b37	2	114937931	127	-1.359	8.243e-06	-1.161	0.0001658	-1.018	0.001033	2.5303847287808e-06	3.24072294198047e-05	Adrenal Gland	MacrophageSum
2_114939857_A_G_b37	2	114939857	127	-1.359	8.243e-06	-1.161	0.0001658	-1.018	0.001033	2.5303847287808e-06	3.24072294198047e-05	Adrenal Gland	MacrophageSum
2_114942482_C_T_b37	2	114942482	127	-1.359	8.243e-06	-1.161	0.0001658	-1.018	0.001033	2.5303847287808e-06	3.24072294198047e-05	Adrenal Gland	MacrophageSum
2_114946094_G_A_b37	2	114946094	127	-1.359	8.243e-06	-1.161	0.0001658	-1.018	0.001033	2.5303847287808e-06	3.24072294198047e-05	Adrenal Gland	MacrophageSum
2_114948720_C_T_b37	2	114948720	127	-1.359	8.243e-06	-1.161	0.0001658	-1.018	0.001033	2.5303847287808e-06	3.24072294198047e-05	Adrenal Gland	MacrophageSum
2_24605063_C_T_b37	2	24605063	126	-0.908	7.427e-06	-0.9281	5.065e-06	-0.3046	0.1485	5.15068796404857e-06	9.44179034257472e-05	Adrenal Gland	MacrophageSum
2_80104527_C_T_b37	2	80104527	127	0.5434	5.979e-06	0.3488	0.004577	0.4203	0.0005765	8.79889530794942e-06	0.000233008946385752	Adrenal Gland	MacrophageSum
2_80104600_G_T_b37	2	80104600	127	0.5434	5.979e-06	0.3488	0.004577	0.4203	0.0005765	8.79889530794942e-06	0.000233008946385752	Adrenal Gland	MacrophageSum
2_80104953_T_A_b37	2	80104953	127	0.5267	1.288e-05	0.3356	0.006606	0.4496	0.0002298	9.82760653691894e-06	0.000156590293867491	Adrenal Gland	MacrophageSum
1_30352148_A_G_b37	1	30352148	126	-0.5863	3.088e-06	-0.5372	2.159e-05	0.09906	0.4426	3.38435526183119e-06	0.000176261241458696	Adrenal Gland	MastSum
10_108869126_A_C_b37	10	108869126	127	-0.9577	6.421e-06	-0.9785	3.855e-06	-0.2195	0.3197	1.5616322612497e-06	2.93369657881723e-05	Adrenal Gland	MastSum
10_108887899_A_G_b37	10	108887899	127	-1.006	4.094e-06	-1.054	1.243e-06	-0.3235	0.1538	3.99031618851107e-07	5.65261484703506e-06	Adrenal Gland	MastSum
10_108893441_C_T_b37	10	108893441	126	-0.9738	6.814e-06	-0.9952	4.082e-06	-0.226	0.3138	1.65432377617193e-06	3.03503505712511e-05	Adrenal Gland	MastSum
10_13262912_A_G_b37	10	13262912	127	0.5303	1.04e-05	0.4991	3.626e-05	-0.1753	0.159	5.12902130023301e-06	0.000113466133418923	Adrenal Gland	MastSum
10_23241082_A_C_b37	10	23241082	127	-0.6361	3.157e-06	-0.4916	0.0004051	0.2593	0.06699	6.32129829657701e-06	0.000435824442744878	Adrenal Gland	MastSum
10_23241195_G_A_b37	10	23241195	127	-0.6361	3.157e-06	-0.4916	0.0004051	0.2593	0.06699	6.32129829657701e-06	0.000435824442744878	Adrenal Gland	MastSum
10_23245456_C_T_b37	10	23245456	127	-0.6203	5.773e-06	-0.482	0.0005298	0.2929	0.03812	7.57038199430966e-06	0.000337538844628734	Adrenal Gland	MastSum
10_23245689_CAATT_C_b37	10	23245689	126	-0.6197	6.728e-06	-0.4823	0.0005721	0.3112	0.02675	7.03935541454059e-06	0.000265399353816494	Adrenal Gland	MastSum
10_23247676_G_A_b37	10	23247676	127	-0.6203	5.773e-06	-0.482	0.0005298	0.2929	0.03812	7.57038199430966e-06	0.000337538844628734	Adrenal Gland	MastSum
10_23249109_C_T_b37	10	23249109	127	-0.6203	5.773e-06	-0.482	0.0005298	0.2929	0.03812	7.57038199430966e-06	0.000337538844628734	Adrenal Gland	MastSum
10_23252186_A_G_b37	10	23252186	125	-0.6232	6.31e-06	-0.4869	0.0005395	0.3069	0.03144	7.20071757281625e-06	0.000290169152024261	Adrenal Gland	MastSum
10_28995563_A_G_b37	10	28995563	127	0.5204	7.54e-05	0.6217	1.605e-06	0.1192	0.3788	4.38222562027625e-06	1.57359157560688e-05	Adrenal Gland	MastSum
10_28995586_C_T_b37	10	28995586	127	0.5223	6.567e-05	0.622	1.42e-06	0.1175	0.3836	3.7889779089016e-06	1.42808123710889e-05	Adrenal Gland	MastSum
11_110945939_A_G_b37	11	110945939	125	-0.5761	6.468e-06	-0.565	1.002e-05	0.06518	0.6234	4.06941396900562e-06	0.000121688543260957	Adrenal Gland	MastSum
11_110946372_T_TC_b37	11	110946372	119	-0.6238	1.793e-06	-0.6126	2.241e-06	0.0559	0.6736	8.3004444751682e-07	3.50668232817028e-05	Adrenal Gland	MastSum
11_110947519_A_T_b37	11	110947519	122	-0.62	1.625e-06	-0.6137	1.871e-06	0.07298	0.5873	6.49448646329806e-07	2.65182198723752e-05	Adrenal Gland	MastSum
11_110947521_A_T_b37	11	110947521	125	-0.5633	1.004e-05	-0.5476	1.84e-05	0.05727	0.6653	7.80754644186657e-06	0.000218629134136125	Adrenal Gland	MastSum
11_110949402_G_T_b37	11	110949402	123	-0.6172	1.634e-06	-0.6109	1.896e-06	0.0692	0.6057	6.68755810553445e-07	2.75687161791279e-05	Adrenal Gland	MastSum
11_110949618_T_C_b37	11	110949618	125	-0.5574	1.134e-05	-0.5426	2.034e-05	0.0612	0.6444	8.7254432042655e-06	0.000231998556062804	Adrenal Gland	MastSum
11_110951050_G_A_b37	11	110951050	127	-0.5522	1.213e-05	-0.5368	2.199e-05	0.07301	0.5774	8.90872786033426e-06	0.000225680429504921	Adrenal Gland	MastSum
11_110952097_T_C_b37	11	110952097	127	-0.5528	1.257e-05	-0.54	2.059e-05	0.04797	0.7151	9.91862733632624e-06	0.000256652284339553	Adrenal Gland	MastSum
11_110956784_T_A_b37	11	110956784	124	-0.5709	7.683e-06	-0.5563	1.182e-05	0.04482	0.7381	5.47510043048214e-06	0.000162832204302171	Adrenal Gland	MastSum
11_110957809_C_A_b37	11	110957809	125	-0.5893	3.716e-06	-0.5661	8.074e-06	0.09285	0.4861	2.23734241470011e-06	8.10766891729857e-05	Adrenal Gland	MastSum
11_110959536_T_C_b37	11	110959536	127	-0.588	3.786e-06	-0.565	9.56e-06	0.08777	0.5079	2.56331134453584e-06	9.76593403992591e-05	Adrenal Gland	MastSum
11_110961944_A_G_b37	11	110961944	127	-0.588	3.786e-06	-0.565	9.56e-06	0.08777	0.5079	2.56331134453584e-06	9.76593403992591e-05	Adrenal Gland	MastSum
11_110962735_C_T_b37	11	110962735	127	-0.588	3.786e-06	-0.565	9.56e-06	0.08777	0.5079	2.56331134453584e-06	9.76593403992591e-05	Adrenal Gland	MastSum
11_110962880_A_G_b37	11	110962880	127	-0.588	3.786e-06	-0.565	9.56e-06	0.08777	0.5079	2.56331134453584e-06	9.76593403992591e-05	Adrenal Gland	MastSum
14_69743175_G_A_b37	14	69743175	125	0.6062	2.899e-05	0.6073	2.895e-05	-0.2178	0.1465	7.80928530741029e-06	8.676635424238e-05	Adrenal Gland	MastSum
14_69744942_T_G_b37	14	69744942	124	0.63	2.813e-05	0.6486	1.593e-05	-0.2609	0.08741	3.99612723433062e-06	3.26630596727593e-05	Adrenal Gland	MastSum
14_69745303_A_G_b37	14	69745303	127	0.6273	2.528e-05	0.6417	1.584e-05	-0.2144	0.163	5.39051247635381e-06	5.61803490393369e-05	Adrenal Gland	MastSum
19_4834596_C_A_b37	19	4834596	125	-0.5647	2.035e-05	-0.5476	3.749e-05	0.2263	0.1054	6.09102802430649e-06	8.1558612628288e-05	Adrenal Gland	MastSum
19_4835629_G_A_b37	19	4835629	127	-0.5814	1.25e-05	-0.5694	1.936e-05	0.2519	0.06654	2.37141346238563e-06	3.05021414323488e-05	Adrenal Gland	MastSum
2_123018804_A_G_b37	2	123018804	123	0.5635	1.092e-05	0.5272	5.56e-05	0.1398	0.2987	9.80154429664178e-06	0.000284908360681359	Adrenal Gland	MastSum
2_123040059_G_A_b37	2	123040059	122	0.5463	1.223e-05	0.5182	4.234e-05	0.1808	0.1659	6.33133450991838e-06	0.000134805060685771	Adrenal Gland	MastSum
20_43376364_G_A_b37	20	43376364	127	-1.002	3.376e-05	-1.027	2.044e-05	-0.4149	0.09513	5.40858169234363e-06	4.38043692832736e-05	Adrenal Gland	MastSum
20_43379268_C_A_b37	20	43379268	126	-0.9583	3.671e-05	-0.964	3.034e-05	-0.3451	0.1508	9.37164671757362e-06	9.27141570496166e-05	Adrenal Gland	MastSum
4_30981050_A_G_b37	4	30981050	127	-0.5742	0.0002203	-0.6197	6.186e-05	-0.5661	0.0002737	1.00277480838571e-06	6.5287111419504e-07	Adrenal Gland	MastSum
4_30981141_T_G_b37	4	30981141	127	-0.57	0.0002548	-0.5966	0.0001239	-0.5313	0.0006828	2.81459110810988e-06	2.74020475796039e-06	Adrenal Gland	MastSum
4_30981622_T_C_b37	4	30981622	125	-0.5221	0.0006444	-0.5682	0.0001848	-0.5435	0.000402	4.49502494653565e-06	2.44105479665745e-06	Adrenal Gland	MastSum
4_30996793_A_G_b37	4	30996793	126	-0.5294	0.0005119	-0.577	0.0001341	-0.5002	0.001054	5.72574925567344e-06	4.32377511692271e-06	Adrenal Gland	MastSum
5_31121889_G_A_b37	5	31121889	127	-0.846	1.949e-05	-0.8705	1.062e-05	-0.08316	0.6855	8.491638182432e-06	0.000139075753550244	Adrenal Gland	MastSum
5_31131959_C_T_b37	5	31131959	127	-0.846	1.949e-05	-0.8705	1.062e-05	-0.08316	0.6855	8.491638182432e-06	0.000139075753550244	Adrenal Gland	MastSum
5_31136159_C_T_b37	5	31136159	127	-0.846	1.949e-05	-0.8705	1.062e-05	-0.08316	0.6855	8.491638182432e-06	0.000139075753550244	Adrenal Gland	MastSum
5_31137780_TCTCTA_T_b37	5	31137780	115	-0.9367	1.877e-05	-0.9438	1.869e-05	-0.3049	0.1574	4.88729494205435e-06	6.29889112818719e-05	Adrenal Gland	MastSum
6_147971959_C_G_b37	6	147971959	127	0.681	5.924e-06	0.6868	4.851e-06	0.1557	0.3192	1.70340210481836e-06	3.5860144120417e-05	Adrenal Gland	MastSum
6_147973198_A_G_b37	6	147973198	127	0.6525	1.481e-05	0.6583	1.225e-05	0.1459	0.3499	5.30335386914189e-06	8.7572742073332e-05	Adrenal Gland	MastSum
6_147974090_G_A_b37	6	147974090	127	0.681	5.924e-06	0.6868	4.851e-06	0.1557	0.3192	1.70340210481836e-06	3.5860144120417e-05	Adrenal Gland	MastSum
6_147981709_G_A_b37	6	147981709	126	0.6792	7.333e-06	0.6869	5.716e-06	0.155	0.3252	2.15016599149379e-06	4.21058019407771e-05	Adrenal Gland	MastSum
6_147983560_A_G_b37	6	147983560	125	0.6835	6.752e-06	0.6843	6.848e-06	0.1546	0.3253	2.27825379138984e-06	4.93578738806558e-05	Adrenal Gland	MastSum
6_147985073_G_A_b37	6	147985073	126	0.6792	7.333e-06	0.6869	5.716e-06	0.155	0.3252	2.15016599149379e-06	4.21058019407771e-05	Adrenal Gland	MastSum
6_147986024_C_T_b37	6	147986024	127	0.6595	6.958e-06	0.6619	6.378e-06	0.1512	0.321	2.20662194452159e-06	4.58330343112353e-05	Adrenal Gland	MastSum
8_6251986_T_G_b37	8	6251986	127	-1.271	7.462e-05	-1.421	8.036e-06	-0.4605	0.1626	6.81841723044643e-06	3.08859812008313e-05	Adrenal Gland	MastSum
11_120655981_C_T_b37	11	120655981	127	0.5656	0.000308	0.5966	0.0001347	0.5114	0.001169	8.1659977700582e-06	4.65925161541748e-05	Adrenal Gland	Myeloid_Sum
14_85527884_T_G_b37	14	85527884	127	0.8127	1.32e-05	0.5503	0.003868	0.6437	0.000673	6.75083724546334e-06	0.00031811495245777	Adrenal Gland	Myeloid_Sum
14_85529832_A_G_b37	14	85529832	127	0.8127	1.32e-05	0.5503	0.003868	0.6437	0.000673	6.75083724546334e-06	0.00031811495245777	Adrenal Gland	Myeloid_Sum
14_85548222_C_T_b37	14	85548222	127	0.8347	3.401e-05	0.6181	0.002518	0.7129	0.0004545	7.23192306674357e-06	0.000181476020794392	Adrenal Gland	Myeloid_Sum
16_79344266_T_G_b37	16	79344266	127	-0.5302	0.0003524	-0.5334	0.0003234	-0.5287	0.0003675	7.53072711194549e-06	3.84006763585546e-05	Adrenal Gland	Myeloid_Sum
16_79360570_C_T_b37	16	79360570	127	-0.4925	0.0002273	-0.4861	0.0002774	-0.4518	0.0007608	8.11677147020352e-06	5.69748456037117e-05	Adrenal Gland	Myeloid_Sum
17_38127713_A_G_b37	17	38127713	126	0.9431	2.687e-05	0.8313	0.0002411	0.5957	0.009415	9.26737028179631e-06	0.0002897334997325	Adrenal Gland	Myeloid_Sum
17_54440044_C_A_b37	17	54440044	126	-0.6652	3.498e-06	-0.5114	0.0004538	-0.6202	1.67e-05	1.2564287368278e-07	5.75933851246313e-06	Adrenal Gland	Myeloid_Sum
17_54440260_C_G_b37	17	54440260	126	-0.5418	7.181e-05	-0.4377	0.001497	-0.5983	9.762e-06	9.76295869380179e-07	9.06348225532939e-06	Adrenal Gland	Myeloid_Sum
17_54441103_C_T_b37	17	54441103	127	-0.6083	1.41e-05	-0.5077	0.0003419	-0.6089	1.382e-05	2.10200257743531e-07	4.1550145005975e-06	Adrenal Gland	Myeloid_Sum
17_54442456_A_G_b37	17	54442456	127	-0.6646	3.045e-06	-0.5419	0.0001775	-0.6581	3.87e-06	3.03376711016812e-08	1.09342784507284e-06	Adrenal Gland	Myeloid_Sum
17_54447804_T_G_b37	17	54447804	126	-0.5683	2.108e-05	-0.4164	0.002201	-0.4818	0.0003609	4.53685818384493e-06	0.000141360619233573	Adrenal Gland	Myeloid_Sum
17_54450134_G_A_b37	17	54450134	127	-0.4969	9.406e-05	-0.419	0.001102	-0.4575	0.0003455	6.90683474335408e-06	8.54126843384929e-05	Adrenal Gland	Myeloid_Sum
17_54451178_A_G_b37	17	54451178	127	-0.6042	1.05e-05	-0.4708	0.0007251	-0.5443	8.161e-05	7.29453088350737e-07	2.3767254995641e-05	Adrenal Gland	Myeloid_Sum
17_54451287_T_C_b37	17	54451287	127	-0.6042	1.05e-05	-0.4708	0.0007251	-0.5443	8.161e-05	7.29453088350737e-07	2.3767254995641e-05	Adrenal Gland	Myeloid_Sum
17_54452372_C_T_b37	17	54452372	127	-0.6042	1.05e-05	-0.4708	0.0007251	-0.5443	8.161e-05	7.29453088350737e-07	2.3767254995641e-05	Adrenal Gland	Myeloid_Sum
17_54452445_A_G_b37	17	54452445	127	-0.4969	9.406e-05	-0.419	0.001102	-0.4575	0.0003455	6.90683474335408e-06	8.54126843384929e-05	Adrenal Gland	Myeloid_Sum
17_54453554_T_G_b37	17	54453554	127	-0.6042	1.05e-05	-0.4708	0.0007251	-0.5443	8.161e-05	7.29453088350737e-07	2.3767254995641e-05	Adrenal Gland	Myeloid_Sum
17_54454580_C_G_b37	17	54454580	126	-0.6143	8.057e-06	-0.4809	0.0005806	-0.5425	9.523e-05	6.06150587688759e-07	2.2681663286393e-05	Adrenal Gland	Myeloid_Sum
17_54457963_A_G_b37	17	54457963	119	-0.6559	3.318e-06	-0.4923	0.0005115	-0.5642	6.804e-05	2.85687895044365e-07	1.64888392916266e-05	Adrenal Gland	Myeloid_Sum
17_54468973_C_G_b37	17	54468973	116	-0.657	3.306e-06	-0.5182	0.0003225	-0.6016	2.518e-05	1.26533047306973e-07	6.04088928702626e-06	Adrenal Gland	Myeloid_Sum
17_54472991_A_C_b37	17	54472991	127	-0.6104	8.415e-06	-0.4893	0.0004337	-0.5538	6.029e-05	4.09239627799576e-07	1.35392722754996e-05	Adrenal Gland	Myeloid_Sum
17_54473808_G_C_b37	17	54473808	127	-0.6066	9.788e-06	-0.474	0.0006704	-0.5293	0.0001331	8.81550746561028e-07	3.15304469316337e-05	Adrenal Gland	Myeloid_Sum
17_54474579_A_G_b37	17	54474579	127	-0.6066	9.788e-06	-0.474	0.0006704	-0.5293	0.0001331	8.81550746561028e-07	3.15304469316337e-05	Adrenal Gland	Myeloid_Sum
17_54477794_GT_G_b37	17	54477794	123	-0.5543	7.601e-05	-0.4793	0.0005643	-0.5757	2.944e-05	1.08206901975351e-06	9.90202531983734e-06	Adrenal Gland	Myeloid_Sum
17_54483230_T_G_b37	17	54483230	127	-0.6066	9.788e-06	-0.474	0.0006704	-0.5293	0.0001331	8.81550746561028e-07	3.15304469316337e-05	Adrenal Gland	Myeloid_Sum
17_54485957_T_C_b37	17	54485957	127	-0.6066	9.788e-06	-0.474	0.0006704	-0.5293	0.0001331	8.81550746561028e-07	3.15304469316337e-05	Adrenal Gland	Myeloid_Sum
17_54487248_T_TG_b37	17	54487248	126	-0.6244	4.595e-06	-0.4733	0.0007369	-0.5265	0.0001571	6.6905391094365e-07	3.77131220070522e-05	Adrenal Gland	Myeloid_Sum
17_54489517_A_T_b37	17	54489517	126	-0.5641	3.123e-05	-0.4463	0.001169	-0.4689	0.0005814	5.17270960389023e-06	0.000127048362845487	Adrenal Gland	Myeloid_Sum
17_54489808_G_A_b37	17	54489808	122	-0.5882	7.645e-06	-0.4664	0.0008221	-0.5055	0.0003104	1.37784950300197e-06	6.49081381190432e-05	Adrenal Gland	Myeloid_Sum
17_54494323_A_G_b37	17	54494323	127	-0.6066	9.788e-06	-0.474	0.0006704	-0.5293	0.0001331	8.81550746561028e-07	3.15304469316337e-05	Adrenal Gland	Myeloid_Sum
17_54556803_T_G_b37	17	54556803	125	-0.4919	0.000113	-0.3674	0.004832	-0.514	6.766e-05	7.02648336125784e-06	7.69377298891118e-05	Adrenal Gland	Myeloid_Sum
19_57182861_G_A_b37	19	57182861	127	0.7328	4.17e-06	0.4215	0.0101	0.5687	0.0004481	4.84725565719969e-06	0.0004637542807745	Adrenal Gland	Myeloid_Sum
19_57182971_T_C_b37	19	57182971	127	0.7328	4.17e-06	0.4215	0.0101	0.5687	0.0004481	4.84725565719969e-06	0.0004637542807745	Adrenal Gland	Myeloid_Sum
19_57183787_G_A_b37	19	57183787	127	0.7328	4.17e-06	0.4215	0.0101	0.5687	0.0004481	4.84725565719969e-06	0.0004637542807745	Adrenal Gland	Myeloid_Sum
19_57189555_G_A_b37	19	57189555	127	0.7367	4.201e-06	0.4411	0.007363	0.5527	0.0007076	5.26127998059985e-06	0.000510404295630348	Adrenal Gland	Myeloid_Sum
19_57190562_C_T_b37	19	57190562	117	0.6749	6.514e-06	0.4127	0.007126	0.5108	0.000829	7.1865553364722e-06	0.000555953449510314	Adrenal Gland	Myeloid_Sum
19_57190754_C_T_b37	19	57190754	121	0.712	1.39e-05	0.4521	0.006885	0.5749	0.0005011	8.11539668658066e-06	0.000385471256897181	Adrenal Gland	Myeloid_Sum
2_71398789_C_T_b37	2	71398789	122	-0.6674	2.575e-07	-0.4136	0.002395	-0.4055	0.00294	1.32295119679449e-06	0.000626465876322711	Adrenal Gland	Myeloid_Sum
2_71407122_C_T_b37	2	71407122	126	-0.6257	4.613e-06	-0.4442	0.001571	-0.4128	0.00338	5.59909521842007e-06	0.000517046131728798	Adrenal Gland	Myeloid_Sum
2_71407135_A_G_b37	2	71407135	126	-0.6257	4.613e-06	-0.4442	0.001571	-0.4128	0.00338	5.59909521842007e-06	0.000517046131728798	Adrenal Gland	Myeloid_Sum
2_71407162_A_G_b37	2	71407162	126	-0.6257	4.613e-06	-0.4442	0.001571	-0.4128	0.00338	5.59909521842007e-06	0.000517046131728798	Adrenal Gland	Myeloid_Sum
2_71407168_G_A_b37	2	71407168	126	-0.6257	4.613e-06	-0.4442	0.001571	-0.4128	0.00338	5.59909521842007e-06	0.000517046131728798	Adrenal Gland	Myeloid_Sum
2_71407170_G_A_b37	2	71407170	126	-0.6257	4.613e-06	-0.4442	0.001571	-0.4128	0.00338	5.59909521842007e-06	0.000517046131728798	Adrenal Gland	Myeloid_Sum
2_71418482_G_GT_b37	2	71418482	127	-0.8243	1.283e-06	-0.4943	0.004851	-0.508	0.003764	5.46272723656136e-06	0.0011960360552527	Adrenal Gland	Myeloid_Sum
2_71425561_G_A_b37	2	71425561	127	-0.7553	7.598e-06	-0.509	0.003182	-0.5403	0.001698	7.44791035980517e-06	0.000523195428233665	Adrenal Gland	Myeloid_Sum
2_71432813_T_G_b37	2	71432813	125	-0.659	6.616e-07	-0.4221	0.001959	-0.3902	0.004275	2.4589454475648e-06	0.000704836653418906	Adrenal Gland	Myeloid_Sum
2_71436269_G_A_b37	2	71436269	127	-0.8137	2.095e-06	-0.4924	0.005288	-0.4914	0.005387	9.1566108306073e-06	0.00161605857700421	Adrenal Gland	Myeloid_Sum
2_71436921_T_G_b37	2	71436921	127	-0.8137	2.095e-06	-0.4924	0.005288	-0.4914	0.005387	9.1566108306073e-06	0.00161605857700421	Adrenal Gland	Myeloid_Sum
3_126809904_C_G_b37	3	126809904	126	-0.7451	4.025e-05	-0.6321	0.0006041	-0.6835	0.000195	2.25546738608174e-06	3.81671107398176e-05	Adrenal Gland	Myeloid_Sum
3_126810503_A_G_b37	3	126810503	125	-0.7232	5.214e-05	-0.6314	0.0006575	-0.6777	0.0002339	3.01796402350292e-06	4.58425821738204e-05	Adrenal Gland	Myeloid_Sum
6_9520909_A_G_b37	6	9520909	127	-0.5661	0.002663	-0.687	0.0002344	-0.7811	2.468e-05	4.33235422426354e-06	4.7789374757472e-06	Adrenal Gland	Myeloid_Sum
7_152724459_GC_G_b37	7	152724459	123	-0.7038	2.286e-05	-0.5785	0.0007609	-0.515	0.00262	7.8901804898796e-06	0.0002651610032168	Adrenal Gland	Myeloid_Sum
7_152728558_G_A_b37	7	152728558	126	-0.6797	2.197e-05	-0.5635	0.0004643	-0.4584	0.004565	7.98467717329702e-06	0.00027648721154252	Adrenal Gland	Myeloid_Sum
11_12741104_T_C_b37	11	12741104	118	0.5882	2.197e-06	0.593	2.254e-06	0.08185	0.5337	1.38540598183206e-06	5.9751360511379e-05	Adrenal Gland	Monocytes
11_12748101_G_GA_b37	11	12748101	123	0.5364	1.122e-05	0.5327	1.352e-05	0.1069	0.3952	7.9983359303953e-06	0.000197203776295415	Adrenal Gland	Monocytes
11_12769397_G_A_b37	11	12769397	127	0.5645	6.455e-06	0.5611	7.391e-06	0.05292	0.6845	5.69111355253834e-06	0.000188792650241954	Adrenal Gland	Monocytes
11_12779527_G_A_b37	11	12779527	126	0.5482	5.407e-06	0.545	5.772e-06	0.06361	0.6165	4.22983549028098e-06	0.000142524737463101	Adrenal Gland	Monocytes
11_12782601_G_T_b37	11	12782601	127	0.5485	6.487e-06	0.5453	7.409e-06	0.06364	0.615	5.3817499225821e-06	0.0001736602777234	Adrenal Gland	Monocytes
11_12782643_C_T_b37	11	12782643	127	0.5485	6.487e-06	0.5453	7.409e-06	0.06364	0.615	5.3817499225821e-06	0.0001736602777234	Adrenal Gland	Monocytes
11_12809314_T_C_b37	11	12809314	127	0.58	5.737e-06	0.5549	1.531e-05	0.07217	0.5877	7.35558624235179e-06	0.000298747804889148	Adrenal Gland	Monocytes
11_12813870_A_G_b37	11	12813870	125	0.5996	2.379e-06	0.5784	5.131e-06	0.07411	0.5684	2.38496129793085e-06	0.000121553528805967	Adrenal Gland	Monocytes
11_12833262_G_A_b37	11	12833262	127	0.5875	2.22e-06	0.5682	5.041e-06	0.0844	0.5151	2.14889028693471e-06	0.000110759305177127	Adrenal Gland	Monocytes
11_12838286_C_A_b37	11	12838286	125	0.5477	7.905e-06	0.5249	2.008e-05	0.1042	0.4176	8.46116826449868e-06	0.000282449131569716	Adrenal Gland	Monocytes
11_130906318_G_A_b37	11	130906318	126	0.5637	0.0001507	0.5756	0.0001051	0.4391	0.00353	7.69194272045132e-06	2.31736758262655e-05	Adrenal Gland	Monocytes
11_130907369_C_T_b37	11	130907369	126	0.5063	6.166e-05	0.5188	3.839e-05	0.4711	0.0002065	5.34768363935973e-07	1.02240490241344e-06	Adrenal Gland	Monocytes
11_130907406_C_T_b37	11	130907406	126	0.5063	6.166e-05	0.5188	3.839e-05	0.4711	0.0002065	5.34768363935973e-07	1.02240490241344e-06	Adrenal Gland	Monocytes
11_130908391_G_A_b37	11	130908391	127	0.4964	6.597e-05	0.5165	3.129e-05	0.4577	0.0002511	5.52768315224298e-07	1.01497219036505e-06	Adrenal Gland	Monocytes
11_130909397_T_G_b37	11	130909397	127	0.4409	0.0004746	0.4967	7.377e-05	0.5021	6.079e-05	1.22630085294123e-06	6.42296429131504e-07	Adrenal Gland	Monocytes
11_130909574_T_C_b37	11	130909574	126	0.5007	6.619e-05	0.5258	2.606e-05	0.4518	0.0003339	5.86675121503785e-07	1.10307907432485e-06	Adrenal Gland	Monocytes
11_130909883_A_T_b37	11	130909883	127	0.4505	0.0003311	0.4988	6.363e-05	0.5152	3.478e-05	6.72096005318826e-07	3.60692722902449e-07	Adrenal Gland	Monocytes
11_130909888_T_A_b37	11	130909888	127	0.4505	0.0003311	0.4988	6.363e-05	0.5152	3.478e-05	6.72096005318826e-07	3.60692722902449e-07	Adrenal Gland	Monocytes
11_130910064_A_G_b37	11	130910064	127	0.4302	0.0005613	0.4783	0.000114	0.4989	5.452e-05	1.61985551178396e-06	8.38350153761711e-07	Adrenal Gland	Monocytes
11_130911531_C_T_b37	11	130911531	127	0.5002	6.269e-05	0.5264	2.358e-05	0.4487	0.0003604	5.6140897293952e-07	1.08203124346433e-06	Adrenal Gland	Monocytes
11_130911675_C_T_b37	11	130911675	127	0.4505	0.0003311	0.4988	6.363e-05	0.5152	3.478e-05	6.72096005318826e-07	3.60692722902449e-07	Adrenal Gland	Monocytes
11_130911938_C_T_b37	11	130911938	127	0.4505	0.0003311	0.4988	6.363e-05	0.5152	3.478e-05	6.72096005318826e-07	3.60692722902449e-07	Adrenal Gland	Monocytes
11_130912051_C_G_b37	11	130912051	127	0.4505	0.0003311	0.4988	6.363e-05	0.5152	3.478e-05	6.72096005318826e-07	3.60692722902449e-07	Adrenal Gland	Monocytes
11_130912596_G_C_b37	11	130912596	127	0.4505	0.0003311	0.4988	6.363e-05	0.5152	3.478e-05	6.72096005318826e-07	3.60692722902449e-07	Adrenal Gland	Monocytes
11_130912620_G_A_b37	11	130912620	127	0.4505	0.0003311	0.4988	6.363e-05	0.5152	3.478e-05	6.72096005318826e-07	3.60692722902449e-07	Adrenal Gland	Monocytes
11_130912873_G_A_b37	11	130912873	127	0.4505	0.0003311	0.4988	6.363e-05	0.5152	3.478e-05	6.72096005318826e-07	3.60692722902449e-07	Adrenal Gland	Monocytes
11_130913042_C_G_b37	11	130913042	127	0.4505	0.0003311	0.4988	6.363e-05	0.5152	3.478e-05	6.72096005318826e-07	3.60692722902449e-07	Adrenal Gland	Monocytes
11_130913590_C_G_b37	11	130913590	127	0.5002	6.269e-05	0.5264	2.358e-05	0.4487	0.0003604	5.6140897293952e-07	1.08203124346433e-06	Adrenal Gland	Monocytes
11_130913656_C_T_b37	11	130913656	127	0.5002	6.269e-05	0.5264	2.358e-05	0.4487	0.0003604	5.6140897293952e-07	1.08203124346433e-06	Adrenal Gland	Monocytes
11_130913789_A_G_b37	11	130913789	127	0.5002	6.269e-05	0.5264	2.358e-05	0.4487	0.0003604	5.6140897293952e-07	1.08203124346433e-06	Adrenal Gland	Monocytes
11_130913880_T_A_b37	11	130913880	127	0.4505	0.0003311	0.4988	6.363e-05	0.5152	3.478e-05	6.72096005318826e-07	3.60692722902449e-07	Adrenal Gland	Monocytes
11_130914487_C_T_b37	11	130914487	127	0.5002	6.269e-05	0.5264	2.358e-05	0.4487	0.0003604	5.6140897293952e-07	1.08203124346433e-06	Adrenal Gland	Monocytes
11_130914861_C_T_b37	11	130914861	126	0.4944	6.562e-05	0.5198	2.333e-05	0.4463	0.0003982	6.05796217914278e-07	1.16353509437772e-06	Adrenal Gland	Monocytes
11_130915522_A_G_b37	11	130915522	127	0.5002	6.269e-05	0.5264	2.358e-05	0.4487	0.0003604	5.6140897293952e-07	1.08203124346433e-06	Adrenal Gland	Monocytes
15_26486931_C_G_b37	15	26486931	127	-0.6575	2.908e-07	-0.6071	2.634e-06	0.05651	0.6755	5.52219968724771e-07	8.18103750399001e-05	Adrenal Gland	Monocytes
15_26487036_A_G_b37	15	26487036	127	-0.6408	6.819e-07	-0.6131	2.242e-06	0.08211	0.5442	7.22046839047661e-07	6.04342246642764e-05	Adrenal Gland	Monocytes
15_26487465_G_A_b37	15	26487465	127	-0.6575	2.908e-07	-0.6071	2.634e-06	0.05651	0.6755	5.52219968724771e-07	8.18103750399001e-05	Adrenal Gland	Monocytes
15_26488098_C_CTG_b37	15	26488098	127	-0.6575	2.908e-07	-0.6071	2.634e-06	0.05651	0.6755	5.52219968724771e-07	8.18103750399001e-05	Adrenal Gland	Monocytes
15_26488219_T_C_b37	15	26488219	127	-0.731	8.832e-07	-0.6312	2.787e-05	0.178	0.2526	2.24233811797124e-06	0.000245718310708938	Adrenal Gland	Monocytes
15_26497244_A_G_b37	15	26497244	126	-0.7042	3.911e-06	-0.6152	6.62e-05	0.1533	0.3335	9.81028453273128e-06	0.000609216902639989	Adrenal Gland	Monocytes
15_26499460_G_A_b37	15	26499460	124	-0.7296	2.33e-06	-0.6419	3.91e-05	0.07299	0.6464	7.91879378852563e-06	0.000678025121455233	Adrenal Gland	Monocytes
2_175661875_T_C_b37	2	175661875	123	0.5478	1.021e-05	0.513	3.529e-05	0.1608	0.2003	8.8736415785083e-06	0.0002465142020935	Adrenal Gland	Monocytes
2_175665215_A_G_b37	2	175665215	127	0.49	1.807e-05	0.4773	3.077e-05	0.1922	0.103	7.79610455411805e-06	0.000129915871241277	Adrenal Gland	Monocytes
2_175666656_G_A_b37	2	175666656	127	0.5032	5.449e-06	0.4537	4.773e-05	0.1741	0.1294	5.78793959764016e-06	0.000221370896387617	Adrenal Gland	Monocytes
2_175674463_T_A_b37	2	175674463	126	0.5312	9.624e-06	0.5072	2.405e-05	0.2178	0.07836	4.09192060880824e-06	8.56708699276391e-05	Adrenal Gland	Monocytes
2_175680008_T_A_b37	2	175680008	125	0.4963	9.398e-06	0.4747	2.406e-05	0.21	0.06981	3.78502159366932e-06	7.81143811356212e-05	Adrenal Gland	Monocytes
2_175680308_G_T_b37	2	175680308	125	0.5003	3.718e-05	0.5008	4.202e-05	0.2504	0.03975	8.15782962809525e-06	7.77659257990239e-05	Adrenal Gland	Monocytes
2_175680428_C_T_b37	2	175680428	127	0.498	1.913e-05	0.5128	1.022e-05	0.2037	0.08981	4.01815995204084e-06	4.8074829209922e-05	Adrenal Gland	Monocytes
2_175703541_A_G_b37	2	175703541	123	0.4808	3.087e-05	0.473	4.149e-05	0.2167	0.0633	9.47055526814055e-06	0.000111772539952352	Adrenal Gland	Monocytes
2_175703606_T_G_b37	2	175703606	125	0.4891	1.842e-05	0.4925	1.861e-05	0.2231	0.05249	4.07370284937718e-06	5.05438153785948e-05	Adrenal Gland	Monocytes
2_175707817_C_T_b37	2	175707817	126	0.5465	1.346e-05	0.5005	6.838e-05	0.2129	0.09417	9.83109572671881e-06	0.000228857966315185	Adrenal Gland	Monocytes
2_175711942_C_T_b37	2	175711942	121	0.5796	2.323e-06	0.6353	2.134e-07	0.328	0.008841	3.69876099302626e-08	3.1657226563949e-07	Adrenal Gland	Monocytes
2_175713124_ATACC_A_b37	2	175713124	125	0.5769	6.534e-06	0.5696	7.696e-06	0.1669	0.2008	2.94497128121333e-06	7.30626071240989e-05	Adrenal Gland	Monocytes
2_175713428_C_T_b37	2	175713428	124	0.5043	2.308e-05	0.5157	1.433e-05	0.187	0.1212	6.38392158931316e-06	8.02402048081745e-05	Adrenal Gland	Monocytes
2_175713988_G_A_b37	2	175713988	125	0.5769	6.534e-06	0.5696	7.696e-06	0.1669	0.2008	2.94497128121333e-06	7.30626071240989e-05	Adrenal Gland	Monocytes
2_175715777_A_G_b37	2	175715777	126	0.509	2.819e-05	0.5228	1.471e-05	0.1735	0.1583	8.41508183090212e-06	0.00010150376235349	Adrenal Gland	Monocytes
2_175717370_A_G_b37	2	175717370	125	0.5471	1.669e-05	0.5418	1.765e-05	0.1409	0.2761	9.48745292530942e-06	0.000183231222926229	Adrenal Gland	Monocytes
2_175738467_G_A_b37	2	175738467	127	0.5346	1.065e-05	0.5502	5.549e-06	0.1292	0.3049	4.07691139886619e-06	7.85715516288762e-05	Adrenal Gland	Monocytes
2_175738856_T_C_b37	2	175738856	127	0.5498	9.397e-06	0.5355	1.66e-05	0.1045	0.4172	8.37453696316689e-06	0.000242529588296557	Adrenal Gland	Monocytes
2_175769782_T_G_b37	2	175769782	125	0.522	1.445e-05	0.5336	1.004e-05	0.137	0.2771	6.39425499173965e-06	0.000117049520817332	Adrenal Gland	Monocytes
2_175808251_C_A_b37	2	175808251	125	0.5487	4.45e-06	0.5482	5.156e-06	0.1146	0.3629	2.64249136168019e-06	8.51803658722674e-05	Adrenal Gland	Monocytes
2_29350_G_A_b37	2	29350	127	-1.195	2.593e-05	-1.277	6.166e-06	-0.3902	0.1832	5.35439308165452e-06	5.680603971529e-05	Adrenal Gland	Monocytes
3_197651178_C_T_b37	3	197651178	120	0.8674	4.364e-06	0.768	5.31e-05	0.4117	0.03448	2.58192622043005e-06	8.37086685572928e-05	Adrenal Gland	Monocytes
4_5773055_G_A_b37	4	5773055	127	-0.5173	2.272e-06	-0.4714	1.916e-05	-0.04517	0.6928	5.44277382662584e-06	0.000406972991156711	Adrenal Gland	Monocytes
4_5773623_TTTA_T_b37	4	5773623	118	0.648	2.238e-06	0.5509	8.019e-05	0.2502	0.07471	3.45352388442164e-06	0.000216058656738146	Adrenal Gland	Monocytes
6_168142028_AT_A_b37	6	168142028	118	-1.12	1.658e-06	-0.9896	3.366e-05	-0.3708	0.1276	2.42010681235158e-06	0.00016565147890238	Adrenal Gland	Monocytes
7_25573204_G_A_b37	7	25573204	127	-0.6613	3.612e-06	-0.607	2.427e-05	-0.1071	0.4718	6.49685554233334e-06	0.000361890935718017	Adrenal Gland	Monocytes
8_131544179_T_G_b37	8	131544179	127	-0.559	8.465e-06	-0.5309	2.538e-05	-0.1697	0.1923	6.49285343984013e-06	0.000183453612070078	Adrenal Gland	Monocytes
8_139075503_G_A_b37	8	139075503	117	-1.053	1.229e-05	-1.07	1.407e-05	-0.4579	0.06439	3.11125536694703e-06	4.75732804564922e-05	Adrenal Gland	Monocytes
8_38450844_G_A_b37	8	38450844	126	-1.051	1.343e-05	-1.099	5.574e-06	-0.486	0.05082	1.70080930986192e-06	1.86381308939211e-05	Adrenal Gland	Monocytes
8_38452590_T_C_b37	8	38452590	118	-0.629	1.55e-05	-0.6239	1.764e-05	-0.3695	0.01297	1.63486410424526e-06	1.56840239832939e-05	Adrenal Gland	Monocytes
1_10882154_A_G_b37	1	10882154	126	-0.9421	1.176e-06	-0.6302	0.001554	-0.2923	0.1488	3.28372122597465e-06	0.00216715367949937	Adrenal Gland	Lymph_Sum
1_10882172_A_G_b37	1	10882172	126	-0.9421	1.176e-06	-0.6302	0.001554	-0.2923	0.1488	3.28372122597465e-06	0.00216715367949937	Adrenal Gland	Lymph_Sum
1_10884911_C_T_b37	1	10884911	124	-0.9606	7.073e-07	-0.6441	0.001291	-0.3098	0.1252	1.83839642130129e-06	0.00157272028957808	Adrenal Gland	Lymph_Sum
1_10885036_G_A_b37	1	10885036	124	-0.9606	7.073e-07	-0.6441	0.001291	-0.3098	0.1252	1.83839642130129e-06	0.00157272028957808	Adrenal Gland	Lymph_Sum
1_198292845_T_G_b37	1	198292845	126	0.5894	6.94e-05	0.6019	5.083e-05	0.1753	0.2523	7.24373186059404e-06	0.000157280607085498	Adrenal Gland	Lymph_Sum
1_198379010_C_A_b37	1	198379010	124	0.5944	0.0001672	0.6113	0.0001241	0.3382	0.04072	6.99719064660056e-06	6.6681297978898e-05	Adrenal Gland	Lymph_Sum
1_198379422_C_A_b37	1	198379422	124	0.5944	0.0001672	0.6113	0.0001241	0.3382	0.04072	6.99719064660056e-06	6.6681297978898e-05	Adrenal Gland	Lymph_Sum
1_199681454_T_C_b37	1	199681454	122	0.4012	0.002087	0.5669	1.394e-05	0.2584	0.04893	9.90088486638675e-06	1.0366392560437e-05	Adrenal Gland	Lymph_Sum
10_71594301_C_A_b37	10	71594301	124	1.046	0.003202	1.382	9.783e-05	1.108	0.002225	6.15500824599731e-06	3.55681683000697e-06	Adrenal Gland	Lymph_Sum
12_96007199_A_T_b37	12	96007199	119	-0.4839	0.0009994	-0.5356	0.0002827	-0.4655	0.001676	4.75622494961023e-06	7.37357900719636e-06	Adrenal Gland	Lymph_Sum
18_73006290_C_G_b37	18	73006290	125	-0.4787	3.815e-05	-0.3531	0.002935	-0.3303	0.00599	5.9993137617457e-06	0.00021006611821775	Adrenal Gland	Lymph_Sum
2_156911378_T_C_b37	2	156911378	125	0.455	0.000109	0.4493	0.0001532	0.2118	0.08007	9.49698122764478e-06	0.000150986448378912	Adrenal Gland	Lymph_Sum
4_11545326_A_T_b37	4	11545326	127	0.6194	0.0008131	0.6052	0.001081	0.5997	0.001206	8.13774478036006e-06	1.89690418581017e-05	Adrenal Gland	Lymph_Sum
4_11547378_G_C_b37	4	11547378	127	0.6194	0.0008131	0.6052	0.001081	0.5997	0.001206	8.13774478036006e-06	1.89690418581017e-05	Adrenal Gland	Lymph_Sum
4_11547379_T_C_b37	4	11547379	127	0.6194	0.0008131	0.6052	0.001081	0.5997	0.001206	8.13774478036006e-06	1.89690418581017e-05	Adrenal Gland	Lymph_Sum
4_11547382_T_C_b37	4	11547382	127	0.6194	0.0008131	0.6052	0.001081	0.5997	0.001206	8.13774478036006e-06	1.89690418581017e-05	Adrenal Gland	Lymph_Sum
4_11547681_A_G_b37	4	11547681	127	0.6194	0.0008131	0.6052	0.001081	0.5997	0.001206	8.13774478036006e-06	1.89690418581017e-05	Adrenal Gland	Lymph_Sum
4_11547981_G_A_b37	4	11547981	127	0.6194	0.0008131	0.6052	0.001081	0.5997	0.001206	8.13774478036006e-06	1.89690418581017e-05	Adrenal Gland	Lymph_Sum
4_164916122_T_C_b37	4	164916122	124	-0.692	1.14e-05	-0.5774	0.0002958	-0.1386	0.3943	9.4617798186562e-06	0.0011729257472588	Adrenal Gland	Lymph_Sum
4_164917249_G_A_b37	4	164917249	124	-0.692	1.14e-05	-0.5774	0.0002958	-0.1386	0.3943	9.4617798186562e-06	0.0011729257472588	Adrenal Gland	Lymph_Sum
4_164934874_G_A_b37	4	164934874	127	-0.638	5.006e-06	-0.499	0.0004463	-0.1302	0.3705	6.90222468610763e-06	0.00160516235154932	Adrenal Gland	Lymph_Sum
4_32410356_A_G_b37	4	32410356	126	0.6267	5.494e-05	0.6164	4.363e-05	0.122	0.4468	8.19367841225924e-06	0.000230913044234779	Adrenal Gland	Lymph_Sum
4_32410722_C_CA_b37	4	32410722	124	0.6904	9.334e-06	0.591	0.0001055	0.1294	0.4262	4.38815890895018e-06	0.000495038831099159	Adrenal Gland	Lymph_Sum
6_25024934_C_G_b37	6	25024934	123	0.6358	0.0004811	0.7831	1.259e-05	0.2333	0.2109	9.21311885868468e-06	3.67456857873576e-05	Adrenal Gland	Lymph_Sum
7_53115160_T_C_b37	7	53115160	127	0.5247	4.238e-05	0.5052	8.438e-05	0.1247	0.3459	9.01787122438159e-06	0.000333951880198481	Adrenal Gland	Lymph_Sum
1_188757413_G_A_b37	1	188757413	211	-0.6256	0.0001116	-0.6233	0.0001183	-0.6766	2.765e-05	1.74124897408394e-06	1.63743690951867e-06	Artery - Aorta	T cells CD8
10_105327445_T_C_b37	10	105327445	207	0.5716	0.001411	0.6837	0.0001255	0.7213	5.126e-05	8.74334342366118e-06	2.69481981563427e-06	Artery - Aorta	T cells CD8
10_105333220_T_C_b37	10	105333220	207	0.5716	0.001411	0.6837	0.0001255	0.7213	5.126e-05	8.74334342366118e-06	2.69481981563427e-06	Artery - Aorta	T cells CD8
10_105362179_G_A_b37	10	105362179	211	0.4932	0.002669	0.5721	0.0004698	0.7239	7.966e-06	9.17265250359719e-06	1.80823438010842e-06	Artery - Aorta	T cells CD8
10_105366644_C_T_b37	10	105366644	209	0.5832	0.0009617	0.66	0.0001843	0.7272	3.242e-05	6.95270678248583e-06	2.55216936908379e-06	Artery - Aorta	T cells CD8
10_105375357_G_A_b37	10	105375357	211	0.4932	0.002669	0.5721	0.0004698	0.7239	7.966e-06	9.17265250359719e-06	1.80823438010842e-06	Artery - Aorta	T cells CD8
10_105375411_GT_G_b37	10	105375411	210	0.4957	0.002597	0.5744	0.0004597	0.7271	7.56e-06	8.7183527939497e-06	1.71221704590794e-06	Artery - Aorta	T cells CD8
10_105378567_C_T_b37	10	105378567	210	0.5519	0.0006943	0.5668	0.0004911	0.7392	4.322e-06	3.51213251201866e-06	1.19038867260855e-06	Artery - Aorta	T cells CD8
10_105378798_CAGA_C_b37	10	105378798	211	0.4932	0.002669	0.5721	0.0004698	0.7239	7.966e-06	9.17265250359719e-06	1.80823438010842e-06	Artery - Aorta	T cells CD8
11_126944318_G_T_b37	11	126944318	211	0.5845	0.0001891	0.6757	1.423e-05	0.5135	0.001088	4.95741689081442e-06	5.14142231324382e-06	Artery - Aorta	T cells CD8
11_126944319_T_A_b37	11	126944319	211	0.5845	0.0001891	0.6757	1.423e-05	0.5135	0.001088	4.95741689081442e-06	5.14142231324382e-06	Artery - Aorta	T cells CD8
11_126947454_C_T_b37	11	126947454	211	0.5845	0.0001891	0.6757	1.423e-05	0.5135	0.001088	4.95741689081442e-06	5.14142231324382e-06	Artery - Aorta	T cells CD8
11_37887418_A_G_b37	11	37887418	211	-0.8614	2.821e-05	-0.9623	2.558e-06	-0.5789	0.005413	1.80157967181313e-06	4.73627887433884e-06	Artery - Aorta	T cells CD8
11_37922176_T_G_b37	11	37922176	205	-0.9616	3.423e-05	-0.9604	3.845e-05	-0.8217	0.000459	2.24344558693734e-06	5.66081759783453e-06	Artery - Aorta	T cells CD8
11_72298280_C_T_b37	11	72298280	211	-0.4735	0.0005497	-0.5811	1.933e-05	-0.5207	0.0001384	3.50844516732976e-06	1.41190370450007e-06	Artery - Aorta	T cells CD8
12_4310278_G_A_b37	12	4310278	211	0.3569	0.001206	0.4605	2.51e-05	0.4257	0.0001032	5.12147071056194e-06	1.37870933500706e-06	Artery - Aorta	T cells CD8
12_98091937_G_T_b37	12	98091937	211	-0.2782	0.004655	-0.3926	5.503e-05	-0.4113	2.302e-05	7.0435641261031e-06	8.13408876565032e-07	Artery - Aorta	T cells CD8
13_47674126_G_T_b37	13	47674126	211	0.8233	0.00101	1.006	5.276e-05	0.9725	9.468e-05	6.51369092589659e-06	2.23685932051683e-06	Artery - Aorta	T cells CD8
13_51920557_G_A_b37	13	51920557	210	0.3647	0.005941	0.4748	0.0003168	0.6125	2.514e-06	6.30737275544526e-06	5.77418187212375e-07	Artery - Aorta	T cells CD8
14_97094953_A_C_b37	14	97094953	211	-0.4798	8.846e-06	-0.4225	9.929e-05	-0.2745	0.01236	9.56341008707682e-06	0.000125857690607252	Artery - Aorta	T cells CD8
15_100747143_C_T_b37	15	100747143	210	-0.4324	0.0002524	-0.4737	5.622e-05	-0.3982	0.0008243	9.92745536708842e-06	1.14986191839652e-05	Artery - Aorta	T cells CD8
15_100747201_G_A_b37	15	100747201	211	-0.4407	0.0001467	-0.4872	2.506e-05	-0.3927	0.0007489	4.80684668983873e-06	5.92234173517148e-06	Artery - Aorta	T cells CD8
15_97779866_A_C_b37	15	97779866	211	0.5135	2.326e-05	0.5309	1.181e-05	0.3346	0.00647	3.85865300204457e-06	1.6588897149842e-05	Artery - Aorta	T cells CD8
17_2779242_T_G_b37	17	2779242	196	0.8003	0.0001175	0.9306	5.415e-06	0.5908	0.004379	4.83568709606628e-06	7.03229790767553e-06	Artery - Aorta	T cells CD8
18_39908413_A_C_b37	18	39908413	211	-0.5886	0.0001931	-0.6348	5.533e-05	-0.5286	0.000846	8.72484323795068e-06	1.15834830011981e-05	Artery - Aorta	T cells CD8
18_39910671_C_A_b37	18	39910671	210	-0.5909	0.0001888	-0.6345	5.862e-05	-0.5283	0.0008818	9.06657468877552e-06	1.24574701852717e-05	Artery - Aorta	T cells CD8
2_101231423_A_C_b37	2	101231423	211	-0.3908	0.000541	-0.4173	0.0002141	-0.4565	4.851e-05	6.87502275455125e-06	3.83356429523222e-06	Artery - Aorta	T cells CD8
2_155449286_G_A_b37	2	155449286	211	-0.361	8.095e-05	-0.3782	3.52e-05	-0.2653	0.004087	9.90571183700526e-06	2.63604091067257e-05	Artery - Aorta	T cells CD8
2_184074989_T_C_b37	2	184074989	211	-0.6803	4.89e-06	-0.6446	1.573e-05	-0.3034	0.04578	5.43867105942794e-06	8.53957478365575e-05	Artery - Aorta	T cells CD8
2_224697497_T_G_b37	2	224697497	211	-0.5449	0.0003684	-0.5943	9.787e-05	-0.5636	0.0002262	8.28674880067993e-06	6.68635354367726e-06	Artery - Aorta	T cells CD8
2_224701623_C_T_b37	2	224701623	209	-0.5518	0.000284	-0.6055	7.495e-05	-0.5772	0.0001633	5.40336685839693e-06	4.3255802351544e-06	Artery - Aorta	T cells CD8
20_10247685_C_T_b37	20	10247685	204	0.7606	0.0002696	0.9555	3.793e-06	0.6333	0.002789	4.89268469555307e-06	3.88574761154099e-06	Artery - Aorta	T cells CD8
20_10248493_C_T_b37	20	10248493	205	0.969	3.946e-06	1.143	3.367e-08	0.7406	0.0005549	2.36345360990448e-08	3.58813763886237e-08	Artery - Aorta	T cells CD8
20_10253579_T_C_b37	20	10253579	211	0.7218	2.309e-05	0.8086	1.852e-06	0.5387	0.001755	7.84935463685584e-07	1.62978056410389e-06	Artery - Aorta	T cells CD8
20_10254287_T_A_b37	20	10254287	211	0.7218	2.309e-05	0.8086	1.852e-06	0.5387	0.001755	7.84935463685584e-07	1.62978056410389e-06	Artery - Aorta	T cells CD8
20_10254913_C_A_b37	20	10254913	211	0.7706	2.358e-05	0.8544	2.462e-06	0.5767	0.001724	9.07514206933901e-07	1.98396850549893e-06	Artery - Aorta	T cells CD8
20_10256252_G_T_b37	20	10256252	211	0.7141	7.624e-05	0.8093	6.545e-06	0.5772	0.001492	2.49198510829054e-06	3.66363529924616e-06	Artery - Aorta	T cells CD8
20_10263674_T_G_b37	20	10263674	211	0.7158	1.012e-05	0.7325	6.105e-06	0.6108	0.0001824	3.01507319180295e-07	7.39563549626434e-07	Artery - Aorta	T cells CD8
20_10264922_T_C_b37	20	10264922	211	0.7158	1.012e-05	0.7325	6.105e-06	0.6108	0.0001824	3.01507319180295e-07	7.39563549626434e-07	Artery - Aorta	T cells CD8
20_10265180_A_T_b37	20	10265180	211	0.7158	1.012e-05	0.7325	6.105e-06	0.6108	0.0001824	3.01507319180295e-07	7.39563549626434e-07	Artery - Aorta	T cells CD8
20_10266200_T_C_b37	20	10266200	211	0.7158	1.012e-05	0.7325	6.105e-06	0.6108	0.0001824	3.01507319180295e-07	7.39563549626434e-07	Artery - Aorta	T cells CD8
20_10266247_A_T_b37	20	10266247	211	0.7158	1.012e-05	0.7325	6.105e-06	0.6108	0.0001824	3.01507319180295e-07	7.39563549626434e-07	Artery - Aorta	T cells CD8
20_10266824_C_T_b37	20	10266824	211	0.7608	3.157e-06	0.7667	2.626e-06	0.6104	0.0002123	1.17933609258391e-07	4.43657093314276e-07	Artery - Aorta	T cells CD8
20_10267188_C_G_b37	20	10267188	211	0.7158	1.012e-05	0.7325	6.105e-06	0.6108	0.0001824	3.01507319180295e-07	7.39563549626434e-07	Artery - Aorta	T cells CD8
20_10271117_C_A_b37	20	10271117	209	0.7729	1.976e-06	0.796	8.95e-07	0.6392	0.0001098	3.86207289238303e-08	1.22843320434619e-07	Artery - Aorta	T cells CD8
20_10272492_G_A_b37	20	10272492	211	0.7816	1.629e-06	0.803	8.053e-07	0.6405	9.907e-05	3.15072320041645e-08	1.05268097861937e-07	Artery - Aorta	T cells CD8
20_10275015_C_T_b37	20	10275015	211	0.7816	1.629e-06	0.803	8.053e-07	0.6405	9.907e-05	3.15072320041645e-08	1.05268097861937e-07	Artery - Aorta	T cells CD8
20_10276281_T_A_b37	20	10276281	211	0.7816	1.629e-06	0.803	8.053e-07	0.6405	9.907e-05	3.15072320041645e-08	1.05268097861937e-07	Artery - Aorta	T cells CD8
20_10277039_C_A_b37	20	10277039	211	0.7816	1.629e-06	0.803	8.053e-07	0.6405	9.907e-05	3.15072320041645e-08	1.05268097861937e-07	Artery - Aorta	T cells CD8
20_10277621_C_T_b37	20	10277621	211	0.7816	1.629e-06	0.803	8.053e-07	0.6405	9.907e-05	3.15072320041645e-08	1.05268097861937e-07	Artery - Aorta	T cells CD8
20_10278372_G_A_b37	20	10278372	211	0.4261	9.441e-05	0.4631	2.062e-05	0.3215	0.003462	7.53134384713752e-06	1.57826176022946e-05	Artery - Aorta	T cells CD8
20_10278756_C_A_b37	20	10278756	211	0.7816	1.629e-06	0.803	8.053e-07	0.6405	9.907e-05	3.15072320041645e-08	1.05268097861937e-07	Artery - Aorta	T cells CD8
20_10278870_T_TA_b37	20	10278870	211	0.7816	1.629e-06	0.803	8.053e-07	0.6405	9.907e-05	3.15072320041645e-08	1.05268097861937e-07	Artery - Aorta	T cells CD8
20_10278960_C_T_b37	20	10278960	211	0.7816	1.629e-06	0.803	8.053e-07	0.6405	9.907e-05	3.15072320041645e-08	1.05268097861937e-07	Artery - Aorta	T cells CD8
20_10279596_G_C_b37	20	10279596	211	0.7816	1.629e-06	0.803	8.053e-07	0.6405	9.907e-05	3.15072320041645e-08	1.05268097861937e-07	Artery - Aorta	T cells CD8
20_10279611_C_T_b37	20	10279611	211	0.7816	1.629e-06	0.803	8.053e-07	0.6405	9.907e-05	3.15072320041645e-08	1.05268097861937e-07	Artery - Aorta	T cells CD8
20_10279797_G_A_b37	20	10279797	210	0.7698	6.916e-06	0.8007	2.851e-06	0.5863	0.0006634	3.2508327156637e-07	1.09332493981649e-06	Artery - Aorta	T cells CD8
20_10280439_A_G_b37	20	10280439	193	0.8307	3.007e-05	0.8833	1.053e-05	0.5702	0.005744	3.90358649411303e-06	1.39778714378627e-05	Artery - Aorta	T cells CD8
20_12819817_T_C_b37	20	12819817	211	0.4142	8.098e-05	0.4924	2.322e-06	0.3052	0.003985	2.50009598152786e-06	3.52133392343051e-06	Artery - Aorta	T cells CD8
21_24531663_T_G_b37	21	24531663	200	0.6381	0.0001377	0.8214	5.623e-07	0.6011	0.0002815	4.20687526448805e-07	1.74837443657066e-07	Artery - Aorta	T cells CD8
21_24556964_C_T_b37	21	24556964	206	0.5257	0.001578	0.7182	1.206e-05	0.6096	0.0002525	6.35640311689742e-06	1.55333008597766e-06	Artery - Aorta	T cells CD8
22_44765815_T_C_b37	22	44765815	211	0.375	0.0001418	0.4338	9.49e-06	0.3436	0.0005085	2.38852119297007e-06	2.18065458800884e-06	Artery - Aorta	T cells CD8
3_48732223_G_A_b37	3	48732223	211	0.6373	1.98e-05	0.6651	8.092e-06	0.2787	0.06677	9.49342320393922e-06	6.92701898371724e-05	Artery - Aorta	T cells CD8
3_48733507_C_T_b37	3	48733507	200	0.6696	1.948e-05	0.7134	5.325e-06	0.2937	0.06739	7.67056318565789e-06	5.13982950342224e-05	Artery - Aorta	T cells CD8
3_48735706_A_G_b37	3	48735706	211	0.6373	1.98e-05	0.6651	8.092e-06	0.2787	0.06677	9.49342320393922e-06	6.92701898371724e-05	Artery - Aorta	T cells CD8
3_48736216_A_T_b37	3	48736216	211	0.6373	1.98e-05	0.6651	8.092e-06	0.2787	0.06677	9.49342320393922e-06	6.92701898371724e-05	Artery - Aorta	T cells CD8
3_48749358_C_T_b37	3	48749358	211	0.6373	1.98e-05	0.6651	8.092e-06	0.2787	0.06677	9.49342320393922e-06	6.92701898371724e-05	Artery - Aorta	T cells CD8
3_48749665_C_CA_b37	3	48749665	187	0.6861	1.818e-05	0.7238	3.948e-06	0.398	0.01254	2.74139819864577e-06	1.20694993786942e-05	Artery - Aorta	T cells CD8
3_48867026_TAC_T_b37	3	48867026	201	0.7803	3.506e-06	0.7718	3.735e-06	0.4288	0.01284	1.17859136719997e-06	1.1791162982093e-05	Artery - Aorta	T cells CD8
3_48938762_C_T_b37	3	48938762	198	0.7257	7.95e-06	0.6994	1.189e-05	0.2781	0.08779	8.35908183175093e-06	0.000111883163198889	Artery - Aorta	T cells CD8
3_49979727_C_T_b37	3	49979727	209	0.6609	6.497e-05	0.7569	4.878e-06	0.4329	0.009724	5.08666862532349e-06	1.16966034317827e-05	Artery - Aorta	T cells CD8
3_50144667_C_CT_b37	3	50144667	208	0.6606	6.872e-05	0.7572	5.158e-06	0.4343	0.009673	5.36634859431798e-06	1.21383197164494e-05	Artery - Aorta	T cells CD8
3_6725175_C_T_b37	3	6725175	211	0.4176	5.041e-05	0.4149	5.666e-05	0.3243	0.001789	6.55533360664245e-06	2.04027715692797e-05	Artery - Aorta	T cells CD8
4_139336912_C_CTGGCAT_b37	4	139336912	191	-0.5519	8.081e-07	-0.4729	3.676e-05	-0.2668	0.01955	2.19938558353673e-06	8.52695216384043e-05	Artery - Aorta	T cells CD8
5_53250497_C_T_b37	5	53250497	211	-0.449	5.34e-06	-0.425	1.737e-05	-0.3204	0.001337	1.0110411066078e-06	6.92559418265411e-06	Artery - Aorta	T cells CD8
5_53252701_A_G_b37	5	53252701	208	-0.4464	6.426e-06	-0.4103	2.967e-05	-0.2893	0.00334	2.30370011819488e-06	2.00677415502896e-05	Artery - Aorta	T cells CD8
5_82087711_C_T_b37	5	82087711	207	0.4261	1.844e-05	0.3599	0.000323	0.3176	0.001217	7.81126370558102e-06	5.49316484810272e-05	Artery - Aorta	T cells CD8
5_82093919_A_C_b37	5	82093919	211	0.4284	9.006e-06	0.376	0.0001064	0.3203	0.00102	2.85738329368947e-06	2.14484109283462e-05	Artery - Aorta	T cells CD8
5_82112778_T_C_b37	5	82112778	211	0.3872	0.0003085	0.41	0.0001294	0.393	0.0002484	9.13926968725101e-06	8.79191135756903e-06	Artery - Aorta	T cells CD8
5_98993044_A_G_b37	5	98993044	208	-0.3429	0.0005522	-0.4392	8.329e-06	-0.3109	0.001773	8.28613869299913e-06	4.96583390138266e-06	Artery - Aorta	T cells CD8
5_98994161_T_TA_b37	5	98994161	211	-0.3484	0.0004201	-0.4403	6.852e-06	-0.3127	0.001599	6.22063213724441e-06	3.98730123742599e-06	Artery - Aorta	T cells CD8
5_98994964_A_C_b37	5	98994964	211	-0.3484	0.0004201	-0.4403	6.852e-06	-0.3127	0.001599	6.22063213724441e-06	3.98730123742599e-06	Artery - Aorta	T cells CD8
6_114227619_C_T_b37	6	114227619	194	0.5166	0.0001828	0.5712	2.773e-05	0.5207	0.0001436	2.46392719155471e-06	1.8928323809032e-06	Artery - Aorta	T cells CD8
6_114227926_A_G_b37	6	114227926	211	0.4696	0.0001896	0.5184	3.542e-05	0.4858	0.0001106	2.48904614501297e-06	1.87016804176106e-06	Artery - Aorta	T cells CD8
6_114228811_A_G_b37	6	114228811	211	0.4696	0.0001896	0.5184	3.542e-05	0.4858	0.0001106	2.48904614501297e-06	1.87016804176106e-06	Artery - Aorta	T cells CD8
6_13144838_A_C_b37	6	13144838	210	-0.3557	0.000104	-0.3557	9.951e-05	-0.3076	0.0008149	8.42696870167599e-06	1.73271431047719e-05	Artery - Aorta	T cells CD8
6_13178259_G_A_b37	6	13178259	208	0.3582	0.0003054	0.3936	6.302e-05	0.3444	0.000558	9.51182707735428e-06	9.39121565112618e-06	Artery - Aorta	T cells CD8
6_13180454_T_C_b37	6	13180454	210	0.3388	0.0005305	0.4078	2.686e-05	0.3788	0.0001011	3.47230822643993e-06	1.42754281872163e-06	Artery - Aorta	T cells CD8
6_13183523_C_T_b37	6	13183523	208	0.3537	0.0003978	0.4178	2.515e-05	0.3807	0.0001214	3.18698688434769e-06	1.5563594873133e-06	Artery - Aorta	T cells CD8
6_13191447_G_A_b37	6	13191447	211	0.3592	0.0001904	0.4136	1.558e-05	0.3587	0.0001948	2.19388081527607e-06	1.54950610443438e-06	Artery - Aorta	T cells CD8
6_13191603_A_G_b37	6	13191603	211	0.3592	0.0001904	0.4136	1.558e-05	0.3587	0.0001948	2.19388081527607e-06	1.54950610443438e-06	Artery - Aorta	T cells CD8
6_13191767_G_A_b37	6	13191767	211	0.3592	0.0001904	0.4136	1.558e-05	0.3587	0.0001948	2.19388081527607e-06	1.54950610443438e-06	Artery - Aorta	T cells CD8
6_13191924_A_G_b37	6	13191924	206	0.3686	0.0001547	0.4247	1.026e-05	0.3742	0.0001114	1.20884561806662e-06	7.53934733488961e-07	Artery - Aorta	T cells CD8
6_13191953_T_C_b37	6	13191953	206	0.3686	0.0001547	0.4247	1.026e-05	0.3742	0.0001114	1.20884561806662e-06	7.53934733488961e-07	Artery - Aorta	T cells CD8
6_13192042_A_G_b37	6	13192042	206	0.3686	0.0001547	0.4247	1.026e-05	0.3742	0.0001114	1.20884561806662e-06	7.53934733488961e-07	Artery - Aorta	T cells CD8
6_13192586_T_C_b37	6	13192586	211	0.3564	0.0001754	0.4274	5.805e-06	0.3822	5.489e-05	6.76529778469156e-07	2.93389589872966e-07	Artery - Aorta	T cells CD8
6_13192759_T_G_b37	6	13192759	211	0.3852	0.0001496	0.4577	5.648e-06	0.3741	0.0002342	1.27935911611665e-06	8.39783961804261e-07	Artery - Aorta	T cells CD8
6_163646188_C_T_b37	6	163646188	210	-0.3677	0.0008947	-0.3767	0.0006732	-0.4779	1.346e-05	8.26197147902956e-06	3.46745989744838e-06	Artery - Aorta	T cells CD8
6_163651918_G_C_b37	6	163651918	211	-0.3626	0.0008882	-0.3719	0.0006468	-0.4864	6.543e-06	5.61969974705917e-06	1.97967097109164e-06	Artery - Aorta	T cells CD8
6_163654676_A_G_b37	6	163654676	211	-0.3707	0.0006732	-0.3802	0.0004838	-0.4883	6e-06	4.04690995924802e-06	1.49947061827851e-06	Artery - Aorta	T cells CD8
6_163654944_G_A_b37	6	163654944	211	-0.3638	0.0006119	-0.3722	0.0004516	-0.4433	2.612e-05	7.79463636560037e-06	4.20975391292622e-06	Artery - Aorta	T cells CD8
6_163655653_G_A_b37	6	163655653	210	-0.3682	0.0005339	-0.3791	0.0003456	-0.4497	1.961e-05	5.51330394280695e-06	2.800189130405e-06	Artery - Aorta	T cells CD8
6_163656183_G_A_b37	6	163656183	209	-0.3704	0.0005138	-0.3846	0.0002837	-0.4546	1.631e-05	4.46552397225169e-06	2.11421632936591e-06	Artery - Aorta	T cells CD8
6_163657339_C_CT_b37	6	163657339	205	-0.349	0.001193	-0.3679	0.0006121	-0.4701	1.243e-05	8.74318819300902e-06	3.04906077404393e-06	Artery - Aorta	T cells CD8
6_163657624_C_T_b37	6	163657624	204	-0.3723	0.0006295	-0.3846	0.0004069	-0.4905	6.679e-06	3.78542471498069e-06	1.4283717476379e-06	Artery - Aorta	T cells CD8
8_69850612_C_T_b37	8	69850612	211	-0.2639	0.01662	-0.4195	0.0001192	-0.497	4.368e-06	8.53642710758217e-06	4.21802589077396e-07	Artery - Aorta	T cells CD8
8_69852676_A_G_b37	8	69852676	210	-0.2606	0.01802	-0.416	0.0001343	-0.4954	4.899e-06	9.99491649946033e-06	5.01420790505211e-07	Artery - Aorta	T cells CD8
8_79104604_T_C_b37	8	79104604	205	-0.4032	0.002898	-0.5071	0.0001595	-0.5662	2.184e-05	9.22155633912032e-06	1.71517439867007e-06	Artery - Aorta	T cells CD8
9_9403242_C_G_b37	9	9403242	210	-0.4011	9.157e-05	-0.4101	6.237e-05	-0.3886	0.0001514	2.68669865177278e-06	3.57428487292626e-06	Artery - Aorta	T cells CD8
9_9408460_T_C_b37	9	9408460	211	-0.3764	0.0001202	-0.3762	0.0001213	-0.3452	0.0004364	7.31726611298546e-06	1.26765983024502e-05	Artery - Aorta	T cells CD8
1_13831181_G_T_b37	1	13831181	211	-0.9088	1.815e-06	-0.9177	1.418e-06	-0.1335	0.4946	2.76846315378048e-07	2.85099374816876e-05	Artery - Aorta	CD4_Tcells
1_13831377_C_T_b37	1	13831377	211	-0.9088	1.815e-06	-0.9177	1.418e-06	-0.1335	0.4946	2.76846315378048e-07	2.85099374816876e-05	Artery - Aorta	CD4_Tcells
1_13831955_G_T_b37	1	13831955	211	-0.9257	1.634e-06	-0.9428	1.017e-06	-0.1186	0.55	2.25263922354081e-07	2.35974766182754e-05	Artery - Aorta	CD4_Tcells
1_13832210_C_T_b37	1	13832210	211	-0.9088	1.815e-06	-0.9177	1.418e-06	-0.1335	0.4946	2.76846315378048e-07	2.85099374816876e-05	Artery - Aorta	CD4_Tcells
1_13833398_G_A_b37	1	13833398	211	-0.8619	8.709e-06	-0.9002	3.241e-06	-0.0967	0.6259	1.41637675355585e-06	6.91139935138187e-05	Artery - Aorta	CD4_Tcells
1_13834312_C_A_b37	1	13834312	209	-0.8603	9.961e-06	-0.8998	3.681e-06	-0.09172	0.6438	1.69452932306712e-06	7.86539383866076e-05	Artery - Aorta	CD4_Tcells
1_13834663_C_T_b37	1	13834663	210	-0.8595	9.617e-06	-0.901	3.373e-06	-0.09899	0.6186	1.53251932508483e-06	7.07536125508719e-05	Artery - Aorta	CD4_Tcells
1_13835579_C_A_b37	1	13835579	209	-0.7967	5.321e-05	-0.8709	9.312e-06	-0.06079	0.7632	9.36498095443519e-06	0.00019547821229593	Artery - Aorta	CD4_Tcells
1_161223292_C_T_b37	1	161223292	202	0.509	9.081e-06	0.4101	0.0003506	0.2262	0.05365	5.74555966606408e-06	0.000435998931454473	Artery - Aorta	CD4_Tcells
1_84173435_G_A_b37	1	84173435	209	0.2866	0.003291	0.4514	2.516e-06	0.2507	0.01039	3.76583627998991e-06	1.79659218957213e-06	Artery - Aorta	CD4_Tcells
1_84173441_G_T_b37	1	84173441	210	0.2753	0.004297	0.4441	3.173e-06	0.2569	0.008033	4.37007056882614e-06	1.7586419148618e-06	Artery - Aorta	CD4_Tcells
1_84173558_T_C_b37	1	84173558	211	0.2883	0.002718	0.4473	2.307e-06	0.2449	0.01113	3.31000584728216e-06	1.76960300946225e-06	Artery - Aorta	CD4_Tcells
10_114209535_C_T_b37	10	114209535	208	-0.6078	0.0004994	-0.7129	4.007e-05	-0.5405	0.001978	2.33235196047207e-06	4.57786366073039e-06	Artery - Aorta	CD4_Tcells
10_114212701_G_A_b37	10	114212701	206	-0.6476	0.0003406	-0.8283	3.447e-06	-0.5522	0.002224	4.32761306445635e-07	6.36521938553854e-07	Artery - Aorta	CD4_Tcells
10_114224639_C_T_b37	10	114224639	211	-0.5018	0.003298	-0.726	1.693e-05	-0.5489	0.001276	3.35242664000516e-06	1.52928142205842e-06	Artery - Aorta	CD4_Tcells
10_114227371_A_G_b37	10	114227371	211	-0.6409	0.0002882	-0.8299	2.063e-06	-0.5386	0.002423	2.99001131759232e-07	4.43000805619893e-07	Artery - Aorta	CD4_Tcells
10_114227921_G_A_b37	10	114227921	211	-0.6409	0.0002882	-0.8299	2.063e-06	-0.5386	0.002423	2.99001131759232e-07	4.43000805619893e-07	Artery - Aorta	CD4_Tcells
10_114243465_A_G_b37	10	114243465	211	-0.5246	0.0008459	-0.6486	3.229e-05	-0.479	0.002362	3.15338303537962e-06	4.43204451655665e-06	Artery - Aorta	CD4_Tcells
10_18247677_G_T_b37	10	18247677	211	-0.6421	1.51e-05	-0.5625	0.0001631	-0.2198	0.1464	9.09482289442248e-06	0.000530344410385783	Artery - Aorta	CD4_Tcells
10_18262041_A_C_b37	10	18262041	208	-0.7105	7.591e-06	-0.5773	0.0003075	-0.2731	0.09178	6.60471838267454e-06	0.000608251270663471	Artery - Aorta	CD4_Tcells
11_125511572_A_G_b37	11	125511572	211	-0.7189	0.0001864	-0.8273	1.531e-05	-0.3219	0.09875	7.81723821749368e-06	5.41123158111472e-05	Artery - Aorta	CD4_Tcells
11_128714403_C_T_b37	11	128714403	210	0.4499	1.332e-05	0.4147	6.051e-05	0.1973	0.06068	2.65788551671258e-06	0.000113139482969185	Artery - Aorta	CD4_Tcells
11_74353695_G_GGT_b37	11	74353695	208	0.9168	0.0002368	0.9241	0.0002053	0.7279	0.00367	5.90168206329571e-06	3.0269142828108e-05	Artery - Aorta	CD4_Tcells
11_79772002_T_C_b37	11	79772002	208	0.6297	0.01066	0.8139	0.0008125	1.002	2.661e-05	6.90826040764303e-06	1.53035476449799e-06	Artery - Aorta	CD4_Tcells
11_79772256_G_A_b37	11	79772256	208	0.6297	0.01066	0.8139	0.0008125	1.002	2.661e-05	6.90826040764303e-06	1.53035476449799e-06	Artery - Aorta	CD4_Tcells
12_12626050_G_T_b37	12	12626050	194	-0.4771	1.017e-05	-0.495	4.136e-06	-0.03327	0.764	2.05058575661321e-06	9.98884081057078e-05	Artery - Aorta	CD4_Tcells
13_74460338_A_G_b37	13	74460338	211	0.7703	5.765e-06	0.7103	3.106e-05	0.4674	0.006751	2.68087532757094e-07	1.03716586554779e-05	Artery - Aorta	CD4_Tcells
13_95476436_A_G_b37	13	95476436	208	0.8712	0.001114	1.01	0.0001304	0.7998	0.002699	9.57504871452054e-06	1.60120225015528e-05	Artery - Aorta	CD4_Tcells
13_95476686_G_A_b37	13	95476686	206	0.8166	0.0008596	1.017	2.832e-05	0.8106	0.000953	1.67643813364353e-06	1.84567174844225e-06	Artery - Aorta	CD4_Tcells
17_78920681_G_A_b37	17	78920681	211	0.5928	0.0001284	0.7082	4.02e-06	0.1561	0.321	5.63893319343618e-06	4.74228165801644e-05	Artery - Aorta	CD4_Tcells
2_15383562_C_G_b37	2	15383562	209	0.8158	0.0002449	0.809	0.0002957	0.6213	0.005757	9.94292248291263e-06	5.97323143208603e-05	Artery - Aorta	CD4_Tcells
2_50414229_A_G_b37	2	50414229	210	0.5172	0.0001435	0.5907	1.433e-05	0.2241	0.1066	6.69856173151791e-06	5.45804034365709e-05	Artery - Aorta	CD4_Tcells
2_50415500_A_G_b37	2	50415500	211	0.5053	0.0002189	0.5847	1.698e-05	0.2275	0.1005	9.29473787339228e-06	5.98533679204592e-05	Artery - Aorta	CD4_Tcells
2_50429128_T_A_b37	2	50429128	210	0.5786	0.0001415	0.6308	3.249e-05	0.2993	0.05384	7.2180444676612e-06	6.1099542882281e-05	Artery - Aorta	CD4_Tcells
2_8099505_G_T_b37	2	8099505	211	0.6693	0.002252	0.9075	2.885e-05	0.6931	0.001544	4.13980044728446e-06	2.81704860153953e-06	Artery - Aorta	CD4_Tcells
3_100293869_C_G_b37	3	100293869	208	0.4535	2.161e-05	0.424	6.939e-05	0.1526	0.1543	6.92483078027025e-06	0.000274181421133179	Artery - Aorta	CD4_Tcells
3_1037292_ACACG_A_b37	3	1037292	198	0.7581	0.0001093	0.9258	2.181e-06	0.09789	0.6267	5.29081024084849e-06	4.97518129940872e-05	Artery - Aorta	CD4_Tcells
3_2364025_A_G_b37	3	2364025	211	-0.5813	5.023e-08	-0.4384	5.192e-05	0.007735	0.9442	4.17280587784388e-07	0.000955424830720985	Artery - Aorta	CD4_Tcells
5_3844996_C_T_b37	5	3844996	198	-0.5532	0.0001498	-0.5711	9.318e-05	-0.4072	0.005141	3.36733315207943e-06	2.07277742580831e-05	Artery - Aorta	CD4_Tcells
6_44142810_T_C_b37	6	44142810	211	0.6781	1.142e-05	0.6415	3.453e-05	-0.04965	0.7535	8.07568067192108e-06	0.000569032870451464	Artery - Aorta	CD4_Tcells
7_123787191_A_G_b37	7	123787191	209	0.3479	0.002199	0.5118	5.415e-06	0.2898	0.01137	4.9796647953071e-06	3.70068329110338e-06	Artery - Aorta	CD4_Tcells
7_123789975_T_C_b37	7	123789975	208	0.3369	0.003546	0.5151	6.91e-06	0.2851	0.01445	8.99394993531017e-06	5.56002677988038e-06	Artery - Aorta	CD4_Tcells
7_123795274_T_C_b37	7	123795274	211	0.3387	0.003242	0.509	7.325e-06	0.2766	0.01662	9.61419304906744e-06	6.56879417620352e-06	Artery - Aorta	CD4_Tcells
7_123804763_A_C_b37	7	123804763	211	0.3387	0.003242	0.509	7.325e-06	0.2766	0.01662	9.61419304906744e-06	6.56879417620352e-06	Artery - Aorta	CD4_Tcells
7_123808811_T_C_b37	7	123808811	211	0.3387	0.003242	0.509	7.325e-06	0.2766	0.01662	9.61419304906744e-06	6.56879417620352e-06	Artery - Aorta	CD4_Tcells
7_123811969_G_A_b37	7	123811969	211	0.3387	0.003242	0.509	7.325e-06	0.2766	0.01662	9.61419304906744e-06	6.56879417620352e-06	Artery - Aorta	CD4_Tcells
7_123812196_C_A_b37	7	123812196	211	0.3387	0.003242	0.509	7.325e-06	0.2766	0.01662	9.61419304906744e-06	6.56879417620352e-06	Artery - Aorta	CD4_Tcells
7_123829009_T_C_b37	7	123829009	211	0.3401	0.003136	0.5064	8.316e-06	0.2801	0.01532	9.68646289164503e-06	6.82459958984968e-06	Artery - Aorta	CD4_Tcells
7_123829244_C_T_b37	7	123829244	211	0.3408	0.003076	0.5102	7.058e-06	0.2736	0.0179	9.52314785051961e-06	6.77670060167466e-06	Artery - Aorta	CD4_Tcells
7_123839817_G_A_b37	7	123839817	211	0.3401	0.003136	0.5064	8.316e-06	0.2801	0.01532	9.68646289164503e-06	6.82459958984968e-06	Artery - Aorta	CD4_Tcells
7_123841344_G_A_b37	7	123841344	211	0.3484	0.002447	0.5069	8.024e-06	0.2845	0.01371	7.60021313975638e-06	6.03220638883984e-06	Artery - Aorta	CD4_Tcells
7_123842884_A_G_b37	7	123842884	211	0.3401	0.003136	0.5064	8.316e-06	0.2801	0.01532	9.68646289164503e-06	6.82459958984968e-06	Artery - Aorta	CD4_Tcells
7_123845851_T_C_b37	7	123845851	211	0.3484	0.002447	0.5069	8.024e-06	0.2845	0.01371	7.60021313975638e-06	6.03220638883984e-06	Artery - Aorta	CD4_Tcells
7_123846752_T_A_b37	7	123846752	211	0.3484	0.002447	0.5069	8.024e-06	0.2845	0.01371	7.60021313975638e-06	6.03220638883984e-06	Artery - Aorta	CD4_Tcells
7_123848001_C_T_b37	7	123848001	211	0.3484	0.002447	0.5069	8.024e-06	0.2845	0.01371	7.60021313975638e-06	6.03220638883984e-06	Artery - Aorta	CD4_Tcells
7_123848389_G_C_b37	7	123848389	211	0.3484	0.002447	0.5069	8.024e-06	0.2845	0.01371	7.60021313975638e-06	6.03220638883984e-06	Artery - Aorta	CD4_Tcells
7_123850381_G_A_b37	7	123850381	211	0.3484	0.002447	0.5069	8.024e-06	0.2845	0.01371	7.60021313975638e-06	6.03220638883984e-06	Artery - Aorta	CD4_Tcells
7_123850755_T_C_b37	7	123850755	211	0.3511	0.002248	0.5209	4.293e-06	0.2776	0.01616	5.43263907796944e-06	4.09217601002202e-06	Artery - Aorta	CD4_Tcells
7_123850945_T_C_b37	7	123850945	211	0.3484	0.002447	0.5069	8.024e-06	0.2845	0.01371	7.60021313975638e-06	6.03220638883984e-06	Artery - Aorta	CD4_Tcells
7_123852175_T_C_b37	7	123852175	211	0.3484	0.002447	0.5069	8.024e-06	0.2845	0.01371	7.60021313975638e-06	6.03220638883984e-06	Artery - Aorta	CD4_Tcells
7_123852705_G_A_b37	7	123852705	211	0.3484	0.002447	0.5069	8.024e-06	0.2845	0.01371	7.60021313975638e-06	6.03220638883984e-06	Artery - Aorta	CD4_Tcells
7_123852800_G_A_b37	7	123852800	211	0.3401	0.003136	0.5064	8.316e-06	0.2801	0.01532	9.68646289164503e-06	6.82459958984968e-06	Artery - Aorta	CD4_Tcells
7_123852855_TAATA_T_b37	7	123852855	207	0.354	0.002409	0.5182	5.359e-06	0.3196	0.005434	3.32059113714208e-06	1.968040487542e-06	Artery - Aorta	CD4_Tcells
7_123853228_A_G_b37	7	123853228	211	0.3484	0.002447	0.5069	8.024e-06	0.2845	0.01371	7.60021313975638e-06	6.03220638883984e-06	Artery - Aorta	CD4_Tcells
7_123853703_A_AACACAGTAGAAAATT_b37	7	123853703	211	0.3484	0.002447	0.5069	8.024e-06	0.2845	0.01371	7.60021313975638e-06	6.03220638883984e-06	Artery - Aorta	CD4_Tcells
7_123853793_T_C_b37	7	123853793	211	0.3484	0.002447	0.5069	8.024e-06	0.2845	0.01371	7.60021313975638e-06	6.03220638883984e-06	Artery - Aorta	CD4_Tcells
7_123853901_T_G_b37	7	123853901	211	0.3484	0.002447	0.5069	8.024e-06	0.2845	0.01371	7.60021313975638e-06	6.03220638883984e-06	Artery - Aorta	CD4_Tcells
7_123854825_C_G_b37	7	123854825	210	0.3326	0.003715	0.5046	9.114e-06	0.2977	0.01017	8.84141314481692e-06	5.22258944198428e-06	Artery - Aorta	CD4_Tcells
7_123856648_G_C_b37	7	123856648	207	0.3264	0.005299	0.5131	7.545e-06	0.3104	0.007805	8.32249826902811e-06	3.56448911691606e-06	Artery - Aorta	CD4_Tcells
7_30734831_T_C_b37	7	30734831	211	0.2172	0.03547	0.3671	0.0003304	0.4253	2.887e-05	8.74638737562266e-06	7.65939454306322e-07	Artery - Aorta	CD4_Tcells
8_61999876_G_A_b37	8	61999876	211	0.4201	0.001483	0.4687	0.0003755	0.4579	0.0005167	7.9177775909326e-06	9.71722894458861e-06	Artery - Aorta	CD4_Tcells
8_86220376_G_T_b37	8	86220376	211	-0.482	8.006e-05	-0.5394	9.173e-06	-0.3142	0.01098	8.71350552001991e-07	5.600757661519e-06	Artery - Aorta	CD4_Tcells
9_109893007_G_A_b37	9	109893007	207	0.7644	0.0002067	0.8057	7.103e-05	0.4499	0.02766	9.78396371866723e-06	6.72994094310265e-05	Artery - Aorta	CD4_Tcells
9_517715_C_T_b37	9	517715	211	0.4891	8.955e-06	0.4473	5.226e-05	0.1878	0.09461	2.49953216661303e-06	0.000144785534330963	Artery - Aorta	CD4_Tcells
1_196673430_T_G_b37	1	196673430	199	0.3437	0.0005893	0.4041	6.158e-05	0.409	3.362e-05	2.59277903396321e-06	2.2440897243965e-06	Artery - Aorta	MacrophageSum
1_197301687_A_C_b37	1	197301687	207	0.4109	0.002532	0.5549	4.154e-05	0.6796	3.684e-07	4.4080025474792e-07	7.33336113362229e-08	Artery - Aorta	MacrophageSum
1_47984143_C_T_b37	1	47984143	209	-0.2842	0.003576	-0.4086	2.386e-05	-0.362	0.0001888	9.707053094676e-06	3.85126549539017e-06	Artery - Aorta	MacrophageSum
10_11146816_G_C_b37	10	11146816	207	0.679	2.35e-05	0.5594	0.0004861	0.6261	8.222e-05	2.26740670159565e-06	1.74871714712375e-05	Artery - Aorta	MacrophageSum
10_133646504_C_T_b37	10	133646504	203	0.2915	0.004729	0.351	0.0006283	0.4637	4.36e-06	8.68472888965419e-06	2.7262113704807e-06	Artery - Aorta	MacrophageSum
10_133647493_G_C_b37	10	133647493	211	0.2745	0.007022	0.3562	0.0004324	0.486	1.132e-06	4.40704529007386e-06	8.22782924246837e-07	Artery - Aorta	MacrophageSum
10_133647928_T_C_b37	10	133647928	201	0.2915	0.004556	0.3486	0.0006424	0.4658	5.109e-06	9.3448559990607e-06	3.0909255820877e-06	Artery - Aorta	MacrophageSum
10_17574725_C_T_b37	10	17574725	211	0.6153	3.139e-05	0.5584	0.0001674	0.4477	0.002707	9.109547621798e-06	9.3433092783884e-05	Artery - Aorta	MacrophageSum
10_94460281_A_G_b37	10	94460281	210	-0.3764	9.437e-05	-0.3403	0.0004144	-0.3697	0.0001363	5.51619706702325e-06	2.22131274992736e-05	Artery - Aorta	MacrophageSum
10_94462427_T_C_b37	10	94462427	210	-0.3764	9.437e-05	-0.3403	0.0004144	-0.3697	0.0001363	5.51619706702325e-06	2.22131274992736e-05	Artery - Aorta	MacrophageSum
10_94462882_C_T_b37	10	94462882	210	-0.3733	0.0001156	-0.3635	0.0001669	-0.34	0.0004922	7.41066969503098e-06	2.87770540907817e-05	Artery - Aorta	MacrophageSum
10_94463779_G_T_b37	10	94463779	209	-0.3781	0.0001016	-0.3704	0.0001327	-0.3417	0.0004951	6.18876378557111e-06	2.46599340943088e-05	Artery - Aorta	MacrophageSum
10_94463945_G_A_b37	10	94463945	209	-0.3781	0.0001016	-0.3704	0.0001327	-0.3417	0.0004951	6.18876378557111e-06	2.46599340943088e-05	Artery - Aorta	MacrophageSum
11_131498403_A_G_b37	11	131498403	210	-0.453	0.0007795	-0.5199	0.0001076	-0.5059	0.000161	8.87085040233008e-06	9.80272152516256e-06	Artery - Aorta	MacrophageSum
12_76340526_T_C_b37	12	76340526	208	0.3885	0.0009432	0.3833	0.001133	0.5049	1.438e-05	9.47615584069573e-06	9.39466422622005e-06	Artery - Aorta	MacrophageSum
14_24302064_G_A_b37	14	24302064	211	0.4711	4.801e-05	0.4333	0.0001932	0.3657	0.001743	9.72494316465594e-06	7.61595066628503e-05	Artery - Aorta	MacrophageSum
14_24302116_T_C_b37	14	24302116	207	0.4507	2.408e-05	0.5152	9.93e-07	0.3734	0.0005105	2.43156354233369e-07	8.4309982586564e-07	Artery - Aorta	MacrophageSum
14_24306537_C_T_b37	14	24306537	211	0.4711	4.801e-05	0.4333	0.0001932	0.3657	0.001743	9.72494316465594e-06	7.61595066628503e-05	Artery - Aorta	MacrophageSum
14_77436540_ATATATATTTTTTTTTTTT_A_b37	14	77436540	209	0.7645	0.0002898	0.8256	0.0001005	0.754	0.0004165	8.39802800474844e-06	1.80555124704987e-05	Artery - Aorta	MacrophageSum
15_52008942_T_G_b37	15	52008942	206	0.3985	0.000196	0.3589	0.0008179	0.4443	2.537e-05	4.80337044157752e-06	1.11082844471859e-05	Artery - Aorta	MacrophageSum
15_52009152_G_A_b37	15	52009152	205	0.4019	0.0001811	0.361	0.0007984	0.4474	2.378e-05	4.40786535894383e-06	1.04451967937143e-05	Artery - Aorta	MacrophageSum
15_52009362_C_T_b37	15	52009362	204	0.4031	0.0001841	0.3619	0.0008125	0.4453	2.758e-05	4.83855408946864e-06	1.17159628567138e-05	Artery - Aorta	MacrophageSum
15_61381499_C_T_b37	15	61381499	211	0.6962	1.966e-06	0.5345	0.000305	0.3952	0.008033	5.23769464542986e-06	0.0002977293628059	Artery - Aorta	MacrophageSum
16_12801426_T_C_b37	16	12801426	211	0.3934	0.0002449	0.4763	7.657e-06	0.3891	0.0002879	1.70680748039669e-06	2.34417430418777e-06	Artery - Aorta	MacrophageSum
16_12817240_C_T_b37	16	12817240	211	0.3928	0.0005943	0.4922	1.428e-05	0.379	0.0009331	6.7536367931819e-06	8.17250468132084e-06	Artery - Aorta	MacrophageSum
16_12817920_T_C_b37	16	12817920	211	0.3952	0.0007844	0.4994	1.878e-05	0.4101	0.0004861	6.41501284071409e-06	6.28749299310436e-06	Artery - Aorta	MacrophageSum
16_12818672_G_C_b37	16	12818672	210	0.3894	0.0009585	0.5037	1.695e-05	0.4106	0.0005049	6.87638965359819e-06	6.01206921166269e-06	Artery - Aorta	MacrophageSum
18_44091622_C_A_b37	18	44091622	211	0.8237	2.07e-05	0.7189	0.0002191	0.8354	1.555e-05	5.9988400730184e-07	3.17222100706556e-06	Artery - Aorta	MacrophageSum
18_44099323_G_A_b37	18	44099323	206	0.8006	5.446e-05	0.6655	0.000843	0.7452	0.0001769	6.84140401618303e-06	4.34357258419503e-05	Artery - Aorta	MacrophageSum
18_70366099_G_T_b37	18	70366099	211	0.3862	0.0008089	0.4916	1.703e-05	0.5332	2.821e-06	4.41460421471833e-07	1.63058793053525e-07	Artery - Aorta	MacrophageSum
20_2158139_C_G_b37	20	2158139	210	-0.7769	7.529e-06	-0.5824	0.0008296	-0.5918	0.0006712	4.87854385678313e-06	0.000107663596645808	Artery - Aorta	MacrophageSum
20_2173040_T_C_b37	20	2173040	204	-0.898	3.181e-06	-0.6695	0.0005869	-0.6519	0.0008105	2.89523782366249e-06	9.66059714520783e-05	Artery - Aorta	MacrophageSum
3_10622168_G_A_b37	3	10622168	211	-0.4264	4.126e-05	-0.4225	4.872e-05	-0.3404	0.001159	3.6115722299826e-06	2.2208711536952e-05	Artery - Aorta	MacrophageSum
3_112557954_C_T_b37	3	112557954	211	0.457	0.000254	0.4591	0.0002372	0.472	0.0001549	7.34507733195197e-06	1.64983182545684e-05	Artery - Aorta	MacrophageSum
3_188420113_TTTC_T_b37	3	188420113	211	0.6471	0.0001572	0.698	4.351e-05	0.7364	1.54e-05	7.3732272415545e-07	1.0238540556353e-06	Artery - Aorta	MacrophageSum
3_188420125_CTTCT_C_b37	3	188420125	211	0.6471	0.0001572	0.698	4.351e-05	0.7364	1.54e-05	7.3732272415545e-07	1.0238540556353e-06	Artery - Aorta	MacrophageSum
3_188420345_A_C_b37	3	188420345	211	0.6471	0.0001572	0.698	4.351e-05	0.7364	1.54e-05	7.3732272415545e-07	1.0238540556353e-06	Artery - Aorta	MacrophageSum
3_188422533_G_A_b37	3	188422533	211	0.6471	0.0001572	0.698	4.351e-05	0.7364	1.54e-05	7.3732272415545e-07	1.0238540556353e-06	Artery - Aorta	MacrophageSum
3_188424929_C_G_b37	3	188424929	211	0.6471	0.0001572	0.698	4.351e-05	0.7364	1.54e-05	7.3732272415545e-07	1.0238540556353e-06	Artery - Aorta	MacrophageSum
3_188437699_T_TTTG_b37	3	188437699	211	0.5692	0.000267	0.6463	3.192e-05	0.57	0.0002615	3.53041877618651e-06	5.908866625405e-06	Artery - Aorta	MacrophageSum
3_188437717_C_T_b37	3	188437717	211	0.5692	0.000267	0.6463	3.192e-05	0.57	0.0002615	3.53041877618651e-06	5.908866625405e-06	Artery - Aorta	MacrophageSum
3_188438326_C_G_b37	3	188438326	211	0.5692	0.000267	0.6463	3.192e-05	0.57	0.0002615	3.53041877618651e-06	5.908866625405e-06	Artery - Aorta	MacrophageSum
4_145263286_G_T_b37	4	145263286	211	-0.3984	0.001867	-0.5627	8.764e-06	-0.4652	0.000265	4.96338060259959e-06	2.43069573296975e-06	Artery - Aorta	MacrophageSum
4_145289459_T_C_b37	4	145289459	211	-0.3984	0.001867	-0.5627	8.764e-06	-0.4652	0.000265	4.96338060259959e-06	2.43069573296975e-06	Artery - Aorta	MacrophageSum
4_145350264_C_A_b37	4	145350264	207	-0.3905	0.002452	-0.5683	8.651e-06	-0.4432	0.0005862	8.50491188949224e-06	4.18135314035947e-06	Artery - Aorta	MacrophageSum
5_169765322_A_G_b37	5	169765322	211	0.7435	0.0002571	0.5896	0.003965	0.9938	7.409e-07	2.02761384539256e-06	2.86184519576864e-06	Artery - Aorta	MacrophageSum
5_35811829_T_C_b37	5	35811829	211	-0.5599	0.0005116	-0.6418	6.282e-05	-0.5682	0.0004194	8.86253645555458e-06	1.31058215659443e-05	Artery - Aorta	MacrophageSum
5_35812270_C_T_b37	5	35812270	211	-0.5599	0.0005116	-0.6418	6.282e-05	-0.5682	0.0004194	8.86253645555458e-06	1.31058215659443e-05	Artery - Aorta	MacrophageSum
5_35816128_C_T_b37	5	35816128	211	-0.5599	0.0005116	-0.6418	6.282e-05	-0.5682	0.0004194	8.86253645555458e-06	1.31058215659443e-05	Artery - Aorta	MacrophageSum
5_76959296_G_A_b37	5	76959296	211	-0.5565	0.002456	-0.8066	8.773e-06	-0.6599	0.0003089	6.17956758941051e-06	2.70584218613331e-06	Artery - Aorta	MacrophageSum
7_6508267_A_G_b37	7	6508267	190	0.709	3.708e-05	0.6178	0.0004519	0.6471	0.0002298	4.67085568712513e-06	3.38343653537457e-05	Artery - Aorta	MacrophageSum
7_6687751_C_T_b37	7	6687751	201	0.457	1.32e-05	0.472	7.761e-06	0.2707	0.01106	2.49630896037829e-06	2.96636313511803e-05	Artery - Aorta	MacrophageSum
7_92471179_T_C_b37	7	92471179	209	0.4168	0.0008862	0.5046	4.738e-05	0.463	0.0002257	7.40284885542823e-06	7.0165722623372e-06	Artery - Aorta	MacrophageSum
7_92471221_T_C_b37	7	92471221	209	0.4168	0.0008862	0.5046	4.738e-05	0.463	0.0002257	7.40284885542823e-06	7.0165722623372e-06	Artery - Aorta	MacrophageSum
7_92471518_T_A_b37	7	92471518	209	0.4168	0.0008862	0.5046	4.738e-05	0.463	0.0002257	7.40284885542823e-06	7.0165722623372e-06	Artery - Aorta	MacrophageSum
7_92472178_G_C_b37	7	92472178	208	0.4291	0.0005133	0.4796	9.094e-05	0.4699	0.0001439	6.20868170151314e-06	8.07086712365856e-06	Artery - Aorta	MacrophageSum
8_11509311_T_C_b37	8	11509311	193	0.6157	0.0002419	0.709	1.877e-05	0.4773	0.003708	9.92828740987192e-06	2.56624717088312e-05	Artery - Aorta	MacrophageSum
8_144425247_C_A_b37	8	144425247	211	0.3744	0.0007857	0.4224	0.0001434	0.5106	3.571e-06	1.46775511649042e-06	8.49060725621925e-07	Artery - Aorta	MacrophageSum
8_67321131_G_T_b37	8	67321131	208	0.5161	8.543e-05	0.5037	0.0001294	0.4375	0.001025	8.11057233326665e-06	4.00610166086759e-05	Artery - Aorta	MacrophageSum
9_125377505_A_G_b37	9	125377505	211	-0.5866	0.0007225	-0.6978	5.225e-05	-0.6406	0.0002137	6.81805897315472e-06	7.22996111964057e-06	Artery - Aorta	MacrophageSum
9_125393280_T_C_b37	9	125393280	211	-0.5328	0.002705	-0.7059	6.142e-05	-0.7046	6.347e-05	7.81808548062974e-06	3.48336144089918e-06	Artery - Aorta	MacrophageSum
9_29279635_C_T_b37	9	29279635	209	0.427	2.008e-05	0.3961	8.055e-05	0.2969	0.003217	5.44860323929042e-06	6.35809853409779e-05	Artery - Aorta	MacrophageSum
9_29279993_G_A_b37	9	29279993	211	0.4252	2.15e-05	0.3945	8.508e-05	0.2895	0.004252	6.69189740148533e-06	8.00117827904344e-05	Artery - Aorta	MacrophageSum
1_18921867_G_A_b37	1	18921867	205	0.7452	1.25e-06	0.764	6.697e-07	0.1702	0.2904	7.78135425066071e-07	2.20597117220864e-05	Artery - Aorta	Bcellsum
11_116309713_G_A_b37	11	116309713	200	0.6736	0.0002488	0.7979	1.235e-05	0.572	0.002491	4.83053018574768e-06	5.34978184003509e-06	Artery - Aorta	Bcellsum
11_45599040_T_C_b37	11	45599040	207	0.3292	0.001014	0.405	4.101e-05	0.339	0.0006636	9.49909325162324e-06	4.867776903156e-06	Artery - Aorta	Bcellsum
11_79714839_T_C_b37	11	79714839	211	-0.8722	3.533e-06	-0.8481	6.714e-06	-0.06146	0.7501	7.53797113219636e-06	0.000263573716096017	Artery - Aorta	Bcellsum
12_91985082_T_C_b37	12	91985082	211	-0.8681	3.947e-06	-0.8349	9.458e-06	-0.1527	0.4283	7.12487675370459e-06	0.000223479670290722	Artery - Aorta	Bcellsum
12_91992942_C_G_b37	12	91992942	211	-0.9537	7.499e-07	-0.9649	5.446e-07	-0.2653	0.1804	4.12814750563955e-07	1.30646782463961e-05	Artery - Aorta	Bcellsum
12_91995524_G_A_b37	12	91995524	211	-0.9537	7.499e-07	-0.9649	5.446e-07	-0.2653	0.1804	4.12814750563955e-07	1.30646782463961e-05	Artery - Aorta	Bcellsum
12_91996178_T_C_b37	12	91996178	211	-0.9537	7.499e-07	-0.9649	5.446e-07	-0.2653	0.1804	4.12814750563955e-07	1.30646782463961e-05	Artery - Aorta	Bcellsum
12_92009469_GAA_G_b37	12	92009469	211	-0.9537	7.499e-07	-0.9649	5.446e-07	-0.2653	0.1804	4.12814750563955e-07	1.30646782463961e-05	Artery - Aorta	Bcellsum
14_48550670_G_A_b37	14	48550670	209	-0.6001	3.809e-06	-0.5952	4.45e-06	-0.1342	0.3165	4.00397604688671e-06	0.000100132012593496	Artery - Aorta	Bcellsum
14_48550779_C_A_b37	14	48550779	208	-0.6284	4.852e-06	-0.621	6.704e-06	-0.1106	0.4316	6.65267845629532e-06	0.000173120849106717	Artery - Aorta	Bcellsum
18_49952593_G_A_b37	18	49952593	210	0.4074	0.0005185	0.4582	8.853e-05	0.4194	0.0003347	6.9766272154859e-06	5.1974263469029e-06	Artery - Aorta	Bcellsum
18_49953847_C_T_b37	18	49953847	211	0.402	0.0005665	0.458	7.994e-05	0.4377	0.0001672	4.80306584134036e-06	2.81382164332926e-06	Artery - Aorta	Bcellsum
18_49954758_A_G_b37	18	49954758	211	0.402	0.0005665	0.458	7.994e-05	0.4377	0.0001672	4.80306584134036e-06	2.81382164332926e-06	Artery - Aorta	Bcellsum
2_165327171_A_C_b37	2	165327171	211	-0.8386	0.0001596	-0.8205	0.0002233	-0.7494	0.0007736	9.49453179709508e-06	2.01439782574828e-05	Artery - Aorta	Bcellsum
2_19277688_A_C_b37	2	19277688	211	0.4542	1.887e-06	0.4323	6.09e-06	0.1242	0.2038	2.583672666364e-06	9.0938557689542e-05	Artery - Aorta	Bcellsum
2_211162312_T_C_b37	2	211162312	208	0.5275	3.035e-05	0.537	2.004e-05	0.2702	0.0331	8.04502080872439e-06	5.63928734933071e-05	Artery - Aorta	Bcellsum
2_29454418_C_T_b37	2	29454418	211	-0.3536	0.0002993	-0.4845	5.023e-07	-0.2458	0.01268	2.31709947229162e-06	1.58770093979512e-06	Artery - Aorta	Bcellsum
2_81134803_T_A_b37	2	81134803	210	0.8681	8.563e-05	0.9109	3.584e-05	0.6195	0.005546	7.36369777886789e-06	2.24314915353685e-05	Artery - Aorta	Bcellsum
2_81138744_T_C_b37	2	81138744	210	0.8681	8.563e-05	0.9109	3.584e-05	0.6195	0.005546	7.36369777886789e-06	2.24314915353685e-05	Artery - Aorta	Bcellsum
2_81334033_T_C_b37	2	81334033	211	0.8068	0.0001213	0.9047	1.49e-05	0.6933	0.001011	2.26576298616032e-06	3.08572797753858e-06	Artery - Aorta	Bcellsum
2_81337953_G_GA_b37	2	81337953	211	0.6629	0.0005657	0.7745	5.127e-05	0.6413	0.0008609	9.01163427391215e-06	7.06327900916734e-06	Artery - Aorta	Bcellsum
2_81340758_T_G_b37	2	81340758	211	0.6629	0.0005657	0.7745	5.127e-05	0.6413	0.0008609	9.01163427391215e-06	7.06327900916734e-06	Artery - Aorta	Bcellsum
2_81344266_G_C_b37	2	81344266	211	0.8068	0.0001213	0.9047	1.49e-05	0.6933	0.001011	2.26576298616032e-06	3.08572797753858e-06	Artery - Aorta	Bcellsum
2_81346693_T_C_b37	2	81346693	211	0.6629	0.0005657	0.7745	5.127e-05	0.6413	0.0008609	9.01163427391215e-06	7.06327900916734e-06	Artery - Aorta	Bcellsum
2_81349134_T_G_b37	2	81349134	211	0.6629	0.0005657	0.7745	5.127e-05	0.6413	0.0008609	9.01163427391215e-06	7.06327900916734e-06	Artery - Aorta	Bcellsum
2_81355010_C_T_b37	2	81355010	211	0.8068	0.0001213	0.9047	1.49e-05	0.6933	0.001011	2.26576298616032e-06	3.08572797753858e-06	Artery - Aorta	Bcellsum
2_81355146_C_G_b37	2	81355146	211	0.6629	0.0005657	0.7745	5.127e-05	0.6413	0.0008609	9.01163427391215e-06	7.06327900916734e-06	Artery - Aorta	Bcellsum
2_81355183_G_T_b37	2	81355183	211	0.6629	0.0005657	0.7745	5.127e-05	0.6413	0.0008609	9.01163427391215e-06	7.06327900916734e-06	Artery - Aorta	Bcellsum
2_81356155_G_A_b37	2	81356155	211	0.8068	0.0001213	0.9047	1.49e-05	0.6933	0.001011	2.26576298616032e-06	3.08572797753858e-06	Artery - Aorta	Bcellsum
2_81356774_T_G_b37	2	81356774	211	0.6629	0.0005657	0.7745	5.127e-05	0.6413	0.0008609	9.01163427391215e-06	7.06327900916734e-06	Artery - Aorta	Bcellsum
2_81358563_C_T_b37	2	81358563	211	0.6848	0.0003021	0.7732	4.164e-05	0.6164	0.001184	6.863359229746e-06	7.69072182804123e-06	Artery - Aorta	Bcellsum
2_81359784_T_A_b37	2	81359784	211	0.6629	0.0005657	0.7745	5.127e-05	0.6413	0.0008609	9.01163427391215e-06	7.06327900916734e-06	Artery - Aorta	Bcellsum
2_81360157_A_T_b37	2	81360157	211	0.6629	0.0005657	0.7745	5.127e-05	0.6413	0.0008609	9.01163427391215e-06	7.06327900916734e-06	Artery - Aorta	Bcellsum
2_81392255_T_C_b37	2	81392255	211	0.7639	0.0002185	0.8714	2.252e-05	0.5936	0.004323	8.28196248230717e-06	1.29735145121794e-05	Artery - Aorta	Bcellsum
2_81392514_T_A_b37	2	81392514	211	0.7639	0.0002185	0.8714	2.252e-05	0.5936	0.004323	8.28196248230717e-06	1.29735145121794e-05	Artery - Aorta	Bcellsum
2_81498338_T_C_b37	2	81498338	209	0.5233	9.878e-06	0.5392	5.093e-06	0.3058	0.01171	1.24422406001966e-06	8.90303601210799e-06	Artery - Aorta	Bcellsum
2_81498753_T_C_b37	2	81498753	199	0.4596	3.272e-05	0.4571	3.459e-05	0.3566	0.001471	2.15688086354375e-06	7.8796139834513e-06	Artery - Aorta	Bcellsum
2_81499134_G_A_b37	2	81499134	209	0.5254	9.639e-06	0.5386	5.568e-06	0.2994	0.01387	1.40843725742888e-06	1.08593915821712e-05	Artery - Aorta	Bcellsum
2_81499579_T_C_b37	2	81499579	209	0.5233	9.878e-06	0.5392	5.093e-06	0.3058	0.01171	1.24422406001966e-06	8.90303601210799e-06	Artery - Aorta	Bcellsum
2_81499945_G_A_b37	2	81499945	209	0.4904	2.467e-05	0.5123	1.009e-05	0.3289	0.00558	1.95967792766972e-06	8.51750688036332e-06	Artery - Aorta	Bcellsum
2_81500300_A_G_b37	2	81500300	210	0.5351	7.17e-06	0.5493	3.717e-06	0.31	0.01044	8.35907246108317e-07	6.39696662393771e-06	Artery - Aorta	Bcellsum
2_81502725_G_A_b37	2	81502725	210	0.5023	1.771e-05	0.5225	7.29e-06	0.333	0.00491	1.29349610832121e-06	6.0113292086545e-06	Artery - Aorta	Bcellsum
2_81509546_T_C_b37	2	81509546	209	0.501	1.994e-05	0.5315	4.98e-06	0.3492	0.002824	8.39393201529537e-07	2.92643906927144e-06	Artery - Aorta	Bcellsum
2_81509624_C_G_b37	2	81509624	190	0.7312	1.945e-06	0.7181	2.134e-06	0.3362	0.02203	4.63017894395661e-07	7.4144705644896e-06	Artery - Aorta	Bcellsum
2_81509714_T_C_b37	2	81509714	205	0.4918	3.696e-05	0.5241	8.92e-06	0.3425	0.003974	1.90000906403035e-06	5.96657293227172e-06	Artery - Aorta	Bcellsum
2_81513229_A_G_b37	2	81513229	210	0.5221	2.779e-05	0.5347	1.648e-05	0.3445	0.006234	2.86896803473923e-06	1.35207678629854e-05	Artery - Aorta	Bcellsum
2_81513780_A_T_b37	2	81513780	211	0.545	8.361e-06	0.5641	3.834e-06	0.2833	0.02283	1.39579492722466e-06	1.19558747581277e-05	Artery - Aorta	Bcellsum
2_81517984_T_C_b37	2	81517984	211	0.545	8.361e-06	0.5641	3.834e-06	0.2833	0.02283	1.39579492722466e-06	1.19558747581277e-05	Artery - Aorta	Bcellsum
2_81519742_G_C_b37	2	81519742	211	0.545	8.361e-06	0.5641	3.834e-06	0.2833	0.02283	1.39579492722466e-06	1.19558747581277e-05	Artery - Aorta	Bcellsum
2_81520297_C_T_b37	2	81520297	211	0.545	8.361e-06	0.5641	3.834e-06	0.2833	0.02283	1.39579492722466e-06	1.19558747581277e-05	Artery - Aorta	Bcellsum
2_81520415_A_T_b37	2	81520415	211	0.545	8.361e-06	0.5641	3.834e-06	0.2833	0.02283	1.39579492722466e-06	1.19558747581277e-05	Artery - Aorta	Bcellsum
2_81520779_A_G_b37	2	81520779	210	0.5923	2.827e-06	0.5978	2.197e-06	0.2471	0.05585	9.39623949855505e-07	1.54954002154426e-05	Artery - Aorta	Bcellsum
2_81521290_A_G_b37	2	81521290	211	0.5875	2.692e-06	0.6003	1.581e-06	0.2571	0.0444	6.80771560691038e-07	1.00912922643485e-05	Artery - Aorta	Bcellsum
2_81521546_A_G_b37	2	81521546	211	0.545	8.361e-06	0.5641	3.834e-06	0.2833	0.02283	1.39579492722466e-06	1.19558747581277e-05	Artery - Aorta	Bcellsum
2_81521618_T_C_b37	2	81521618	211	0.545	8.361e-06	0.5641	3.834e-06	0.2833	0.02283	1.39579492722466e-06	1.19558747581277e-05	Artery - Aorta	Bcellsum
2_81522416_C_A_b37	2	81522416	211	0.5781	3.766e-06	0.5822	3.185e-06	0.2558	0.04506	1.18868623144245e-06	1.74747055378066e-05	Artery - Aorta	Bcellsum
2_81523033_G_A_b37	2	81523033	211	0.545	8.361e-06	0.5641	3.834e-06	0.2833	0.02283	1.39579492722466e-06	1.19558747581277e-05	Artery - Aorta	Bcellsum
2_81525643_T_A_b37	2	81525643	211	0.545	8.361e-06	0.5641	3.834e-06	0.2833	0.02283	1.39579492722466e-06	1.19558747581277e-05	Artery - Aorta	Bcellsum
2_81526862_G_T_b37	2	81526862	211	0.589	3.005e-06	0.592	2.658e-06	0.244	0.05827	1.09811101697327e-06	1.85266181636313e-05	Artery - Aorta	Bcellsum
2_81528865_A_G_b37	2	81528865	211	0.5875	2.692e-06	0.6003	1.581e-06	0.2571	0.0444	6.80771560691038e-07	1.00912922643485e-05	Artery - Aorta	Bcellsum
2_81529590_A_C_b37	2	81529590	210	0.5536	6.523e-06	0.5709	3.239e-06	0.2713	0.02942	1.2801086149341e-06	1.27619317922464e-05	Artery - Aorta	Bcellsum
2_81529647_G_A_b37	2	81529647	211	0.545	8.361e-06	0.5641	3.834e-06	0.2833	0.02283	1.39579492722466e-06	1.19558747581277e-05	Artery - Aorta	Bcellsum
2_81530072_A_G_b37	2	81530072	211	0.545	8.361e-06	0.5641	3.834e-06	0.2833	0.02283	1.39579492722466e-06	1.19558747581277e-05	Artery - Aorta	Bcellsum
2_81530626_C_A_b37	2	81530626	211	0.5875	2.692e-06	0.6003	1.581e-06	0.2571	0.0444	6.80771560691038e-07	1.00912922643485e-05	Artery - Aorta	Bcellsum
2_81531332_G_A_b37	2	81531332	211	0.545	8.361e-06	0.5641	3.834e-06	0.2833	0.02283	1.39579492722466e-06	1.19558747581277e-05	Artery - Aorta	Bcellsum
2_81531450_C_T_b37	2	81531450	211	0.545	8.361e-06	0.5641	3.834e-06	0.2833	0.02283	1.39579492722466e-06	1.19558747581277e-05	Artery - Aorta	Bcellsum
2_81532341_T_C_b37	2	81532341	211	0.589	3.005e-06	0.592	2.658e-06	0.244	0.05827	1.09811101697327e-06	1.85266181636313e-05	Artery - Aorta	Bcellsum
2_81533092_A_G_b37	2	81533092	211	0.589	3.005e-06	0.592	2.658e-06	0.244	0.05827	1.09811101697327e-06	1.85266181636313e-05	Artery - Aorta	Bcellsum
2_81536038_C_T_b37	2	81536038	211	0.545	8.361e-06	0.5641	3.834e-06	0.2833	0.02283	1.39579492722466e-06	1.19558747581277e-05	Artery - Aorta	Bcellsum
2_81537624_A_G_b37	2	81537624	211	0.545	8.361e-06	0.5641	3.834e-06	0.2833	0.02283	1.39579492722466e-06	1.19558747581277e-05	Artery - Aorta	Bcellsum
2_81539769_G_T_b37	2	81539769	211	0.545	8.361e-06	0.5641	3.834e-06	0.2833	0.02283	1.39579492722466e-06	1.19558747581277e-05	Artery - Aorta	Bcellsum
2_81540424_T_C_b37	2	81540424	211	0.545	8.361e-06	0.5641	3.834e-06	0.2833	0.02283	1.39579492722466e-06	1.19558747581277e-05	Artery - Aorta	Bcellsum
2_81542485_TC_T_b37	2	81542485	211	0.545	8.361e-06	0.5641	3.834e-06	0.2833	0.02283	1.39579492722466e-06	1.19558747581277e-05	Artery - Aorta	Bcellsum
2_81542574_G_A_b37	2	81542574	207	0.5322	3.547e-05	0.5716	8.919e-06	0.3336	0.01126	3.22500242777879e-06	1.32869080574678e-05	Artery - Aorta	Bcellsum
2_81542840_G_A_b37	2	81542840	211	0.545	8.361e-06	0.5641	3.834e-06	0.2833	0.02283	1.39579492722466e-06	1.19558747581277e-05	Artery - Aorta	Bcellsum
2_81543267_T_C_b37	2	81543267	211	0.545	8.361e-06	0.5641	3.834e-06	0.2833	0.02283	1.39579492722466e-06	1.19558747581277e-05	Artery - Aorta	Bcellsum
2_81543885_G_T_b37	2	81543885	211	0.545	8.361e-06	0.5641	3.834e-06	0.2833	0.02283	1.39579492722466e-06	1.19558747581277e-05	Artery - Aorta	Bcellsum
2_81545760_A_G_b37	2	81545760	211	0.545	8.361e-06	0.5641	3.834e-06	0.2833	0.02283	1.39579492722466e-06	1.19558747581277e-05	Artery - Aorta	Bcellsum
2_81549131_G_GTCT_b37	2	81549131	211	0.5333	1.377e-05	0.5548	5.858e-06	0.3023	0.01525	1.83766270811239e-06	1.21447097837465e-05	Artery - Aorta	Bcellsum
2_81549243_C_T_b37	2	81549243	211	0.5333	1.377e-05	0.5548	5.858e-06	0.3023	0.01525	1.83766270811239e-06	1.21447097837465e-05	Artery - Aorta	Bcellsum
2_81551016_T_G_b37	2	81551016	211	0.5333	1.377e-05	0.5548	5.858e-06	0.3023	0.01525	1.83766270811239e-06	1.21447097837465e-05	Artery - Aorta	Bcellsum
2_81552233_A_G_b37	2	81552233	210	0.5437	9.961e-06	0.5646	4.324e-06	0.3031	0.01554	1.33130235542065e-06	9.75801153384359e-06	Artery - Aorta	Bcellsum
2_81552471_G_A_b37	2	81552471	210	0.5437	9.961e-06	0.5646	4.324e-06	0.3031	0.01554	1.33130235542065e-06	9.75801153384359e-06	Artery - Aorta	Bcellsum
2_81552689_G_A_b37	2	81552689	210	0.5437	9.961e-06	0.5646	4.324e-06	0.3031	0.01554	1.33130235542065e-06	9.75801153384359e-06	Artery - Aorta	Bcellsum
2_81554440_C_T_b37	2	81554440	209	0.5502	7.982e-06	0.5702	3.605e-06	0.2968	0.01787	1.15770413285696e-06	9.44692016653649e-06	Artery - Aorta	Bcellsum
2_81556080_G_A_b37	2	81556080	209	0.5111	2.137e-06	0.5084	2.478e-06	0.3042	0.005579	2.53957579466668e-07	2.88804067463625e-06	Artery - Aorta	Bcellsum
2_81565666_A_G_b37	2	81565666	211	0.5397	1.386e-05	0.577	3.129e-06	0.3706	0.003197	5.77579823823709e-07	2.24998838254528e-06	Artery - Aorta	Bcellsum
2_81565786_G_A_b37	2	81565786	211	0.5397	1.386e-05	0.577	3.129e-06	0.3706	0.003197	5.77579823823709e-07	2.24998838254528e-06	Artery - Aorta	Bcellsum
2_81569767_G_A_b37	2	81569767	211	0.553	1.441e-05	0.5867	3.922e-06	0.3304	0.01066	1.2590835192697e-06	6.77462845024164e-06	Artery - Aorta	Bcellsum
22_37740990_C_T_b37	22	37740990	201	-0.3857	5.509e-05	-0.434	3.99e-06	-0.1688	0.07906	7.44484383228146e-06	3.19500286753998e-05	Artery - Aorta	Bcellsum
22_37741175_GC_G_b37	22	37741175	202	-0.412	1.951e-05	-0.4682	1.011e-06	-0.1648	0.08705	2.19238680268349e-06	1.20059199581408e-05	Artery - Aorta	Bcellsum
22_37744226_G_A_b37	22	37744226	211	-0.3775	5.774e-05	-0.4358	2.959e-06	-0.1514	0.1126	7.8547366504165e-06	3.33156819412629e-05	Artery - Aorta	Bcellsum
22_37745291_T_C_b37	22	37745291	202	-0.3475	8.431e-05	-0.4024	4.216e-06	-0.1827	0.04321	6.97551787138395e-06	2.09815773728185e-05	Artery - Aorta	Bcellsum
3_191048610_A_C_b37	3	191048610	211	0.9165	1.356e-06	0.8268	1.456e-05	0.06349	0.7448	6.81724489550955e-06	0.000470756961051844	Artery - Aorta	Bcellsum
3_191058814_T_C_b37	3	191058814	211	0.9389	1.489e-06	0.8532	1.351e-05	0.0555	0.7819	7.06361359531006e-06	0.000461525304402032	Artery - Aorta	Bcellsum
3_191060021_T_C_b37	3	191060021	211	0.9389	1.489e-06	0.8532	1.351e-05	0.0555	0.7819	7.06361359531006e-06	0.000461525304402032	Artery - Aorta	Bcellsum
3_191062391_G_A_b37	3	191062391	211	0.9389	1.489e-06	0.8532	1.351e-05	0.0555	0.7819	7.06361359531006e-06	0.000461525304402032	Artery - Aorta	Bcellsum
3_191062408_C_T_b37	3	191062408	211	0.9389	1.489e-06	0.8532	1.351e-05	0.0555	0.7819	7.06361359531006e-06	0.000461525304402032	Artery - Aorta	Bcellsum
3_191062751_C_T_b37	3	191062751	211	0.9656	1.056e-06	0.8477	2.079e-05	0.03952	0.846	7.71049717388368e-06	0.000677838827259914	Artery - Aorta	Bcellsum
6_134837061_T_C_b37	6	134837061	208	-0.4641	1.877e-05	-0.4415	5.377e-05	-0.2945	0.007548	4.81847970843266e-06	3.8743286274957e-05	Artery - Aorta	Bcellsum
6_134844318_T_A_b37	6	134844318	209	-0.4412	4.62e-05	-0.4254	8.913e-05	-0.3047	0.005315	8.40714608272354e-06	4.36052586844813e-05	Artery - Aorta	Bcellsum
6_134844498_T_A_b37	6	134844498	209	-0.4412	4.62e-05	-0.4254	8.913e-05	-0.3047	0.005315	8.40714608272354e-06	4.36052586844813e-05	Artery - Aorta	Bcellsum
6_32568242_A_G_b37	6	32568242	192	-0.3916	5.741e-05	-0.4379	8.648e-06	-0.2583	0.01119	4.07862699426476e-06	1.29138334664948e-05	Artery - Aorta	Bcellsum
7_129142775_G_A_b37	7	129142775	197	-0.6428	6.267e-05	-0.7269	6.116e-06	-0.3205	0.04262	7.20600122452316e-06	2.76088222120142e-05	Artery - Aorta	Bcellsum
8_126440902_G_A_b37	8	126440902	201	-0.3721	0.0003366	-0.4474	1.911e-05	-0.3153	0.00295	7.79809525084052e-06	8.52591582420806e-06	Artery - Aorta	Bcellsum
9_137029458_G_T_b37	9	137029458	203	-0.7257	2.553e-08	-0.6251	1.554e-06	-0.1383	0.3033	1.57453083135553e-07	4.34364602327277e-05	Artery - Aorta	Bcellsum
9_137029794_C_T_b37	9	137029794	211	-0.6787	1.004e-07	-0.5619	1.297e-05	-0.08573	0.5152	1.33294370378764e-06	0.000326499527549692	Artery - Aorta	Bcellsum
9_137038257_G_A_b37	9	137038257	211	-0.5982	7.785e-07	-0.4995	4.345e-05	-0.05812	0.6409	8.36511753042594e-06	0.000957584585841549	Artery - Aorta	Bcellsum
9_7999201_A_C_b37	9	7999201	211	-0.9489	9.492e-06	-0.9145	2.036e-05	-0.3571	0.1024	7.97262531259619e-06	0.00013495609979058	Artery - Aorta	Bcellsum
16_24061449_T_C_b37	16	24061449	211	-0.4079	3.626e-05	-0.4024	4.669e-05	-0.3618	0.0002659	3.28000633038019e-06	1.04156299546817e-05	Artery - Aorta	MastSum
17_71518080_C_T_b37	17	71518080	203	-0.7741	1.727e-06	-0.5969	0.00027	-0.4502	0.006032	7.87704232056407e-06	0.000272094971440326	Artery - Aorta	MastSum
2_215504216_C_CT_b37	2	215504216	194	-0.5942	2.065e-06	-0.4917	0.0001215	-0.3122	0.01557	9.21491643420409e-06	0.000300605241587926	Artery - Aorta	MastSum
2_215507078_G_A_b37	2	215507078	206	-0.6466	1.329e-06	-0.5453	5.362e-05	-0.2706	0.04814	8.66062181236783e-06	0.000369610484507645	Artery - Aorta	MastSum
2_215525882_A_C_b37	2	215525882	207	-0.6194	0.0002725	-0.7242	1.915e-05	-0.5964	0.0004569	7.27921376607031e-06	8.23272247218518e-06	Artery - Aorta	MastSum
4_99091088_T_A_b37	4	99091088	210	0.3493	0.0005603	0.3954	8.31e-05	0.3922	9.096e-05	9.57728197440636e-06	7.46135481143221e-06	Artery - Aorta	MastSum
4_99094134_G_A_b37	4	99094134	200	0.3057	0.001779	0.4383	4.578e-06	0.3514	0.0003705	8.14593620360419e-06	2.72852220277323e-06	Artery - Aorta	MastSum
6_22717394_C_G_b37	6	22717394	211	0.4667	3.171e-05	0.5004	7.618e-06	0.2831	0.01274	8.22303808978941e-06	4.13866622996581e-05	Artery - Aorta	MastSum
6_22717911_A_G_b37	6	22717911	211	0.4941	9.992e-06	0.5193	3.254e-06	0.3129	0.005807	2.16357126445659e-06	1.38115458193694e-05	Artery - Aorta	MastSum
6_22730089_T_C_b37	6	22730089	206	0.4679	2.495e-05	0.4899	9.697e-06	0.2692	0.01791	9.68240626554485e-06	6.10970990685127e-05	Artery - Aorta	MastSum
6_22731614_G_T_b37	6	22731614	210	0.4736	1.91e-05	0.4943	8.17e-06	0.2566	0.02284	8.82008014206371e-06	6.41033967693477e-05	Artery - Aorta	MastSum
6_22732400_G_A_b37	6	22732400	210	0.4675	2.47e-05	0.5023	5.708e-06	0.2446	0.03016	9.59561894455728e-06	6.07388623334805e-05	Artery - Aorta	MastSum
6_22733413_G_T_b37	6	22733413	210	0.4736	1.91e-05	0.4943	8.17e-06	0.2566	0.02284	8.82008014206371e-06	6.41033967693477e-05	Artery - Aorta	MastSum
6_22733489_C_A_b37	6	22733489	211	0.4662	2.529e-05	0.4921	8.28e-06	0.2574	0.02192	9.95233091217293e-06	6.29249262430471e-05	Artery - Aorta	MastSum
6_22733729_C_T_b37	6	22733729	211	0.4662	2.529e-05	0.4921	8.28e-06	0.2574	0.02192	9.95233091217293e-06	6.29249262430471e-05	Artery - Aorta	MastSum
6_22734399_C_T_b37	6	22734399	211	0.4662	2.529e-05	0.4921	8.28e-06	0.2574	0.02192	9.95233091217293e-06	6.29249262430471e-05	Artery - Aorta	MastSum
6_22734728_G_C_b37	6	22734728	211	0.4662	2.529e-05	0.4921	8.28e-06	0.2574	0.02192	9.95233091217293e-06	6.29249262430471e-05	Artery - Aorta	MastSum
6_22734908_C_T_b37	6	22734908	211	0.4662	2.529e-05	0.4921	8.28e-06	0.2574	0.02192	9.95233091217293e-06	6.29249262430471e-05	Artery - Aorta	MastSum
7_94191088_G_C_b37	7	94191088	207	-0.8065	0.000167	-0.8919	2.948e-05	-0.7759	0.0003056	5.84159853335434e-06	8.39607411483533e-06	Artery - Aorta	MastSum
1_238403705_A_AG_b37	1	238403705	196	-0.5003	0.001295	-0.6198	5.091e-05	-0.569	0.0002554	8.27357632022038e-06	4.46654735615241e-05	Artery - Aorta	Myeloid_Sum
1_238403708_TC_T_b37	1	238403708	196	-0.5003	0.001295	-0.6198	5.091e-05	-0.569	0.0002554	8.27357632022038e-06	4.46654735615241e-05	Artery - Aorta	Myeloid_Sum
1_84002410_G_A_b37	1	84002410	207	0.5042	0.009867	0.7755	5.978e-05	0.8198	2.046e-05	6.95637812372288e-06	1.16495844608064e-05	Artery - Aorta	Myeloid_Sum
10_108088898_C_CATTT_b37	10	108088898	199	-0.4573	4.343e-05	-0.4582	3.622e-05	-0.4223	0.0001455	8.7666653350269e-07	2.67347516563355e-05	Artery - Aorta	Myeloid_Sum
10_108088899_A_AT_b37	10	108088899	195	-0.4586	4.52e-05	-0.453	5.541e-05	-0.4292	0.0001378	1.08703787701562e-06	3.30068186922452e-05	Artery - Aorta	Myeloid_Sum
10_108090424_T_C_b37	10	108090424	211	-0.4074	0.0001606	-0.3957	0.0002505	-0.3758	0.0005169	9.23414465170283e-06	0.000164661393658037	Artery - Aorta	Myeloid_Sum
10_108090751_A_G_b37	10	108090751	211	-0.4074	0.0001606	-0.3957	0.0002505	-0.3758	0.0005169	9.23414465170283e-06	0.000164661393658037	Artery - Aorta	Myeloid_Sum
11_76876278_C_T_b37	11	76876278	211	-0.1519	0.1202	-0.4344	5.603e-06	-0.4155	1.46e-05	6.25231565923186e-06	2.49753207164937e-06	Artery - Aorta	Myeloid_Sum
13_59830919_G_A_b37	13	59830919	211	-0.3567	0.0001154	-0.3628	8.72e-05	-0.3127	0.0007641	5.50030878405961e-06	0.000112954679441428	Artery - Aorta	Myeloid_Sum
13_59896802_G_A_b37	13	59896802	211	-0.3939	4.224e-05	-0.3505	0.0002856	-0.3114	0.001314	8.0176485580122e-06	0.000300989694051165	Artery - Aorta	Myeloid_Sum
15_56358840_T_C_b37	15	56358840	206	0.5828	0.0007642	0.6636	0.0001485	0.6913	6.996e-05	5.59289835718437e-06	3.93191795310455e-05	Artery - Aorta	Myeloid_Sum
15_56358889_G_T_b37	15	56358889	206	0.5828	0.0007642	0.6636	0.0001485	0.6913	6.996e-05	5.59289835718437e-06	3.93191795310455e-05	Artery - Aorta	Myeloid_Sum
15_56359264_T_C_b37	15	56359264	202	0.5694	0.0009904	0.645	0.0001995	0.6811	9.636e-05	8.81987406514e-06	5.57746355717604e-05	Artery - Aorta	Myeloid_Sum
15_56365320_G_T_b37	15	56365320	211	0.6236	0.0003219	0.7056	4.353e-05	0.7314	2.195e-05	1.02340927941005e-06	1.01226132860702e-05	Artery - Aorta	Myeloid_Sum
15_56365443_G_A_b37	15	56365443	211	0.6236	0.0003219	0.7056	4.353e-05	0.7314	2.195e-05	1.02340927941005e-06	1.01226132860702e-05	Artery - Aorta	Myeloid_Sum
15_56367310_TAAG_T_b37	15	56367310	211	0.5414	0.001482	0.6408	0.0001562	0.6634	8.894e-05	9.18632750871034e-06	4.63775455388816e-05	Artery - Aorta	Myeloid_Sum
15_56367717_T_G_b37	15	56367717	211	0.6236	0.0003219	0.7056	4.353e-05	0.7314	2.195e-05	1.02340927941005e-06	1.01226132860702e-05	Artery - Aorta	Myeloid_Sum
15_56368168_G_A_b37	15	56368168	210	0.6207	0.0003507	0.7081	4.239e-05	0.7364	1.924e-05	9.85221372000643e-07	9.25054914673567e-06	Artery - Aorta	Myeloid_Sum
15_56368539_C_T_b37	15	56368539	210	0.5384	0.001602	0.6434	0.0001518	0.6685	7.84e-05	8.82621757188864e-06	4.24751024709365e-05	Artery - Aorta	Myeloid_Sum
15_56370779_A_C_b37	15	56370779	210	0.5758	0.001071	0.697	6.863e-05	0.707	5.15e-05	3.80099100999334e-06	2.13029701337838e-05	Artery - Aorta	Myeloid_Sum
15_56372958_T_A_b37	15	56372958	210	0.5771	0.0009117	0.7132	3.71e-05	0.7165	3.286e-05	2.00424213134525e-06	1.16279318580472e-05	Artery - Aorta	Myeloid_Sum
15_56373818_G_A_b37	15	56373818	211	0.5437	0.001783	0.6933	5.975e-05	0.7175	3.184e-05	3.58949619891677e-06	1.49778909282807e-05	Artery - Aorta	Myeloid_Sum
15_56373902_T_G_b37	15	56373902	210	0.5667	0.0006971	0.6298	0.0001574	0.6678	5.904e-05	5.03027933072172e-06	3.6905177675492e-05	Artery - Aorta	Myeloid_Sum
15_56374312_A_T_b37	15	56374312	211	0.5437	0.001783	0.6933	5.975e-05	0.7175	3.184e-05	3.58949619891677e-06	1.49778909282807e-05	Artery - Aorta	Myeloid_Sum
15_56375988_G_A_b37	15	56375988	210	0.5336	0.002467	0.7099	4.997e-05	0.7334	2.72e-05	3.56793087464287e-06	1.23702163777985e-05	Artery - Aorta	Myeloid_Sum
15_56379784_G_A_b37	15	56379784	211	0.4976	0.003914	0.6739	8.113e-05	0.7002	4.119e-05	7.25408018605273e-06	2.06345721254077e-05	Artery - Aorta	Myeloid_Sum
15_56383798_C_G_b37	15	56383798	211	0.4976	0.003914	0.6739	8.113e-05	0.7002	4.119e-05	7.25408018605273e-06	2.06345721254077e-05	Artery - Aorta	Myeloid_Sum
15_56392391_C_T_b37	15	56392391	211	0.5426	0.001443	0.6854	5.037e-05	0.7287	1.548e-05	2.01710626816885e-06	9.01687013338422e-06	Artery - Aorta	Myeloid_Sum
15_56394538_G_GA_b37	15	56394538	203	0.515	0.001716	0.6189	0.0001572	0.6373	8.962e-05	9.98684121209067e-06	4.67478296198225e-05	Artery - Aorta	Myeloid_Sum
15_56395235_G_A_b37	15	56395235	211	0.5426	0.001443	0.6854	5.037e-05	0.7287	1.548e-05	2.01710626816885e-06	9.01687013338422e-06	Artery - Aorta	Myeloid_Sum
15_56397279_G_A_b37	15	56397279	211	0.5426	0.001443	0.6854	5.037e-05	0.7287	1.548e-05	2.01710626816885e-06	9.01687013338422e-06	Artery - Aorta	Myeloid_Sum
15_56405153_C_T_b37	15	56405153	211	0.5426	0.001443	0.6854	5.037e-05	0.7287	1.548e-05	2.01710626816885e-06	9.01687013338422e-06	Artery - Aorta	Myeloid_Sum
15_56406697_G_A_b37	15	56406697	211	0.5426	0.001443	0.6854	5.037e-05	0.7287	1.548e-05	2.01710626816885e-06	9.01687013338422e-06	Artery - Aorta	Myeloid_Sum
15_56407514_G_A_b37	15	56407514	211	0.5426	0.001443	0.6854	5.037e-05	0.7287	1.548e-05	2.01710626816885e-06	9.01687013338422e-06	Artery - Aorta	Myeloid_Sum
15_56410483_C_A_b37	15	56410483	211	0.5426	0.001443	0.6854	5.037e-05	0.7287	1.548e-05	2.01710626816885e-06	9.01687013338422e-06	Artery - Aorta	Myeloid_Sum
15_56411258_G_A_b37	15	56411258	211	0.5426	0.001443	0.6854	5.037e-05	0.7287	1.548e-05	2.01710626816885e-06	9.01687013338422e-06	Artery - Aorta	Myeloid_Sum
15_56411796_G_A_b37	15	56411796	210	0.5399	0.001556	0.6915	4.209e-05	0.7351	1.258e-05	1.71384403029207e-06	7.23421675093429e-06	Artery - Aorta	Myeloid_Sum
15_56412533_G_C_b37	15	56412533	211	0.5426	0.001443	0.6854	5.037e-05	0.7287	1.548e-05	2.01710626816885e-06	9.01687013338422e-06	Artery - Aorta	Myeloid_Sum
15_56413357_T_C_b37	15	56413357	211	0.5426	0.001443	0.6854	5.037e-05	0.7287	1.548e-05	2.01710626816885e-06	9.01687013338422e-06	Artery - Aorta	Myeloid_Sum
15_56414973_T_G_b37	15	56414973	211	0.5426	0.001443	0.6854	5.037e-05	0.7287	1.548e-05	2.01710626816885e-06	9.01687013338422e-06	Artery - Aorta	Myeloid_Sum
15_56416396_G_A_b37	15	56416396	210	0.5512	0.001143	0.6849	5.345e-05	0.724	1.753e-05	1.9657360180275e-06	1.00105866016139e-05	Artery - Aorta	Myeloid_Sum
15_56417930_A_G_b37	15	56417930	211	0.5426	0.001443	0.6854	5.037e-05	0.7287	1.548e-05	2.01710626816885e-06	9.01687013338422e-06	Artery - Aorta	Myeloid_Sum
15_56425888_T_C_b37	15	56425888	211	0.5426	0.001443	0.6854	5.037e-05	0.7287	1.548e-05	2.01710626816885e-06	9.01687013338422e-06	Artery - Aorta	Myeloid_Sum
15_56428129_T_C_b37	15	56428129	211	0.5426	0.001443	0.6854	5.037e-05	0.7287	1.548e-05	2.01710626816885e-06	9.01687013338422e-06	Artery - Aorta	Myeloid_Sum
15_56432555_C_T_b37	15	56432555	208	0.5522	0.001253	0.691	4.822e-05	0.7275	1.812e-05	1.98848712266668e-06	9.62038058478237e-06	Artery - Aorta	Myeloid_Sum
15_56435350_T_C_b37	15	56435350	211	0.5426	0.001443	0.6854	5.037e-05	0.7287	1.548e-05	2.01710626816885e-06	9.01687013338422e-06	Artery - Aorta	Myeloid_Sum
15_56437146_A_C_b37	15	56437146	211	0.5426	0.001443	0.6854	5.037e-05	0.7287	1.548e-05	2.01710626816885e-06	9.01687013338422e-06	Artery - Aorta	Myeloid_Sum
15_56444770_T_G_b37	15	56444770	208	0.5359	0.001713	0.6816	5.676e-05	0.7193	2.135e-05	2.77779089134857e-06	1.15883741253373e-05	Artery - Aorta	Myeloid_Sum
15_56446894_A_AAT_b37	15	56446894	211	0.5426	0.001443	0.6854	5.037e-05	0.7287	1.548e-05	2.01710626816885e-06	9.01687013338422e-06	Artery - Aorta	Myeloid_Sum
15_56448253_A_C_b37	15	56448253	211	0.5426	0.001443	0.6854	5.037e-05	0.7287	1.548e-05	2.01710626816885e-06	9.01687013338422e-06	Artery - Aorta	Myeloid_Sum
15_56451569_T_C_b37	15	56451569	211	0.5426	0.001443	0.6854	5.037e-05	0.7287	1.548e-05	2.01710626816885e-06	9.01687013338422e-06	Artery - Aorta	Myeloid_Sum
15_56453087_A_G_b37	15	56453087	211	0.5426	0.001443	0.6854	5.037e-05	0.7287	1.548e-05	2.01710626816885e-06	9.01687013338422e-06	Artery - Aorta	Myeloid_Sum
15_56454036_G_T_b37	15	56454036	211	0.5426	0.001443	0.6854	5.037e-05	0.7287	1.548e-05	2.01710626816885e-06	9.01687013338422e-06	Artery - Aorta	Myeloid_Sum
15_56454563_T_C_b37	15	56454563	211	0.5426	0.001443	0.6854	5.037e-05	0.7287	1.548e-05	2.01710626816885e-06	9.01687013338422e-06	Artery - Aorta	Myeloid_Sum
15_56456221_G_C_b37	15	56456221	211	0.5426	0.001443	0.6854	5.037e-05	0.7287	1.548e-05	2.01710626816885e-06	9.01687013338422e-06	Artery - Aorta	Myeloid_Sum
15_56461431_A_G_b37	15	56461431	211	0.5426	0.001443	0.6854	5.037e-05	0.7287	1.548e-05	2.01710626816885e-06	9.01687013338422e-06	Artery - Aorta	Myeloid_Sum
15_56463752_G_A_b37	15	56463752	211	0.5426	0.001443	0.6854	5.037e-05	0.7287	1.548e-05	2.01710626816885e-06	9.01687013338422e-06	Artery - Aorta	Myeloid_Sum
15_56465755_G_C_b37	15	56465755	211	0.5426	0.001443	0.6854	5.037e-05	0.7287	1.548e-05	2.01710626816885e-06	9.01687013338422e-06	Artery - Aorta	Myeloid_Sum
15_56465991_C_CA_b37	15	56465991	211	0.5426	0.001443	0.6854	5.037e-05	0.7287	1.548e-05	2.01710626816885e-06	9.01687013338422e-06	Artery - Aorta	Myeloid_Sum
15_56468333_C_A_b37	15	56468333	211	0.5426	0.001443	0.6854	5.037e-05	0.7287	1.548e-05	2.01710626816885e-06	9.01687013338422e-06	Artery - Aorta	Myeloid_Sum
15_56468467_G_C_b37	15	56468467	211	0.5426	0.001443	0.6854	5.037e-05	0.7287	1.548e-05	2.01710626816885e-06	9.01687013338422e-06	Artery - Aorta	Myeloid_Sum
15_56470637_C_A_b37	15	56470637	211	0.5426	0.001443	0.6854	5.037e-05	0.7287	1.548e-05	2.01710626816885e-06	9.01687013338422e-06	Artery - Aorta	Myeloid_Sum
15_56478905_CAT_C_b37	15	56478905	211	0.5426	0.001443	0.6854	5.037e-05	0.7287	1.548e-05	2.01710626816885e-06	9.01687013338422e-06	Artery - Aorta	Myeloid_Sum
15_56482165_C_T_b37	15	56482165	211	0.5426	0.001443	0.6854	5.037e-05	0.7287	1.548e-05	2.01710626816885e-06	9.01687013338422e-06	Artery - Aorta	Myeloid_Sum
15_56483899_C_A_b37	15	56483899	211	0.5426	0.001443	0.6854	5.037e-05	0.7287	1.548e-05	2.01710626816885e-06	9.01687013338422e-06	Artery - Aorta	Myeloid_Sum
15_56484304_C_T_b37	15	56484304	211	0.5426	0.001443	0.6854	5.037e-05	0.7287	1.548e-05	2.01710626816885e-06	9.01687013338422e-06	Artery - Aorta	Myeloid_Sum
15_56490525_C_T_b37	15	56490525	211	0.5426	0.001443	0.6854	5.037e-05	0.7287	1.548e-05	2.01710626816885e-06	9.01687013338422e-06	Artery - Aorta	Myeloid_Sum
15_56493895_G_A_b37	15	56493895	206	0.5384	0.001735	0.6838	5.506e-05	0.7279	1.683e-05	2.43070345113577e-06	9.94770398045419e-06	Artery - Aorta	Myeloid_Sum
15_56496255_T_C_b37	15	56496255	211	0.5426	0.001443	0.6854	5.037e-05	0.7287	1.548e-05	2.01710626816885e-06	9.01687013338422e-06	Artery - Aorta	Myeloid_Sum
15_56496716_G_T_b37	15	56496716	211	0.5426	0.001443	0.6854	5.037e-05	0.7287	1.548e-05	2.01710626816885e-06	9.01687013338422e-06	Artery - Aorta	Myeloid_Sum
15_56500473_T_A_b37	15	56500473	211	0.5426	0.001443	0.6854	5.037e-05	0.7287	1.548e-05	2.01710626816885e-06	9.01687013338422e-06	Artery - Aorta	Myeloid_Sum
15_56509155_C_T_b37	15	56509155	211	0.5426	0.001443	0.6854	5.037e-05	0.7287	1.548e-05	2.01710626816885e-06	9.01687013338422e-06	Artery - Aorta	Myeloid_Sum
15_56509935_A_G_b37	15	56509935	211	0.5426	0.001443	0.6854	5.037e-05	0.7287	1.548e-05	2.01710626816885e-06	9.01687013338422e-06	Artery - Aorta	Myeloid_Sum
15_56510445_C_T_b37	15	56510445	210	0.5128	0.003339	0.7076	4.242e-05	0.7378	1.882e-05	3.16525507620634e-06	9.1387641345473e-06	Artery - Aorta	Myeloid_Sum
15_56512355_G_T_b37	15	56512355	211	0.5426	0.001443	0.6854	5.037e-05	0.7287	1.548e-05	2.01710626816885e-06	9.01687013338422e-06	Artery - Aorta	Myeloid_Sum
15_56513917_G_A_b37	15	56513917	211	0.5426	0.001443	0.6854	5.037e-05	0.7287	1.548e-05	2.01710626816885e-06	9.01687013338422e-06	Artery - Aorta	Myeloid_Sum
15_56514427_G_A_b37	15	56514427	210	0.5484	0.001274	0.6855	5.261e-05	0.7262	1.717e-05	2.04103525892629e-06	9.80430636378671e-06	Artery - Aorta	Myeloid_Sum
15_56515548_T_C_b37	15	56515548	211	0.5426	0.001443	0.6854	5.037e-05	0.7287	1.548e-05	2.01710626816885e-06	9.01687013338422e-06	Artery - Aorta	Myeloid_Sum
15_56516725_C_T_b37	15	56516725	211	0.5426	0.001443	0.6854	5.037e-05	0.7287	1.548e-05	2.01710626816885e-06	9.01687013338422e-06	Artery - Aorta	Myeloid_Sum
15_56518875_T_C_b37	15	56518875	211	0.5107	0.001042	0.6585	1.995e-05	0.6938	6.626e-06	6.7185652969169e-07	3.28273783785457e-06	Artery - Aorta	Myeloid_Sum
15_56519382_A_G_b37	15	56519382	211	0.5426	0.001443	0.6854	5.037e-05	0.7287	1.548e-05	2.01710626816885e-06	9.01687013338422e-06	Artery - Aorta	Myeloid_Sum
15_56519726_A_T_b37	15	56519726	211	0.5426	0.001443	0.6854	5.037e-05	0.7287	1.548e-05	2.01710626816885e-06	9.01687013338422e-06	Artery - Aorta	Myeloid_Sum
15_56521804_A_C_b37	15	56521804	211	0.5426	0.001443	0.6854	5.037e-05	0.7287	1.548e-05	2.01710626816885e-06	9.01687013338422e-06	Artery - Aorta	Myeloid_Sum
15_56523019_G_A_b37	15	56523019	211	0.5426	0.001443	0.6854	5.037e-05	0.7287	1.548e-05	2.01710626816885e-06	9.01687013338422e-06	Artery - Aorta	Myeloid_Sum
15_56525195_T_G_b37	15	56525195	211	0.5426	0.001443	0.6854	5.037e-05	0.7287	1.548e-05	2.01710626816885e-06	9.01687013338422e-06	Artery - Aorta	Myeloid_Sum
15_56525561_G_C_b37	15	56525561	209	0.5749	0.0009457	0.7205	3.251e-05	0.7623	1.046e-05	1.04757498382412e-06	5.62231557052508e-06	Artery - Aorta	Myeloid_Sum
15_56531334_C_T_b37	15	56531334	211	0.5426	0.001443	0.6854	5.037e-05	0.7287	1.548e-05	2.01710626816885e-06	9.01687013338422e-06	Artery - Aorta	Myeloid_Sum
15_56533098_A_G_b37	15	56533098	209	0.5337	0.001686	0.6774	5.873e-05	0.7282	1.7e-05	2.48973094792648e-06	1.03789368846807e-05	Artery - Aorta	Myeloid_Sum
15_56533174_G_A_b37	15	56533174	209	0.5337	0.001686	0.6774	5.873e-05	0.7282	1.7e-05	2.48973094792648e-06	1.03789368846807e-05	Artery - Aorta	Myeloid_Sum
15_56540618_T_C_b37	15	56540618	209	0.5337	0.001686	0.6774	5.873e-05	0.7282	1.7e-05	2.48973094792648e-06	1.03789368846807e-05	Artery - Aorta	Myeloid_Sum
16_12801426_T_C_b37	16	12801426	211	0.3554	0.0009548	0.4408	3.673e-05	0.3893	0.0002862	6.31961322023657e-06	3.95831617929633e-05	Artery - Aorta	Myeloid_Sum
16_51025464_C_T_b37	16	51025464	199	0.5081	0.000525	0.6237	2.721e-05	0.4977	0.0008699	7.0632173788218e-06	6.27703180541754e-05	Artery - Aorta	Myeloid_Sum
16_51684006_A_G_b37	16	51684006	210	-0.113	0.6107	-0.9808	5.718e-06	-1.061	8.516e-07	3.35123006804521e-06	5.00109079891276e-07	Artery - Aorta	Myeloid_Sum
18_13793300_G_T_b37	18	13793300	208	0.3952	0.0003063	0.4225	0.0001027	0.3778	0.0005604	8.47348673654007e-06	0.000103947497503249	Artery - Aorta	Myeloid_Sum
18_47221658_T_A_b37	18	47221658	206	0.199	0.3064	0.8656	4.328e-06	0.8818	2.958e-06	3.87226368297208e-06	8.67858037125903e-07	Artery - Aorta	Myeloid_Sum
18_70366099_G_T_b37	18	70366099	211	0.3822	0.0009181	0.4646	5.017e-05	0.4854	2.192e-05	1.90608382592402e-06	1.09657196477367e-05	Artery - Aorta	Myeloid_Sum
19_56465559_G_T_b37	19	56465559	209	-0.5382	0.005418	-0.8043	2.708e-05	-0.7869	4.097e-05	4.83784463122339e-06	1.10208816425415e-05	Artery - Aorta	Myeloid_Sum
2_125084293_C_G_b37	2	125084293	206	-0.2264	0.02602	-0.4347	1.19e-05	-0.4266	1.82e-05	4.6777578055476e-06	4.34864814517652e-06	Artery - Aorta	Myeloid_Sum
20_32566975_C_T_b37	20	32566975	211	-0.5566	0.001528	-0.6396	0.0002557	-0.7056	5.158e-05	9.08463732688033e-06	4.50285099323361e-05	Artery - Aorta	Myeloid_Sum
20_32614309_C_T_b37	20	32614309	206	-0.66	0.002845	-0.8203	0.0001341	-0.9074	2.654e-05	6.34855369193251e-06	2.13870456150391e-05	Artery - Aorta	Myeloid_Sum
3_84314117_C_T_b37	3	84314117	202	-0.3987	0.003215	-0.6753	3.183e-07	-0.4692	0.0005035	1.34071851432255e-06	3.66332018352459e-06	Artery - Aorta	Myeloid_Sum
3_84336707_G_A_b37	3	84336707	211	-0.4681	0.0009909	-0.6689	1.823e-06	-0.4491	0.0016	3.30177024149611e-06	1.90988489605769e-05	Artery - Aorta	Myeloid_Sum
4_187122319_T_G_b37	4	187122319	211	0.1177	0.268	0.4476	1.722e-05	0.4948	1.791e-06	5.71145193211211e-06	1.43255299329936e-06	Artery - Aorta	Myeloid_Sum
4_77033725_C_A_b37	4	77033725	211	-0.4148	0.0001904	-0.48	1.402e-05	-0.3635	0.001126	3.36999331998192e-06	4.98701868027572e-05	Artery - Aorta	Myeloid_Sum
4_77038570_C_T_b37	4	77038570	211	-0.4148	0.0001904	-0.48	1.402e-05	-0.3635	0.001126	3.36999331998192e-06	4.98701868027572e-05	Artery - Aorta	Myeloid_Sum
4_77041252_C_T_b37	4	77041252	211	-0.4148	0.0001904	-0.48	1.402e-05	-0.3635	0.001126	3.36999331998192e-06	4.98701868027572e-05	Artery - Aorta	Myeloid_Sum
4_77062168_G_A_b37	4	77062168	211	-0.4148	0.0001904	-0.48	1.402e-05	-0.3635	0.001126	3.36999331998192e-06	4.98701868027572e-05	Artery - Aorta	Myeloid_Sum
4_77062302_T_A_b37	4	77062302	211	-0.4148	0.0001904	-0.48	1.402e-05	-0.3635	0.001126	3.36999331998192e-06	4.98701868027572e-05	Artery - Aorta	Myeloid_Sum
4_77064226_T_A_b37	4	77064226	211	-0.4148	0.0001904	-0.48	1.402e-05	-0.3635	0.001126	3.36999331998192e-06	4.98701868027572e-05	Artery - Aorta	Myeloid_Sum
4_77066387_C_T_b37	4	77066387	211	-0.4148	0.0001904	-0.48	1.402e-05	-0.3635	0.001126	3.36999331998192e-06	4.98701868027572e-05	Artery - Aorta	Myeloid_Sum
4_77066587_T_C_b37	4	77066587	211	-0.4148	0.0001904	-0.48	1.402e-05	-0.3635	0.001126	3.36999331998192e-06	4.98701868027572e-05	Artery - Aorta	Myeloid_Sum
4_77067434_C_T_b37	4	77067434	211	-0.4148	0.0001904	-0.48	1.402e-05	-0.3635	0.001126	3.36999331998192e-06	4.98701868027572e-05	Artery - Aorta	Myeloid_Sum
4_80988658_A_G_b37	4	80988658	206	-0.3803	0.06219	-0.8043	6.416e-05	-0.9314	2.745e-06	6.61372102896075e-06	3.86552423845093e-06	Artery - Aorta	Myeloid_Sum
5_113554123_C_G_b37	5	113554123	211	0.7232	0.0009418	0.8913	4.05e-05	0.7659	0.0004508	8.36434125649244e-06	5.41643301321221e-05	Artery - Aorta	Myeloid_Sum
5_113557611_T_C_b37	5	113557611	211	0.7232	0.0009418	0.8913	4.05e-05	0.7659	0.0004508	8.36434125649244e-06	5.41643301321221e-05	Artery - Aorta	Myeloid_Sum
5_113565347_A_G_b37	5	113565347	211	0.7232	0.0009418	0.8913	4.05e-05	0.7659	0.0004508	8.36434125649244e-06	5.41643301321221e-05	Artery - Aorta	Myeloid_Sum
5_132685672_T_C_b37	5	132685672	208	0.5218	0.00596	0.7462	6.49e-05	0.7984	1.93e-05	5.41630566450379e-06	1.18084704763191e-05	Artery - Aorta	Myeloid_Sum
5_132687931_T_C_b37	5	132687931	206	0.4313	0.01139	0.6698	8.619e-05	0.7234	2.321e-05	9.68387470317798e-06	1.54121283327625e-05	Artery - Aorta	Myeloid_Sum
5_132689870_GA_G_b37	5	132689870	210	0.4472	0.008971	0.6657	8.493e-05	0.7202	2.071e-05	7.99849542415919e-06	1.43242162558174e-05	Artery - Aorta	Myeloid_Sum
5_132693911_G_A_b37	5	132693911	210	0.6222	0.0008337	0.7907	1.844e-05	0.8448	4.614e-06	4.74406461938289e-07	2.55407094513314e-06	Artery - Aorta	Myeloid_Sum
5_132703905_A_G_b37	5	132703905	211	0.542	0.002291	0.6647	0.0001685	0.7166	4.759e-05	8.65747210972232e-06	3.39388122559284e-05	Artery - Aorta	Myeloid_Sum
5_132704471_T_C_b37	5	132704471	211	0.542	0.002291	0.6647	0.0001685	0.7166	4.759e-05	8.65747210972232e-06	3.39388122559284e-05	Artery - Aorta	Myeloid_Sum
5_132706059_C_A_b37	5	132706059	208	0.579	0.001491	0.6895	0.0001371	0.7398	4.059e-05	5.7229126609845e-06	2.75751202268472e-05	Artery - Aorta	Myeloid_Sum
7_73578343_T_C_b37	7	73578343	199	0.2768	0.01037	0.4276	7.809e-05	0.4959	3.172e-06	3.10458770004273e-06	4.69416233404089e-06	Artery - Aorta	Myeloid_Sum
9_118728024_T_G_b37	9	118728024	211	-0.6657	0.0006392	-0.8155	2.522e-05	-0.7028	0.0003054	4.35952383659844e-06	3.31703549014402e-05	Artery - Aorta	Myeloid_Sum
1_113025109_C_T_b37	1	113025109	190	0.3422	0.001433	0.5107	9.18e-07	0.4686	1.517e-05	9.37515183961519e-07	2.56382172787176e-07	Artery - Aorta	Monocytes
1_115713738_T_C_b37	1	115713738	210	-0.8105	7.339e-06	-0.935	1.474e-07	-0.8402	3.308e-06	1.60176301351721e-08	3.06302550251732e-08	Artery - Aorta	Monocytes
1_115720213_A_T_b37	1	115720213	211	-0.832	0.0001806	-0.8789	7.383e-05	-0.8451	0.0001413	7.92127446156161e-06	1.67635667850931e-05	Artery - Aorta	Monocytes
1_115721935_A_G_b37	1	115721935	211	-0.832	0.0001806	-0.8789	7.383e-05	-0.8451	0.0001413	7.92127446156161e-06	1.67635667850931e-05	Artery - Aorta	Monocytes
1_115722237_C_T_b37	1	115722237	211	-0.832	0.0001806	-0.8789	7.383e-05	-0.8451	0.0001413	7.92127446156161e-06	1.67635667850931e-05	Artery - Aorta	Monocytes
1_115723392_A_G_b37	1	115723392	211	-0.832	0.0001806	-0.8789	7.383e-05	-0.8451	0.0001413	7.92127446156161e-06	1.67635667850931e-05	Artery - Aorta	Monocytes
1_115725362_C_T_b37	1	115725362	211	-0.8236	8.612e-05	-0.9264	9.027e-06	-0.9092	1.344e-05	6.91483534545381e-07	1.00864475256614e-06	Artery - Aorta	Monocytes
1_22941644_C_T_b37	1	22941644	208	-0.4274	1.711e-05	-0.4186	2.555e-05	-0.2778	0.004853	8.37396388311464e-06	7.94533367150974e-05	Artery - Aorta	Monocytes
1_2736832_G_C_b37	1	2736832	197	-0.6454	0.001874	-0.9116	8.351e-06	-0.8689	2.003e-05	3.41807311100779e-06	1.23569260075306e-06	Artery - Aorta	Monocytes
11_11260758_G_A_b37	11	11260758	208	-0.5652	0.0002009	-0.6192	4.226e-05	-0.6168	4.418e-05	3.71826373196049e-06	5.66875731769344e-06	Artery - Aorta	Monocytes
11_125918596_TTA_T_b37	11	125918596	205	0.4894	0.0001468	0.6096	1.94e-06	0.4028	0.001709	4.20137455806257e-06	8.14219645431188e-06	Artery - Aorta	Monocytes
11_130151384_T_C_b37	11	130151384	211	-0.8319	3.771e-05	-0.8347	3.542e-05	-0.726	0.0003451	4.09559282975002e-06	1.85220464425213e-05	Artery - Aorta	Monocytes
12_120272831_C_T_b37	12	120272831	211	-0.8314	6.265e-06	-0.8516	3.614e-06	-0.7067	0.0001374	3.90923361659474e-07	2.45738057053653e-06	Artery - Aorta	Monocytes
12_120274006_A_G_b37	12	120274006	210	-0.8253	7.036e-06	-0.8425	3.907e-06	-0.7037	0.0001502	4.4667270824577e-07	2.73072538527392e-06	Artery - Aorta	Monocytes
12_120274048_A_G_b37	12	120274048	209	-0.5693	0.0001443	-0.6171	2.823e-05	-0.5546	0.0002297	5.70740775981287e-06	1.24257113870653e-05	Artery - Aorta	Monocytes
12_29698309_A_T_b37	12	29698309	211	-0.5735	0.02053	-0.8555	0.0004953	-1.239	2.886e-07	9.74708235600521e-06	1.11883225483346e-06	Artery - Aorta	Monocytes
12_29698817_G_A_b37	12	29698817	211	-0.5735	0.02053	-0.8555	0.0004953	-1.239	2.886e-07	9.74708235600521e-06	1.11883225483346e-06	Artery - Aorta	Monocytes
12_29699088_C_T_b37	12	29699088	211	-0.5735	0.02053	-0.8555	0.0004953	-1.239	2.886e-07	9.74708235600521e-06	1.11883225483346e-06	Artery - Aorta	Monocytes
13_106035630_C_T_b37	13	106035630	206	-0.6379	0.0001261	-0.657	7.645e-05	-0.6691	4.429e-05	3.9511628093352e-06	8.25092658992238e-06	Artery - Aorta	Monocytes
13_106036765_C_T_b37	13	106036765	210	-0.5925	0.0005059	-0.6475	0.0001336	-0.7222	1.632e-05	6.16472534620659e-06	6.25141516185586e-06	Artery - Aorta	Monocytes
16_1044241_C_G_b37	16	1044241	193	-0.9316	6.413e-05	-1.043	7.176e-06	-0.8181	0.0004565	2.83294657752278e-06	8.08073095424657e-06	Artery - Aorta	Monocytes
18_6018425_T_C_b37	18	6018425	209	-0.533	0.0005679	-0.7372	1.316e-06	-0.6441	2.221e-05	8.59714414774226e-07	4.09937425986818e-07	Artery - Aorta	Monocytes
19_6780561_C_CTTTT_b37	19	6780561	204	-0.4306	3.509e-05	-0.4573	1.056e-05	-0.3294	0.001862	4.94808278217532e-06	2.49806584115598e-05	Artery - Aorta	Monocytes
2_109625736_T_C_b37	2	109625736	199	-0.5627	9.52e-05	-0.5681	7.794e-05	-0.5178	0.0002961	8.51214060080683e-06	2.76284463672368e-05	Artery - Aorta	Monocytes
2_131145216_T_G_b37	2	131145216	211	-0.7585	0.002269	-0.9839	6.583e-05	-1.066	1.445e-05	8.44170309038851e-06	3.70431205840655e-06	Artery - Aorta	Monocytes
2_131147658_C_T_b37	2	131147658	211	-0.7585	0.002269	-0.9839	6.583e-05	-1.066	1.445e-05	8.44170309038851e-06	3.70431205840655e-06	Artery - Aorta	Monocytes
2_151900527_TTC_T_b37	2	151900527	207	-0.6774	0.0002438	-0.7451	4.652e-05	-0.7063	0.000119	6.77576711693053e-06	1.1247381684216e-05	Artery - Aorta	Monocytes
2_151901710_G_A_b37	2	151901710	209	-0.633	0.0001295	-0.7404	6.589e-06	-0.6119	0.0002105	2.63212267425342e-06	4.69956956421827e-06	Artery - Aorta	Monocytes
2_151908866_G_A_b37	2	151908866	211	-0.6639	0.0002047	-0.7541	2.249e-05	-0.7189	5.517e-05	3.09680424722029e-06	4.38059453646892e-06	Artery - Aorta	Monocytes
2_151909626_G_A_b37	2	151909626	211	-0.6639	0.0002047	-0.7541	2.249e-05	-0.7189	5.517e-05	3.09680424722029e-06	4.38059453646892e-06	Artery - Aorta	Monocytes
2_151910204_G_A_b37	2	151910204	211	-0.6639	0.0002047	-0.7541	2.249e-05	-0.7189	5.517e-05	3.09680424722029e-06	4.38059453646892e-06	Artery - Aorta	Monocytes
2_151911073_A_G_b37	2	151911073	211	-0.6639	0.0002047	-0.7541	2.249e-05	-0.7189	5.517e-05	3.09680424722029e-06	4.38059453646892e-06	Artery - Aorta	Monocytes
2_151991203_C_T_b37	2	151991203	211	-0.7629	0.0001155	-0.8157	3.576e-05	-0.6807	0.0006092	9.07001755140598e-06	2.66443780957245e-05	Artery - Aorta	Monocytes
2_178168027_C_A_b37	2	178168027	209	-0.4685	0.01379	-0.713	0.0001489	-1.055	1.178e-08	1.0262592423402e-06	6.89866023088662e-08	Artery - Aorta	Monocytes
2_178168061_C_T_b37	2	178168061	209	-0.4311	0.01606	-0.7133	5.723e-05	-0.9891	1.431e-08	7.70570920751533e-07	4.25605400871852e-08	Artery - Aorta	Monocytes
2_178168166_A_G_b37	2	178168166	209	-0.4629	0.01153	-0.7244	6.859e-05	-0.9585	7.221e-08	1.53678707178435e-06	1.33198895105512e-07	Artery - Aorta	Monocytes
2_178168716_A_C_b37	2	178168716	209	-0.4088	0.03701	-0.7266	0.0001887	-0.9985	1.53e-07	6.07358241561323e-06	4.06758992200574e-07	Artery - Aorta	Monocytes
2_178168727_AG_A_b37	2	178168727	209	-0.4088	0.03701	-0.7266	0.0001887	-0.9985	1.53e-07	6.07358241561323e-06	4.06758992200574e-07	Artery - Aorta	Monocytes
2_178171111_G_T_b37	2	178171111	210	-0.3762	0.04797	-0.7144	0.0001491	-1.03	2.693e-08	2.71985803225073e-06	1.16612723559536e-07	Artery - Aorta	Monocytes
2_178171935_T_C_b37	2	178171935	208	-0.405	0.05506	-0.7657	0.0002591	-1.108	7.088e-08	5.91864876596035e-06	3.05470819316673e-07	Artery - Aorta	Monocytes
2_178172020_G_A_b37	2	178172020	211	-0.3687	0.05379	-0.7081	0.0001774	-1.033	2.372e-08	2.93382998284978e-06	1.20128024651173e-07	Artery - Aorta	Monocytes
2_178172112_T_G_b37	2	178172112	211	-0.3687	0.05379	-0.7081	0.0001774	-1.033	2.372e-08	2.93382998284978e-06	1.20128024651173e-07	Artery - Aorta	Monocytes
2_178172574_T_C_b37	2	178172574	211	-0.3687	0.05379	-0.7081	0.0001774	-1.033	2.372e-08	2.93382998284978e-06	1.20128024651173e-07	Artery - Aorta	Monocytes
2_178172882_A_T_b37	2	178172882	211	-0.3687	0.05379	-0.7081	0.0001774	-1.033	2.372e-08	2.93382998284978e-06	1.20128024651173e-07	Artery - Aorta	Monocytes
2_178172937_T_C_b37	2	178172937	211	-0.3687	0.05379	-0.7081	0.0001774	-1.033	2.372e-08	2.93382998284978e-06	1.20128024651173e-07	Artery - Aorta	Monocytes
2_178172939_T_G_b37	2	178172939	211	-0.3687	0.05379	-0.7081	0.0001774	-1.033	2.372e-08	2.93382998284978e-06	1.20128024651173e-07	Artery - Aorta	Monocytes
2_178173636_C_T_b37	2	178173636	211	-0.3687	0.05379	-0.7081	0.0001774	-1.033	2.372e-08	2.93382998284978e-06	1.20128024651173e-07	Artery - Aorta	Monocytes
2_178173955_A_G_b37	2	178173955	211	-0.3687	0.05379	-0.7081	0.0001774	-1.033	2.372e-08	2.93382998284978e-06	1.20128024651173e-07	Artery - Aorta	Monocytes
2_178174295_T_C_b37	2	178174295	211	-0.3687	0.05379	-0.7081	0.0001774	-1.033	2.372e-08	2.93382998284978e-06	1.20128024651173e-07	Artery - Aorta	Monocytes
2_178174789_G_A_b37	2	178174789	211	-0.3687	0.05379	-0.7081	0.0001774	-1.033	2.372e-08	2.93382998284978e-06	1.20128024651173e-07	Artery - Aorta	Monocytes
2_178174806_C_T_b37	2	178174806	211	-0.3687	0.05379	-0.7081	0.0001774	-1.033	2.372e-08	2.93382998284978e-06	1.20128024651173e-07	Artery - Aorta	Monocytes
2_178175002_G_A_b37	2	178175002	211	-0.3687	0.05379	-0.7081	0.0001774	-1.033	2.372e-08	2.93382998284978e-06	1.20128024651173e-07	Artery - Aorta	Monocytes
2_178175062_C_T_b37	2	178175062	211	-0.3687	0.05379	-0.7081	0.0001774	-1.033	2.372e-08	2.93382998284978e-06	1.20128024651173e-07	Artery - Aorta	Monocytes
2_178175230_G_T_b37	2	178175230	211	-0.3687	0.05379	-0.7081	0.0001774	-1.033	2.372e-08	2.93382998284978e-06	1.20128024651173e-07	Artery - Aorta	Monocytes
2_178176385_T_C_b37	2	178176385	211	-0.4249	0.01795	-0.7085	6.458e-05	-0.9921	1.163e-08	7.79582245488264e-07	4.02872171211808e-08	Artery - Aorta	Monocytes
2_178178361_T_G_b37	2	178178361	211	-0.4249	0.01795	-0.7085	6.458e-05	-0.9921	1.163e-08	7.79582245488264e-07	4.02872171211808e-08	Artery - Aorta	Monocytes
2_178178453_C_T_b37	2	178178453	211	-0.4249	0.01795	-0.7085	6.458e-05	-0.9921	1.163e-08	7.79582245488264e-07	4.02872171211808e-08	Artery - Aorta	Monocytes
2_178178714_T_C_b37	2	178178714	211	-0.4249	0.01795	-0.7085	6.458e-05	-0.9921	1.163e-08	7.79582245488264e-07	4.02872171211808e-08	Artery - Aorta	Monocytes
2_178179022_G_A_b37	2	178179022	211	-0.4249	0.01795	-0.7085	6.458e-05	-0.9921	1.163e-08	7.79582245488264e-07	4.02872171211808e-08	Artery - Aorta	Monocytes
2_178179208_C_T_b37	2	178179208	211	-0.4249	0.01795	-0.7085	6.458e-05	-0.9921	1.163e-08	7.79582245488264e-07	4.02872171211808e-08	Artery - Aorta	Monocytes
2_178179955_A_G_b37	2	178179955	211	-0.4249	0.01795	-0.7085	6.458e-05	-0.9921	1.163e-08	7.79582245488264e-07	4.02872171211808e-08	Artery - Aorta	Monocytes
2_178180045_G_C_b37	2	178180045	211	-0.4249	0.01795	-0.7085	6.458e-05	-0.9921	1.163e-08	7.79582245488264e-07	4.02872171211808e-08	Artery - Aorta	Monocytes
2_178180417_G_A_b37	2	178180417	211	-0.4249	0.01795	-0.7085	6.458e-05	-0.9921	1.163e-08	7.79582245488264e-07	4.02872171211808e-08	Artery - Aorta	Monocytes
2_178180422_G_A_b37	2	178180422	211	-0.4249	0.01795	-0.7085	6.458e-05	-0.9921	1.163e-08	7.79582245488264e-07	4.02872171211808e-08	Artery - Aorta	Monocytes
2_178180682_C_T_b37	2	178180682	211	-0.4249	0.01795	-0.7085	6.458e-05	-0.9921	1.163e-08	7.79582245488264e-07	4.02872171211808e-08	Artery - Aorta	Monocytes
2_178181052_T_C_b37	2	178181052	211	-0.4249	0.01795	-0.7085	6.458e-05	-0.9921	1.163e-08	7.79582245488264e-07	4.02872171211808e-08	Artery - Aorta	Monocytes
2_178181183_C_T_b37	2	178181183	211	-0.4249	0.01795	-0.7085	6.458e-05	-0.9921	1.163e-08	7.79582245488264e-07	4.02872171211808e-08	Artery - Aorta	Monocytes
2_178183336_A_G_b37	2	178183336	210	-0.4332	0.01502	-0.7161	4.857e-05	-0.9912	1.3e-08	6.60675250950311e-07	3.60878131884062e-08	Artery - Aorta	Monocytes
2_178184003_G_A_b37	2	178184003	210	-0.4332	0.01502	-0.7161	4.857e-05	-0.9912	1.3e-08	6.60675250950311e-07	3.60878131884062e-08	Artery - Aorta	Monocytes
2_178184977_C_T_b37	2	178184977	209	-0.4701	0.009125	-0.7328	4.186e-05	-0.9597	4.834e-08	9.03884026274157e-07	7.55289116009626e-08	Artery - Aorta	Monocytes
2_178186539_GAAT_G_b37	2	178186539	209	-0.4049	0.02699	-0.6679	0.0002413	-0.9118	3.49e-07	8.64853905164353e-06	8.00710889367524e-07	Artery - Aorta	Monocytes
2_178189884_G_A_b37	2	178189884	209	-0.4687	0.004873	-0.6907	2.917e-05	-0.8658	1.067e-07	8.23997093743794e-07	9.92304217792705e-08	Artery - Aorta	Monocytes
2_178192560_T_A_b37	2	178192560	210	-0.494	0.01218	-0.7517	0.0001214	-0.957	7.96e-07	6.3550306501963e-06	8.73494539228679e-07	Artery - Aorta	Monocytes
2_178201352_A_G_b37	2	178201352	211	-0.4859	0.01417	-0.7449	0.0001456	-0.9609	7.084e-07	7.03327038009324e-06	9.10249660096525e-07	Artery - Aorta	Monocytes
2_178203161_G_A_b37	2	178203161	211	-0.4859	0.01417	-0.7449	0.0001456	-0.9609	7.084e-07	7.03327038009324e-06	9.10249660096525e-07	Artery - Aorta	Monocytes
2_178203852_T_A_b37	2	178203852	211	-0.4859	0.01417	-0.7449	0.0001456	-0.9609	7.084e-07	7.03327038009324e-06	9.10249660096525e-07	Artery - Aorta	Monocytes
2_190502776_T_C_b37	2	190502776	210	-0.7668	0.001064	-0.953	4.077e-05	-0.9771	2.569e-05	6.19442089454833e-06	3.93637525384567e-06	Artery - Aorta	Monocytes
2_190503007_C_T_b37	2	190503007	211	-0.7683	0.001016	-0.9562	3.787e-05	-0.9797	2.383e-05	5.65332581351554e-06	3.58320338559981e-06	Artery - Aorta	Monocytes
2_190503961_G_A_b37	2	190503961	211	-0.7683	0.001016	-0.9562	3.787e-05	-0.9797	2.383e-05	5.65332581351554e-06	3.58320338559981e-06	Artery - Aorta	Monocytes
20_46957192_T_C_b37	20	46957192	211	-0.7864	2.23e-06	-0.8902	6.729e-08	-0.4247	0.01218	3.04281763837496e-07	3.37189151834985e-06	Artery - Aorta	Monocytes
22_50796296_G_A_b37	22	50796296	206	-0.7264	0.0003903	-0.851	3.069e-05	-0.8971	1.474e-05	2.61102065733136e-06	2.31690074516821e-06	Artery - Aorta	Monocytes
3_7638876_G_A_b37	3	7638876	208	-0.4757	0.005292	-0.6617	8.364e-05	-0.9035	4.74e-08	9.5984436526592e-07	1.15676956374967e-07	Artery - Aorta	Monocytes
4_131901884_TA_T_b37	4	131901884	206	-0.3814	0.0001189	-0.4643	2.621e-06	-0.2716	0.006727	8.32733238626861e-06	2.33244220001557e-05	Artery - Aorta	Monocytes
4_151114014_A_G_b37	4	151114014	211	-0.4941	0.001009	-0.5922	7.384e-05	-0.6308	2.305e-05	7.58500221591567e-06	5.34731422375017e-06	Artery - Aorta	Monocytes
4_151115634_A_C_b37	4	151115634	211	-0.4941	0.001009	-0.5922	7.384e-05	-0.6308	2.305e-05	7.58500221591567e-06	5.34731422375017e-06	Artery - Aorta	Monocytes
4_188353832_A_G_b37	4	188353832	211	-0.4438	9.347e-06	-0.4536	5.757e-06	-0.2289	0.02467	6.72348560386742e-06	8.65183708877609e-05	Artery - Aorta	Monocytes
4_188358770_T_C_b37	4	188358770	211	-0.4583	3.915e-06	-0.47	2.142e-06	-0.2571	0.01096	1.92174691656848e-06	2.79273948638444e-05	Artery - Aorta	Monocytes
4_188363675_TAA_T_b37	4	188363675	211	-0.4583	3.915e-06	-0.47	2.142e-06	-0.2571	0.01096	1.92174691656848e-06	2.79273948638444e-05	Artery - Aorta	Monocytes
4_188363754_A_G_b37	4	188363754	211	-0.4583	3.915e-06	-0.47	2.142e-06	-0.2571	0.01096	1.92174691656848e-06	2.79273948638444e-05	Artery - Aorta	Monocytes
4_188364027_T_C_b37	4	188364027	211	-0.4583	3.915e-06	-0.47	2.142e-06	-0.2571	0.01096	1.92174691656848e-06	2.79273948638444e-05	Artery - Aorta	Monocytes
4_188364088_G_A_b37	4	188364088	211	-0.4583	3.915e-06	-0.47	2.142e-06	-0.2571	0.01096	1.92174691656848e-06	2.79273948638444e-05	Artery - Aorta	Monocytes
4_188364346_G_C_b37	4	188364346	209	-0.4444	1.083e-05	-0.4485	8.945e-06	-0.2455	0.0174	7.51908783377696e-06	9.16333142130462e-05	Artery - Aorta	Monocytes
4_188365395_G_T_b37	4	188365395	211	-0.4671	4.046e-06	-0.4567	6.748e-06	-0.2139	0.03863	6.03663533769497e-06	0.000126615594947345	Artery - Aorta	Monocytes
4_188369782_G_A_b37	4	188369782	210	-0.4549	4.579e-06	-0.466	2.52e-06	-0.2495	0.01251	2.37550433341806e-06	3.3615469274429e-05	Artery - Aorta	Monocytes
4_188369845_G_A_b37	4	188369845	206	-0.4661	3.339e-06	-0.4824	1.447e-06	-0.2668	0.008319	1.30297791240224e-06	1.83442766132385e-05	Artery - Aorta	Monocytes
5_105901097_C_T_b37	5	105901097	210	-0.4935	0.000153	-0.5976	3.729e-06	-0.4784	0.000252	2.37103013028423e-06	3.67589631881859e-06	Artery - Aorta	Monocytes
5_105906047_C_T_b37	5	105906047	210	-0.5056	9.857e-05	-0.6075	2.467e-06	-0.4753	0.0002598	1.61147115600762e-06	2.88706978704416e-06	Artery - Aorta	Monocytes
5_105914763_A_G_b37	5	105914763	211	-0.5093	7.648e-05	-0.6075	1.971e-06	-0.4876	0.0001565	1.01426826673467e-06	1.81913670705754e-06	Artery - Aorta	Monocytes
5_105918852_A_T_b37	5	105918852	205	-0.5465	3.472e-05	-0.616	2.751e-06	-0.4686	0.0003484	1.19231555295891e-06	3.72199546457622e-06	Artery - Aorta	Monocytes
5_97421379_G_A_b37	5	97421379	211	0.6673	1.252e-05	0.6464	2.389e-05	0.4461	0.003937	6.35644861435184e-06	6.68011620683039e-05	Artery - Aorta	Monocytes
5_97423878_C_T_b37	5	97423878	211	0.6673	1.252e-05	0.6464	2.389e-05	0.4461	0.003937	6.35644861435184e-06	6.68011620683039e-05	Artery - Aorta	Monocytes
6_150425779_T_G_b37	6	150425779	208	-0.722	7.421e-07	-0.6394	1.334e-05	-0.4608	0.001935	9.19642249565194e-07	2.96446373831501e-05	Artery - Aorta	Monocytes
6_165262895_A_G_b37	6	165262895	211	-0.3946	1.177e-05	-0.3767	2.979e-05	-0.2459	0.007091	9.0194807791406e-06	0.000110978998235865	Artery - Aorta	Monocytes
6_165279106_AGTCC_A_b37	6	165279106	206	0.2857	0.002679	0.4005	2.102e-05	0.3976	2.313e-05	6.66388503302411e-06	2.42484276575481e-06	Artery - Aorta	Monocytes
6_25622571_G_T_b37	6	25622571	209	0.5874	5.812e-06	0.5546	2.008e-05	0.2943	0.02628	9.95039307370623e-06	0.000196942346175455	Artery - Aorta	Monocytes
6_25627819_GA_G_b37	6	25627819	209	0.5874	5.812e-06	0.5546	2.008e-05	0.2943	0.02628	9.95039307370623e-06	0.000196942346175455	Artery - Aorta	Monocytes
6_94435974_T_C_b37	6	94435974	211	-0.4991	0.001804	-0.7283	3.902e-06	-0.7407	2.607e-06	9.01270485456747e-07	2.1013999718463e-07	Artery - Aorta	Monocytes
6_94441595_T_C_b37	6	94441595	210	-0.4303	0.005032	-0.6711	9.709e-06	-0.6641	1.131e-05	4.45889667803748e-06	9.4701638951512e-07	Artery - Aorta	Monocytes
6_94443068_A_G_b37	6	94443068	210	-0.4303	0.005032	-0.6711	9.709e-06	-0.6641	1.131e-05	4.45889667803748e-06	9.4701638951512e-07	Artery - Aorta	Monocytes
6_94450899_T_G_b37	6	94450899	210	-0.4303	0.005032	-0.6711	9.709e-06	-0.6641	1.131e-05	4.45889667803748e-06	9.4701638951512e-07	Artery - Aorta	Monocytes
6_94451289_G_GC_b37	6	94451289	210	-0.4303	0.005032	-0.6711	9.709e-06	-0.6641	1.131e-05	4.45889667803748e-06	9.4701638951512e-07	Artery - Aorta	Monocytes
6_94553116_C_T_b37	6	94553116	211	-0.5978	0.0009926	-0.7592	2.485e-05	-0.6997	0.0001075	9.29531550123117e-06	7.10559480648129e-06	Artery - Aorta	Monocytes
6_94555300_T_C_b37	6	94555300	211	-0.5978	0.0009926	-0.7592	2.485e-05	-0.6997	0.0001075	9.29531550123117e-06	7.10559480648129e-06	Artery - Aorta	Monocytes
6_94560019_C_T_b37	6	94560019	211	-0.5978	0.0009926	-0.7592	2.485e-05	-0.6997	0.0001075	9.29531550123117e-06	7.10559480648129e-06	Artery - Aorta	Monocytes
7_149484048_C_A_b37	7	149484048	208	0.7728	0.0001708	0.9179	7.45e-06	0.6358	0.002361	9.8546462773261e-06	2.32894342236134e-05	Artery - Aorta	Monocytes
8_17239050_G_A_b37	8	17239050	211	-0.7075	0.0009764	-0.9253	1.335e-05	-0.9025	2.217e-05	3.29015068205994e-06	1.77223923672647e-06	Artery - Aorta	Monocytes
9_118736263_C_T_b37	9	118736263	211	-0.5683	0.01769	-0.9371	7.54e-05	-1.149	9.416e-07	6.5511880789597e-06	7.18756956550172e-07	Artery - Aorta	Monocytes
9_5247291_G_C_b37	9	5247291	210	-0.8407	0.01335	-1.261	0.0001773	-1.678	4.244e-07	5.90040427783465e-06	7.4567571494478e-07	Artery - Aorta	Monocytes
9_5248396_C_A_b37	9	5248396	211	-0.814	0.01159	-1.216	0.0001399	-1.587	4.792e-07	5.23136809775486e-06	6.93155096466879e-07	Artery - Aorta	Monocytes
1_185364235_AAC_A_b37	1	185364235	199	0.3273	0.001117	0.3839	0.0001234	0.312	0.001527	3.3344099295985e-06	2.27590197978792e-05	Artery - Aorta	Lymph_Sum
1_185364236_AC_A_b37	1	185364236	193	-0.3268	0.001374	-0.3887	0.0001267	-0.3319	0.000699	2.32524320346474e-06	1.2799416864948e-05	Artery - Aorta	Lymph_Sum
1_236659133_G_T_b37	1	236659133	210	0.114	0.2622	0.4129	3.658e-05	0.443	8.621e-06	1.80270683501056e-06	1.68931647216172e-07	Artery - Aorta	Lymph_Sum
1_236659537_C_T_b37	1	236659537	211	0.1125	0.2684	0.4127	3.533e-05	0.4439	8.03e-06	1.70738415599763e-06	1.55692983081109e-07	Artery - Aorta	Lymph_Sum
1_236659614_T_C_b37	1	236659614	203	0.07674	0.4573	0.4101	3.852e-05	0.4431	1.165e-05	3.27938204900931e-06	2.21751088575951e-07	Artery - Aorta	Lymph_Sum
1_236659617_C_G_b37	1	236659617	211	0.1125	0.2684	0.4127	3.533e-05	0.4439	8.03e-06	1.70738415599763e-06	1.55692983081109e-07	Artery - Aorta	Lymph_Sum
1_236659803_T_C_b37	1	236659803	211	0.1125	0.2684	0.4127	3.533e-05	0.4439	8.03e-06	1.70738415599763e-06	1.55692983081109e-07	Artery - Aorta	Lymph_Sum
1_236659840_T_C_b37	1	236659840	211	0.1125	0.2684	0.4127	3.533e-05	0.4439	8.03e-06	1.70738415599763e-06	1.55692983081109e-07	Artery - Aorta	Lymph_Sum
1_236659941_G_A_b37	1	236659941	207	0.1212	0.2331	0.395	9.075e-05	0.4449	9.303e-06	3.19025878347976e-06	3.60884407625439e-07	Artery - Aorta	Lymph_Sum
10_29024796_T_TG_b37	10	29024796	201	0.2671	0.02592	0.5085	2.814e-05	0.524	1.406e-05	4.53738968421374e-07	2.01227125403945e-07	Artery - Aorta	Lymph_Sum
11_128897831_T_G_b37	11	128897831	211	0.4333	0.0004118	0.4604	0.0001689	0.3192	0.009748	7.18376717185181e-06	0.000117941635439352	Artery - Aorta	Lymph_Sum
11_129110650_T_C_b37	11	129110650	204	0.4178	0.0007655	0.5025	4.484e-05	0.2951	0.01909	7.02505146076661e-06	7.18773282999011e-05	Artery - Aorta	Lymph_Sum
11_129119296_C_T_b37	11	129119296	209	0.4146	0.0006886	0.4888	5.105e-05	0.3191	0.00942	4.49052351237506e-06	4.64080091598219e-05	Artery - Aorta	Lymph_Sum
11_129155999_G_T_b37	11	129155999	207	0.4246	0.0006447	0.4882	8.695e-05	0.3685	0.002944	2.84152525768778e-06	2.87365033522104e-05	Artery - Aorta	Lymph_Sum
11_129159921_C_T_b37	11	129159921	209	0.4336	0.0004348	0.5002	4.85e-05	0.3639	0.003388	1.63715507259837e-06	2.05048815599711e-05	Artery - Aorta	Lymph_Sum
11_22632964_A_G_b37	11	22632964	210	0.6218	0.002529	0.695	0.0007163	0.8219	5.764e-05	2.10229468709157e-06	7.14563609381873e-06	Artery - Aorta	Lymph_Sum
11_48187839_A_G_b37	11	48187839	208	0.6484	0.001715	0.8507	3.304e-05	0.5023	0.0157	8.58176886095839e-06	4.91551926379082e-05	Artery - Aorta	Lymph_Sum
11_48344489_A_G_b37	11	48344489	208	0.6484	0.001715	0.8507	3.304e-05	0.5023	0.0157	8.58176886095839e-06	4.91551926379082e-05	Artery - Aorta	Lymph_Sum
12_131723543_G_A_b37	12	131723543	211	-0.3909	0.0003456	-0.3794	0.0005208	-0.4046	0.0002091	1.07244754491753e-06	1.49855956521259e-05	Artery - Aorta	Lymph_Sum
13_98315257_A_G_b37	13	98315257	208	-0.3683	0.02133	-0.7598	1.154e-06	-0.3391	0.03332	8.13720971074569e-06	6.76720952249688e-06	Artery - Aorta	Lymph_Sum
15_95218760_A_G_b37	15	95218760	207	-0.4989	0.0001685	-0.4878	0.0002305	-0.3077	0.02255	8.49447125641155e-06	0.000280781966844833	Artery - Aorta	Lymph_Sum
16_16173548_A_G_b37	16	16173548	211	-0.7373	0.0005841	-0.8294	0.0001031	-0.5177	0.01653	9.23655637872905e-06	0.000121059623431249	Artery - Aorta	Lymph_Sum
16_25599747_G_A_b37	16	25599747	202	-0.3978	4.329e-05	-0.3582	0.0002121	-0.1971	0.04744	5.37546391967915e-06	0.000461281570415089	Artery - Aorta	Lymph_Sum
16_25603174_G_GTA_b37	16	25603174	198	-0.3788	9.033e-05	-0.3771	0.0001179	-0.2025	0.043	5.55486915646374e-06	0.000275558100282391	Artery - Aorta	Lymph_Sum
16_25604902_G_C_b37	16	25604902	206	-0.3774	7.264e-05	-0.3579	0.0002001	-0.2043	0.03737	6.21257689222754e-06	0.000369114879478621	Artery - Aorta	Lymph_Sum
16_25607519_C_G_b37	16	25607519	208	-0.3774	7.098e-05	-0.362	0.0001616	-0.2235	0.02195	3.75101354932449e-06	0.000210553624718856	Artery - Aorta	Lymph_Sum
16_25611299_A_G_b37	16	25611299	211	-0.3537	0.0001841	-0.3673	0.0001005	-0.2178	0.02266	5.24243032731079e-06	0.000150708551740434	Artery - Aorta	Lymph_Sum
16_25611332_A_C_b37	16	25611332	211	-0.3764	6.724e-05	-0.3756	6.967e-05	-0.2269	0.01763	1.80131696856069e-06	9.44907111657484e-05	Artery - Aorta	Lymph_Sum
16_25611438_T_C_b37	16	25611438	211	-0.3764	6.724e-05	-0.3756	6.967e-05	-0.2269	0.01763	1.80131696856069e-06	9.44907111657484e-05	Artery - Aorta	Lymph_Sum
17_76367966_TC_T_b37	17	76367966	198	-0.2659	0.01379	-0.4809	1.012e-05	-0.2919	0.006476	8.67076046640311e-06	1.01710949107174e-05	Artery - Aorta	Lymph_Sum
17_78920681_G_A_b37	17	78920681	211	0.5455	0.0004407	0.6676	1.465e-05	0.3173	0.04294	3.99600886170498e-06	5.69040240656262e-05	Artery - Aorta	Lymph_Sum
18_75274503_C_CA_b37	18	75274503	211	0.4218	0.004115	0.5394	0.0002213	0.5061	0.0005437	5.84653168821045e-06	1.61698167214617e-05	Artery - Aorta	Lymph_Sum
18_75279747_C_T_b37	18	75279747	211	0.4479	0.003073	0.5606	0.0001928	0.5522	0.0002423	2.59249668525402e-06	7.8531511470973e-06	Artery - Aorta	Lymph_Sum
18_75282335_C_A_b37	18	75282335	211	0.4479	0.003073	0.5606	0.0001928	0.5522	0.0002423	2.59249668525402e-06	7.8531511470973e-06	Artery - Aorta	Lymph_Sum
18_75287216_C_A_b37	18	75287216	211	0.4479	0.003073	0.5606	0.0001928	0.5522	0.0002423	2.59249668525402e-06	7.8531511470973e-06	Artery - Aorta	Lymph_Sum
2_150718561_G_A_b37	2	150718561	211	-0.3502	0.003597	-0.4055	0.000716	-0.4283	0.0003447	8.5700234067546e-06	2.79493164926763e-05	Artery - Aorta	Lymph_Sum
2_150720371_C_G_b37	2	150720371	211	-0.3346	0.006274	-0.4223	0.0005248	-0.437	0.0003275	9.73245638794653e-06	2.12191076416537e-05	Artery - Aorta	Lymph_Sum
2_150720418_G_C_b37	2	150720418	211	-0.3297	0.006101	-0.4326	0.0002921	-0.4395	0.0002311	5.18144496234617e-06	1.04034122496697e-05	Artery - Aorta	Lymph_Sum
2_150723993_G_A_b37	2	150723993	211	-0.3346	0.006274	-0.4223	0.0005248	-0.437	0.0003275	9.73245638794653e-06	2.12191076416537e-05	Artery - Aorta	Lymph_Sum
2_150727220_A_T_b37	2	150727220	211	-0.3475	0.003191	-0.4243	0.0002946	-0.428	0.0002602	3.68049708270399e-06	1.14637353548458e-05	Artery - Aorta	Lymph_Sum
2_150729453_G_A_b37	2	150729453	211	-0.3406	0.005315	-0.4271	0.00044	-0.4266	0.0004476	9.54519587204283e-06	2.35377728362129e-05	Artery - Aorta	Lymph_Sum
2_150729455_T_C_b37	2	150729455	211	-0.3406	0.005315	-0.4271	0.00044	-0.4266	0.0004476	9.54519587204283e-06	2.35377728362129e-05	Artery - Aorta	Lymph_Sum
2_150732140_G_T_b37	2	150732140	211	-0.3346	0.006274	-0.4223	0.0005248	-0.437	0.0003275	9.73245638794653e-06	2.12191076416537e-05	Artery - Aorta	Lymph_Sum
2_150732923_C_A_b37	2	150732923	211	-0.3406	0.005315	-0.4271	0.00044	-0.4266	0.0004476	9.54519587204283e-06	2.35377728362129e-05	Artery - Aorta	Lymph_Sum
2_150735158_G_A_b37	2	150735158	211	-0.3371	0.005725	-0.4306	0.0003842	-0.4333	0.000353	7.85057253623299e-06	1.77149663577802e-05	Artery - Aorta	Lymph_Sum
2_150735375_G_A_b37	2	150735375	211	-0.3346	0.006274	-0.4223	0.0005248	-0.437	0.0003275	9.73245638794653e-06	2.12191076416537e-05	Artery - Aorta	Lymph_Sum
2_150738516_A_T_b37	2	150738516	210	-0.344	0.004991	-0.4256	0.0004817	-0.4286	0.0004393	9.60111467090827e-06	2.48608573936363e-05	Artery - Aorta	Lymph_Sum
2_150740332_T_C_b37	2	150740332	209	-0.3449	0.005004	-0.4222	0.0005726	-0.4357	0.0003697	9.61981997694392e-06	2.48679593877543e-05	Artery - Aorta	Lymph_Sum
20_10248493_C_T_b37	20	10248493	205	0.5013	0.02056	0.9991	2.324e-06	0.7899	0.000221	4.62621676670188e-07	2.46067175709596e-07	Artery - Aorta	Lymph_Sum
20_10271117_C_A_b37	20	10271117	209	0.4836	0.003624	0.652	7.615e-05	0.5353	0.001228	4.55920395777924e-06	1.33416187941336e-05	Artery - Aorta	Lymph_Sum
20_10272492_G_A_b37	20	10272492	211	0.4899	0.003125	0.6524	7.237e-05	0.5378	0.00115	3.83184526398286e-06	1.2206398692279e-05	Artery - Aorta	Lymph_Sum
20_10275015_C_T_b37	20	10275015	211	0.4899	0.003125	0.6524	7.237e-05	0.5378	0.00115	3.83184526398286e-06	1.2206398692279e-05	Artery - Aorta	Lymph_Sum
20_10276281_T_A_b37	20	10276281	211	0.4899	0.003125	0.6524	7.237e-05	0.5378	0.00115	3.83184526398286e-06	1.2206398692279e-05	Artery - Aorta	Lymph_Sum
20_10277039_C_A_b37	20	10277039	211	0.4899	0.003125	0.6524	7.237e-05	0.5378	0.00115	3.83184526398286e-06	1.2206398692279e-05	Artery - Aorta	Lymph_Sum
20_10277621_C_T_b37	20	10277621	211	0.4899	0.003125	0.6524	7.237e-05	0.5378	0.00115	3.83184526398286e-06	1.2206398692279e-05	Artery - Aorta	Lymph_Sum
20_10278756_C_A_b37	20	10278756	211	0.4899	0.003125	0.6524	7.237e-05	0.5378	0.00115	3.83184526398286e-06	1.2206398692279e-05	Artery - Aorta	Lymph_Sum
20_10278870_T_TA_b37	20	10278870	211	0.4899	0.003125	0.6524	7.237e-05	0.5378	0.00115	3.83184526398286e-06	1.2206398692279e-05	Artery - Aorta	Lymph_Sum
20_10278960_C_T_b37	20	10278960	211	0.4899	0.003125	0.6524	7.237e-05	0.5378	0.00115	3.83184526398286e-06	1.2206398692279e-05	Artery - Aorta	Lymph_Sum
20_10279596_G_C_b37	20	10279596	211	0.4899	0.003125	0.6524	7.237e-05	0.5378	0.00115	3.83184526398286e-06	1.2206398692279e-05	Artery - Aorta	Lymph_Sum
20_10279611_C_T_b37	20	10279611	211	0.4899	0.003125	0.6524	7.237e-05	0.5378	0.00115	3.83184526398286e-06	1.2206398692279e-05	Artery - Aorta	Lymph_Sum
21_20402261_T_C_b37	21	20402261	211	-0.4898	1.773e-07	-0.3411	0.0003514	-0.1952	0.04294	1.86002693414025e-07	0.000625003074240708	Artery - Aorta	Lymph_Sum
21_20403783_C_T_b37	21	20403783	203	-0.5129	7.74e-08	-0.3289	0.0008534	-0.2024	0.04218	1.91088504921868e-07	0.00119663181348373	Artery - Aorta	Lymph_Sum
21_20404000_T_C_b37	21	20404000	203	-0.5129	7.74e-08	-0.3289	0.0008534	-0.2024	0.04218	1.91088504921868e-07	0.00119663181348373	Artery - Aorta	Lymph_Sum
21_24531663_T_G_b37	21	24531663	200	0.4249	0.01014	0.814	7.836e-07	0.631	0.0001103	8.85167288257264e-08	6.21868104217197e-08	Artery - Aorta	Lymph_Sum
21_24556964_C_T_b37	21	24556964	206	0.2016	0.2338	0.6965	2.257e-05	0.6342	0.0001311	7.27914911652958e-06	9.47240935320025e-07	Artery - Aorta	Lymph_Sum
21_34126212_A_G_b37	21	34126212	211	0.416	0.05465	0.8529	6.403e-05	0.7946	0.0002034	7.41591895808769e-06	2.95436392616832e-06	Artery - Aorta	Lymph_Sum
22_25220685_A_T_b37	22	25220685	209	-0.2402	0.02298	-0.4036	0.000127	-0.3869	0.0002362	7.26220964054456e-06	5.59678070737371e-06	Artery - Aorta	Lymph_Sum
3_121057455_A_G_b37	3	121057455	194	0.2055	0.218	0.6989	1.403e-05	0.5845	0.0003666	9.98410708189664e-06	1.44852989535383e-06	Artery - Aorta	Lymph_Sum
4_125138492_G_A_b37	4	125138492	189	0.5028	0.004763	0.572	0.001438	0.7073	9.972e-05	7.21840919078511e-06	1.84838154213159e-05	Artery - Aorta	Lymph_Sum
4_125286339_T_A_b37	4	125286339	188	0.5985	0.002795	0.714	0.0003666	0.7181	0.0002851	4.13573864072131e-06	1.4523486517779e-05	Artery - Aorta	Lymph_Sum
4_143683303_A_G_b37	4	143683303	211	0.4551	0.008377	0.5662	0.0009841	0.6769	7.425e-05	6.71838671517548e-06	1.10520826264205e-05	Artery - Aorta	Lymph_Sum
4_163340179_T_G_b37	4	163340179	203	0.385	0.002549	0.4132	0.001083	0.4523	0.0004069	9.9958274494533e-06	4.34294174920175e-05	Artery - Aorta	Lymph_Sum
4_172753882_A_G_b37	4	172753882	211	0.7702	1.437e-05	0.8511	1.446e-06	0.4339	0.01611	4.65938724104044e-08	4.61206385356311e-06	Artery - Aorta	Lymph_Sum
4_172758156_C_A_b37	4	172758156	211	0.7702	1.437e-05	0.8511	1.446e-06	0.4339	0.01611	4.65938724104044e-08	4.61206385356311e-06	Artery - Aorta	Lymph_Sum
4_172766201_C_A_b37	4	172766201	211	0.8988	2.211e-06	0.882	3.49e-06	0.4092	0.0349	4.02961389331987e-08	1.63212644759717e-05	Artery - Aorta	Lymph_Sum
4_187132852_T_TACAC_b37	4	187132852	195	0.2465	0.09518	0.6328	1.286e-05	0.5286	0.0002676	4.45846036406603e-06	1.06382458454759e-06	Artery - Aorta	Lymph_Sum
4_67770566_T_G_b37	4	67770566	209	0.5698	0.005481	0.7981	8.8e-05	0.741	0.0002881	2.53754839894578e-06	4.92077958666289e-06	Artery - Aorta	Lymph_Sum
5_106009822_C_G_b37	5	106009822	210	-0.5082	0.0009445	-0.6415	3e-05	-0.4201	0.006918	3.18201962251806e-06	2.44959173193798e-05	Artery - Aorta	Lymph_Sum
5_106013643_C_T_b37	5	106013643	210	-0.436	0.007501	-0.6897	1.818e-05	-0.4389	0.007107	9.07632759113532e-06	1.70723421835104e-05	Artery - Aorta	Lymph_Sum
5_106023550_A_T_b37	5	106023550	210	-0.5414	0.0003888	-0.6385	2.568e-05	-0.4257	0.005554	1.3851659954096e-06	1.84080625863326e-05	Artery - Aorta	Lymph_Sum
5_106023973_G_C_b37	5	106023973	210	-0.5414	0.0003888	-0.6385	2.568e-05	-0.4257	0.005554	1.3851659954096e-06	1.84080625863326e-05	Artery - Aorta	Lymph_Sum
5_106024211_A_C_b37	5	106024211	211	-0.537	0.0005319	-0.6396	3.305e-05	-0.4447	0.004295	1.69788027505981e-06	1.83414361014134e-05	Artery - Aorta	Lymph_Sum
5_106024917_T_C_b37	5	106024917	210	-0.5414	0.0003888	-0.6385	2.568e-05	-0.4257	0.005554	1.3851659954096e-06	1.84080625863326e-05	Artery - Aorta	Lymph_Sum
5_148160059_G_A_b37	5	148160059	211	-0.2916	0.002841	-0.3538	0.0002722	-0.3217	0.0009656	7.65252055851868e-06	2.93201918150689e-05	Artery - Aorta	Lymph_Sum
6_107313977_C_T_b37	6	107313977	211	-0.4721	0.0001821	-0.3526	0.005536	-0.4215	0.0008683	8.49138036473642e-06	0.000264733996660043	Artery - Aorta	Lymph_Sum
6_88647571_T_C_b37	6	88647571	200	0.6765	9.911e-05	0.7213	1.434e-05	0.4439	0.01153	6.18887404650212e-07	2.06019855773781e-05	Artery - Aorta	Lymph_Sum
6_88647584_T_C_b37	6	88647584	200	0.6765	9.911e-05	0.7213	1.434e-05	0.4439	0.01153	6.18887404650212e-07	2.06019855773781e-05	Artery - Aorta	Lymph_Sum
6_88649212_T_C_b37	6	88649212	211	0.5785	0.0002755	0.7023	8.574e-06	0.3454	0.03158	1.68440879746119e-06	2.99908372211088e-05	Artery - Aorta	Lymph_Sum
6_88650945_A_G_b37	6	88650945	210	0.5958	0.000206	0.7148	7.295e-06	0.3391	0.03666	1.37919745576311e-06	2.97096379382359e-05	Artery - Aorta	Lymph_Sum
6_88652580_T_C_b37	6	88652580	211	0.6426	4.388e-05	0.7503	1.532e-06	0.3805	0.01694	1.05382112854688e-07	5.00955515025462e-06	Artery - Aorta	Lymph_Sum
6_88652830_A_G_b37	6	88652830	211	0.5785	0.0002755	0.7023	8.574e-06	0.3454	0.03158	1.68440879746119e-06	2.99908372211088e-05	Artery - Aorta	Lymph_Sum
6_88653222_C_T_b37	6	88653222	211	0.5785	0.0002755	0.7023	8.574e-06	0.3454	0.03158	1.68440879746119e-06	2.99908372211088e-05	Artery - Aorta	Lymph_Sum
6_88653783_T_C_b37	6	88653783	210	0.5822	0.0002597	0.7052	8.289e-06	0.338	0.03521	1.70220425585926e-06	3.17515682327951e-05	Artery - Aorta	Lymph_Sum
6_88653829_A_T_b37	6	88653829	210	0.5822	0.0002597	0.7052	8.289e-06	0.338	0.03521	1.70220425585926e-06	3.17515682327951e-05	Artery - Aorta	Lymph_Sum
7_123787191_A_G_b37	7	123787191	209	0.2948	0.01005	0.5145	5.052e-06	0.3411	0.002769	2.5571065924165e-06	3.12077012121255e-06	Artery - Aorta	Lymph_Sum
7_123789975_T_C_b37	7	123789975	208	0.2816	0.01556	0.516	6.94e-06	0.3455	0.002914	4.34262978630253e-06	4.13880775509023e-06	Artery - Aorta	Lymph_Sum
7_123795274_T_C_b37	7	123795274	211	0.2824	0.01444	0.5105	6.866e-06	0.3432	0.002853	4.04911399194028e-06	4.03900616692728e-06	Artery - Aorta	Lymph_Sum
7_123804763_A_C_b37	7	123804763	211	0.2824	0.01444	0.5105	6.866e-06	0.3432	0.002853	4.04911399194028e-06	4.03900616692728e-06	Artery - Aorta	Lymph_Sum
7_123808811_T_C_b37	7	123808811	211	0.2824	0.01444	0.5105	6.866e-06	0.3432	0.002853	4.04911399194028e-06	4.03900616692728e-06	Artery - Aorta	Lymph_Sum
7_123811969_G_A_b37	7	123811969	211	0.2824	0.01444	0.5105	6.866e-06	0.3432	0.002853	4.04911399194028e-06	4.03900616692728e-06	Artery - Aorta	Lymph_Sum
7_123812196_C_A_b37	7	123812196	211	0.2824	0.01444	0.5105	6.866e-06	0.3432	0.002853	4.04911399194028e-06	4.03900616692728e-06	Artery - Aorta	Lymph_Sum
7_123817630_C_T_b37	7	123817630	211	0.2845	0.01377	0.5189	4.822e-06	0.3364	0.003489	3.55137132584203e-06	3.59472089453562e-06	Artery - Aorta	Lymph_Sum
7_123820208_A_G_b37	7	123820208	211	0.2845	0.01377	0.5189	4.822e-06	0.3364	0.003489	3.55137132584203e-06	3.59472089453562e-06	Artery - Aorta	Lymph_Sum
7_123829009_T_C_b37	7	123829009	211	0.2874	0.0128	0.5138	6.016e-06	0.342	0.002971	3.52224907190856e-06	3.76527785765132e-06	Artery - Aorta	Lymph_Sum
7_123829244_C_T_b37	7	123829244	211	0.2881	0.0126	0.5125	6.386e-06	0.3242	0.004907	5.04004872038911e-06	5.78687667141366e-06	Artery - Aorta	Lymph_Sum
7_123839817_G_A_b37	7	123839817	211	0.2874	0.0128	0.5138	6.016e-06	0.342	0.002971	3.52224907190856e-06	3.76527785765132e-06	Artery - Aorta	Lymph_Sum
7_123841344_G_A_b37	7	123841344	211	0.2892	0.01221	0.5089	7.378e-06	0.3344	0.003671	4.48662274475225e-06	5.17601706807355e-06	Artery - Aorta	Lymph_Sum
7_123842884_A_G_b37	7	123842884	211	0.2874	0.0128	0.5138	6.016e-06	0.342	0.002971	3.52224907190856e-06	3.76527785765132e-06	Artery - Aorta	Lymph_Sum
7_123845851_T_C_b37	7	123845851	211	0.2892	0.01221	0.5089	7.378e-06	0.3344	0.003671	4.48662274475225e-06	5.17601706807355e-06	Artery - Aorta	Lymph_Sum
7_123846752_T_A_b37	7	123846752	211	0.2892	0.01221	0.5089	7.378e-06	0.3344	0.003671	4.48662274475225e-06	5.17601706807355e-06	Artery - Aorta	Lymph_Sum
7_123848001_C_T_b37	7	123848001	211	0.2892	0.01221	0.5089	7.378e-06	0.3344	0.003671	4.48662274475225e-06	5.17601706807355e-06	Artery - Aorta	Lymph_Sum
7_123848389_G_C_b37	7	123848389	211	0.2892	0.01221	0.5089	7.378e-06	0.3344	0.003671	4.48662274475225e-06	5.17601706807355e-06	Artery - Aorta	Lymph_Sum
7_123850381_G_A_b37	7	123850381	211	0.2892	0.01221	0.5089	7.378e-06	0.3344	0.003671	4.48662274475225e-06	5.17601706807355e-06	Artery - Aorta	Lymph_Sum
7_123850755_T_C_b37	7	123850755	211	0.279	0.01563	0.5157	5.406e-06	0.345	0.002688	3.50546721868809e-06	3.21307097923724e-06	Artery - Aorta	Lymph_Sum
7_123850945_T_C_b37	7	123850945	211	0.2892	0.01221	0.5089	7.378e-06	0.3344	0.003671	4.48662274475225e-06	5.17601706807355e-06	Artery - Aorta	Lymph_Sum
7_123852175_T_C_b37	7	123852175	211	0.2892	0.01221	0.5089	7.378e-06	0.3344	0.003671	4.48662274475225e-06	5.17601706807355e-06	Artery - Aorta	Lymph_Sum
7_123852700_C_T_b37	7	123852700	211	0.2896	0.0122	0.5223	4.208e-06	0.3352	0.003629	3.0773997296416e-06	3.33763058955945e-06	Artery - Aorta	Lymph_Sum
7_123852705_G_A_b37	7	123852705	211	0.2892	0.01221	0.5089	7.378e-06	0.3344	0.003671	4.48662274475225e-06	5.17601706807355e-06	Artery - Aorta	Lymph_Sum
7_123852800_G_A_b37	7	123852800	211	0.2874	0.0128	0.5138	6.016e-06	0.342	0.002971	3.52224907190856e-06	3.76527785765132e-06	Artery - Aorta	Lymph_Sum
7_123852855_TAATA_T_b37	7	123852855	207	0.2972	0.01111	0.5126	5.147e-06	0.3675	0.001382	1.74971623845902e-06	1.8578760392325e-06	Artery - Aorta	Lymph_Sum
7_123853228_A_G_b37	7	123853228	211	0.2892	0.01221	0.5089	7.378e-06	0.3344	0.003671	4.48662274475225e-06	5.17601706807355e-06	Artery - Aorta	Lymph_Sum
7_123853703_A_AACACAGTAGAAAATT_b37	7	123853703	211	0.2892	0.01221	0.5089	7.378e-06	0.3344	0.003671	4.48662274475225e-06	5.17601706807355e-06	Artery - Aorta	Lymph_Sum
7_123853793_T_C_b37	7	123853793	211	0.2892	0.01221	0.5089	7.378e-06	0.3344	0.003671	4.48662274475225e-06	5.17601706807355e-06	Artery - Aorta	Lymph_Sum
7_123853901_T_G_b37	7	123853901	211	0.2892	0.01221	0.5089	7.378e-06	0.3344	0.003671	4.48662274475225e-06	5.17601706807355e-06	Artery - Aorta	Lymph_Sum
7_123854572_T_C_b37	7	123854572	211	0.2773	0.01638	0.5093	7.336e-06	0.346	0.002641	4.36687499226931e-06	4.00512126278325e-06	Artery - Aorta	Lymph_Sum
7_123854695_G_A_b37	7	123854695	211	0.2756	0.01714	0.5143	5.972e-06	0.3537	0.002121	3.40305414227934e-06	2.89207582721503e-06	Artery - Aorta	Lymph_Sum
7_123854825_C_G_b37	7	123854825	210	0.2858	0.01334	0.5134	6.58e-06	0.3512	0.002333	3.27483354136458e-06	3.35107069523829e-06	Artery - Aorta	Lymph_Sum
7_123855507_A_G_b37	7	123855507	211	0.2773	0.01638	0.5093	7.336e-06	0.346	0.002641	4.36687499226931e-06	4.00512126278325e-06	Artery - Aorta	Lymph_Sum
7_123855871_T_C_b37	7	123855871	211	0.2773	0.01638	0.5093	7.336e-06	0.346	0.002641	4.36687499226931e-06	4.00512126278325e-06	Artery - Aorta	Lymph_Sum
7_123856134_T_TA_b37	7	123856134	211	0.2773	0.01638	0.5093	7.336e-06	0.346	0.002641	4.36687499226931e-06	4.00512126278325e-06	Artery - Aorta	Lymph_Sum
7_123856648_G_C_b37	7	123856648	207	0.2881	0.01403	0.5295	3.603e-06	0.3562	0.002094	2.12129006694074e-06	1.94376643680077e-06	Artery - Aorta	Lymph_Sum
7_123857380_TC_T_b37	7	123857380	206	0.2889	0.01419	0.518	5.491e-06	0.3506	0.00253	3.19384647162335e-06	3.104214930143e-06	Artery - Aorta	Lymph_Sum
7_133306128_CA_C_b37	7	133306128	206	0.5895	8.217e-05	0.4641	0.001992	0.4263	0.004727	7.83261479440016e-06	0.000438878082604785	Artery - Aorta	Lymph_Sum
7_29033277_C_T_b37	7	29033277	191	-0.5085	0.001324	-0.7342	3.637e-06	-0.3146	0.05493	3.87459148213477e-06	2.3795449641061e-05	Artery - Aorta	Lymph_Sum
7_47391686_A_ACT_b37	7	47391686	210	0.7013	2.922e-06	0.5483	0.0002917	0.26	0.08998	1.71549217835862e-06	0.000945466134553641	Artery - Aorta	Lymph_Sum
10_57563408_G_A_b37	10	57563408	122	-0.7127	0.004741	-1.01	4.593e-05	-1.113	6.048e-06	6.2347959870128e-06	1.68646554997795e-06	Artery - Coronary	T cells CD8
12_131335295_T_C_b37	12	131335295	118	0.8973	8.671e-05	1.042	5.599e-06	0.813	0.0005905	3.03476526322827e-06	8.06161866452309e-06	Artery - Coronary	T cells CD8
13_24065812_C_A_b37	13	24065812	122	-0.648	0.0002416	-0.6879	9.187e-05	-0.7572	1.451e-05	3.20633283126956e-06	4.54376994921048e-06	Artery - Coronary	T cells CD8
13_24067209_A_G_b37	13	24067209	121	-0.6635	0.0001732	-0.7005	7.148e-05	-0.7585	1.589e-05	2.53990980542603e-06	4.10680013023031e-06	Artery - Coronary	T cells CD8
13_24067461_T_C_b37	13	24067461	121	-0.6635	0.0001732	-0.7005	7.148e-05	-0.7585	1.589e-05	2.53990980542603e-06	4.10680013023031e-06	Artery - Coronary	T cells CD8
13_75288543_C_T_b37	13	75288543	117	0.7851	0.0001756	0.8811	2.272e-05	0.8919	3.015e-05	2.0127442784451e-06	2.98377395758244e-06	Artery - Coronary	T cells CD8
14_37218473_T_A_b37	14	37218473	122	-0.4299	0.0005296	-0.5247	1.825e-05	-0.4853	8.124e-05	4.88449915350424e-06	4.85942140735624e-06	Artery - Coronary	T cells CD8
15_94324154_G_A_b37	15	94324154	122	1.134	9.88e-05	1.133	0.0001009	1.171	5.626e-05	4.16694499137861e-06	1.13369177112036e-05	Artery - Coronary	T cells CD8
18_76170262_A_T_b37	18	76170262	114	0.5418	5.393e-06	0.5232	1.223e-05	0.3244	0.008133	4.08022081846981e-06	6.87512708152427e-05	Artery - Coronary	T cells CD8
18_77224345_G_T_b37	18	77224345	112	-0.5585	4.552e-05	-0.593	9.992e-06	-0.3863	0.003933	7.20384698182941e-06	3.83477014626532e-05	Artery - Coronary	T cells CD8
2_64441376_T_C_b37	2	64441376	122	-1.216	9.203e-06	-1.16	2.513e-05	-0.7205	0.01052	8.32813309886824e-06	0.000126995216350374	Artery - Coronary	T cells CD8
2_82168465_G_A_b37	2	82168465	122	0.576	0.0001476	0.6433	1.933e-05	0.5295	0.0005164	6.57371948159573e-06	1.61812620452274e-05	Artery - Coronary	T cells CD8
2_82176898_C_T_b37	2	82176898	121	0.5816	0.0001374	0.6504	1.71e-05	0.5361	0.0004673	5.72195206031764e-06	1.40642083931747e-05	Artery - Coronary	T cells CD8
2_82194363_C_A_b37	2	82194363	120	0.5847	0.0001443	0.6419	2.453e-05	0.5356	0.0005265	7.34432895004908e-06	1.90327640472871e-05	Artery - Coronary	T cells CD8
2_82197901_G_A_b37	2	82197901	120	0.5847	0.0001443	0.6419	2.453e-05	0.5356	0.0005265	7.34432895004908e-06	1.90327640472871e-05	Artery - Coronary	T cells CD8
2_82200790_G_A_b37	2	82200790	120	0.5847	0.0001443	0.6419	2.453e-05	0.5356	0.0005265	7.34432895004908e-06	1.90327640472871e-05	Artery - Coronary	T cells CD8
2_98293240_AAAAGAG_A_b37	2	98293240	120	-0.8624	2.023e-05	-0.8694	1.718e-05	-0.5846	0.004659	6.87315291156965e-06	5.9977615036966e-05	Artery - Coronary	T cells CD8
3_174995579_C_T_b37	3	174995579	122	0.4686	0.00259	0.5809	0.0001604	0.6802	7.756e-06	9.50739907569673e-06	4.34982282250191e-06	Artery - Coronary	T cells CD8
3_175005902_A_G_b37	3	175005902	117	0.5376	0.0001704	0.5834	4.389e-05	0.5751	7.048e-05	4.04660734288033e-06	7.73016414382535e-06	Artery - Coronary	T cells CD8
3_175007821_A_G_b37	3	175007821	121	0.5335	0.0002779	0.6229	2.03e-05	0.6388	1.113e-05	1.47977031181668e-06	1.47991789285117e-06	Artery - Coronary	T cells CD8
3_52129101_T_C_b37	3	52129101	122	1.462	1.39e-06	1.391	4.821e-06	1.215	7.769e-05	1.52422741092945e-07	2.03725775519259e-06	Artery - Coronary	T cells CD8
4_143032586_G_A_b37	4	143032586	117	-0.8672	0.0001535	-0.9853	1.333e-05	-0.7292	0.001645	9.70507926623821e-06	2.65633836098124e-05	Artery - Coronary	T cells CD8
5_174402671_G_A_b37	5	174402671	122	0.4685	0.0003928	0.55	2.612e-05	0.4983	0.0001545	6.80452718469968e-06	9.14189305312351e-06	Artery - Coronary	T cells CD8
5_5361432_C_T_b37	5	5361432	122	1.515	1.873e-05	1.452	4.315e-05	1.274	0.000374	3.11164737554081e-06	2.19001217330925e-05	Artery - Coronary	T cells CD8
5_73332003_A_T_b37	5	73332003	119	0.5169	0.0002439	0.6102	1.536e-05	0.4691	0.0009176	9.80194837619201e-06	2.01097570831496e-05	Artery - Coronary	T cells CD8
5_73842136_C_T_b37	5	73842136	122	0.5652	2.836e-05	0.6459	1.287e-06	0.3935	0.004248	2.26951022262818e-06	1.10713141725484e-05	Artery - Coronary	T cells CD8
5_73843327_A_G_b37	5	73843327	108	0.5764	3.095e-05	0.6289	4.21e-06	0.4603	0.001029	2.11877389341383e-06	9.56006917310986e-06	Artery - Coronary	T cells CD8
5_73844632_A_G_b37	5	73844632	122	0.5652	2.836e-05	0.6459	1.287e-06	0.3935	0.004248	2.26951022262818e-06	1.10713141725484e-05	Artery - Coronary	T cells CD8
5_73845248_C_G_b37	5	73845248	122	0.543	4.788e-05	0.6313	1.682e-06	0.3835	0.004783	3.48933374148525e-06	1.41242348708711e-05	Artery - Coronary	T cells CD8
6_168587269_G_A_b37	6	168587269	119	-0.3937	0.007115	-0.5491	0.0001128	-0.692	7.472e-07	4.30078493588209e-06	7.92999302049229e-07	Artery - Coronary	T cells CD8
7_54157541_T_TA_b37	7	54157541	114	-0.6632	0.009436	-1.113	8.018e-06	-1.136	9.808e-06	4.75588477370342e-06	7.58962185148387e-07	Artery - Coronary	T cells CD8
7_8802456_G_T_b37	7	8802456	118	0.4824	0.0005695	0.5645	4.657e-05	0.5684	4.633e-05	6.03409527678161e-06	6.15811785581457e-06	Artery - Coronary	T cells CD8
7_8831661_T_G_b37	7	8831661	120	-0.4271	0.00141	-0.5075	0.0001045	-0.5713	1.43e-05	7.78203109505876e-06	4.88364124129441e-06	Artery - Coronary	T cells CD8
7_97356355_A_G_b37	7	97356355	115	0.5915	2.273e-06	0.449	0.0004417	0.3937	0.002606	8.61844517606099e-06	0.000319168361554851	Artery - Coronary	T cells CD8
1_6256338_T_C_b37	1	6256338	116	-0.7615	0.00152	-1.008	1.74e-05	-0.7358	0.001783	7.14158216545881e-06	1.15271855732489e-05	Artery - Coronary	CD4_Tcells
1_6256651_A_G_b37	1	6256651	116	-0.7615	0.00152	-1.008	1.74e-05	-0.7358	0.001783	7.14158216545881e-06	1.15271855732489e-05	Artery - Coronary	CD4_Tcells
10_1119203_A_G_b37	10	1119203	122	-0.5782	3.321e-05	-0.5543	7.286e-05	-0.3396	0.01729	6.67928371562134e-06	0.000158686242190657	Artery - Coronary	CD4_Tcells
10_1120600_G_A_b37	10	1120600	121	-0.7517	0.001165	-1.054	3.331e-06	-0.6058	0.01005	6.42219817057099e-06	1.21677329245962e-05	Artery - Coronary	CD4_Tcells
10_1124531_C_T_b37	10	1124531	121	-0.7517	0.001165	-1.054	3.331e-06	-0.6058	0.01005	6.42219817057099e-06	1.21677329245962e-05	Artery - Coronary	CD4_Tcells
10_121008784_A_C_b37	10	121008784	118	-0.5309	0.003802	-0.588	0.001373	-0.7991	9.258e-06	7.24019630551993e-06	6.10959094880897e-06	Artery - Coronary	CD4_Tcells
10_417250_T_C_b37	10	417250	119	-0.3245	0.1673	-1.038	4.374e-06	-0.9419	3.802e-05	5.31660491860925e-06	2.75769963350525e-07	Artery - Coronary	CD4_Tcells
10_61067958_G_A_b37	10	61067958	122	-0.1858	0.2419	-0.4654	0.002915	-0.8543	9.579e-09	2.40511941754093e-06	7.66962421757613e-08	Artery - Coronary	CD4_Tcells
10_61075275_G_T_b37	10	61075275	122	-0.654	0.003643	-0.6749	0.002662	-1.017	3.389e-06	5.835976781886e-06	4.78573647659881e-06	Artery - Coronary	CD4_Tcells
11_91654356_G_A_b37	11	91654356	120	-0.4217	0.1131	-1.138	1.242e-05	-1.155	1.13e-05	3.88308319575498e-06	2.44198882896984e-07	Artery - Coronary	CD4_Tcells
[truncated: 11,273 more rows]
