# Supplementary material for: Demographic and genetic factors influence the abundance of infiltrating immune cells in human tissues
Source: Nat Commun. 2020 May 5;11:2213. doi: 10.1038/s41467-020-16097-9 (PMC7200670; doi:10.1038/s41467-020-16097-9)
Supplement: Supplementary file 16 — Supplementary Data 12 [file 41467_2020_16097_MOESM16_ESM.txt]

SNP	CHR	BP	NMISS	beta_cibersort_rel	p_lrt_cibersort_rel	beta_cibersort_abs	p_lrt_cibersort_abs	beta_xCell	p_lrt_xCell	Pval_Brown	Pval_Brown_Abs	tissue	cell	gene_id
7_23230554_A_C_b37	7	23230554	297	0.6926	0.0001094	0.7392	3.525e-05	0.4356	0.01575	5.25251370013763e-06	1.84257686441345e-05	Adipose - Subcutaneous	CD4_memory	ENSG00000230658.1
10_115380608_A_C_b37	10	115380608	297	0.5328	1.662e-05	0.4123	0.0009299	0.5177	2.908e-05	4.05030419247296e-06	1.60472801346028e-05	Adipose - Subcutaneous	MacrophageSum	ENSG00000165806.15
10_115382245_G_C_b37	10	115382245	294	0.5235	3.082e-05	0.3942	0.001832	0.5172	3.445e-05	8.04604551667543e-06	2.84998561463043e-05	Adipose - Subcutaneous	MacrophageSum	ENSG00000165806.15
10_115383874_G_A_b37	10	115383874	294	0.524	2.385e-05	0.385	0.002064	0.5001	5.065e-05	9.03756917911666e-06	4.01041953153136e-05	Adipose - Subcutaneous	MacrophageSum	ENSG00000165806.15
10_115412197_A_G_b37	10	115412197	288	0.5218	3.763e-05	0.3973	0.001844	0.5244	3.626e-05	9.07607295167542e-06	2.963609668879e-05	Adipose - Subcutaneous	MacrophageSum	ENSG00000165806.15
3_157046870_G_A_b37	3	157046870	297	-0.3683	1.798e-05	-0.3457	5.877e-05	-0.2765	0.001384	7.04028368846838e-06	3.38402179995995e-05	Adipose - Subcutaneous	MacrophageSum	ENSG00000244515.1
6_101529446_C_A_b37	6	101529446	290	0.6378	0.0001229	0.6347	0.0001322	0.6546	7.816e-05	6.58987286419634e-06	8.35280593663838e-06	Adipose - Subcutaneous	MacrophageSum	ENSG00000164418.15
7_130572600_T_C_b37	7	130572600	285	0.3591	6.347e-05	0.2678	0.003024	0.4147	2.823e-06	4.42135369335995e-06	7.33672760890248e-06	Adipose - Subcutaneous	MacrophageSum	ENSG00000226380.3
5_68365851_C_CATA_b37	5	68365851	279	0.3167	6.159e-05	0.3457	1.02e-05	0.2781	0.0004404	5.16856041005363e-06	1.30363927298041e-05	Adipose - Subcutaneous	MastSum	ENSG00000205571.8
12_27124528_GATTT_G_b37	12	27124528	294	0.7004	3.003e-05	0.6928	3.044e-05	0.7315	1.075e-05	4.1867412051636e-07	3.19717294460204e-06	Adipose - Subcutaneous	Myeloid_Sum	ENSG00000064115.6
12_27124528_GATTT_G_b37	12	27124528	294	0.7004	3.003e-05	0.6928	3.044e-05	0.7315	1.075e-05	4.1867412051636e-07	3.19717294460204e-06	Adipose - Subcutaneous	Myeloid_Sum	ENSG00000247903.1
20_52898051_C_T_b37	20	52898051	297	0.3108	0.0001205	0.2388	0.003297	0.4106	2.915e-07	1.39808556063066e-06	6.10755610471199e-06	Adipose - Subcutaneous	Myeloid_Sum	ENSG00000101134.7
5_102433836_T_C_b37	5	102433836	288	0.2013	0.03607	0.3834	3.242e-05	0.4504	1.243e-06	4.79899923782813e-06	9.07317050302411e-07	Adipose - Subcutaneous	Myeloid_Sum	ENSG00000145725.15
5_102433836_T_C_b37	5	102433836	288	0.2013	0.03607	0.3834	3.242e-05	0.4504	1.243e-06	4.79899923782813e-06	9.07317050302411e-07	Adipose - Subcutaneous	Myeloid_Sum	ENSG00000175749.11
8_451698_T_G_b37	8	451698	287	-0.3376	0.002425	-0.4969	7.44e-06	-0.4502	4.996e-05	3.88877231938863e-06	7.30187308047017e-07	Adipose - Subcutaneous	Monocytes	ENSG00000272005.1
11_6965164_AG_A_b37	11	6965164	282	-0.3452	0.0001449	-0.4128	3.707e-06	0.02868	0.7555	5.870767086928e-06	6.96955332457331e-05	Adipose - Subcutaneous	Lymph_Sum	ENSG00000149054.10
11_6965281_C_T_b37	11	6965281	288	-0.3382	0.0002097	-0.411	4.685e-06	0.03923	0.6698	8.02521248955095e-06	7.68564681957613e-05	Adipose - Subcutaneous	Lymph_Sum	ENSG00000149054.10
11_6965283_G_T_b37	11	6965283	288	-0.3382	0.0002097	-0.411	4.685e-06	0.03923	0.6698	8.02521248955095e-06	7.68564681957613e-05	Adipose - Subcutaneous	Lymph_Sum	ENSG00000149054.10
3_156423072_A_T_b37	3	156423072	187	-0.4102	0.0001168	-0.4952	2.799e-06	-0.3639	0.0007375	6.4523905002727e-06	8.68322551862294e-06	Adipose - Visceral (Omentum)	T cells CD8	ENSG00000243926.1
3_156430628_C_T_b37	3	156430628	190	-0.4032	7.819e-05	-0.4675	3.947e-06	-0.3498	0.0007034	6.16434781794537e-06	1.03946777600059e-05	Adipose - Visceral (Omentum)	T cells CD8	ENSG00000243926.1
3_156440186_C_G_b37	3	156440186	192	-0.427	1.775e-05	-0.4575	3.927e-06	-0.3233	0.00129	4.20040291692996e-06	1.4972643274998e-05	Adipose - Visceral (Omentum)	T cells CD8	ENSG00000243926.1
3_156444383_T_C_b37	3	156444383	193	-0.4196	1.599e-05	-0.438	6.375e-06	-0.2999	0.002314	6.39117590383717e-06	2.86257069894093e-05	Adipose - Visceral (Omentum)	T cells CD8	ENSG00000243926.1
2_47143929_T_A_b37	2	47143929	189	0.6335	2.466e-05	0.5864	7.863e-05	0.5255	0.0003962	3.55743677255264e-06	1.24273377829391e-05	Adipose - Visceral (Omentum)	MacrophageSum	ENSG00000180398.7
2_47153596_T_C_b37	2	47153596	193	0.6435	2.384e-05	0.6059	7.265e-05	0.515	0.0007998	4.73897657848856e-06	1.92838481784865e-05	Adipose - Visceral (Omentum)	MacrophageSum	ENSG00000180398.7
2_47154113_G_GGATA_b37	2	47154113	193	0.6435	2.384e-05	0.6059	7.265e-05	0.515	0.0007998	4.73897657848856e-06	1.92838481784865e-05	Adipose - Visceral (Omentum)	MacrophageSum	ENSG00000180398.7
2_47156684_A_G_b37	2	47156684	193	0.6435	2.384e-05	0.6059	7.265e-05	0.515	0.0007998	4.73897657848856e-06	1.92838481784865e-05	Adipose - Visceral (Omentum)	MacrophageSum	ENSG00000180398.7
22_44620792_T_TG_b37	22	44620792	186	-0.5337	1.261e-05	-0.5308	1.468e-05	-0.3659	0.00345	5.56388120823207e-06	3.31396916678532e-05	Adipose - Visceral (Omentum)	Bcellsum	ENSG00000138964.12
22_44622986_T_C_b37	22	44622986	193	-0.5725	7.07e-06	-0.552	1.541e-05	-0.3015	0.02032	9.87145499511115e-06	0.000108760289989082	Adipose - Visceral (Omentum)	Bcellsum	ENSG00000138964.12
22_44628336_T_G_b37	22	44628336	192	-0.5186	5.577e-06	-0.5053	9.683e-06	-0.308	0.00787	4.61031073101168e-06	4.32755202554603e-05	Adipose - Visceral (Omentum)	Bcellsum	ENSG00000138964.12
8_8589118_G_T_b37	8	8589118	193	-0.9119	2.287e-05	-0.9689	6.365e-06	-0.7372	0.0006851	2.3596715742724e-06	6.65692600015951e-06	Adipose - Visceral (Omentum)	Bcellsum	ENSG00000173295.3
8_8597808_A_T_b37	8	8597808	190	-0.9135	3.999e-05	-0.9555	1.692e-05	-0.698	0.001981	7.83281609242196e-06	2.53039693171562e-05	Adipose - Visceral (Omentum)	Bcellsum	ENSG00000173295.3
8_8597895_A_G_b37	8	8597895	193	-0.9526	9.261e-06	-1.014	2.186e-06	-0.8108	0.0001795	5.09169680457539e-07	1.36982371401795e-06	Adipose - Visceral (Omentum)	Bcellsum	ENSG00000173295.3
8_8598052_C_A_b37	8	8598052	193	-0.9297	1.051e-05	-0.9826	2.993e-06	-0.7234	0.0006894	1.16487787882786e-06	4.07493353955713e-06	Adipose - Visceral (Omentum)	Bcellsum	ENSG00000173295.3
8_8598227_C_CT_b37	8	8598227	193	-0.9297	1.051e-05	-0.9826	2.993e-06	-0.7234	0.0006894	1.16487787882786e-06	4.07493353955713e-06	Adipose - Visceral (Omentum)	Bcellsum	ENSG00000173295.3
8_8599001_T_A_b37	8	8599001	193	-0.8584	7.711e-06	-0.8815	4.224e-06	-0.6533	0.0007623	1.24019838654183e-06	5.45647185417989e-06	Adipose - Visceral (Omentum)	Bcellsum	ENSG00000173295.3
8_8599109_A_T_b37	8	8599109	193	-0.8584	7.711e-06	-0.8815	4.224e-06	-0.6533	0.0007623	1.24019838654183e-06	5.45647185417989e-06	Adipose - Visceral (Omentum)	Bcellsum	ENSG00000173295.3
9_128476464_G_A_b37	9	128476464	193	0.4884	9.507e-06	0.4975	6.32e-06	0.2227	0.04788	6.10939016547463e-06	9.29452205149516e-05	Adipose - Visceral (Omentum)	MastSum	ENSG00000167081.12
2_20212700_CA_C_b37	2	20212700	188	-0.4175	0.0005213	-0.4646	0.0001063	-0.5215	1.097e-05	9.83745855673327e-06	4.74930586491795e-06	Adipose - Visceral (Omentum)	Monocytes	ENSG00000183891.5
1_178964604_A_G_b37	1	178964604	193	0.2324	0.02245	0.3889	0.0001093	0.3968	7.805e-05	6.47701612801461e-06	1.40458813391614e-06	Adipose - Visceral (Omentum)	Lymph_Sum	ENSG00000186283.9
1_178967921_T_C_b37	1	178967921	193	0.2413	0.01897	0.3867	0.0001421	0.3889	0.0001298	9.36370172888927e-06	2.59539380716156e-06	Adipose - Visceral (Omentum)	Lymph_Sum	ENSG00000186283.9
19_57933570_A_G_b37	19	57933570	193	0.4359	1.036e-05	0.3973	6.273e-05	0.1523	0.1319	3.95765328492227e-06	0.000319812611479294	Adipose - Visceral (Omentum)	Lymph_Sum	ENSG00000131845.10
19_57933570_A_G_b37	19	57933570	193	0.4359	1.036e-05	0.3973	6.273e-05	0.1523	0.1319	3.95765328492227e-06	0.000319812611479294	Adipose - Visceral (Omentum)	Lymph_Sum	ENSG00000186230.6
10_135220737_T_C_b37	10	135220737	125	0.5126	0.0001832	0.555	5.219e-05	0.4652	0.0008013	6.04111314693467e-06	5.86281061386728e-06	Adrenal Gland	T cells CD8	ENSG00000148824.14
10_135220737_T_C_b37	10	135220737	125	0.5126	0.0001832	0.555	5.219e-05	0.4652	0.0008013	6.04111314693467e-06	5.86281061386728e-06	Adrenal Gland	T cells CD8	ENSG00000214279.8
10_135225460_G_T_b37	10	135225460	127	0.5091	0.0002836	0.5408	0.0001092	0.4902	0.0004873	8.57029683762762e-06	7.07619252445523e-06	Adrenal Gland	T cells CD8	ENSG00000148824.14
10_135225460_G_T_b37	10	135225460	127	0.5091	0.0002836	0.5408	0.0001092	0.4902	0.0004873	8.57029683762762e-06	7.07619252445523e-06	Adrenal Gland	T cells CD8	ENSG00000214279.8
10_135225666_T_C_b37	10	135225666	127	0.5091	0.0002836	0.5408	0.0001092	0.4902	0.0004873	8.57029683762762e-06	7.07619252445523e-06	Adrenal Gland	T cells CD8	ENSG00000214279.8
10_135225666_T_C_b37	10	135225666	127	0.5091	0.0002836	0.5408	0.0001092	0.4902	0.0004873	8.57029683762762e-06	7.07619252445523e-06	Adrenal Gland	T cells CD8	ENSG00000148824.14
17_45900772_CCT_C_b37	17	45900772	127	0.8261	1.826e-05	0.8005	3.434e-05	0.4913	0.01285	6.2224796077985e-06	6.42533802413801e-05	Adrenal Gland	MacrophageSum	ENSG00000141295.9
17_45902414_G_T_b37	17	45902414	127	0.8261	1.826e-05	0.8005	3.434e-05	0.4913	0.01285	6.2224796077985e-06	6.42533802413801e-05	Adrenal Gland	MacrophageSum	ENSG00000141295.9
17_45913847_C_A_b37	17	45913847	127	0.8261	1.826e-05	0.8005	3.434e-05	0.4913	0.01285	6.2224796077985e-06	6.42533802413801e-05	Adrenal Gland	MacrophageSum	ENSG00000141295.9
3_48732223_G_A_b37	3	48732223	211	0.6373	1.98e-05	0.6651	8.092e-06	0.2787	0.06677	9.49342320393922e-06	6.92701898371724e-05	Artery - Aorta	T cells CD8	ENSG00000213672.3
3_48732223_G_A_b37	3	48732223	211	0.6373	1.98e-05	0.6651	8.092e-06	0.2787	0.06677	9.49342320393922e-06	6.92701898371724e-05	Artery - Aorta	T cells CD8	ENSG00000173421.12
3_48732223_G_A_b37	3	48732223	211	0.6373	1.98e-05	0.6651	8.092e-06	0.2787	0.06677	9.49342320393922e-06	6.92701898371724e-05	Artery - Aorta	T cells CD8	ENSG00000068745.10
3_48733507_C_T_b37	3	48733507	200	0.6696	1.948e-05	0.7134	5.325e-06	0.2937	0.06739	7.67056318565789e-06	5.13982950342224e-05	Artery - Aorta	T cells CD8	ENSG00000068745.10
3_48733507_C_T_b37	3	48733507	200	0.6696	1.948e-05	0.7134	5.325e-06	0.2937	0.06739	7.67056318565789e-06	5.13982950342224e-05	Artery - Aorta	T cells CD8	ENSG00000173421.12
3_48733507_C_T_b37	3	48733507	200	0.6696	1.948e-05	0.7134	5.325e-06	0.2937	0.06739	7.67056318565789e-06	5.13982950342224e-05	Artery - Aorta	T cells CD8	ENSG00000213672.3
3_48735706_A_G_b37	3	48735706	211	0.6373	1.98e-05	0.6651	8.092e-06	0.2787	0.06677	9.49342320393922e-06	6.92701898371724e-05	Artery - Aorta	T cells CD8	ENSG00000068745.10
3_48735706_A_G_b37	3	48735706	211	0.6373	1.98e-05	0.6651	8.092e-06	0.2787	0.06677	9.49342320393922e-06	6.92701898371724e-05	Artery - Aorta	T cells CD8	ENSG00000173421.12
3_48735706_A_G_b37	3	48735706	211	0.6373	1.98e-05	0.6651	8.092e-06	0.2787	0.06677	9.49342320393922e-06	6.92701898371724e-05	Artery - Aorta	T cells CD8	ENSG00000213672.3
3_48736216_A_T_b37	3	48736216	211	0.6373	1.98e-05	0.6651	8.092e-06	0.2787	0.06677	9.49342320393922e-06	6.92701898371724e-05	Artery - Aorta	T cells CD8	ENSG00000173421.12
3_48736216_A_T_b37	3	48736216	211	0.6373	1.98e-05	0.6651	8.092e-06	0.2787	0.06677	9.49342320393922e-06	6.92701898371724e-05	Artery - Aorta	T cells CD8	ENSG00000213672.3
3_48736216_A_T_b37	3	48736216	211	0.6373	1.98e-05	0.6651	8.092e-06	0.2787	0.06677	9.49342320393922e-06	6.92701898371724e-05	Artery - Aorta	T cells CD8	ENSG00000068745.10
3_48749358_C_T_b37	3	48749358	211	0.6373	1.98e-05	0.6651	8.092e-06	0.2787	0.06677	9.49342320393922e-06	6.92701898371724e-05	Artery - Aorta	T cells CD8	ENSG00000068745.10
3_48749358_C_T_b37	3	48749358	211	0.6373	1.98e-05	0.6651	8.092e-06	0.2787	0.06677	9.49342320393922e-06	6.92701898371724e-05	Artery - Aorta	T cells CD8	ENSG00000213672.3
3_48749358_C_T_b37	3	48749358	211	0.6373	1.98e-05	0.6651	8.092e-06	0.2787	0.06677	9.49342320393922e-06	6.92701898371724e-05	Artery - Aorta	T cells CD8	ENSG00000173421.12
3_48938762_C_T_b37	3	48938762	198	0.7257	7.95e-06	0.6994	1.189e-05	0.2781	0.08779	8.35908183175093e-06	0.000111883163198889	Artery - Aorta	T cells CD8	ENSG00000145029.7
3_48938762_C_T_b37	3	48938762	198	0.7257	7.95e-06	0.6994	1.189e-05	0.2781	0.08779	8.35908183175093e-06	0.000111883163198889	Artery - Aorta	T cells CD8	ENSG00000213672.3
3_48938762_C_T_b37	3	48938762	198	0.7257	7.95e-06	0.6994	1.189e-05	0.2781	0.08779	8.35908183175093e-06	0.000111883163198889	Artery - Aorta	T cells CD8	ENSG00000068745.10
3_49979727_C_T_b37	3	49979727	209	0.6609	6.497e-05	0.7569	4.878e-06	0.4329	0.009724	5.08666862532349e-06	1.16966034317827e-05	Artery - Aorta	T cells CD8	ENSG00000173421.12
3_49979727_C_T_b37	3	49979727	209	0.6609	6.497e-05	0.7569	4.878e-06	0.4329	0.009724	5.08666862532349e-06	1.16966034317827e-05	Artery - Aorta	T cells CD8	ENSG00000145029.7
3_49979727_C_T_b37	3	49979727	209	0.6609	6.497e-05	0.7569	4.878e-06	0.4329	0.009724	5.08666862532349e-06	1.16966034317827e-05	Artery - Aorta	T cells CD8	ENSG00000186792.11
3_49979727_C_T_b37	3	49979727	209	0.6609	6.497e-05	0.7569	4.878e-06	0.4329	0.009724	5.08666862532349e-06	1.16966034317827e-05	Artery - Aorta	T cells CD8	ENSG00000004534.10
3_50144667_C_CT_b37	3	50144667	208	0.6606	6.872e-05	0.7572	5.158e-06	0.4343	0.009673	5.36634859431798e-06	1.21383197164494e-05	Artery - Aorta	T cells CD8	ENSG00000173421.12
3_50144667_C_CT_b37	3	50144667	208	0.6606	6.872e-05	0.7572	5.158e-06	0.4343	0.009673	5.36634859431798e-06	1.21383197164494e-05	Artery - Aorta	T cells CD8	ENSG00000186792.11
3_50144667_C_CT_b37	3	50144667	208	0.6606	6.872e-05	0.7572	5.158e-06	0.4343	0.009673	5.36634859431798e-06	1.21383197164494e-05	Artery - Aorta	T cells CD8	ENSG00000145029.7
3_50144667_C_CT_b37	3	50144667	208	0.6606	6.872e-05	0.7572	5.158e-06	0.4343	0.009673	5.36634859431798e-06	1.21383197164494e-05	Artery - Aorta	T cells CD8	ENSG00000004534.10
10_94460281_A_G_b37	10	94460281	210	-0.3764	9.437e-05	-0.3403	0.0004144	-0.3697	0.0001363	5.51619706702325e-06	2.22131274992736e-05	Artery - Aorta	MacrophageSum	ENSG00000236493.1
10_94462427_T_C_b37	10	94462427	210	-0.3764	9.437e-05	-0.3403	0.0004144	-0.3697	0.0001363	5.51619706702325e-06	2.22131274992736e-05	Artery - Aorta	MacrophageSum	ENSG00000236493.1
10_94462882_C_T_b37	10	94462882	210	-0.3733	0.0001156	-0.3635	0.0001669	-0.34	0.0004922	7.41066969503098e-06	2.87770540907817e-05	Artery - Aorta	MacrophageSum	ENSG00000236493.1
10_94463779_G_T_b37	10	94463779	209	-0.3781	0.0001016	-0.3704	0.0001327	-0.3417	0.0004951	6.18876378557111e-06	2.46599340943088e-05	Artery - Aorta	MacrophageSum	ENSG00000236493.1
10_94463945_G_A_b37	10	94463945	209	-0.3781	0.0001016	-0.3704	0.0001327	-0.3417	0.0004951	6.18876378557111e-06	2.46599340943088e-05	Artery - Aorta	MacrophageSum	ENSG00000236493.1
5_169765322_A_G_b37	5	169765322	211	0.7435	0.0002571	0.5896	0.003965	0.9938	7.409e-07	2.02761384539256e-06	2.86184519576864e-06	Artery - Aorta	MacrophageSum	ENSG00000235172.3
8_67321131_G_T_b37	8	67321131	208	0.5161	8.543e-05	0.5037	0.0001294	0.4375	0.001025	8.11057233326665e-06	4.00610166086759e-05	Artery - Aorta	MacrophageSum	ENSG00000169085.7
7_94191088_G_C_b37	7	94191088	207	-0.8065	0.000167	-0.8919	2.948e-05	-0.7759	0.0003056	5.84159853335434e-06	8.39607411483533e-06	Artery - Aorta	MastSum	ENSG00000127995.12
4_187122319_T_G_b37	4	187122319	211	0.1177	0.268	0.4476	1.722e-05	0.4948	1.791e-06	5.71145193211211e-06	1.43255299329936e-06	Artery - Aorta	Myeloid_Sum	ENSG00000164344.11
4_187122319_T_G_b37	4	187122319	211	0.1177	0.268	0.4476	1.722e-05	0.4948	1.791e-06	5.71145193211211e-06	1.43255299329936e-06	Artery - Aorta	Myeloid_Sum	ENSG00000145476.11
4_151114014_A_G_b37	4	151114014	211	-0.4941	0.001009	-0.5922	7.384e-05	-0.6308	2.305e-05	7.58500221591567e-06	5.34731422375017e-06	Artery - Aorta	Monocytes	ENSG00000170390.10
4_151115634_A_C_b37	4	151115634	211	-0.4941	0.001009	-0.5922	7.384e-05	-0.6308	2.305e-05	7.58500221591567e-06	5.34731422375017e-06	Artery - Aorta	Monocytes	ENSG00000170390.10
5_128024582_T_A_b37	5	128024582	122	-0.282	0.05494	-0.5358	0.0001952	-0.7022	5.957e-07	5.69126830796968e-06	1.6553404282914e-06	Artery - Coronary	MacrophageSum	ENSG00000138829.6
9_107716396_A_G_b37	9	107716396	122	0.3495	0.004283	0.514	1.785e-05	0.4546	0.0001688	8.17022442729316e-06	1.17714586325405e-05	Artery - Coronary	MacrophageSum	ENSG00000226334.1
19_22006625_C_A_b37	19	22006625	104	-0.2838	0.05894	-0.527	0.0002967	-0.7013	9.376e-07	8.38255196397314e-06	1.22594775268904e-06	Artery - Coronary	Monocytes	ENSG00000197020.6
16_89676788_C_T_b37	16	89676788	287	0.3818	0.006472	0.6316	6.863e-06	0.4466	0.001344	4.9598070462339e-06	1.0919784950495e-06	Artery - Tibial	CD4_memory	ENSG00000185324.17
4_80452832_C_G_b37	4	80452832	294	-0.5788	0.000389	-0.7394	4.553e-06	-0.3893	0.01711	3.32865975187869e-06	6.24375938216306e-06	Artery - Tibial	CD4_memory	ENSG00000250334.1
4_80453822_C_T_b37	4	80453822	297	-0.5754	0.0005857	-0.7308	1.112e-05	-0.4399	0.008859	4.86153685429688e-06	7.55944720590328e-06	Artery - Tibial	CD4_memory	ENSG00000250334.1
4_80456662_G_A_b37	4	80456662	297	-0.564	0.0004505	-0.7295	4.851e-06	-0.42	0.009311	2.63272315814289e-06	4.0031101054135e-06	Artery - Tibial	CD4_memory	ENSG00000250334.1
4_80459288_C_G_b37	4	80459288	297	-0.5762	0.0003829	-0.7194	8.143e-06	-0.4022	0.0137	4.07378317042734e-06	8.36506172941375e-06	Artery - Tibial	CD4_memory	ENSG00000250334.1
4_80465685_A_G_b37	4	80465685	297	-0.564	0.0004505	-0.7295	4.851e-06	-0.42	0.009311	2.63272315814289e-06	4.0031101054135e-06	Artery - Tibial	CD4_memory	ENSG00000250334.1
4_80467471_A_G_b37	4	80467471	294	-0.5405	0.001375	-0.7198	1.879e-05	-0.4622	0.006587	9.17332503659537e-06	9.10300018546138e-06	Artery - Tibial	CD4_memory	ENSG00000250334.1
4_80468723_T_C_b37	4	80468723	294	-0.5405	0.001375	-0.7198	1.879e-05	-0.4622	0.006587	9.17332503659537e-06	9.10300018546138e-06	Artery - Tibial	CD4_memory	ENSG00000250334.1
4_80475834_G_A_b37	4	80475834	295	-0.5579	0.0006994	-0.7241	9.468e-06	-0.3929	0.01753	7.32953322245918e-06	1.15567642611974e-05	Artery - Tibial	CD4_memory	ENSG00000250334.1
1_36549207_A_ACT_b37	1	36549207	290	0.4367	0.0008083	0.489	0.0002106	0.4934	0.0001823	3.39799217535757e-06	1.82404650943001e-06	Artery - Tibial	MastSum	ENSG00000271554.1
4_145025810_T_C_b37	4	145025810	297	0.338	1.729e-05	0.324	3.888e-05	0.0858	0.2823	9.83660295405018e-06	0.000235043146003159	Artery - Tibial	MastSum	ENSG00000251600.1
20_29992251_A_T_b37	20	29992251	297	-0.2453	0.002051	-0.2991	0.0001606	-0.2811	0.0003981	9.58649242578178e-06	8.05851075224491e-05	Artery - Tibial	Myeloid_Sum	ENSG00000205611.3
20_29992251_A_T_b37	20	29992251	297	-0.2453	0.002051	-0.2991	0.0001606	-0.2811	0.0003981	9.58649242578178e-06	8.05851075224491e-05	Artery - Tibial	Myeloid_Sum	ENSG00000225490.1
20_29992251_A_T_b37	20	29992251	297	-0.2453	0.002051	-0.2991	0.0001606	-0.2811	0.0003981	9.58649242578178e-06	8.05851075224491e-05	Artery - Tibial	Myeloid_Sum	ENSG00000149531.10
9_79782992_A_G_b37	9	79782992	297	-0.2154	0.06724	-0.5384	3.403e-06	-0.4261	0.0002619	6.11046867256265e-06	6.36063223592868e-06	Artery - Tibial	Myeloid_Sum	ENSG00000197969.7
9_79893032_G_C_b37	9	79893032	290	-0.3089	0.04123	-0.7257	1.217e-06	-0.6356	2.21e-05	6.08927130577734e-07	7.897667610856e-07	Artery - Tibial	Myeloid_Sum	ENSG00000197969.7
9_79920364_ATAT_A_b37	9	79920364	285	-0.301	0.03287	-0.6244	6.408e-06	-0.5679	4.331e-05	2.06311970092517e-06	3.17516970265272e-06	Artery - Tibial	Myeloid_Sum	ENSG00000197969.7
9_79979962_A_G_b37	9	79979962	297	-0.2412	0.03467	-0.5213	3.619e-06	-0.4003	0.0004163	5.64569134395493e-06	8.6934922522202e-06	Artery - Tibial	Myeloid_Sum	ENSG00000197969.7
1_173758024_T_C_b37	1	173758024	272	-0.3494	0.0003489	-0.3466	0.0003555	-0.3524	0.0003077	7.49085627184318e-06	3.16917002915397e-05	Artery - Tibial	Monocytes	ENSG00000117593.8
16_20955214_G_A_b37	16	20955214	289	0.2998	0.004781	0.4938	2.463e-06	0.3556	0.0008388	3.55962582752637e-06	1.9558394199606e-06	Artery - Tibial	Monocytes	ENSG00000166743.5
17_48497132_G_C_b37	17	48497132	284	0.3291	0.003117	0.4118	0.0001856	0.4321	6.519e-05	7.44197331633317e-06	6.7763550041009e-06	Artery - Tibial	Monocytes	ENSG00000136449.9
5_178075746_A_AT_b37	5	178075746	292	-0.2851	0.02839	-0.5239	4.446e-05	-0.4254	0.0009546	8.10768327920839e-06	1.50575309631882e-06	Artery - Tibial	Lymph_Sum	ENSG00000113240.8
5_178075991_A_T_b37	5	178075991	291	-0.2792	0.02865	-0.4868	0.0001044	-0.4589	0.0002604	6.0474117383789e-06	1.01262380732374e-06	Artery - Tibial	Lymph_Sum	ENSG00000113240.8
7_143613903_C_T_b37	7	143613903	295	0.5	1.178e-06	0.2906	0.005223	-0.1382	0.1852	7.80931938414255e-06	0.00909479581357531	Artery - Tibial	Lymph_Sum	ENSG00000228960.4
7_143613903_C_T_b37	7	143613903	295	0.5	1.178e-06	0.2906	0.005223	-0.1382	0.1852	7.80931938414255e-06	0.00909479581357531	Artery - Tibial	Lymph_Sum	ENSG00000213214.3
7_143618310_G_C_b37	7	143618310	296	0.4564	1.423e-06	0.2624	0.00623	-0.1541	0.11	7.03378917700254e-06	0.00682920184368523	Artery - Tibial	Lymph_Sum	ENSG00000228960.4
7_143618310_G_C_b37	7	143618310	296	0.4564	1.423e-06	0.2624	0.00623	-0.1541	0.11	7.03378917700254e-06	0.00682920184368523	Artery - Tibial	Lymph_Sum	ENSG00000213214.3
19_23910949_C_T_b37	19	23910949	178	-0.3744	0.0002225	-0.4261	2.557e-05	-0.3468	0.0005756	8.36943087333989e-06	6.66924677365002e-06	Breast - Mammary Tissue	T cells CD8	ENSG00000233836.3
19_35307935_C_T_b37	19	35307935	185	0.4459	2.516e-05	0.5021	1.777e-06	0.365	0.0006237	1.94821270851295e-06	2.68730139964906e-06	Breast - Mammary Tissue	Bcellsum	ENSG00000261754.2
19_35310368_G_C_b37	19	35310368	184	0.4561	2.07e-05	0.5199	1.005e-06	0.3626	8e-04	1.54722628550736e-06	2.17613572461601e-06	Breast - Mammary Tissue	Bcellsum	ENSG00000261754.2
19_35311815_T_A_b37	19	35311815	184	-0.4417	0.0001082	-0.5048	8.477e-06	-0.4546	6.636e-05	2.76011668794886e-06	1.72067779527367e-06	Breast - Mammary Tissue	Bcellsum	ENSG00000261754.2
19_35321775_G_T_b37	19	35321775	185	0.4412	3.092e-05	0.5121	1.07e-06	0.4034	0.0001476	8.94610530944457e-07	7.4587492059484e-07	Breast - Mammary Tissue	Bcellsum	ENSG00000261754.2
19_35322820_G_A_b37	19	35322820	185	0.4412	3.092e-05	0.5121	1.07e-06	0.4034	0.0001476	8.94610530944457e-07	7.4587492059484e-07	Breast - Mammary Tissue	Bcellsum	ENSG00000261754.2
19_35323365_T_C_b37	19	35323365	177	-0.4302	0.0001941	-0.5078	9.028e-06	-0.5214	4.718e-06	1.13193929595326e-06	3.14566672991487e-07	Breast - Mammary Tissue	Bcellsum	ENSG00000261754.2
19_35323491_A_G_b37	19	35323491	185	-0.3847	0.0004855	-0.4528	3.577e-05	-0.4594	2.705e-05	6.86355808627983e-06	2.45785051682788e-06	Breast - Mammary Tissue	Bcellsum	ENSG00000261754.2
19_35325494_C_T_b37	19	35325494	181	-0.4135	0.0001439	-0.4842	6.469e-06	-0.4698	1.886e-05	1.58460270709579e-06	6.2929020488761e-07	Breast - Mammary Tissue	Bcellsum	ENSG00000261754.2
17_31308773_G_A_b37	17	31308773	183	0.3198	0.001835	0.2967	0.003968	0.4972	6.893e-07	3.35582834706045e-06	3.44249713343437e-06	Breast - Mammary Tissue	Myeloid_Sum	ENSG00000006042.7
3_10308326_A_G_b37	3	10308326	185	0.4811	4.425e-06	0.3912	0.0002195	0.2657	0.01299	8.06314212319972e-06	0.000192120683335854	Breast - Mammary Tissue	Monocytes	ENSG00000240288.3
3_10308525_G_A_b37	3	10308525	182	0.5075	2.458e-06	0.4073	0.0001807	0.2945	0.007312	4.0106433529091e-06	0.00010812113772148	Breast - Mammary Tissue	Monocytes	ENSG00000240288.3
15_83646331_T_C_b37	15	83646331	185	-0.4432	1.421e-05	-0.4647	5.018e-06	0.009063	0.931	5.88464783617977e-06	0.000156305099713876	Breast - Mammary Tissue	Lymph_Sum	ENSG00000169609.9
15_83660298_T_A_b37	15	83660298	177	-0.4602	1.027e-05	-0.495	1.686e-06	-0.005196	0.9611	2.62999349702898e-06	6.58994915742406e-05	Breast - Mammary Tissue	Lymph_Sum	ENSG00000169609.9
15_83663005_A_G_b37	15	83663005	185	-0.4314	2.267e-05	-0.4606	5.632e-06	0.007984	0.939	8.29491189596859e-06	0.00017289016879625	Breast - Mammary Tissue	Lymph_Sum	ENSG00000169609.9
15_83664191_C_G_b37	15	83664191	185	-0.4314	2.267e-05	-0.4606	5.632e-06	0.007984	0.939	8.29491189596859e-06	0.00017289016879625	Breast - Mammary Tissue	Lymph_Sum	ENSG00000169609.9
15_83670073_A_C_b37	15	83670073	185	-0.4314	2.267e-05	-0.4606	5.632e-06	0.007984	0.939	8.29491189596859e-06	0.00017289016879625	Breast - Mammary Tissue	Lymph_Sum	ENSG00000169609.9
21_47838123_A_G_b37	21	47838123	133	-0.9022	4.01e-05	-0.9909	5.183e-06	-0.7034	0.001513	7.96689499369828e-06	2.29129992543905e-05	Colon - Sigmoid	Monocytes	ENSG00000160284.10
22_19856561_G_A_b37	22	19856561	135	0.5443	0.0002388	0.6483	9.651e-06	0.5678	0.0001223	7.60011343008368e-06	7.41796324524746e-06	Colon - Sigmoid	Monocytes	ENSG00000232926.1
22_19856710_C_T_b37	22	19856710	135	0.5443	0.0002388	0.6483	9.651e-06	0.5678	0.0001223	7.60011343008368e-06	7.41796324524746e-06	Colon - Sigmoid	Monocytes	ENSG00000232926.1
22_19857489_T_C_b37	22	19857489	135	0.5443	0.0002388	0.6483	9.651e-06	0.5678	0.0001223	7.60011343008368e-06	7.41796324524746e-06	Colon - Sigmoid	Monocytes	ENSG00000232926.1
22_19857549_T_C_b37	22	19857549	135	0.5443	0.0002388	0.6483	9.651e-06	0.5678	0.0001223	7.60011343008368e-06	7.41796324524746e-06	Colon - Sigmoid	Monocytes	ENSG00000232926.1
1_45302794_G_A_b37	1	45302794	135	-0.5472	0.001106	-0.6858	3.289e-05	-0.4425	0.008939	9.52951667028355e-06	1.50618786690068e-05	Colon - Sigmoid	Lymph_Sum	ENSG00000126088.8
1_45310782_C_G_b37	1	45310782	136	-0.552	0.0008431	-0.7221	9.183e-06	-0.4254	0.01075	4.15950892792706e-06	6.07808265052191e-06	Colon - Sigmoid	Lymph_Sum	ENSG00000126088.8
1_45311749_G_A_b37	1	45311749	136	-0.552	0.0008431	-0.7221	9.183e-06	-0.4254	0.01075	4.15950892792706e-06	6.07808265052191e-06	Colon - Sigmoid	Lymph_Sum	ENSG00000126088.8
1_45312867_G_A_b37	1	45312867	136	-0.552	0.0008431	-0.7221	9.183e-06	-0.4254	0.01075	4.15950892792706e-06	6.07808265052191e-06	Colon - Sigmoid	Lymph_Sum	ENSG00000126088.8
1_45313150_G_A_b37	1	45313150	136	-0.552	0.0008431	-0.7221	9.183e-06	-0.4254	0.01075	4.15950892792706e-06	6.07808265052191e-06	Colon - Sigmoid	Lymph_Sum	ENSG00000126088.8
1_45317392_G_A_b37	1	45317392	136	-0.552	0.0008431	-0.7221	9.183e-06	-0.4254	0.01075	4.15950892792706e-06	6.07808265052191e-06	Colon - Sigmoid	Lymph_Sum	ENSG00000126088.8
1_45318070_T_G_b37	1	45318070	136	-0.552	0.0008431	-0.7221	9.183e-06	-0.4254	0.01075	4.15950892792706e-06	6.07808265052191e-06	Colon - Sigmoid	Lymph_Sum	ENSG00000126088.8
1_45318718_C_G_b37	1	45318718	136	-0.552	0.0008431	-0.7221	9.183e-06	-0.4254	0.01075	4.15950892792706e-06	6.07808265052191e-06	Colon - Sigmoid	Lymph_Sum	ENSG00000126088.8
1_45319197_G_C_b37	1	45319197	136	-0.552	0.0008431	-0.7221	9.183e-06	-0.4254	0.01075	4.15950892792706e-06	6.07808265052191e-06	Colon - Sigmoid	Lymph_Sum	ENSG00000126088.8
1_45319817_G_A_b37	1	45319817	136	-0.552	0.0008431	-0.7221	9.183e-06	-0.4254	0.01075	4.15950892792706e-06	6.07808265052191e-06	Colon - Sigmoid	Lymph_Sum	ENSG00000126088.8
1_45319963_C_T_b37	1	45319963	136	-0.552	0.0008431	-0.7221	9.183e-06	-0.4254	0.01075	4.15950892792706e-06	6.07808265052191e-06	Colon - Sigmoid	Lymph_Sum	ENSG00000126088.8
1_45321480_C_T_b37	1	45321480	136	-0.552	0.0008431	-0.7221	9.183e-06	-0.4254	0.01075	4.15950892792706e-06	6.07808265052191e-06	Colon - Sigmoid	Lymph_Sum	ENSG00000126088.8
1_45322090_G_A_b37	1	45322090	136	-0.552	0.0008431	-0.7221	9.183e-06	-0.4254	0.01075	4.15950892792706e-06	6.07808265052191e-06	Colon - Sigmoid	Lymph_Sum	ENSG00000126088.8
1_45322696_G_A_b37	1	45322696	136	-0.552	0.0008431	-0.7221	9.183e-06	-0.4254	0.01075	4.15950892792706e-06	6.07808265052191e-06	Colon - Sigmoid	Lymph_Sum	ENSG00000126088.8
1_45324312_T_A_b37	1	45324312	136	-0.552	0.0008431	-0.7221	9.183e-06	-0.4254	0.01075	4.15950892792706e-06	6.07808265052191e-06	Colon - Sigmoid	Lymph_Sum	ENSG00000126088.8
1_45327230_G_A_b37	1	45327230	136	-0.552	0.0008431	-0.7221	9.183e-06	-0.4254	0.01075	4.15950892792706e-06	6.07808265052191e-06	Colon - Sigmoid	Lymph_Sum	ENSG00000126088.8
1_45331753_G_A_b37	1	45331753	136	-0.552	0.0008431	-0.7221	9.183e-06	-0.4254	0.01075	4.15950892792706e-06	6.07808265052191e-06	Colon - Sigmoid	Lymph_Sum	ENSG00000126088.8
1_45344215_G_A_b37	1	45344215	136	-0.552	0.0008431	-0.7221	9.183e-06	-0.4254	0.01075	4.15950892792706e-06	6.07808265052191e-06	Colon - Sigmoid	Lymph_Sum	ENSG00000126088.8
1_45350028_C_A_b37	1	45350028	136	-0.552	0.0008431	-0.7221	9.183e-06	-0.4254	0.01075	4.15950892792706e-06	6.07808265052191e-06	Colon - Sigmoid	Lymph_Sum	ENSG00000126088.8
1_45351128_G_A_b37	1	45351128	136	-0.552	0.0008431	-0.7221	9.183e-06	-0.4254	0.01075	4.15950892792706e-06	6.07808265052191e-06	Colon - Sigmoid	Lymph_Sum	ENSG00000126088.8
1_45356108_TTAAA_T_b37	1	45356108	135	-0.5514	0.0009632	-0.7246	1.054e-05	-0.4515	0.007064	3.79863257886213e-06	4.80487884985616e-06	Colon - Sigmoid	Lymph_Sum	ENSG00000126088.8
1_45363534_G_A_b37	1	45363534	136	-0.552	0.0008431	-0.7221	9.183e-06	-0.4254	0.01075	4.15950892792706e-06	6.07808265052191e-06	Colon - Sigmoid	Lymph_Sum	ENSG00000126088.8
1_45365834_A_G_b37	1	45365834	136	-0.552	0.0008431	-0.7221	9.183e-06	-0.4254	0.01075	4.15950892792706e-06	6.07808265052191e-06	Colon - Sigmoid	Lymph_Sum	ENSG00000126088.8
1_45373666_G_A_b37	1	45373666	136	-0.552	0.0008431	-0.7221	9.183e-06	-0.4254	0.01075	4.15950892792706e-06	6.07808265052191e-06	Colon - Sigmoid	Lymph_Sum	ENSG00000126088.8
1_45381415_A_G_b37	1	45381415	135	-0.5888	5.021e-05	-0.6033	2.952e-05	-0.3543	0.01563	1.90563989109124e-06	2.18878852826732e-05	Colon - Sigmoid	Lymph_Sum	ENSG00000126088.8
1_45382909_T_C_b37	1	45382909	134	-0.5849	6.262e-05	-0.6041	3.27e-05	-0.3584	0.01519	2.28155161452448e-06	2.32671477279105e-05	Colon - Sigmoid	Lymph_Sum	ENSG00000126088.8
1_45384332_G_T_b37	1	45384332	134	-0.5849	6.262e-05	-0.6041	3.27e-05	-0.3584	0.01519	2.28155161452448e-06	2.32671477279105e-05	Colon - Sigmoid	Lymph_Sum	ENSG00000126088.8
1_45394369_A_G_b37	1	45394369	134	-0.5849	6.262e-05	-0.6041	3.27e-05	-0.3584	0.01519	2.28155161452448e-06	2.32671477279105e-05	Colon - Sigmoid	Lymph_Sum	ENSG00000126088.8
1_45396919_G_A_b37	1	45396919	134	-0.5849	6.262e-05	-0.6041	3.27e-05	-0.3584	0.01519	2.28155161452448e-06	2.32671477279105e-05	Colon - Sigmoid	Lymph_Sum	ENSG00000126088.8
1_45397100_T_C_b37	1	45397100	134	-0.5849	6.262e-05	-0.6041	3.27e-05	-0.3584	0.01519	2.28155161452448e-06	2.32671477279105e-05	Colon - Sigmoid	Lymph_Sum	ENSG00000126088.8
1_45403278_G_A_b37	1	45403278	132	-0.6383	1.049e-05	-0.6676	3.389e-06	-0.362	0.01401	1.8055618234508e-07	3.3013473823737e-06	Colon - Sigmoid	Lymph_Sum	ENSG00000126088.8
1_45403729_G_T_b37	1	45403729	134	-0.5849	6.262e-05	-0.6041	3.27e-05	-0.3584	0.01519	2.28155161452448e-06	2.32671477279105e-05	Colon - Sigmoid	Lymph_Sum	ENSG00000126088.8
1_45404224_G_A_b37	1	45404224	134	-0.5849	6.262e-05	-0.6041	3.27e-05	-0.3584	0.01519	2.28155161452448e-06	2.32671477279105e-05	Colon - Sigmoid	Lymph_Sum	ENSG00000126088.8
1_45406221_C_T_b37	1	45406221	134	-0.5849	6.262e-05	-0.6041	3.27e-05	-0.3584	0.01519	2.28155161452448e-06	2.32671477279105e-05	Colon - Sigmoid	Lymph_Sum	ENSG00000126088.8
1_45411889_A_C_b37	1	45411889	134	-0.5849	6.262e-05	-0.6041	3.27e-05	-0.3584	0.01519	2.28155161452448e-06	2.32671477279105e-05	Colon - Sigmoid	Lymph_Sum	ENSG00000126088.8
1_45414631_C_G_b37	1	45414631	134	-0.5849	6.262e-05	-0.6041	3.27e-05	-0.3584	0.01519	2.28155161452448e-06	2.32671477279105e-05	Colon - Sigmoid	Lymph_Sum	ENSG00000126088.8
1_45416641_G_A_b37	1	45416641	136	-0.5508	9.925e-05	-0.5356	0.0001574	-0.3945	0.005975	4.46053660131277e-06	3.94586488107586e-05	Colon - Sigmoid	Lymph_Sum	ENSG00000126088.8
1_45419015_T_C_b37	1	45419015	136	-0.5508	9.925e-05	-0.5356	0.0001574	-0.3945	0.005975	4.46053660131277e-06	3.94586488107586e-05	Colon - Sigmoid	Lymph_Sum	ENSG00000126088.8
1_45421192_C_T_b37	1	45421192	136	-0.5508	9.925e-05	-0.5356	0.0001574	-0.3945	0.005975	4.46053660131277e-06	3.94586488107586e-05	Colon - Sigmoid	Lymph_Sum	ENSG00000126088.8
22_23951753_C_T_b37	22	23951753	136	0.5846	0.0004243	0.4593	0.006066	0.6348	0.000121	9.28297154944655e-06	3.21463215411237e-05	Colon - Sigmoid	Lymph_Sum	ENSG00000234353.2
22_23953728_A_G_b37	22	23953728	132	0.6436	7.73e-05	0.5319	0.001627	0.651	9.526e-05	1.27305365850773e-06	8.84782893913046e-06	Colon - Sigmoid	Lymph_Sum	ENSG00000234353.2
22_23961187_C_T_b37	22	23961187	124	0.7857	1.507e-06	0.6179	0.0002707	0.6459	0.0001858	5.65215812056711e-08	3.46400586460911e-06	Colon - Sigmoid	Lymph_Sum	ENSG00000272733.1
22_23961187_C_T_b37	22	23961187	124	0.7857	1.507e-06	0.6179	0.0002707	0.6459	0.0001858	5.65215812056711e-08	3.46400586460911e-06	Colon - Sigmoid	Lymph_Sum	ENSG00000234353.2
22_23961187_C_T_b37	22	23961187	124	0.7857	1.507e-06	0.6179	0.0002707	0.6459	0.0001858	5.65215812056711e-08	3.46400586460911e-06	Colon - Sigmoid	Lymph_Sum	ENSG00000189269.8
6_26759078_C_A_b37	6	26759078	132	0.6411	0.001347	0.7389	0.0001784	0.7642	0.000118	2.15618705149276e-06	1.6730313548372e-06	Colon - Sigmoid	Lymph_Sum	ENSG00000186470.9
19_38755092_C_G_b37	19	38755092	168	-0.4975	9.433e-05	-0.54	2.199e-05	-0.4841	0.000165	4.79276182784418e-06	6.07579816680529e-06	Colon - Transverse	T cells CD8	ENSG00000167641.6
17_40189830_C_T_b37	17	40189830	174	-0.6427	0.0001926	-0.7723	6.112e-06	-0.7298	2.052e-05	2.48705891473678e-06	1.09362143173155e-06	Colon - Transverse	Lymph_Sum	ENSG00000187595.10
17_40189830_C_T_b37	17	40189830	174	-0.6427	0.0001926	-0.7723	6.112e-06	-0.7298	2.052e-05	2.48705891473678e-06	1.09362143173155e-06	Colon - Transverse	Lymph_Sum	ENSG00000141698.12
3_149455905_G_A_b37	3	149455905	133	-0.5012	2.298e-05	-0.4706	7.16e-05	-0.3462	0.003972	6.96523153778159e-06	0.000120901482052632	Esophagus - Gastroesophageal Junction	Myeloid_Sum	ENSG00000114744.4
3_149478791_C_CAGA_b37	3	149478791	124	-0.5317	1.115e-05	-0.4858	5.608e-05	-0.3192	0.009579	6.66541818784452e-06	0.000181121616253354	Esophagus - Gastroesophageal Junction	Myeloid_Sum	ENSG00000114744.4
1_179637908_C_A_b37	1	179637908	134	0.8548	1.802e-05	0.8115	4.993e-05	0.7179	0.0003663	3.6551686636394e-06	2.24369379263755e-05	Esophagus - Gastroesophageal Junction	Monocytes	ENSG00000227141.2
1_210512326_T_C_b37	1	210512326	255	-0.3332	0.0005396	-0.4542	1.78e-06	-0.2861	0.003131	3.90381376557307e-06	3.58417809614576e-06	Esophagus - Mucosa	CD4_memory	ENSG00000054392.8
11_93622724_A_AT_b37	11	93622724	235	0.4176	6.762e-06	0.4095	9.461e-06	0.231	0.01296	9.1463091150842e-06	7.51800247439356e-05	Esophagus - Mucosa	Bcellsum	ENSG00000214376.5
17_45894735_A_G_b37	17	45894735	265	-0.6266	0.0003728	-0.7866	6.806e-06	-0.6588	0.0001792	7.00637331450589e-06	4.04998306925733e-06	Esophagus - Mucosa	Bcellsum	ENSG00000159111.8
19_52018717_C_A_b37	19	52018717	265	0.309	0.0002822	0.3835	5.65e-06	0.2229	0.009212	6.70781739332719e-06	5.90798796722038e-06	Esophagus - Mucosa	DendriticSum	ENSG00000254521.2
19_52027636_A_C_b37	19	52027636	265	0.3049	0.0003607	0.3832	6.339e-06	0.2341	0.006426	6.70902669827656e-06	4.8632779741658e-06	Esophagus - Mucosa	DendriticSum	ENSG00000254521.2
19_52032532_T_G_b37	19	52032532	265	0.3332	0.0003705	0.4129	8.945e-06	0.2554	0.006624	8.29331949686378e-06	6.54812525192816e-06	Esophagus - Mucosa	DendriticSum	ENSG00000169035.7
19_52032532_T_G_b37	19	52032532	265	0.3332	0.0003705	0.4129	8.945e-06	0.2554	0.006624	8.29331949686378e-06	6.54812525192816e-06	Esophagus - Mucosa	DendriticSum	ENSG00000254521.2
19_52032964_C_G_b37	19	52032964	260	0.302	0.0004495	0.3838	7.167e-06	0.2436	0.00461	6.74715906176688e-06	4.11810865790967e-06	Esophagus - Mucosa	DendriticSum	ENSG00000254521.2
2_203068987_A_G_b37	2	203068987	263	-0.2697	0.001805	-0.3676	1.525e-05	-0.3165	0.0002387	6.75740187160737e-06	3.21581092476957e-06	Esophagus - Mucosa	MastSum	ENSG00000138439.10
2_203077168_T_C_b37	2	203077168	258	-0.2808	0.001359	-0.3945	5.233e-06	-0.3381	0.0001064	2.25845926194352e-06	8.67815441102856e-07	Esophagus - Mucosa	MastSum	ENSG00000138439.10
2_203077351_T_A_b37	2	203077351	263	-0.2686	0.00181	-0.354	2.965e-05	-0.3211	0.0001813	8.24277935567666e-06	4.21903398062078e-06	Esophagus - Mucosa	MastSum	ENSG00000138439.10
2_203086871_G_A_b37	2	203086871	265	-0.2777	0.001177	-0.385	5.598e-06	-0.3234	0.0001492	2.57942359062196e-06	1.15187003718183e-06	Esophagus - Mucosa	MastSum	ENSG00000138439.10
2_203090593_C_G_b37	2	203090593	264	-0.273	0.001533	-0.3676	1.409e-05	-0.3189	0.0002036	5.5141133081424e-06	2.72403755704443e-06	Esophagus - Mucosa	MastSum	ENSG00000138439.10
2_203098559_C_T_b37	2	203098559	265	-0.2744	0.001438	-0.3716	1.35e-05	-0.3203	0.0001888	5.02784714161278e-06	2.50852699707924e-06	Esophagus - Mucosa	MastSum	ENSG00000138439.10
2_203100939_T_C_b37	2	203100939	263	-0.2748	0.001451	-0.3749	1.108e-05	-0.3237	0.0001624	4.23374929480912e-06	1.96782967412882e-06	Esophagus - Mucosa	MastSum	ENSG00000138439.10
3_134372486_T_G_b37	3	134372486	265	-0.3347	0.0001175	-0.356	4.051e-05	-0.2848	0.001097	6.01518485902072e-06	1.83185948233013e-05	Esophagus - Mucosa	MastSum	ENSG00000129055.8
3_134372486_T_G_b37	3	134372486	265	-0.3347	0.0001175	-0.356	4.051e-05	-0.2848	0.001097	6.01518485902072e-06	1.83185948233013e-05	Esophagus - Mucosa	MastSum	ENSG00000182923.12
3_134372486_T_G_b37	3	134372486	265	-0.3347	0.0001175	-0.356	4.051e-05	-0.2848	0.001097	6.01518485902072e-06	1.83185948233013e-05	Esophagus - Mucosa	MastSum	ENSG00000174611.7
3_134374223_G_A_b37	3	134374223	264	-0.345	6.696e-05	-0.3549	3.462e-05	-0.2708	0.001851	5.44583377760225e-06	2.36130136767617e-05	Esophagus - Mucosa	MastSum	ENSG00000182923.12
3_134374223_G_A_b37	3	134374223	264	-0.345	6.696e-05	-0.3549	3.462e-05	-0.2708	0.001851	5.44583377760225e-06	2.36130136767617e-05	Esophagus - Mucosa	MastSum	ENSG00000174611.7
3_134374223_G_A_b37	3	134374223	264	-0.345	6.696e-05	-0.3549	3.462e-05	-0.2708	0.001851	5.44583377760225e-06	2.36130136767617e-05	Esophagus - Mucosa	MastSum	ENSG00000129055.8
3_134377923_A_G_b37	3	134377923	262	-0.3428	7.611e-05	-0.3542	3.779e-05	-0.272	0.001829	6.03785316181269e-06	2.48846550158944e-05	Esophagus - Mucosa	MastSum	ENSG00000174611.7
3_134377923_A_G_b37	3	134377923	262	-0.3428	7.611e-05	-0.3542	3.779e-05	-0.272	0.001829	6.03785316181269e-06	2.48846550158944e-05	Esophagus - Mucosa	MastSum	ENSG00000182923.12
3_134377923_A_G_b37	3	134377923	262	-0.3428	7.611e-05	-0.3542	3.779e-05	-0.272	0.001829	6.03785316181269e-06	2.48846550158944e-05	Esophagus - Mucosa	MastSum	ENSG00000129055.8
3_134381229_G_A_b37	3	134381229	256	-0.3329	0.0001652	-0.3425	6.869e-05	-0.2839	0.001207	9.7992806105646e-06	2.82290481298695e-05	Esophagus - Mucosa	MastSum	ENSG00000129055.8
3_134381229_G_A_b37	3	134381229	256	-0.3329	0.0001652	-0.3425	6.869e-05	-0.2839	0.001207	9.7992806105646e-06	2.82290481298695e-05	Esophagus - Mucosa	MastSum	ENSG00000174611.7
3_134381229_G_A_b37	3	134381229	256	-0.3329	0.0001652	-0.3425	6.869e-05	-0.2839	0.001207	9.7992806105646e-06	2.82290481298695e-05	Esophagus - Mucosa	MastSum	ENSG00000182923.12
11_10563090_G_T_b37	11	10563090	264	-0.6245	9.57e-07	-0.5154	6.03e-05	-0.1369	0.2929	4.58764611183911e-06	0.000713058315394986	Esophagus - Mucosa	T cells follicular helper	ENSG00000177112.3
17_7538785_C_A_b37	17	7538785	265	0.2829	0.0009387	0.3886	4.484e-06	0.2065	0.01625	9.92651357078109e-06	1.1307961839295e-05	Esophagus - Mucosa	T cells follicular helper	ENSG00000129226.9
17_7538785_C_A_b37	17	7538785	265	0.2829	0.0009387	0.3886	4.484e-06	0.2065	0.01625	9.92651357078109e-06	1.1307961839295e-05	Esophagus - Mucosa	T cells follicular helper	ENSG00000129244.4
17_7553743_G_C_b37	17	7553743	247	0.2672	0.002307	0.3734	1.414e-05	0.3077	0.0003689	3.80176256245644e-06	1.50965766862545e-06	Esophagus - Mucosa	T cells follicular helper	ENSG00000141504.7
10_104960752_A_G_b37	10	104960752	257	0.5193	8.825e-05	0.5295	7.803e-05	0.5157	0.0001525	8.58179212877933e-06	1.75839956530654e-05	Esophagus - Mucosa	Monocytes	ENSG00000166275.11
10_104960752_A_G_b37	10	104960752	257	0.5193	8.825e-05	0.5295	7.803e-05	0.5157	0.0001525	8.58179212877933e-06	1.75839956530654e-05	Esophagus - Mucosa	Monocytes	ENSG00000214435.3
10_104963618_T_A_b37	10	104963618	260	0.5416	3.655e-05	0.537	4.704e-05	0.5132	0.000119	4.09829483301495e-06	1.09151118807648e-05	Esophagus - Mucosa	Monocytes	ENSG00000214435.3
10_104963618_T_A_b37	10	104963618	260	0.5416	3.655e-05	0.537	4.704e-05	0.5132	0.000119	4.09829483301495e-06	1.09151118807648e-05	Esophagus - Mucosa	Monocytes	ENSG00000166275.11
21_44405019_T_TGA_b37	21	44405019	259	-0.5961	7.727e-05	-0.7665	2.926e-07	-0.5466	0.0002785	8.47190729838117e-07	7.47552003864251e-07	Esophagus - Mucosa	Monocytes	ENSG00000160194.13
22_42251810_G_T_b37	22	42251810	256	-0.4285	4.713e-07	-0.3581	2.223e-05	-0.179	0.03785	5.52747902256223e-06	0.000257347065814402	Esophagus - Mucosa	Monocytes	ENSG00000198951.7
22_42251810_G_T_b37	22	42251810	256	-0.4285	4.713e-07	-0.3581	2.223e-05	-0.179	0.03785	5.52747902256223e-06	0.000257347065814402	Esophagus - Mucosa	Monocytes	ENSG00000100197.16
22_42251810_G_T_b37	22	42251810	256	-0.4285	4.713e-07	-0.3581	2.223e-05	-0.179	0.03785	5.52747902256223e-06	0.000257347065814402	Esophagus - Mucosa	Monocytes	ENSG00000184068.2
22_42251810_G_T_b37	22	42251810	256	-0.4285	4.713e-07	-0.3581	2.223e-05	-0.179	0.03785	5.52747902256223e-06	0.000257347065814402	Esophagus - Mucosa	Monocytes	ENSG00000100147.9
22_42255525_A_G_b37	22	42255525	265	-0.4279	3.958e-07	-0.3579	2.557e-05	-0.188	0.02898	4.82300066879288e-06	0.000237612963362149	Esophagus - Mucosa	Monocytes	ENSG00000198951.7
22_42255525_A_G_b37	22	42255525	265	-0.4279	3.958e-07	-0.3579	2.557e-05	-0.188	0.02898	4.82300066879288e-06	0.000237612963362149	Esophagus - Mucosa	Monocytes	ENSG00000184068.2
22_42255525_A_G_b37	22	42255525	265	-0.4279	3.958e-07	-0.3579	2.557e-05	-0.188	0.02898	4.82300066879288e-06	0.000237612963362149	Esophagus - Mucosa	Monocytes	ENSG00000100197.16
22_42255525_A_G_b37	22	42255525	265	-0.4279	3.958e-07	-0.3579	2.557e-05	-0.188	0.02898	4.82300066879288e-06	0.000237612963362149	Esophagus - Mucosa	Monocytes	ENSG00000100147.9
22_42258049_G_A_b37	22	42258049	264	-0.4201	6.549e-07	-0.3525	3.559e-05	-0.1892	0.02872	7.00265950095823e-06	0.000290783888143977	Esophagus - Mucosa	Monocytes	ENSG00000100147.9
22_42258049_G_A_b37	22	42258049	264	-0.4201	6.549e-07	-0.3525	3.559e-05	-0.1892	0.02872	7.00265950095823e-06	0.000290783888143977	Esophagus - Mucosa	Monocytes	ENSG00000184068.2
22_42258049_G_A_b37	22	42258049	264	-0.4201	6.549e-07	-0.3525	3.559e-05	-0.1892	0.02872	7.00265950095823e-06	0.000290783888143977	Esophagus - Mucosa	Monocytes	ENSG00000100197.16
22_42258049_G_A_b37	22	42258049	264	-0.4201	6.549e-07	-0.3525	3.559e-05	-0.1892	0.02872	7.00265950095823e-06	0.000290783888143977	Esophagus - Mucosa	Monocytes	ENSG00000198951.7
22_42259098_C_T_b37	22	42259098	265	-0.4186	7.801e-07	-0.3514	3.821e-05	-0.1891	0.02841	7.78720497547807e-06	0.000301976721541334	Esophagus - Mucosa	Monocytes	ENSG00000100197.16
22_42259098_C_T_b37	22	42259098	265	-0.4186	7.801e-07	-0.3514	3.821e-05	-0.1891	0.02841	7.78720497547807e-06	0.000301976721541334	Esophagus - Mucosa	Monocytes	ENSG00000184068.2
22_42259098_C_T_b37	22	42259098	265	-0.4186	7.801e-07	-0.3514	3.821e-05	-0.1891	0.02841	7.78720497547807e-06	0.000301976721541334	Esophagus - Mucosa	Monocytes	ENSG00000100147.9
22_42259098_C_T_b37	22	42259098	265	-0.4186	7.801e-07	-0.3514	3.821e-05	-0.1891	0.02841	7.78720497547807e-06	0.000301976721541334	Esophagus - Mucosa	Monocytes	ENSG00000198951.7
22_42266419_A_G_b37	22	42266419	265	-0.4186	7.801e-07	-0.3514	3.821e-05	-0.1891	0.02841	7.78720497547807e-06	0.000301976721541334	Esophagus - Mucosa	Monocytes	ENSG00000100147.9
22_42266419_A_G_b37	22	42266419	265	-0.4186	7.801e-07	-0.3514	3.821e-05	-0.1891	0.02841	7.78720497547807e-06	0.000301976721541334	Esophagus - Mucosa	Monocytes	ENSG00000198951.7
22_42266419_A_G_b37	22	42266419	265	-0.4186	7.801e-07	-0.3514	3.821e-05	-0.1891	0.02841	7.78720497547807e-06	0.000301976721541334	Esophagus - Mucosa	Monocytes	ENSG00000100197.16
22_42266419_A_G_b37	22	42266419	265	-0.4186	7.801e-07	-0.3514	3.821e-05	-0.1891	0.02841	7.78720497547807e-06	0.000301976721541334	Esophagus - Mucosa	Monocytes	ENSG00000184068.2
22_42267605_C_A_b37	22	42267605	265	-0.4186	7.801e-07	-0.3514	3.821e-05	-0.1891	0.02841	7.78720497547807e-06	0.000301976721541334	Esophagus - Mucosa	Monocytes	ENSG00000198951.7
22_42267605_C_A_b37	22	42267605	265	-0.4186	7.801e-07	-0.3514	3.821e-05	-0.1891	0.02841	7.78720497547807e-06	0.000301976721541334	Esophagus - Mucosa	Monocytes	ENSG00000184068.2
22_42267605_C_A_b37	22	42267605	265	-0.4186	7.801e-07	-0.3514	3.821e-05	-0.1891	0.02841	7.78720497547807e-06	0.000301976721541334	Esophagus - Mucosa	Monocytes	ENSG00000100147.9
22_42267605_C_A_b37	22	42267605	265	-0.4186	7.801e-07	-0.3514	3.821e-05	-0.1891	0.02841	7.78720497547807e-06	0.000301976721541334	Esophagus - Mucosa	Monocytes	ENSG00000100197.16
22_42281429_A_G_b37	22	42281429	265	-0.4231	8.502e-07	-0.3677	2.097e-05	-0.2115	0.01555	4.70177768757251e-06	0.000141839811532032	Esophagus - Mucosa	Monocytes	ENSG00000184068.2
22_42281429_A_G_b37	22	42281429	265	-0.4231	8.502e-07	-0.3677	2.097e-05	-0.2115	0.01555	4.70177768757251e-06	0.000141839811532032	Esophagus - Mucosa	Monocytes	ENSG00000198951.7
22_42281429_A_G_b37	22	42281429	265	-0.4231	8.502e-07	-0.3677	2.097e-05	-0.2115	0.01555	4.70177768757251e-06	0.000141839811532032	Esophagus - Mucosa	Monocytes	ENSG00000100147.9
22_42281429_A_G_b37	22	42281429	265	-0.4231	8.502e-07	-0.3677	2.097e-05	-0.2115	0.01555	4.70177768757251e-06	0.000141839811532032	Esophagus - Mucosa	Monocytes	ENSG00000100197.16
22_42363408_A_G_b37	22	42363408	252	-0.4184	1.973e-06	-0.383	1.47e-05	-0.2576	0.003788	3.09352971874452e-06	4.65888347965921e-05	Esophagus - Mucosa	Monocytes	ENSG00000100197.16
22_42363408_A_G_b37	22	42363408	252	-0.4184	1.973e-06	-0.383	1.47e-05	-0.2576	0.003788	3.09352971874452e-06	4.65888347965921e-05	Esophagus - Mucosa	Monocytes	ENSG00000198951.7
22_42363408_A_G_b37	22	42363408	252	-0.4184	1.973e-06	-0.383	1.47e-05	-0.2576	0.003788	3.09352971874452e-06	4.65888347965921e-05	Esophagus - Mucosa	Monocytes	ENSG00000100147.9
22_42364997_C_T_b37	22	42364997	256	-0.3952	4.671e-06	-0.3796	1.177e-05	-0.2754	0.00148	2.70050414972562e-06	2.23716083678574e-05	Esophagus - Mucosa	Monocytes	ENSG00000198951.7
22_42364997_C_T_b37	22	42364997	256	-0.3952	4.671e-06	-0.3796	1.177e-05	-0.2754	0.00148	2.70050414972562e-06	2.23716083678574e-05	Esophagus - Mucosa	Monocytes	ENSG00000183172.8
22_42364997_C_T_b37	22	42364997	256	-0.3952	4.671e-06	-0.3796	1.177e-05	-0.2754	0.00148	2.70050414972562e-06	2.23716083678574e-05	Esophagus - Mucosa	Monocytes	ENSG00000100197.16
22_42368857_G_A_b37	22	42368857	265	-0.3789	5.534e-06	-0.3621	1.464e-05	-0.2752	0.00108	2.79077889448216e-06	2.10434398670701e-05	Esophagus - Mucosa	Monocytes	ENSG00000100197.16
22_42368857_G_A_b37	22	42368857	265	-0.3789	5.534e-06	-0.3621	1.464e-05	-0.2752	0.00108	2.79077889448216e-06	2.10434398670701e-05	Esophagus - Mucosa	Monocytes	ENSG00000183172.8
22_42368857_G_A_b37	22	42368857	265	-0.3789	5.534e-06	-0.3621	1.464e-05	-0.2752	0.00108	2.79077889448216e-06	2.10434398670701e-05	Esophagus - Mucosa	Monocytes	ENSG00000198951.7
22_42370991_T_C_b37	22	42370991	265	-0.409	7.072e-07	-0.3798	4.42e-06	-0.247	0.003163	1.03950012177868e-06	1.9469217025335e-05	Esophagus - Mucosa	Monocytes	ENSG00000198951.7
22_42370991_T_C_b37	22	42370991	265	-0.409	7.072e-07	-0.3798	4.42e-06	-0.247	0.003163	1.03950012177868e-06	1.9469217025335e-05	Esophagus - Mucosa	Monocytes	ENSG00000183172.8
22_42370991_T_C_b37	22	42370991	265	-0.409	7.072e-07	-0.3798	4.42e-06	-0.247	0.003163	1.03950012177868e-06	1.9469217025335e-05	Esophagus - Mucosa	Monocytes	ENSG00000100197.16
22_42375761_T_G_b37	22	42375761	265	-0.3885	4.054e-06	-0.372	1.057e-05	-0.2661	0.001788	2.62798461015788e-06	2.35538517018342e-05	Esophagus - Mucosa	Monocytes	ENSG00000183172.8
22_42375761_T_G_b37	22	42375761	265	-0.3885	4.054e-06	-0.372	1.057e-05	-0.2661	0.001788	2.62798461015788e-06	2.35538517018342e-05	Esophagus - Mucosa	Monocytes	ENSG00000100197.16
22_42375761_T_G_b37	22	42375761	265	-0.3885	4.054e-06	-0.372	1.057e-05	-0.2661	0.001788	2.62798461015788e-06	2.35538517018342e-05	Esophagus - Mucosa	Monocytes	ENSG00000198951.7
22_42380001_A_C_b37	22	42380001	265	-0.3885	4.054e-06	-0.372	1.057e-05	-0.2661	0.001788	2.62798461015788e-06	2.35538517018342e-05	Esophagus - Mucosa	Monocytes	ENSG00000100197.16
22_42380001_A_C_b37	22	42380001	265	-0.3885	4.054e-06	-0.372	1.057e-05	-0.2661	0.001788	2.62798461015788e-06	2.35538517018342e-05	Esophagus - Mucosa	Monocytes	ENSG00000183172.8
22_42380001_A_C_b37	22	42380001	265	-0.3885	4.054e-06	-0.372	1.057e-05	-0.2661	0.001788	2.62798461015788e-06	2.35538517018342e-05	Esophagus - Mucosa	Monocytes	ENSG00000198951.7
22_42381726_T_C_b37	22	42381726	265	-0.396	3.472e-06	-0.3798	8.892e-06	-0.2682	0.001884	2.31983715643783e-06	2.18265065132293e-05	Esophagus - Mucosa	Monocytes	ENSG00000183172.8
22_42381726_T_C_b37	22	42381726	265	-0.396	3.472e-06	-0.3798	8.892e-06	-0.2682	0.001884	2.31983715643783e-06	2.18265065132293e-05	Esophagus - Mucosa	Monocytes	ENSG00000100197.16
22_42381726_T_C_b37	22	42381726	265	-0.396	3.472e-06	-0.3798	8.892e-06	-0.2682	0.001884	2.31983715643783e-06	2.18265065132293e-05	Esophagus - Mucosa	Monocytes	ENSG00000172346.10
22_42381726_T_C_b37	22	42381726	265	-0.396	3.472e-06	-0.3798	8.892e-06	-0.2682	0.001884	2.31983715643783e-06	2.18265065132293e-05	Esophagus - Mucosa	Monocytes	ENSG00000100147.9
22_42381726_T_C_b37	22	42381726	265	-0.396	3.472e-06	-0.3798	8.892e-06	-0.2682	0.001884	2.31983715643783e-06	2.18265065132293e-05	Esophagus - Mucosa	Monocytes	ENSG00000198951.7
22_42382805_C_T_b37	22	42382805	265	-0.379	6.669e-06	-0.3759	7.987e-06	-0.2773	0.001093	2.32081546761218e-06	1.44569784382529e-05	Esophagus - Mucosa	Monocytes	ENSG00000198951.7
22_42382805_C_T_b37	22	42382805	265	-0.379	6.669e-06	-0.3759	7.987e-06	-0.2773	0.001093	2.32081546761218e-06	1.44569784382529e-05	Esophagus - Mucosa	Monocytes	ENSG00000183172.8
22_42382805_C_T_b37	22	42382805	265	-0.379	6.669e-06	-0.3759	7.987e-06	-0.2773	0.001093	2.32081546761218e-06	1.44569784382529e-05	Esophagus - Mucosa	Monocytes	ENSG00000100197.16
22_42385967_A_G_b37	22	42385967	265	-0.3885	4.054e-06	-0.372	1.057e-05	-0.2661	0.001788	2.62798461015788e-06	2.35538517018342e-05	Esophagus - Mucosa	Monocytes	ENSG00000198951.7
22_42385967_A_G_b37	22	42385967	265	-0.3885	4.054e-06	-0.372	1.057e-05	-0.2661	0.001788	2.62798461015788e-06	2.35538517018342e-05	Esophagus - Mucosa	Monocytes	ENSG00000100197.16
22_42385967_A_G_b37	22	42385967	265	-0.3885	4.054e-06	-0.372	1.057e-05	-0.2661	0.001788	2.62798461015788e-06	2.35538517018342e-05	Esophagus - Mucosa	Monocytes	ENSG00000183172.8
22_42389839_A_G_b37	22	42389839	265	-0.379	6.669e-06	-0.3759	7.987e-06	-0.2773	0.001093	2.32081546761218e-06	1.44569784382529e-05	Esophagus - Mucosa	Monocytes	ENSG00000198951.7
22_42389839_A_G_b37	22	42389839	265	-0.379	6.669e-06	-0.3759	7.987e-06	-0.2773	0.001093	2.32081546761218e-06	1.44569784382529e-05	Esophagus - Mucosa	Monocytes	ENSG00000100197.16
22_42389839_A_G_b37	22	42389839	265	-0.379	6.669e-06	-0.3759	7.987e-06	-0.2773	0.001093	2.32081546761218e-06	1.44569784382529e-05	Esophagus - Mucosa	Monocytes	ENSG00000183172.8
22_42390093_C_T_b37	22	42390093	265	-0.3839	4.989e-06	-0.3698	1.122e-05	-0.2712	0.001404	2.65841371892812e-06	2.09943663155134e-05	Esophagus - Mucosa	Monocytes	ENSG00000198951.7
22_42390093_C_T_b37	22	42390093	265	-0.3839	4.989e-06	-0.3698	1.122e-05	-0.2712	0.001404	2.65841371892812e-06	2.09943663155134e-05	Esophagus - Mucosa	Monocytes	ENSG00000100197.16
22_42390093_C_T_b37	22	42390093	265	-0.3839	4.989e-06	-0.3698	1.122e-05	-0.2712	0.001404	2.65841371892812e-06	2.09943663155134e-05	Esophagus - Mucosa	Monocytes	ENSG00000183172.8
22_42395242_C_G_b37	22	42395242	263	-0.3734	9.446e-06	-0.3695	1.16e-05	-0.2746	0.001215	3.37440954458625e-06	1.95689810462518e-05	Esophagus - Mucosa	Monocytes	ENSG00000183172.8
22_42395242_C_G_b37	22	42395242	263	-0.3734	9.446e-06	-0.3695	1.16e-05	-0.2746	0.001215	3.37440954458625e-06	1.95689810462518e-05	Esophagus - Mucosa	Monocytes	ENSG00000198951.7
22_42395242_C_G_b37	22	42395242	263	-0.3734	9.446e-06	-0.3695	1.16e-05	-0.2746	0.001215	3.37440954458625e-06	1.95689810462518e-05	Esophagus - Mucosa	Monocytes	ENSG00000100197.16
22_42395960_C_T_b37	22	42395960	265	-0.3839	4.989e-06	-0.3698	1.122e-05	-0.2712	0.001404	2.65841371892812e-06	2.09943663155134e-05	Esophagus - Mucosa	Monocytes	ENSG00000198951.7
22_42395960_C_T_b37	22	42395960	265	-0.3839	4.989e-06	-0.3698	1.122e-05	-0.2712	0.001404	2.65841371892812e-06	2.09943663155134e-05	Esophagus - Mucosa	Monocytes	ENSG00000183172.8
22_42395960_C_T_b37	22	42395960	265	-0.3839	4.989e-06	-0.3698	1.122e-05	-0.2712	0.001404	2.65841371892812e-06	2.09943663155134e-05	Esophagus - Mucosa	Monocytes	ENSG00000100197.16
22_42396150_G_A_b37	22	42396150	265	-0.3839	4.989e-06	-0.3698	1.122e-05	-0.2712	0.001404	2.65841371892812e-06	2.09943663155134e-05	Esophagus - Mucosa	Monocytes	ENSG00000183172.8
22_42396150_G_A_b37	22	42396150	265	-0.3839	4.989e-06	-0.3698	1.122e-05	-0.2712	0.001404	2.65841371892812e-06	2.09943663155134e-05	Esophagus - Mucosa	Monocytes	ENSG00000100197.16
22_42396150_G_A_b37	22	42396150	265	-0.3839	4.989e-06	-0.3698	1.122e-05	-0.2712	0.001404	2.65841371892812e-06	2.09943663155134e-05	Esophagus - Mucosa	Monocytes	ENSG00000198951.7
22_42396568_C_A_b37	22	42396568	265	-0.3839	4.989e-06	-0.3698	1.122e-05	-0.2712	0.001404	2.65841371892812e-06	2.09943663155134e-05	Esophagus - Mucosa	Monocytes	ENSG00000198951.7
22_42396568_C_A_b37	22	42396568	265	-0.3839	4.989e-06	-0.3698	1.122e-05	-0.2712	0.001404	2.65841371892812e-06	2.09943663155134e-05	Esophagus - Mucosa	Monocytes	ENSG00000100197.16
22_42396568_C_A_b37	22	42396568	265	-0.3839	4.989e-06	-0.3698	1.122e-05	-0.2712	0.001404	2.65841371892812e-06	2.09943663155134e-05	Esophagus - Mucosa	Monocytes	ENSG00000183172.8
22_42397042_G_T_b37	22	42397042	265	-0.3839	4.989e-06	-0.3698	1.122e-05	-0.2712	0.001404	2.65841371892812e-06	2.09943663155134e-05	Esophagus - Mucosa	Monocytes	ENSG00000183172.8
22_42397042_G_T_b37	22	42397042	265	-0.3839	4.989e-06	-0.3698	1.122e-05	-0.2712	0.001404	2.65841371892812e-06	2.09943663155134e-05	Esophagus - Mucosa	Monocytes	ENSG00000100197.16
22_42397042_G_T_b37	22	42397042	265	-0.3839	4.989e-06	-0.3698	1.122e-05	-0.2712	0.001404	2.65841371892812e-06	2.09943663155134e-05	Esophagus - Mucosa	Monocytes	ENSG00000198951.7
22_42398849_CTACTT_C_b37	22	42398849	259	-0.4004	2.83e-06	-0.3854	6.95e-06	-0.2819	0.001141	1.50713449231741e-06	1.36047319236811e-05	Esophagus - Mucosa	Monocytes	ENSG00000183172.8
22_42398849_CTACTT_C_b37	22	42398849	259	-0.4004	2.83e-06	-0.3854	6.95e-06	-0.2819	0.001141	1.50713449231741e-06	1.36047319236811e-05	Esophagus - Mucosa	Monocytes	ENSG00000198951.7
22_42398849_CTACTT_C_b37	22	42398849	259	-0.4004	2.83e-06	-0.3854	6.95e-06	-0.2819	0.001141	1.50713449231741e-06	1.36047319236811e-05	Esophagus - Mucosa	Monocytes	ENSG00000100197.16
22_42399325_G_A_b37	22	42399325	265	-0.3839	4.989e-06	-0.3698	1.122e-05	-0.2712	0.001404	2.65841371892812e-06	2.09943663155134e-05	Esophagus - Mucosa	Monocytes	ENSG00000183172.8
22_42399325_G_A_b37	22	42399325	265	-0.3839	4.989e-06	-0.3698	1.122e-05	-0.2712	0.001404	2.65841371892812e-06	2.09943663155134e-05	Esophagus - Mucosa	Monocytes	ENSG00000100197.16
22_42399325_G_A_b37	22	42399325	265	-0.3839	4.989e-06	-0.3698	1.122e-05	-0.2712	0.001404	2.65841371892812e-06	2.09943663155134e-05	Esophagus - Mucosa	Monocytes	ENSG00000198951.7
22_42399396_C_G_b37	22	42399396	265	-0.3839	4.989e-06	-0.3698	1.122e-05	-0.2712	0.001404	2.65841371892812e-06	2.09943663155134e-05	Esophagus - Mucosa	Monocytes	ENSG00000100197.16
22_42399396_C_G_b37	22	42399396	265	-0.3839	4.989e-06	-0.3698	1.122e-05	-0.2712	0.001404	2.65841371892812e-06	2.09943663155134e-05	Esophagus - Mucosa	Monocytes	ENSG00000198951.7
22_42399396_C_G_b37	22	42399396	265	-0.3839	4.989e-06	-0.3698	1.122e-05	-0.2712	0.001404	2.65841371892812e-06	2.09943663155134e-05	Esophagus - Mucosa	Monocytes	ENSG00000183172.8
22_42399686_T_C_b37	22	42399686	265	-0.3839	4.989e-06	-0.3698	1.122e-05	-0.2712	0.001404	2.65841371892812e-06	2.09943663155134e-05	Esophagus - Mucosa	Monocytes	ENSG00000183172.8
22_42399686_T_C_b37	22	42399686	265	-0.3839	4.989e-06	-0.3698	1.122e-05	-0.2712	0.001404	2.65841371892812e-06	2.09943663155134e-05	Esophagus - Mucosa	Monocytes	ENSG00000198951.7
22_42399686_T_C_b37	22	42399686	265	-0.3839	4.989e-06	-0.3698	1.122e-05	-0.2712	0.001404	2.65841371892812e-06	2.09943663155134e-05	Esophagus - Mucosa	Monocytes	ENSG00000100197.16
22_42400416_A_G_b37	22	42400416	265	-0.3839	4.989e-06	-0.3698	1.122e-05	-0.2712	0.001404	2.65841371892812e-06	2.09943663155134e-05	Esophagus - Mucosa	Monocytes	ENSG00000183172.8
22_42400416_A_G_b37	22	42400416	265	-0.3839	4.989e-06	-0.3698	1.122e-05	-0.2712	0.001404	2.65841371892812e-06	2.09943663155134e-05	Esophagus - Mucosa	Monocytes	ENSG00000198951.7
22_42400416_A_G_b37	22	42400416	265	-0.3839	4.989e-06	-0.3698	1.122e-05	-0.2712	0.001404	2.65841371892812e-06	2.09943663155134e-05	Esophagus - Mucosa	Monocytes	ENSG00000100197.16
22_42401749_G_T_b37	22	42401749	265	-0.3839	4.989e-06	-0.3698	1.122e-05	-0.2712	0.001404	2.65841371892812e-06	2.09943663155134e-05	Esophagus - Mucosa	Monocytes	ENSG00000183172.8
22_42401749_G_T_b37	22	42401749	265	-0.3839	4.989e-06	-0.3698	1.122e-05	-0.2712	0.001404	2.65841371892812e-06	2.09943663155134e-05	Esophagus - Mucosa	Monocytes	ENSG00000198951.7
22_42401749_G_T_b37	22	42401749	265	-0.3839	4.989e-06	-0.3698	1.122e-05	-0.2712	0.001404	2.65841371892812e-06	2.09943663155134e-05	Esophagus - Mucosa	Monocytes	ENSG00000100197.16
22_42401841_G_A_b37	22	42401841	265	-0.3839	4.989e-06	-0.3698	1.122e-05	-0.2712	0.001404	2.65841371892812e-06	2.09943663155134e-05	Esophagus - Mucosa	Monocytes	ENSG00000100197.16
22_42401841_G_A_b37	22	42401841	265	-0.3839	4.989e-06	-0.3698	1.122e-05	-0.2712	0.001404	2.65841371892812e-06	2.09943663155134e-05	Esophagus - Mucosa	Monocytes	ENSG00000183172.8
22_42401841_G_A_b37	22	42401841	265	-0.3839	4.989e-06	-0.3698	1.122e-05	-0.2712	0.001404	2.65841371892812e-06	2.09943663155134e-05	Esophagus - Mucosa	Monocytes	ENSG00000198951.7
22_42402386_G_A_b37	22	42402386	263	-0.41	1.49e-06	-0.3984	2.896e-06	-0.2858	0.0009027	6.81365751142984e-07	6.74167040450863e-06	Esophagus - Mucosa	Monocytes	ENSG00000100197.16
22_42402386_G_A_b37	22	42402386	263	-0.41	1.49e-06	-0.3984	2.896e-06	-0.2858	0.0009027	6.81365751142984e-07	6.74167040450863e-06	Esophagus - Mucosa	Monocytes	ENSG00000183172.8
22_42402386_G_A_b37	22	42402386	263	-0.41	1.49e-06	-0.3984	2.896e-06	-0.2858	0.0009027	6.81365751142984e-07	6.74167040450863e-06	Esophagus - Mucosa	Monocytes	ENSG00000198951.7
22_42402480_G_A_b37	22	42402480	261	-0.395	3.091e-06	-0.387	5.164e-06	-0.282	0.001027	1.30722446904542e-06	1.05484611919236e-05	Esophagus - Mucosa	Monocytes	ENSG00000100197.16
22_42402480_G_A_b37	22	42402480	261	-0.395	3.091e-06	-0.387	5.164e-06	-0.282	0.001027	1.30722446904542e-06	1.05484611919236e-05	Esophagus - Mucosa	Monocytes	ENSG00000198951.7
22_42402480_G_A_b37	22	42402480	261	-0.395	3.091e-06	-0.387	5.164e-06	-0.282	0.001027	1.30722446904542e-06	1.05484611919236e-05	Esophagus - Mucosa	Monocytes	ENSG00000183172.8
22_42403853_CT_C_b37	22	42403853	265	-0.3839	4.989e-06	-0.3698	1.122e-05	-0.2712	0.001404	2.65841371892812e-06	2.09943663155134e-05	Esophagus - Mucosa	Monocytes	ENSG00000198951.7
22_42403853_CT_C_b37	22	42403853	265	-0.3839	4.989e-06	-0.3698	1.122e-05	-0.2712	0.001404	2.65841371892812e-06	2.09943663155134e-05	Esophagus - Mucosa	Monocytes	ENSG00000183172.8
22_42403853_CT_C_b37	22	42403853	265	-0.3839	4.989e-06	-0.3698	1.122e-05	-0.2712	0.001404	2.65841371892812e-06	2.09943663155134e-05	Esophagus - Mucosa	Monocytes	ENSG00000100197.16
22_42405322_A_G_b37	22	42405322	263	-0.3871	5.094e-06	-0.3697	1.366e-05	-0.2602	0.002327	3.68686174604933e-06	3.27074469145502e-05	Esophagus - Mucosa	Monocytes	ENSG00000183172.8
22_42405322_A_G_b37	22	42405322	263	-0.3871	5.094e-06	-0.3697	1.366e-05	-0.2602	0.002327	3.68686174604933e-06	3.27074469145502e-05	Esophagus - Mucosa	Monocytes	ENSG00000100197.16
22_42405322_A_G_b37	22	42405322	263	-0.3871	5.094e-06	-0.3697	1.366e-05	-0.2602	0.002327	3.68686174604933e-06	3.27074469145502e-05	Esophagus - Mucosa	Monocytes	ENSG00000198951.7
22_42405659_A_G_b37	22	42405659	264	-0.3768	8.205e-06	-0.3761	8.671e-06	-0.2789	0.001074	2.62477085459872e-06	1.50599653870478e-05	Esophagus - Mucosa	Monocytes	ENSG00000198951.7
22_42405659_A_G_b37	22	42405659	264	-0.3768	8.205e-06	-0.3761	8.671e-06	-0.2789	0.001074	2.62477085459872e-06	1.50599653870478e-05	Esophagus - Mucosa	Monocytes	ENSG00000183172.8
22_42405659_A_G_b37	22	42405659	264	-0.3768	8.205e-06	-0.3761	8.671e-06	-0.2789	0.001074	2.62477085459872e-06	1.50599653870478e-05	Esophagus - Mucosa	Monocytes	ENSG00000100197.16
22_42405922_T_C_b37	22	42405922	265	-0.3839	4.989e-06	-0.3698	1.122e-05	-0.2712	0.001404	2.65841371892812e-06	2.09943663155134e-05	Esophagus - Mucosa	Monocytes	ENSG00000198951.7
22_42405922_T_C_b37	22	42405922	265	-0.3839	4.989e-06	-0.3698	1.122e-05	-0.2712	0.001404	2.65841371892812e-06	2.09943663155134e-05	Esophagus - Mucosa	Monocytes	ENSG00000100197.16
22_42405922_T_C_b37	22	42405922	265	-0.3839	4.989e-06	-0.3698	1.122e-05	-0.2712	0.001404	2.65841371892812e-06	2.09943663155134e-05	Esophagus - Mucosa	Monocytes	ENSG00000183172.8
22_42406371_C_A_b37	22	42406371	265	-0.3839	4.989e-06	-0.3698	1.122e-05	-0.2712	0.001404	2.65841371892812e-06	2.09943663155134e-05	Esophagus - Mucosa	Monocytes	ENSG00000100197.16
22_42406371_C_A_b37	22	42406371	265	-0.3839	4.989e-06	-0.3698	1.122e-05	-0.2712	0.001404	2.65841371892812e-06	2.09943663155134e-05	Esophagus - Mucosa	Monocytes	ENSG00000198951.7
22_42406371_C_A_b37	22	42406371	265	-0.3839	4.989e-06	-0.3698	1.122e-05	-0.2712	0.001404	2.65841371892812e-06	2.09943663155134e-05	Esophagus - Mucosa	Monocytes	ENSG00000183172.8
22_42406820_G_A_b37	22	42406820	263	-0.3948	2.788e-06	-0.3753	9.357e-06	-0.264	0.001955	2.18582241067702e-06	2.30737388972917e-05	Esophagus - Mucosa	Monocytes	ENSG00000198951.7
22_42406820_G_A_b37	22	42406820	263	-0.3948	2.788e-06	-0.3753	9.357e-06	-0.264	0.001955	2.18582241067702e-06	2.30737388972917e-05	Esophagus - Mucosa	Monocytes	ENSG00000100197.16
22_42406820_G_A_b37	22	42406820	263	-0.3948	2.788e-06	-0.3753	9.357e-06	-0.264	0.001955	2.18582241067702e-06	2.30737388972917e-05	Esophagus - Mucosa	Monocytes	ENSG00000183172.8
22_42406885_G_A_b37	22	42406885	265	-0.3839	4.989e-06	-0.3698	1.122e-05	-0.2712	0.001404	2.65841371892812e-06	2.09943663155134e-05	Esophagus - Mucosa	Monocytes	ENSG00000183172.8
22_42406885_G_A_b37	22	42406885	265	-0.3839	4.989e-06	-0.3698	1.122e-05	-0.2712	0.001404	2.65841371892812e-06	2.09943663155134e-05	Esophagus - Mucosa	Monocytes	ENSG00000100197.16
22_42406885_G_A_b37	22	42406885	265	-0.3839	4.989e-06	-0.3698	1.122e-05	-0.2712	0.001404	2.65841371892812e-06	2.09943663155134e-05	Esophagus - Mucosa	Monocytes	ENSG00000198951.7
22_42407689_T_C_b37	22	42407689	264	-0.3857	5.179e-06	-0.3698	1.278e-05	-0.2717	0.001481	2.93796683113303e-06	2.35759039935673e-05	Esophagus - Mucosa	Monocytes	ENSG00000100197.16
22_42407689_T_C_b37	22	42407689	264	-0.3857	5.179e-06	-0.3698	1.278e-05	-0.2717	0.001481	2.93796683113303e-06	2.35759039935673e-05	Esophagus - Mucosa	Monocytes	ENSG00000183172.8
22_42407689_T_C_b37	22	42407689	264	-0.3857	5.179e-06	-0.3698	1.278e-05	-0.2717	0.001481	2.93796683113303e-06	2.35759039935673e-05	Esophagus - Mucosa	Monocytes	ENSG00000198951.7
22_42408079_T_C_b37	22	42408079	265	-0.379	6.669e-06	-0.3759	7.987e-06	-0.2773	0.001093	2.32081546761218e-06	1.44569784382529e-05	Esophagus - Mucosa	Monocytes	ENSG00000183172.8
22_42408079_T_C_b37	22	42408079	265	-0.379	6.669e-06	-0.3759	7.987e-06	-0.2773	0.001093	2.32081546761218e-06	1.44569784382529e-05	Esophagus - Mucosa	Monocytes	ENSG00000198951.7
22_42408079_T_C_b37	22	42408079	265	-0.379	6.669e-06	-0.3759	7.987e-06	-0.2773	0.001093	2.32081546761218e-06	1.44569784382529e-05	Esophagus - Mucosa	Monocytes	ENSG00000100197.16
22_42409456_G_A_b37	22	42409456	265	-0.3839	4.989e-06	-0.3698	1.122e-05	-0.2712	0.001404	2.65841371892812e-06	2.09943663155134e-05	Esophagus - Mucosa	Monocytes	ENSG00000198951.7
22_42409456_G_A_b37	22	42409456	265	-0.3839	4.989e-06	-0.3698	1.122e-05	-0.2712	0.001404	2.65841371892812e-06	2.09943663155134e-05	Esophagus - Mucosa	Monocytes	ENSG00000100197.16
22_42409456_G_A_b37	22	42409456	265	-0.3839	4.989e-06	-0.3698	1.122e-05	-0.2712	0.001404	2.65841371892812e-06	2.09943663155134e-05	Esophagus - Mucosa	Monocytes	ENSG00000183172.8
22_42413978_C_A_b37	22	42413978	262	-0.4171	1.313e-06	-0.4079	2.315e-06	-0.2925	0.0008027	5.51071927165878e-07	5.43129601594684e-06	Esophagus - Mucosa	Monocytes	ENSG00000198951.7
22_42413978_C_A_b37	22	42413978	262	-0.4171	1.313e-06	-0.4079	2.315e-06	-0.2925	0.0008027	5.51071927165878e-07	5.43129601594684e-06	Esophagus - Mucosa	Monocytes	ENSG00000172346.10
22_42413978_C_A_b37	22	42413978	262	-0.4171	1.313e-06	-0.4079	2.315e-06	-0.2925	0.0008027	5.51071927165878e-07	5.43129601594684e-06	Esophagus - Mucosa	Monocytes	ENSG00000183172.8
22_42413978_C_A_b37	22	42413978	262	-0.4171	1.313e-06	-0.4079	2.315e-06	-0.2925	0.0008027	5.51071927165878e-07	5.43129601594684e-06	Esophagus - Mucosa	Monocytes	ENSG00000100197.16
22_42416056_A_G_b37	22	42416056	265	-0.3968	2.255e-06	-0.3848	4.65e-06	-0.2718	0.001364	1.22886378553394e-06	1.18125810083142e-05	Esophagus - Mucosa	Monocytes	ENSG00000198951.7
22_42416056_A_G_b37	22	42416056	265	-0.3968	2.255e-06	-0.3848	4.65e-06	-0.2718	0.001364	1.22886378553394e-06	1.18125810083142e-05	Esophagus - Mucosa	Monocytes	ENSG00000100197.16
22_42416056_A_G_b37	22	42416056	265	-0.3968	2.255e-06	-0.3848	4.65e-06	-0.2718	0.001364	1.22886378553394e-06	1.18125810083142e-05	Esophagus - Mucosa	Monocytes	ENSG00000183172.8
22_42416303_C_T_b37	22	42416303	265	-0.3831	4.431e-06	-0.3765	6.553e-06	-0.2818	0.0008231	1.55073138496431e-06	1.06617858804546e-05	Esophagus - Mucosa	Monocytes	ENSG00000183172.8
22_42416303_C_T_b37	22	42416303	265	-0.3831	4.431e-06	-0.3765	6.553e-06	-0.2818	0.0008231	1.55073138496431e-06	1.06617858804546e-05	Esophagus - Mucosa	Monocytes	ENSG00000100197.16
22_42416303_C_T_b37	22	42416303	265	-0.3831	4.431e-06	-0.3765	6.553e-06	-0.2818	0.0008231	1.55073138496431e-06	1.06617858804546e-05	Esophagus - Mucosa	Monocytes	ENSG00000198951.7
22_42417687_T_A_b37	22	42417687	265	-0.3831	4.431e-06	-0.3765	6.553e-06	-0.2818	0.0008231	1.55073138496431e-06	1.06617858804546e-05	Esophagus - Mucosa	Monocytes	ENSG00000183172.8
22_42417687_T_A_b37	22	42417687	265	-0.3831	4.431e-06	-0.3765	6.553e-06	-0.2818	0.0008231	1.55073138496431e-06	1.06617858804546e-05	Esophagus - Mucosa	Monocytes	ENSG00000100197.16
22_42417687_T_A_b37	22	42417687	265	-0.3831	4.431e-06	-0.3765	6.553e-06	-0.2818	0.0008231	1.55073138496431e-06	1.06617858804546e-05	Esophagus - Mucosa	Monocytes	ENSG00000198951.7
22_42423645_A_T_b37	22	42423645	259	-0.3814	5.532e-06	-0.3679	1.224e-05	-0.2821	0.0008505	2.30940924020596e-06	1.61588150867077e-05	Esophagus - Mucosa	Monocytes	ENSG00000100197.16
22_42423645_A_T_b37	22	42423645	259	-0.3814	5.532e-06	-0.3679	1.224e-05	-0.2821	0.0008505	2.30940924020596e-06	1.61588150867077e-05	Esophagus - Mucosa	Monocytes	ENSG00000183172.8
22_42423645_A_T_b37	22	42423645	259	-0.3814	5.532e-06	-0.3679	1.224e-05	-0.2821	0.0008505	2.30940924020596e-06	1.61588150867077e-05	Esophagus - Mucosa	Monocytes	ENSG00000198951.7
22_42423645_A_T_b37	22	42423645	259	-0.3814	5.532e-06	-0.3679	1.224e-05	-0.2821	0.0008505	2.30940924020596e-06	1.61588150867077e-05	Esophagus - Mucosa	Monocytes	ENSG00000227370.1
22_42427949_C_T_b37	22	42427949	247	-0.3587	2.563e-05	-0.3629	2.203e-05	-0.2859	0.0007828	5.80519516977774e-06	2.22297579563433e-05	Esophagus - Mucosa	Monocytes	ENSG00000227370.1
22_42427949_C_T_b37	22	42427949	247	-0.3587	2.563e-05	-0.3629	2.203e-05	-0.2859	0.0007828	5.80519516977774e-06	2.22297579563433e-05	Esophagus - Mucosa	Monocytes	ENSG00000198951.7
22_42427949_C_T_b37	22	42427949	247	-0.3587	2.563e-05	-0.3629	2.203e-05	-0.2859	0.0007828	5.80519516977774e-06	2.22297579563433e-05	Esophagus - Mucosa	Monocytes	ENSG00000100197.16
22_42427949_C_T_b37	22	42427949	247	-0.3587	2.563e-05	-0.3629	2.203e-05	-0.2859	0.0007828	5.80519516977774e-06	2.22297579563433e-05	Esophagus - Mucosa	Monocytes	ENSG00000183172.8
22_42428727_A_T_b37	22	42428727	259	-0.3814	5.532e-06	-0.3679	1.224e-05	-0.2821	0.0008505	2.30940924020596e-06	1.61588150867077e-05	Esophagus - Mucosa	Monocytes	ENSG00000183172.8
22_42428727_A_T_b37	22	42428727	259	-0.3814	5.532e-06	-0.3679	1.224e-05	-0.2821	0.0008505	2.30940924020596e-06	1.61588150867077e-05	Esophagus - Mucosa	Monocytes	ENSG00000227370.1
22_42428727_A_T_b37	22	42428727	259	-0.3814	5.532e-06	-0.3679	1.224e-05	-0.2821	0.0008505	2.30940924020596e-06	1.61588150867077e-05	Esophagus - Mucosa	Monocytes	ENSG00000100197.16
22_42428727_A_T_b37	22	42428727	259	-0.3814	5.532e-06	-0.3679	1.224e-05	-0.2821	0.0008505	2.30940924020596e-06	1.61588150867077e-05	Esophagus - Mucosa	Monocytes	ENSG00000198951.7
22_42431246_G_T_b37	22	42431246	254	-0.4255	1.117e-06	-0.4103	3.012e-06	-0.3024	0.0006239	5.14701004831783e-07	5.46996997065172e-06	Esophagus - Mucosa	Monocytes	ENSG00000198951.7
22_42431246_G_T_b37	22	42431246	254	-0.4255	1.117e-06	-0.4103	3.012e-06	-0.3024	0.0006239	5.14701004831783e-07	5.46996997065172e-06	Esophagus - Mucosa	Monocytes	ENSG00000100197.16
22_42431429_G_A_b37	22	42431429	259	-0.3814	5.532e-06	-0.3679	1.224e-05	-0.2821	0.0008505	2.30940924020596e-06	1.61588150867077e-05	Esophagus - Mucosa	Monocytes	ENSG00000183172.8
22_42431429_G_A_b37	22	42431429	259	-0.3814	5.532e-06	-0.3679	1.224e-05	-0.2821	0.0008505	2.30940924020596e-06	1.61588150867077e-05	Esophagus - Mucosa	Monocytes	ENSG00000227370.1
22_42431429_G_A_b37	22	42431429	259	-0.3814	5.532e-06	-0.3679	1.224e-05	-0.2821	0.0008505	2.30940924020596e-06	1.61588150867077e-05	Esophagus - Mucosa	Monocytes	ENSG00000100197.16
22_42431429_G_A_b37	22	42431429	259	-0.3814	5.532e-06	-0.3679	1.224e-05	-0.2821	0.0008505	2.30940924020596e-06	1.61588150867077e-05	Esophagus - Mucosa	Monocytes	ENSG00000198951.7
22_42435868_C_T_b37	22	42435868	259	-0.367	1.345e-05	-0.3525	3.027e-05	-0.2713	0.001393	6.49736266753973e-06	3.90926497420487e-05	Esophagus - Mucosa	Monocytes	ENSG00000100197.16
22_42435868_C_T_b37	22	42435868	259	-0.367	1.345e-05	-0.3525	3.027e-05	-0.2713	0.001393	6.49736266753973e-06	3.90926497420487e-05	Esophagus - Mucosa	Monocytes	ENSG00000198951.7
22_42435868_C_T_b37	22	42435868	259	-0.367	1.345e-05	-0.3525	3.027e-05	-0.2713	0.001393	6.49736266753973e-06	3.90926497420487e-05	Esophagus - Mucosa	Monocytes	ENSG00000183172.8
22_42442235_C_T_b37	22	42442235	251	-0.3604	2.773e-05	-0.3559	3.91e-05	-0.279	0.001301	9.80467144528606e-06	4.40056681089896e-05	Esophagus - Mucosa	Monocytes	ENSG00000227370.1
22_42442235_C_T_b37	22	42442235	251	-0.3604	2.773e-05	-0.3559	3.91e-05	-0.279	0.001301	9.80467144528606e-06	4.40056681089896e-05	Esophagus - Mucosa	Monocytes	ENSG00000100197.16
22_42442235_C_T_b37	22	42442235	251	-0.3604	2.773e-05	-0.3559	3.91e-05	-0.279	0.001301	9.80467144528606e-06	4.40056681089896e-05	Esophagus - Mucosa	Monocytes	ENSG00000198951.7
22_42442235_C_T_b37	22	42442235	251	-0.3604	2.773e-05	-0.3559	3.91e-05	-0.279	0.001301	9.80467144528606e-06	4.40056681089896e-05	Esophagus - Mucosa	Monocytes	ENSG00000183172.8
22_42443908_A_G_b37	22	42443908	244	-0.3993	7.137e-06	-0.3955	1.01e-05	-0.296	0.001099	2.66801987251144e-06	1.68275885075647e-05	Esophagus - Mucosa	Monocytes	ENSG00000100147.9
22_42443908_A_G_b37	22	42443908	244	-0.3993	7.137e-06	-0.3955	1.01e-05	-0.296	0.001099	2.66801987251144e-06	1.68275885075647e-05	Esophagus - Mucosa	Monocytes	ENSG00000100197.16
22_42443908_A_G_b37	22	42443908	244	-0.3993	7.137e-06	-0.3955	1.01e-05	-0.296	0.001099	2.66801987251144e-06	1.68275885075647e-05	Esophagus - Mucosa	Monocytes	ENSG00000198951.7
22_42447341_G_T_b37	22	42447341	258	-0.4066	2.899e-06	-0.3857	9.379e-06	-0.2893	0.001043	1.67567814352649e-06	1.55357476581909e-05	Esophagus - Mucosa	Monocytes	ENSG00000100197.16
22_42447341_G_T_b37	22	42447341	258	-0.4066	2.899e-06	-0.3857	9.379e-06	-0.2893	0.001043	1.67567814352649e-06	1.55357476581909e-05	Esophagus - Mucosa	Monocytes	ENSG00000198951.7
22_42454950_A_G_b37	22	42454950	265	-0.3942	2.868e-06	-0.3779	7.515e-06	-0.291	0.0006226	1.19385506126004e-06	9.74453146392674e-06	Esophagus - Mucosa	Monocytes	ENSG00000100197.16
22_42454950_A_G_b37	22	42454950	265	-0.3942	2.868e-06	-0.3779	7.515e-06	-0.291	0.0006226	1.19385506126004e-06	9.74453146392674e-06	Esophagus - Mucosa	Monocytes	ENSG00000183172.8
22_42454950_A_G_b37	22	42454950	265	-0.3942	2.868e-06	-0.3779	7.515e-06	-0.291	0.0006226	1.19385506126004e-06	9.74453146392674e-06	Esophagus - Mucosa	Monocytes	ENSG00000227370.1
22_42454950_A_G_b37	22	42454950	265	-0.3942	2.868e-06	-0.3779	7.515e-06	-0.291	0.0006226	1.19385506126004e-06	9.74453146392674e-06	Esophagus - Mucosa	Monocytes	ENSG00000198951.7
22_42457912_T_A_b37	22	42457912	258	-0.3722	1.652e-05	-0.3657	2.445e-05	-0.289	0.000909	5.33838139364035e-06	2.60931532026692e-05	Esophagus - Mucosa	Monocytes	ENSG00000198951.7
22_42457912_T_A_b37	22	42457912	258	-0.3722	1.652e-05	-0.3657	2.445e-05	-0.289	0.000909	5.33838139364035e-06	2.60931532026692e-05	Esophagus - Mucosa	Monocytes	ENSG00000100197.16
22_42457912_T_A_b37	22	42457912	258	-0.3722	1.652e-05	-0.3657	2.445e-05	-0.289	0.000909	5.33838139364035e-06	2.60931532026692e-05	Esophagus - Mucosa	Monocytes	ENSG00000183172.8
22_42457912_T_A_b37	22	42457912	258	-0.3722	1.652e-05	-0.3657	2.445e-05	-0.289	0.000909	5.33838139364035e-06	2.60931532026692e-05	Esophagus - Mucosa	Monocytes	ENSG00000227370.1
22_42465788_G_A_b37	22	42465788	265	-0.4441	1.139e-07	-0.3981	2.266e-06	-0.261	0.002201	2.84348462302882e-07	1.0146413423286e-05	Esophagus - Mucosa	Monocytes	ENSG00000183172.8
22_42465788_G_A_b37	22	42465788	265	-0.4441	1.139e-07	-0.3981	2.266e-06	-0.261	0.002201	2.84348462302882e-07	1.0146413423286e-05	Esophagus - Mucosa	Monocytes	ENSG00000100197.16
22_42465788_G_A_b37	22	42465788	265	-0.4441	1.139e-07	-0.3981	2.266e-06	-0.261	0.002201	2.84348462302882e-07	1.0146413423286e-05	Esophagus - Mucosa	Monocytes	ENSG00000227370.1
22_42465788_G_A_b37	22	42465788	265	-0.4441	1.139e-07	-0.3981	2.266e-06	-0.261	0.002201	2.84348462302882e-07	1.0146413423286e-05	Esophagus - Mucosa	Monocytes	ENSG00000100147.9
22_42465788_G_A_b37	22	42465788	265	-0.4441	1.139e-07	-0.3981	2.266e-06	-0.261	0.002201	2.84348462302882e-07	1.0146413423286e-05	Esophagus - Mucosa	Monocytes	ENSG00000198951.7
22_42466905_C_T_b37	22	42466905	265	-0.4211	4.65e-07	-0.3723	9.353e-06	-0.2761	0.001119	7.53779755005896e-07	1.62135969165138e-05	Esophagus - Mucosa	Monocytes	ENSG00000198951.7
22_42466905_C_T_b37	22	42466905	265	-0.4211	4.65e-07	-0.3723	9.353e-06	-0.2761	0.001119	7.53779755005896e-07	1.62135969165138e-05	Esophagus - Mucosa	Monocytes	ENSG00000183172.8
22_42466905_C_T_b37	22	42466905	265	-0.4211	4.65e-07	-0.3723	9.353e-06	-0.2761	0.001119	7.53779755005896e-07	1.62135969165138e-05	Esophagus - Mucosa	Monocytes	ENSG00000227370.1
22_42466905_C_T_b37	22	42466905	265	-0.4211	4.65e-07	-0.3723	9.353e-06	-0.2761	0.001119	7.53779755005896e-07	1.62135969165138e-05	Esophagus - Mucosa	Monocytes	ENSG00000100147.9
22_42466905_C_T_b37	22	42466905	265	-0.4211	4.65e-07	-0.3723	9.353e-06	-0.2761	0.001119	7.53779755005896e-07	1.62135969165138e-05	Esophagus - Mucosa	Monocytes	ENSG00000100197.16
22_42473603_C_T_b37	22	42473603	264	-0.426	3.746e-07	-0.3733	9.631e-06	-0.2706	0.001437	7.75710218531313e-07	1.93451607255975e-05	Esophagus - Mucosa	Monocytes	ENSG00000183172.8
22_42473603_C_T_b37	22	42473603	264	-0.426	3.746e-07	-0.3733	9.631e-06	-0.2706	0.001437	7.75710218531313e-07	1.93451607255975e-05	Esophagus - Mucosa	Monocytes	ENSG00000100147.9
22_42473603_C_T_b37	22	42473603	264	-0.426	3.746e-07	-0.3733	9.631e-06	-0.2706	0.001437	7.75710218531313e-07	1.93451607255975e-05	Esophagus - Mucosa	Monocytes	ENSG00000227370.1
22_42473603_C_T_b37	22	42473603	264	-0.426	3.746e-07	-0.3733	9.631e-06	-0.2706	0.001437	7.75710218531313e-07	1.93451607255975e-05	Esophagus - Mucosa	Monocytes	ENSG00000198951.7
22_42473603_C_T_b37	22	42473603	264	-0.426	3.746e-07	-0.3733	9.631e-06	-0.2706	0.001437	7.75710218531313e-07	1.93451607255975e-05	Esophagus - Mucosa	Monocytes	ENSG00000100197.16
22_42481400_G_C_b37	22	42481400	264	-0.4215	6.265e-07	-0.3864	5.396e-06	-0.25	0.003535	1.13276094218785e-06	2.36919323021095e-05	Esophagus - Mucosa	Monocytes	ENSG00000183172.8
22_42481400_G_C_b37	22	42481400	264	-0.4215	6.265e-07	-0.3864	5.396e-06	-0.25	0.003535	1.13276094218785e-06	2.36919323021095e-05	Esophagus - Mucosa	Monocytes	ENSG00000198951.7
22_42481400_G_C_b37	22	42481400	264	-0.4215	6.265e-07	-0.3864	5.396e-06	-0.25	0.003535	1.13276094218785e-06	2.36919323021095e-05	Esophagus - Mucosa	Monocytes	ENSG00000100147.9
22_42481400_G_C_b37	22	42481400	264	-0.4215	6.265e-07	-0.3864	5.396e-06	-0.25	0.003535	1.13276094218785e-06	2.36919323021095e-05	Esophagus - Mucosa	Monocytes	ENSG00000227370.1
22_42481400_G_C_b37	22	42481400	264	-0.4215	6.265e-07	-0.3864	5.396e-06	-0.25	0.003535	1.13276094218785e-06	2.36919323021095e-05	Esophagus - Mucosa	Monocytes	ENSG00000100197.16
22_42481849_G_A_b37	22	42481849	265	-0.4325	1.905e-07	-0.3761	6.795e-06	-0.2659	0.001628	5.15624599553272e-07	1.67914980128917e-05	Esophagus - Mucosa	Monocytes	ENSG00000273366.1
22_42481849_G_A_b37	22	42481849	265	-0.4325	1.905e-07	-0.3761	6.795e-06	-0.2659	0.001628	5.15624599553272e-07	1.67914980128917e-05	Esophagus - Mucosa	Monocytes	ENSG00000227370.1
22_42481849_G_A_b37	22	42481849	265	-0.4325	1.905e-07	-0.3761	6.795e-06	-0.2659	0.001628	5.15624599553272e-07	1.67914980128917e-05	Esophagus - Mucosa	Monocytes	ENSG00000198951.7
22_42481849_G_A_b37	22	42481849	265	-0.4325	1.905e-07	-0.3761	6.795e-06	-0.2659	0.001628	5.15624599553272e-07	1.67914980128917e-05	Esophagus - Mucosa	Monocytes	ENSG00000100147.9
22_42481849_G_A_b37	22	42481849	265	-0.4325	1.905e-07	-0.3761	6.795e-06	-0.2659	0.001628	5.15624599553272e-07	1.67914980128917e-05	Esophagus - Mucosa	Monocytes	ENSG00000100197.16
22_42481849_G_A_b37	22	42481849	265	-0.4325	1.905e-07	-0.3761	6.795e-06	-0.2659	0.001628	5.15624599553272e-07	1.67914980128917e-05	Esophagus - Mucosa	Monocytes	ENSG00000183172.8
22_42485671_T_C_b37	22	42485671	265	-0.416	7.931e-07	-0.3851	5.266e-06	-0.256	0.002752	1.11292726382863e-06	1.99163996302716e-05	Esophagus - Mucosa	Monocytes	ENSG00000100197.16
22_42485671_T_C_b37	22	42485671	265	-0.416	7.931e-07	-0.3851	5.266e-06	-0.256	0.002752	1.11292726382863e-06	1.99163996302716e-05	Esophagus - Mucosa	Monocytes	ENSG00000183172.8
22_42485671_T_C_b37	22	42485671	265	-0.416	7.931e-07	-0.3851	5.266e-06	-0.256	0.002752	1.11292726382863e-06	1.99163996302716e-05	Esophagus - Mucosa	Monocytes	ENSG00000227370.1
22_42485671_T_C_b37	22	42485671	265	-0.416	7.931e-07	-0.3851	5.266e-06	-0.256	0.002752	1.11292726382863e-06	1.99163996302716e-05	Esophagus - Mucosa	Monocytes	ENSG00000198951.7
22_42487613_C_CA_b37	22	42487613	264	-0.4215	6.265e-07	-0.3864	5.396e-06	-0.25	0.003535	1.13276094218785e-06	2.36919323021095e-05	Esophagus - Mucosa	Monocytes	ENSG00000183172.8
22_42487613_C_CA_b37	22	42487613	264	-0.4215	6.265e-07	-0.3864	5.396e-06	-0.25	0.003535	1.13276094218785e-06	2.36919323021095e-05	Esophagus - Mucosa	Monocytes	ENSG00000227370.1
22_42487613_C_CA_b37	22	42487613	264	-0.4215	6.265e-07	-0.3864	5.396e-06	-0.25	0.003535	1.13276094218785e-06	2.36919323021095e-05	Esophagus - Mucosa	Monocytes	ENSG00000198951.7
22_42487613_C_CA_b37	22	42487613	264	-0.4215	6.265e-07	-0.3864	5.396e-06	-0.25	0.003535	1.13276094218785e-06	2.36919323021095e-05	Esophagus - Mucosa	Monocytes	ENSG00000100197.16
22_42489434_G_C_b37	22	42489434	264	-0.4402	1.341e-07	-0.3887	3.715e-06	-0.2816	0.000877	2.5238315044413e-07	7.74986769256819e-06	Esophagus - Mucosa	Monocytes	ENSG00000227370.1
22_42489434_G_C_b37	22	42489434	264	-0.4402	1.341e-07	-0.3887	3.715e-06	-0.2816	0.000877	2.5238315044413e-07	7.74986769256819e-06	Esophagus - Mucosa	Monocytes	ENSG00000183172.8
22_42489434_G_C_b37	22	42489434	264	-0.4402	1.341e-07	-0.3887	3.715e-06	-0.2816	0.000877	2.5238315044413e-07	7.74986769256819e-06	Esophagus - Mucosa	Monocytes	ENSG00000100197.16
22_42489434_G_C_b37	22	42489434	264	-0.4402	1.341e-07	-0.3887	3.715e-06	-0.2816	0.000877	2.5238315044413e-07	7.74986769256819e-06	Esophagus - Mucosa	Monocytes	ENSG00000198951.7
22_42489434_G_C_b37	22	42489434	264	-0.4402	1.341e-07	-0.3887	3.715e-06	-0.2816	0.000877	2.5238315044413e-07	7.74986769256819e-06	Esophagus - Mucosa	Monocytes	ENSG00000273366.1
22_42490292_A_C_b37	22	42490292	264	-0.4415	1.419e-07	-0.4012	1.958e-06	-0.2625	0.002062	2.85444952372652e-07	8.87650091582465e-06	Esophagus - Mucosa	Monocytes	ENSG00000100197.16
22_42490292_A_C_b37	22	42490292	264	-0.4415	1.419e-07	-0.4012	1.958e-06	-0.2625	0.002062	2.85444952372652e-07	8.87650091582465e-06	Esophagus - Mucosa	Monocytes	ENSG00000183172.8
22_42490292_A_C_b37	22	42490292	264	-0.4415	1.419e-07	-0.4012	1.958e-06	-0.2625	0.002062	2.85444952372652e-07	8.87650091582465e-06	Esophagus - Mucosa	Monocytes	ENSG00000227370.1
22_42490292_A_C_b37	22	42490292	264	-0.4415	1.419e-07	-0.4012	1.958e-06	-0.2625	0.002062	2.85444952372652e-07	8.87650091582465e-06	Esophagus - Mucosa	Monocytes	ENSG00000198951.7
22_42496506_C_T_b37	22	42496506	264	-0.426	3.746e-07	-0.3733	9.631e-06	-0.2706	0.001437	7.75710218531313e-07	1.93451607255975e-05	Esophagus - Mucosa	Monocytes	ENSG00000227370.1
22_42496506_C_T_b37	22	42496506	264	-0.426	3.746e-07	-0.3733	9.631e-06	-0.2706	0.001437	7.75710218531313e-07	1.93451607255975e-05	Esophagus - Mucosa	Monocytes	ENSG00000183172.8
22_42496506_C_T_b37	22	42496506	264	-0.426	3.746e-07	-0.3733	9.631e-06	-0.2706	0.001437	7.75710218531313e-07	1.93451607255975e-05	Esophagus - Mucosa	Monocytes	ENSG00000198951.7
22_42496506_C_T_b37	22	42496506	264	-0.426	3.746e-07	-0.3733	9.631e-06	-0.2706	0.001437	7.75710218531313e-07	1.93451607255975e-05	Esophagus - Mucosa	Monocytes	ENSG00000273366.1
22_42496506_C_T_b37	22	42496506	264	-0.426	3.746e-07	-0.3733	9.631e-06	-0.2706	0.001437	7.75710218531313e-07	1.93451607255975e-05	Esophagus - Mucosa	Monocytes	ENSG00000100197.16
22_42496629_T_C_b37	22	42496629	264	-0.426	3.746e-07	-0.3733	9.631e-06	-0.2706	0.001437	7.75710218531313e-07	1.93451607255975e-05	Esophagus - Mucosa	Monocytes	ENSG00000100197.16
22_42496629_T_C_b37	22	42496629	264	-0.426	3.746e-07	-0.3733	9.631e-06	-0.2706	0.001437	7.75710218531313e-07	1.93451607255975e-05	Esophagus - Mucosa	Monocytes	ENSG00000198951.7
22_42496629_T_C_b37	22	42496629	264	-0.426	3.746e-07	-0.3733	9.631e-06	-0.2706	0.001437	7.75710218531313e-07	1.93451607255975e-05	Esophagus - Mucosa	Monocytes	ENSG00000183172.8
22_42496629_T_C_b37	22	42496629	264	-0.426	3.746e-07	-0.3733	9.631e-06	-0.2706	0.001437	7.75710218531313e-07	1.93451607255975e-05	Esophagus - Mucosa	Monocytes	ENSG00000227370.1
22_42505841_G_A_b37	22	42505841	262	-0.4198	9.713e-07	-0.3774	1.044e-05	-0.2782	0.001184	1.13515525156491e-06	1.80118700634009e-05	Esophagus - Mucosa	Monocytes	ENSG00000227370.1
22_42505841_G_A_b37	22	42505841	262	-0.4198	9.713e-07	-0.3774	1.044e-05	-0.2782	0.001184	1.13515525156491e-06	1.80118700634009e-05	Esophagus - Mucosa	Monocytes	ENSG00000100197.16
22_42505841_G_A_b37	22	42505841	262	-0.4198	9.713e-07	-0.3774	1.044e-05	-0.2782	0.001184	1.13515525156491e-06	1.80118700634009e-05	Esophagus - Mucosa	Monocytes	ENSG00000198951.7
22_42505841_G_A_b37	22	42505841	262	-0.4198	9.713e-07	-0.3774	1.044e-05	-0.2782	0.001184	1.13515525156491e-06	1.80118700634009e-05	Esophagus - Mucosa	Monocytes	ENSG00000183172.8
22_42508937_G_T_b37	22	42508937	264	-0.4215	6.265e-07	-0.3864	5.396e-06	-0.25	0.003535	1.13276094218785e-06	2.36919323021095e-05	Esophagus - Mucosa	Monocytes	ENSG00000227370.1
22_42508937_G_T_b37	22	42508937	264	-0.4215	6.265e-07	-0.3864	5.396e-06	-0.25	0.003535	1.13276094218785e-06	2.36919323021095e-05	Esophagus - Mucosa	Monocytes	ENSG00000100147.9
22_42508937_G_T_b37	22	42508937	264	-0.4215	6.265e-07	-0.3864	5.396e-06	-0.25	0.003535	1.13276094218785e-06	2.36919323021095e-05	Esophagus - Mucosa	Monocytes	ENSG00000198951.7
22_42508937_G_T_b37	22	42508937	264	-0.4215	6.265e-07	-0.3864	5.396e-06	-0.25	0.003535	1.13276094218785e-06	2.36919323021095e-05	Esophagus - Mucosa	Monocytes	ENSG00000100197.16
22_42508937_G_T_b37	22	42508937	264	-0.4215	6.265e-07	-0.3864	5.396e-06	-0.25	0.003535	1.13276094218785e-06	2.36919323021095e-05	Esophagus - Mucosa	Monocytes	ENSG00000183172.8
22_42511822_G_C_b37	22	42511822	264	-0.4215	6.265e-07	-0.3864	5.396e-06	-0.25	0.003535	1.13276094218785e-06	2.36919323021095e-05	Esophagus - Mucosa	Monocytes	ENSG00000100197.16
22_42511822_G_C_b37	22	42511822	264	-0.4215	6.265e-07	-0.3864	5.396e-06	-0.25	0.003535	1.13276094218785e-06	2.36919323021095e-05	Esophagus - Mucosa	Monocytes	ENSG00000183172.8
22_42511822_G_C_b37	22	42511822	264	-0.4215	6.265e-07	-0.3864	5.396e-06	-0.25	0.003535	1.13276094218785e-06	2.36919323021095e-05	Esophagus - Mucosa	Monocytes	ENSG00000198951.7
22_42511822_G_C_b37	22	42511822	264	-0.4215	6.265e-07	-0.3864	5.396e-06	-0.25	0.003535	1.13276094218785e-06	2.36919323021095e-05	Esophagus - Mucosa	Monocytes	ENSG00000227370.1
22_42511825_G_A_b37	22	42511825	264	-0.4215	6.265e-07	-0.3864	5.396e-06	-0.25	0.003535	1.13276094218785e-06	2.36919323021095e-05	Esophagus - Mucosa	Monocytes	ENSG00000100197.16
22_42511825_G_A_b37	22	42511825	264	-0.4215	6.265e-07	-0.3864	5.396e-06	-0.25	0.003535	1.13276094218785e-06	2.36919323021095e-05	Esophagus - Mucosa	Monocytes	ENSG00000183172.8
22_42511825_G_A_b37	22	42511825	264	-0.4215	6.265e-07	-0.3864	5.396e-06	-0.25	0.003535	1.13276094218785e-06	2.36919323021095e-05	Esophagus - Mucosa	Monocytes	ENSG00000227370.1
22_42511825_G_A_b37	22	42511825	264	-0.4215	6.265e-07	-0.3864	5.396e-06	-0.25	0.003535	1.13276094218785e-06	2.36919323021095e-05	Esophagus - Mucosa	Monocytes	ENSG00000198951.7
22_42516205_A_C_b37	22	42516205	264	-0.4273	3.214e-07	-0.37	1.111e-05	-0.267	0.001629	8.1727500959963e-07	2.29182635782013e-05	Esophagus - Mucosa	Monocytes	ENSG00000227370.1
22_42516205_A_C_b37	22	42516205	264	-0.4273	3.214e-07	-0.37	1.111e-05	-0.267	0.001629	8.1727500959963e-07	2.29182635782013e-05	Esophagus - Mucosa	Monocytes	ENSG00000100197.16
22_42516205_A_C_b37	22	42516205	264	-0.4273	3.214e-07	-0.37	1.111e-05	-0.267	0.001629	8.1727500959963e-07	2.29182635782013e-05	Esophagus - Mucosa	Monocytes	ENSG00000100147.9
22_42516205_A_C_b37	22	42516205	264	-0.4273	3.214e-07	-0.37	1.111e-05	-0.267	0.001629	8.1727500959963e-07	2.29182635782013e-05	Esophagus - Mucosa	Monocytes	ENSG00000198951.7
22_42516205_A_C_b37	22	42516205	264	-0.4273	3.214e-07	-0.37	1.111e-05	-0.267	0.001629	8.1727500959963e-07	2.29182635782013e-05	Esophagus - Mucosa	Monocytes	ENSG00000273366.1
22_42516205_A_C_b37	22	42516205	264	-0.4273	3.214e-07	-0.37	1.111e-05	-0.267	0.001629	8.1727500959963e-07	2.29182635782013e-05	Esophagus - Mucosa	Monocytes	ENSG00000183172.8
22_42517636_C_G_b37	22	42517636	264	-0.4143	1.099e-06	-0.3633	2.154e-05	-0.2614	0.00238	2.28661124749689e-06	4.4221516099684e-05	Esophagus - Mucosa	Monocytes	ENSG00000227370.1
22_42517636_C_G_b37	22	42517636	264	-0.4143	1.099e-06	-0.3633	2.154e-05	-0.2614	0.00238	2.28661124749689e-06	4.4221516099684e-05	Esophagus - Mucosa	Monocytes	ENSG00000183172.8
22_42517636_C_G_b37	22	42517636	264	-0.4143	1.099e-06	-0.3633	2.154e-05	-0.2614	0.00238	2.28661124749689e-06	4.4221516099684e-05	Esophagus - Mucosa	Monocytes	ENSG00000198951.7
22_42517636_C_G_b37	22	42517636	264	-0.4143	1.099e-06	-0.3633	2.154e-05	-0.2614	0.00238	2.28661124749689e-06	4.4221516099684e-05	Esophagus - Mucosa	Monocytes	ENSG00000100197.16
22_42517989_C_G_b37	22	42517989	263	-0.4259	3.504e-07	-0.3686	1.199e-05	-0.2653	0.001728	9.0367319655583e-07	2.49618462189205e-05	Esophagus - Mucosa	Monocytes	ENSG00000198951.7
22_42517989_C_G_b37	22	42517989	263	-0.4259	3.504e-07	-0.3686	1.199e-05	-0.2653	0.001728	9.0367319655583e-07	2.49618462189205e-05	Esophagus - Mucosa	Monocytes	ENSG00000183172.8
22_42517989_C_G_b37	22	42517989	263	-0.4259	3.504e-07	-0.3686	1.199e-05	-0.2653	0.001728	9.0367319655583e-07	2.49618462189205e-05	Esophagus - Mucosa	Monocytes	ENSG00000100147.9
22_42517989_C_G_b37	22	42517989	263	-0.4259	3.504e-07	-0.3686	1.199e-05	-0.2653	0.001728	9.0367319655583e-07	2.49618462189205e-05	Esophagus - Mucosa	Monocytes	ENSG00000227370.1
22_42517989_C_G_b37	22	42517989	263	-0.4259	3.504e-07	-0.3686	1.199e-05	-0.2653	0.001728	9.0367319655583e-07	2.49618462189205e-05	Esophagus - Mucosa	Monocytes	ENSG00000273366.1
22_42517989_C_G_b37	22	42517989	263	-0.4259	3.504e-07	-0.3686	1.199e-05	-0.2653	0.001728	9.0367319655583e-07	2.49618462189205e-05	Esophagus - Mucosa	Monocytes	ENSG00000100197.16
22_42518382_A_G_b37	22	42518382	265	-0.4219	5.865e-07	-0.3862	5.225e-06	-0.2489	0.003713	1.10785365061151e-06	2.39465540146471e-05	Esophagus - Mucosa	Monocytes	ENSG00000183172.8
22_42518382_A_G_b37	22	42518382	265	-0.4219	5.865e-07	-0.3862	5.225e-06	-0.2489	0.003713	1.10785365061151e-06	2.39465540146471e-05	Esophagus - Mucosa	Monocytes	ENSG00000227370.1
22_42518382_A_G_b37	22	42518382	265	-0.4219	5.865e-07	-0.3862	5.225e-06	-0.2489	0.003713	1.10785365061151e-06	2.39465540146471e-05	Esophagus - Mucosa	Monocytes	ENSG00000198951.7
22_42518382_A_G_b37	22	42518382	265	-0.4219	5.865e-07	-0.3862	5.225e-06	-0.2489	0.003713	1.10785365061151e-06	2.39465540146471e-05	Esophagus - Mucosa	Monocytes	ENSG00000100197.16
22_42526484_A_C_b37	22	42526484	260	-0.4124	1.231e-06	-0.3732	1.056e-05	-0.2665	0.001927	1.58409781250531e-06	2.46796691599256e-05	Esophagus - Mucosa	Monocytes	ENSG00000100197.16
22_42526484_A_C_b37	22	42526484	260	-0.4124	1.231e-06	-0.3732	1.056e-05	-0.2665	0.001927	1.58409781250531e-06	2.46796691599256e-05	Esophagus - Mucosa	Monocytes	ENSG00000183172.8
22_42526484_A_C_b37	22	42526484	260	-0.4124	1.231e-06	-0.3732	1.056e-05	-0.2665	0.001927	1.58409781250531e-06	2.46796691599256e-05	Esophagus - Mucosa	Monocytes	ENSG00000198951.7
22_42526484_A_C_b37	22	42526484	260	-0.4124	1.231e-06	-0.3732	1.056e-05	-0.2665	0.001927	1.58409781250531e-06	2.46796691599256e-05	Esophagus - Mucosa	Monocytes	ENSG00000227370.1
22_42528851_A_C_b37	22	42528851	265	-0.3585	1.41e-05	-0.3622	1.139e-05	-0.2661	0.001385	4.25611509557167e-06	2.10131133869291e-05	Esophagus - Mucosa	Monocytes	ENSG00000100197.16
22_42528851_A_C_b37	22	42528851	265	-0.3585	1.41e-05	-0.3622	1.139e-05	-0.2661	0.001385	4.25611509557167e-06	2.10131133869291e-05	Esophagus - Mucosa	Monocytes	ENSG00000183172.8
22_42528851_A_C_b37	22	42528851	265	-0.3585	1.41e-05	-0.3622	1.139e-05	-0.2661	0.001385	4.25611509557167e-06	2.10131133869291e-05	Esophagus - Mucosa	Monocytes	ENSG00000198951.7
22_42528851_A_C_b37	22	42528851	265	-0.3585	1.41e-05	-0.3622	1.139e-05	-0.2661	0.001385	4.25611509557167e-06	2.10131133869291e-05	Esophagus - Mucosa	Monocytes	ENSG00000227370.1
22_42528858_C_T_b37	22	42528858	264	-0.3668	1.201e-05	-0.3496	2.75e-05	-0.2508	0.003025	8.39083008545176e-06	6.00080379237233e-05	Esophagus - Mucosa	Monocytes	ENSG00000198951.7
22_42528858_C_T_b37	22	42528858	264	-0.3668	1.201e-05	-0.3496	2.75e-05	-0.2508	0.003025	8.39083008545176e-06	6.00080379237233e-05	Esophagus - Mucosa	Monocytes	ENSG00000227370.1
22_42528858_C_T_b37	22	42528858	264	-0.3668	1.201e-05	-0.3496	2.75e-05	-0.2508	0.003025	8.39083008545176e-06	6.00080379237233e-05	Esophagus - Mucosa	Monocytes	ENSG00000100197.16
22_42528858_C_T_b37	22	42528858	264	-0.3668	1.201e-05	-0.3496	2.75e-05	-0.2508	0.003025	8.39083008545176e-06	6.00080379237233e-05	Esophagus - Mucosa	Monocytes	ENSG00000183172.8
22_42530826_G_T_b37	22	42530826	243	-0.4096	2.559e-06	-0.3689	2.431e-05	-0.2601	0.003416	4.16918787995232e-06	5.99422895871339e-05	Esophagus - Mucosa	Monocytes	ENSG00000198951.7
22_42530826_G_T_b37	22	42530826	243	-0.4096	2.559e-06	-0.3689	2.431e-05	-0.2601	0.003416	4.16918787995232e-06	5.99422895871339e-05	Esophagus - Mucosa	Monocytes	ENSG00000183172.8
22_42530826_G_T_b37	22	42530826	243	-0.4096	2.559e-06	-0.3689	2.431e-05	-0.2601	0.003416	4.16918787995232e-06	5.99422895871339e-05	Esophagus - Mucosa	Monocytes	ENSG00000227370.1
22_42530826_G_T_b37	22	42530826	243	-0.4096	2.559e-06	-0.3689	2.431e-05	-0.2601	0.003416	4.16918787995232e-06	5.99422895871339e-05	Esophagus - Mucosa	Monocytes	ENSG00000100197.16
22_42534148_C_T_b37	22	42534148	246	-0.4527	1.719e-07	-0.4231	1.071e-06	-0.2477	0.005273	3.62688708660058e-07	1.09762201914602e-05	Esophagus - Mucosa	Monocytes	ENSG00000100197.16
22_42534148_C_T_b37	22	42534148	246	-0.4527	1.719e-07	-0.4231	1.071e-06	-0.2477	0.005273	3.62688708660058e-07	1.09762201914602e-05	Esophagus - Mucosa	Monocytes	ENSG00000198951.7
22_42534148_C_T_b37	22	42534148	246	-0.4527	1.719e-07	-0.4231	1.071e-06	-0.2477	0.005273	3.62688708660058e-07	1.09762201914602e-05	Esophagus - Mucosa	Monocytes	ENSG00000227370.1
22_42534148_C_T_b37	22	42534148	246	-0.4527	1.719e-07	-0.4231	1.071e-06	-0.2477	0.005273	3.62688708660058e-07	1.09762201914602e-05	Esophagus - Mucosa	Monocytes	ENSG00000100147.9
22_42534148_C_T_b37	22	42534148	246	-0.4527	1.719e-07	-0.4231	1.071e-06	-0.2477	0.005273	3.62688708660058e-07	1.09762201914602e-05	Esophagus - Mucosa	Monocytes	ENSG00000183172.8
22_42534682_T_C_b37	22	42534682	247	-0.4086	2.65e-06	-0.396	5.099e-06	-0.2557	0.004078	2.26374367139939e-06	2.5018879842248e-05	Esophagus - Mucosa	Monocytes	ENSG00000100197.16
22_42534682_T_C_b37	22	42534682	247	-0.4086	2.65e-06	-0.396	5.099e-06	-0.2557	0.004078	2.26374367139939e-06	2.5018879842248e-05	Esophagus - Mucosa	Monocytes	ENSG00000198951.7
22_42534682_T_C_b37	22	42534682	247	-0.4086	2.65e-06	-0.396	5.099e-06	-0.2557	0.004078	2.26374367139939e-06	2.5018879842248e-05	Esophagus - Mucosa	Monocytes	ENSG00000227370.1
22_42534682_T_C_b37	22	42534682	247	-0.4086	2.65e-06	-0.396	5.099e-06	-0.2557	0.004078	2.26374367139939e-06	2.5018879842248e-05	Esophagus - Mucosa	Monocytes	ENSG00000183172.8
22_42534682_T_C_b37	22	42534682	247	-0.4086	2.65e-06	-0.396	5.099e-06	-0.2557	0.004078	2.26374367139939e-06	2.5018879842248e-05	Esophagus - Mucosa	Monocytes	ENSG00000273366.1
22_42534864_CTG_C_b37	22	42534864	242	-0.4039	4.605e-06	-0.3934	7.067e-06	-0.2543	0.004435	3.49997286983893e-06	3.24178693796246e-05	Esophagus - Mucosa	Monocytes	ENSG00000227370.1
22_42534864_CTG_C_b37	22	42534864	242	-0.4039	4.605e-06	-0.3934	7.067e-06	-0.2543	0.004435	3.49997286983893e-06	3.24178693796246e-05	Esophagus - Mucosa	Monocytes	ENSG00000100197.16
22_42534864_CTG_C_b37	22	42534864	242	-0.4039	4.605e-06	-0.3934	7.067e-06	-0.2543	0.004435	3.49997286983893e-06	3.24178693796246e-05	Esophagus - Mucosa	Monocytes	ENSG00000183172.8
22_42534864_CTG_C_b37	22	42534864	242	-0.4039	4.605e-06	-0.3934	7.067e-06	-0.2543	0.004435	3.49997286983893e-06	3.24178693796246e-05	Esophagus - Mucosa	Monocytes	ENSG00000273366.1
22_42534864_CTG_C_b37	22	42534864	242	-0.4039	4.605e-06	-0.3934	7.067e-06	-0.2543	0.004435	3.49997286983893e-06	3.24178693796246e-05	Esophagus - Mucosa	Monocytes	ENSG00000198951.7
22_42538897_A_G_b37	22	42538897	248	-0.4366	7.747e-07	-0.3999	5.992e-06	-0.2842	0.001412	8.62749670498851e-07	1.4173607816754e-05	Esophagus - Mucosa	Monocytes	ENSG00000100197.16
22_42538897_A_G_b37	22	42538897	248	-0.4366	7.747e-07	-0.3999	5.992e-06	-0.2842	0.001412	8.62749670498851e-07	1.4173607816754e-05	Esophagus - Mucosa	Monocytes	ENSG00000227370.1
22_42538897_A_G_b37	22	42538897	248	-0.4366	7.747e-07	-0.3999	5.992e-06	-0.2842	0.001412	8.62749670498851e-07	1.4173607816754e-05	Esophagus - Mucosa	Monocytes	ENSG00000183172.8
22_42538897_A_G_b37	22	42538897	248	-0.4366	7.747e-07	-0.3999	5.992e-06	-0.2842	0.001412	8.62749670498851e-07	1.4173607816754e-05	Esophagus - Mucosa	Monocytes	ENSG00000198951.7
22_42540551_A_G_b37	22	42540551	255	-0.438	5.072e-07	-0.3918	7.762e-06	-0.2591	0.003653	1.23193068496644e-06	3.04312575940933e-05	Esophagus - Mucosa	Monocytes	ENSG00000227370.1
22_42540551_A_G_b37	22	42540551	255	-0.438	5.072e-07	-0.3918	7.762e-06	-0.2591	0.003653	1.23193068496644e-06	3.04312575940933e-05	Esophagus - Mucosa	Monocytes	ENSG00000183172.8
22_42540551_A_G_b37	22	42540551	255	-0.438	5.072e-07	-0.3918	7.762e-06	-0.2591	0.003653	1.23193068496644e-06	3.04312575940933e-05	Esophagus - Mucosa	Monocytes	ENSG00000273366.1
22_42540551_A_G_b37	22	42540551	255	-0.438	5.072e-07	-0.3918	7.762e-06	-0.2591	0.003653	1.23193068496644e-06	3.04312575940933e-05	Esophagus - Mucosa	Monocytes	ENSG00000100197.16
22_42540551_A_G_b37	22	42540551	255	-0.438	5.072e-07	-0.3918	7.762e-06	-0.2591	0.003653	1.23193068496644e-06	3.04312575940933e-05	Esophagus - Mucosa	Monocytes	ENSG00000198951.7
22_42541349_G_A_b37	22	42541349	255	-0.4163	1.345e-06	-0.3715	1.71e-05	-0.263	0.002768	2.41664733985537e-06	4.20501677010497e-05	Esophagus - Mucosa	Monocytes	ENSG00000198951.7
22_42541349_G_A_b37	22	42541349	255	-0.4163	1.345e-06	-0.3715	1.71e-05	-0.263	0.002768	2.41664733985537e-06	4.20501677010497e-05	Esophagus - Mucosa	Monocytes	ENSG00000183172.8
22_42541349_G_A_b37	22	42541349	255	-0.4163	1.345e-06	-0.3715	1.71e-05	-0.263	0.002768	2.41664733985537e-06	4.20501677010497e-05	Esophagus - Mucosa	Monocytes	ENSG00000100197.16
22_42541349_G_A_b37	22	42541349	255	-0.4163	1.345e-06	-0.3715	1.71e-05	-0.263	0.002768	2.41664733985537e-06	4.20501677010497e-05	Esophagus - Mucosa	Monocytes	ENSG00000273366.1
22_42541349_G_A_b37	22	42541349	255	-0.4163	1.345e-06	-0.3715	1.71e-05	-0.263	0.002768	2.41664733985537e-06	4.20501677010497e-05	Esophagus - Mucosa	Monocytes	ENSG00000227370.1
22_42543288_A_G_b37	22	42543288	252	-0.4135	2.278e-06	-0.362	3.545e-05	-0.2644	0.003093	4.48520235180205e-06	7.1416874658231e-05	Esophagus - Mucosa	Monocytes	ENSG00000198951.7
22_42543288_A_G_b37	22	42543288	252	-0.4135	2.278e-06	-0.362	3.545e-05	-0.2644	0.003093	4.48520235180205e-06	7.1416874658231e-05	Esophagus - Mucosa	Monocytes	ENSG00000273366.1
22_42543288_A_G_b37	22	42543288	252	-0.4135	2.278e-06	-0.362	3.545e-05	-0.2644	0.003093	4.48520235180205e-06	7.1416874658231e-05	Esophagus - Mucosa	Monocytes	ENSG00000227370.1
22_42543288_A_G_b37	22	42543288	252	-0.4135	2.278e-06	-0.362	3.545e-05	-0.2644	0.003093	4.48520235180205e-06	7.1416874658231e-05	Esophagus - Mucosa	Monocytes	ENSG00000100197.16
22_42543288_A_G_b37	22	42543288	252	-0.4135	2.278e-06	-0.362	3.545e-05	-0.2644	0.003093	4.48520235180205e-06	7.1416874658231e-05	Esophagus - Mucosa	Monocytes	ENSG00000183172.8
22_42547739_G_A_b37	22	42547739	259	-0.4274	7.565e-07	-0.3825	1.064e-05	-0.2573	0.003171	1.59760995236165e-06	3.39616844846271e-05	Esophagus - Mucosa	Monocytes	ENSG00000198951.7
22_42547739_G_A_b37	22	42547739	259	-0.4274	7.565e-07	-0.3825	1.064e-05	-0.2573	0.003171	1.59760995236165e-06	3.39616844846271e-05	Esophagus - Mucosa	Monocytes	ENSG00000100197.16
22_42547739_G_A_b37	22	42547739	259	-0.4274	7.565e-07	-0.3825	1.064e-05	-0.2573	0.003171	1.59760995236165e-06	3.39616844846271e-05	Esophagus - Mucosa	Monocytes	ENSG00000227370.1
22_42547739_G_A_b37	22	42547739	259	-0.4274	7.565e-07	-0.3825	1.064e-05	-0.2573	0.003171	1.59760995236165e-06	3.39616844846271e-05	Esophagus - Mucosa	Monocytes	ENSG00000183172.8
22_42547739_G_A_b37	22	42547739	259	-0.4274	7.565e-07	-0.3825	1.064e-05	-0.2573	0.003171	1.59760995236165e-06	3.39616844846271e-05	Esophagus - Mucosa	Monocytes	ENSG00000273366.1
22_42557710_T_C_b37	22	42557710	256	-0.4101	1.994e-06	-0.3616	2.706e-05	-0.2382	0.006652	5.28395162501461e-06	9.75895664981386e-05	Esophagus - Mucosa	Monocytes	ENSG00000273366.1
22_42557710_T_C_b37	22	42557710	256	-0.4101	1.994e-06	-0.3616	2.706e-05	-0.2382	0.006652	5.28395162501461e-06	9.75895664981386e-05	Esophagus - Mucosa	Monocytes	ENSG00000227370.1
22_42557710_T_C_b37	22	42557710	256	-0.4101	1.994e-06	-0.3616	2.706e-05	-0.2382	0.006652	5.28395162501461e-06	9.75895664981386e-05	Esophagus - Mucosa	Monocytes	ENSG00000183172.8
22_42557710_T_C_b37	22	42557710	256	-0.4101	1.994e-06	-0.3616	2.706e-05	-0.2382	0.006652	5.28395162501461e-06	9.75895664981386e-05	Esophagus - Mucosa	Monocytes	ENSG00000198951.7
22_42557710_T_C_b37	22	42557710	256	-0.4101	1.994e-06	-0.3616	2.706e-05	-0.2382	0.006652	5.28395162501461e-06	9.75895664981386e-05	Esophagus - Mucosa	Monocytes	ENSG00000100197.16
22_42566314_G_C_b37	22	42566314	259	-0.4235	9.31e-07	-0.38	1.058e-05	-0.2696	0.00211	1.45561938769171e-06	2.61663109608119e-05	Esophagus - Mucosa	Monocytes	ENSG00000198951.7
22_42566314_G_C_b37	22	42566314	259	-0.4235	9.31e-07	-0.38	1.058e-05	-0.2696	0.00211	1.45561938769171e-06	2.61663109608119e-05	Esophagus - Mucosa	Monocytes	ENSG00000227370.1
22_42566314_G_C_b37	22	42566314	259	-0.4235	9.31e-07	-0.38	1.058e-05	-0.2696	0.00211	1.45561938769171e-06	2.61663109608119e-05	Esophagus - Mucosa	Monocytes	ENSG00000100197.16
22_42566314_G_C_b37	22	42566314	259	-0.4235	9.31e-07	-0.38	1.058e-05	-0.2696	0.00211	1.45561938769171e-06	2.61663109608119e-05	Esophagus - Mucosa	Monocytes	ENSG00000183172.8
22_42566314_G_C_b37	22	42566314	259	-0.4235	9.31e-07	-0.38	1.058e-05	-0.2696	0.00211	1.45561938769171e-06	2.61663109608119e-05	Esophagus - Mucosa	Monocytes	ENSG00000273366.1
22_42574830_C_T_b37	22	42574830	265	-0.4049	3.224e-06	-0.3758	1.647e-05	-0.2823	0.001323	2.52679385319247e-06	2.57692674043072e-05	Esophagus - Mucosa	Monocytes	ENSG00000227370.1
22_42574830_C_T_b37	22	42574830	265	-0.4049	3.224e-06	-0.3758	1.647e-05	-0.2823	0.001323	2.52679385319247e-06	2.57692674043072e-05	Esophagus - Mucosa	Monocytes	ENSG00000273366.1
22_42574830_C_T_b37	22	42574830	265	-0.4049	3.224e-06	-0.3758	1.647e-05	-0.2823	0.001323	2.52679385319247e-06	2.57692674043072e-05	Esophagus - Mucosa	Monocytes	ENSG00000100197.16
22_42579520_T_C_b37	22	42579520	264	-0.3988	5.494e-06	-0.3662	3.202e-05	-0.2705	0.002346	5.62809224594907e-06	5.62698551305488e-05	Esophagus - Mucosa	Monocytes	ENSG00000198951.7
22_42579520_T_C_b37	22	42579520	264	-0.3988	5.494e-06	-0.3662	3.202e-05	-0.2705	0.002346	5.62809224594907e-06	5.62698551305488e-05	Esophagus - Mucosa	Monocytes	ENSG00000273366.1
22_42579520_T_C_b37	22	42579520	264	-0.3988	5.494e-06	-0.3662	3.202e-05	-0.2705	0.002346	5.62809224594907e-06	5.62698551305488e-05	Esophagus - Mucosa	Monocytes	ENSG00000227370.1
22_42579520_T_C_b37	22	42579520	264	-0.3988	5.494e-06	-0.3662	3.202e-05	-0.2705	0.002346	5.62809224594907e-06	5.62698551305488e-05	Esophagus - Mucosa	Monocytes	ENSG00000100197.16
22_42598951_T_G_b37	22	42598951	262	-0.4287	9.855e-07	-0.4036	4.112e-06	-0.2977	0.0007959	6.25459469440536e-07	7.77195988325118e-06	Esophagus - Mucosa	Monocytes	ENSG00000198951.7
22_42598951_T_G_b37	22	42598951	262	-0.4287	9.855e-07	-0.4036	4.112e-06	-0.2977	0.0007959	6.25459469440536e-07	7.77195988325118e-06	Esophagus - Mucosa	Monocytes	ENSG00000227370.1
22_42598951_T_G_b37	22	42598951	262	-0.4287	9.855e-07	-0.4036	4.112e-06	-0.2977	0.0007959	6.25459469440536e-07	7.77195988325118e-06	Esophagus - Mucosa	Monocytes	ENSG00000273366.1
22_42598951_T_G_b37	22	42598951	262	-0.4287	9.855e-07	-0.4036	4.112e-06	-0.2977	0.0007959	6.25459469440536e-07	7.77195988325118e-06	Esophagus - Mucosa	Monocytes	ENSG00000100197.16
22_42600589_G_A_b37	22	42600589	261	-0.3989	7.805e-06	-0.375	2.651e-05	-0.2832	0.001675	5.2009813107793e-06	4.03894002848929e-05	Esophagus - Mucosa	Monocytes	ENSG00000227370.1
22_42600589_G_A_b37	22	42600589	261	-0.3989	7.805e-06	-0.375	2.651e-05	-0.2832	0.001675	5.2009813107793e-06	4.03894002848929e-05	Esophagus - Mucosa	Monocytes	ENSG00000100197.16
22_42600589_G_A_b37	22	42600589	261	-0.3989	7.805e-06	-0.375	2.651e-05	-0.2832	0.001675	5.2009813107793e-06	4.03894002848929e-05	Esophagus - Mucosa	Monocytes	ENSG00000273366.1
22_42600589_G_A_b37	22	42600589	261	-0.3989	7.805e-06	-0.375	2.651e-05	-0.2832	0.001675	5.2009813107793e-06	4.03894002848929e-05	Esophagus - Mucosa	Monocytes	ENSG00000198951.7
22_42613485_G_T_b37	22	42613485	263	-0.4353	5.498e-07	-0.407	3.119e-06	-0.2986	0.0007121	4.02504495344764e-07	6.08065208498036e-06	Esophagus - Mucosa	Monocytes	ENSG00000100197.16
22_42613485_G_T_b37	22	42613485	263	-0.4353	5.498e-07	-0.407	3.119e-06	-0.2986	0.0007121	4.02504495344764e-07	6.08065208498036e-06	Esophagus - Mucosa	Monocytes	ENSG00000273366.1
22_42613485_G_T_b37	22	42613485	263	-0.4353	5.498e-07	-0.407	3.119e-06	-0.2986	0.0007121	4.02504495344764e-07	6.08065208498036e-06	Esophagus - Mucosa	Monocytes	ENSG00000227370.1
22_42613485_G_T_b37	22	42613485	263	-0.4353	5.498e-07	-0.407	3.119e-06	-0.2986	0.0007121	4.02504495344764e-07	6.08065208498036e-06	Esophagus - Mucosa	Monocytes	ENSG00000198951.7
22_42622003_C_T_b37	22	42622003	264	-0.4267	8.98e-07	-0.4006	4.162e-06	-0.2933	0.0008277	6.137334636227e-07	8.02826300067836e-06	Esophagus - Mucosa	Monocytes	ENSG00000198951.7
22_42622003_C_T_b37	22	42622003	264	-0.4267	8.98e-07	-0.4006	4.162e-06	-0.2933	0.0008277	6.137334636227e-07	8.02826300067836e-06	Esophagus - Mucosa	Monocytes	ENSG00000100197.16
22_42622003_C_T_b37	22	42622003	264	-0.4267	8.98e-07	-0.4006	4.162e-06	-0.2933	0.0008277	6.137334636227e-07	8.02826300067836e-06	Esophagus - Mucosa	Monocytes	ENSG00000227370.1
22_42622003_C_T_b37	22	42622003	264	-0.4267	8.98e-07	-0.4006	4.162e-06	-0.2933	0.0008277	6.137334636227e-07	8.02826300067836e-06	Esophagus - Mucosa	Monocytes	ENSG00000273366.1
22_42623718_C_A_b37	22	42623718	265	-0.4274	8.273e-07	-0.4018	3.819e-06	-0.2952	0.0007721	5.5102428388116e-07	7.27552122123599e-06	Esophagus - Mucosa	Monocytes	ENSG00000100197.16
22_42623718_C_A_b37	22	42623718	265	-0.4274	8.273e-07	-0.4018	3.819e-06	-0.2952	0.0007721	5.5102428388116e-07	7.27552122123599e-06	Esophagus - Mucosa	Monocytes	ENSG00000227370.1
22_42623718_C_A_b37	22	42623718	265	-0.4274	8.273e-07	-0.4018	3.819e-06	-0.2952	0.0007721	5.5102428388116e-07	7.27552122123599e-06	Esophagus - Mucosa	Monocytes	ENSG00000273366.1
22_42623718_C_A_b37	22	42623718	265	-0.4274	8.273e-07	-0.4018	3.819e-06	-0.2952	0.0007721	5.5102428388116e-07	7.27552122123599e-06	Esophagus - Mucosa	Monocytes	ENSG00000198951.7
22_42636687_T_C_b37	22	42636687	265	-0.4279	8.538e-07	-0.3891	8.291e-06	-0.287	0.001116	9.38969410669976e-07	1.49986544900531e-05	Esophagus - Mucosa	Monocytes	ENSG00000100197.16
22_42636687_T_C_b37	22	42636687	265	-0.4279	8.538e-07	-0.3891	8.291e-06	-0.287	0.001116	9.38969410669976e-07	1.49986544900531e-05	Esophagus - Mucosa	Monocytes	ENSG00000227370.1
22_42636687_T_C_b37	22	42636687	265	-0.4279	8.538e-07	-0.3891	8.291e-06	-0.287	0.001116	9.38969410669976e-07	1.49986544900531e-05	Esophagus - Mucosa	Monocytes	ENSG00000182057.4
22_42636687_T_C_b37	22	42636687	265	-0.4279	8.538e-07	-0.3891	8.291e-06	-0.287	0.001116	9.38969410669976e-07	1.49986544900531e-05	Esophagus - Mucosa	Monocytes	ENSG00000273366.1
22_42639645_T_G_b37	22	42639645	265	-0.4321	7.038e-07	-0.3914	7.686e-06	-0.299	0.0006963	6.71066309931965e-07	1.06091757765435e-05	Esophagus - Mucosa	Monocytes	ENSG00000182057.4
22_42639645_T_G_b37	22	42639645	265	-0.4321	7.038e-07	-0.3914	7.686e-06	-0.299	0.0006963	6.71066309931965e-07	1.06091757765435e-05	Esophagus - Mucosa	Monocytes	ENSG00000198951.7
22_42639645_T_G_b37	22	42639645	265	-0.4321	7.038e-07	-0.3914	7.686e-06	-0.299	0.0006963	6.71066309931965e-07	1.06091757765435e-05	Esophagus - Mucosa	Monocytes	ENSG00000100197.16
22_42639645_T_G_b37	22	42639645	265	-0.4321	7.038e-07	-0.3914	7.686e-06	-0.299	0.0006963	6.71066309931965e-07	1.06091757765435e-05	Esophagus - Mucosa	Monocytes	ENSG00000273366.1
22_42639645_T_G_b37	22	42639645	265	-0.4321	7.038e-07	-0.3914	7.686e-06	-0.299	0.0006963	6.71066309931965e-07	1.06091757765435e-05	Esophagus - Mucosa	Monocytes	ENSG00000227370.1
22_42643039_A_C_b37	22	42643039	264	-0.4312	7.303e-07	-0.4042	3.686e-06	-0.3051	0.0005107	4.24748733746251e-07	5.47596546200787e-06	Esophagus - Mucosa	Monocytes	ENSG00000273366.1
22_42643039_A_C_b37	22	42643039	264	-0.4312	7.303e-07	-0.4042	3.686e-06	-0.3051	0.0005107	4.24748733746251e-07	5.47596546200787e-06	Esophagus - Mucosa	Monocytes	ENSG00000100197.16
22_42643039_A_C_b37	22	42643039	264	-0.4312	7.303e-07	-0.4042	3.686e-06	-0.3051	0.0005107	4.24748733746251e-07	5.47596546200787e-06	Esophagus - Mucosa	Monocytes	ENSG00000227370.1
22_42643039_A_C_b37	22	42643039	264	-0.4312	7.303e-07	-0.4042	3.686e-06	-0.3051	0.0005107	4.24748733746251e-07	5.47596546200787e-06	Esophagus - Mucosa	Monocytes	ENSG00000198951.7
22_42648408_C_T_b37	22	42648408	265	-0.4343	5.072e-07	-0.4018	3.63e-06	-0.2967	0.0007034	4.13389302949739e-07	6.64184950477663e-06	Esophagus - Mucosa	Monocytes	ENSG00000198951.7
22_42648408_C_T_b37	22	42648408	265	-0.4343	5.072e-07	-0.4018	3.63e-06	-0.2967	0.0007034	4.13389302949739e-07	6.64184950477663e-06	Esophagus - Mucosa	Monocytes	ENSG00000227370.1
22_42648408_C_T_b37	22	42648408	265	-0.4343	5.072e-07	-0.4018	3.63e-06	-0.2967	0.0007034	4.13389302949739e-07	6.64184950477663e-06	Esophagus - Mucosa	Monocytes	ENSG00000100197.16
22_42648408_C_T_b37	22	42648408	265	-0.4343	5.072e-07	-0.4018	3.63e-06	-0.2967	0.0007034	4.13389302949739e-07	6.64184950477663e-06	Esophagus - Mucosa	Monocytes	ENSG00000273366.1
22_42650323_TTTTC_T_b37	22	42650323	263	-0.4367	4.924e-07	-0.4038	3.732e-06	-0.3054	0.0004955	3.52291654119288e-07	5.41453931872853e-06	Esophagus - Mucosa	Monocytes	ENSG00000100197.16
22_42650323_TTTTC_T_b37	22	42650323	263	-0.4367	4.924e-07	-0.4038	3.732e-06	-0.3054	0.0004955	3.52291654119288e-07	5.41453931872853e-06	Esophagus - Mucosa	Monocytes	ENSG00000198951.7
22_42650323_TTTTC_T_b37	22	42650323	263	-0.4367	4.924e-07	-0.4038	3.732e-06	-0.3054	0.0004955	3.52291654119288e-07	5.41453931872853e-06	Esophagus - Mucosa	Monocytes	ENSG00000273366.1
22_42650323_TTTTC_T_b37	22	42650323	263	-0.4367	4.924e-07	-0.4038	3.732e-06	-0.3054	0.0004955	3.52291654119288e-07	5.41453931872853e-06	Esophagus - Mucosa	Monocytes	ENSG00000227370.1
22_42652074_G_A_b37	22	42652074	264	-0.429	7.415e-07	-0.4001	4.208e-06	-0.299	0.0006261	4.98194698211799e-07	6.7749442327366e-06	Esophagus - Mucosa	Monocytes	ENSG00000273366.1
22_42652074_G_A_b37	22	42652074	264	-0.429	7.415e-07	-0.4001	4.208e-06	-0.299	0.0006261	4.98194698211799e-07	6.7749442327366e-06	Esophagus - Mucosa	Monocytes	ENSG00000227370.1
22_42652074_G_A_b37	22	42652074	264	-0.429	7.415e-07	-0.4001	4.208e-06	-0.299	0.0006261	4.98194698211799e-07	6.7749442327366e-06	Esophagus - Mucosa	Monocytes	ENSG00000198951.7
22_42652074_G_A_b37	22	42652074	264	-0.429	7.415e-07	-0.4001	4.208e-06	-0.299	0.0006261	4.98194698211799e-07	6.7749442327366e-06	Esophagus - Mucosa	Monocytes	ENSG00000100197.16
22_42662371_C_T_b37	22	42662371	265	-0.4293	6.928e-07	-0.4	4.029e-06	-0.3011	0.000582	4.58187850120195e-07	6.29318175163213e-06	Esophagus - Mucosa	Monocytes	ENSG00000100197.16
22_42662371_C_T_b37	22	42662371	265	-0.4293	6.928e-07	-0.4	4.029e-06	-0.3011	0.000582	4.58187850120195e-07	6.29318175163213e-06	Esophagus - Mucosa	Monocytes	ENSG00000227370.1
22_42662371_C_T_b37	22	42662371	265	-0.4293	6.928e-07	-0.4	4.029e-06	-0.3011	0.000582	4.58187850120195e-07	6.29318175163213e-06	Esophagus - Mucosa	Monocytes	ENSG00000273366.1
22_42662371_C_T_b37	22	42662371	265	-0.4293	6.928e-07	-0.4	4.029e-06	-0.3011	0.000582	4.58187850120195e-07	6.29318175163213e-06	Esophagus - Mucosa	Monocytes	ENSG00000198951.7
22_42664201_A_C_b37	22	42664201	264	-0.437	4.591e-07	-0.4038	3.571e-06	-0.3075	0.0004607	3.2362022298362e-07	5.0280759565916e-06	Esophagus - Mucosa	Monocytes	ENSG00000273366.1
22_42664201_A_C_b37	22	42664201	264	-0.437	4.591e-07	-0.4038	3.571e-06	-0.3075	0.0004607	3.2362022298362e-07	5.0280759565916e-06	Esophagus - Mucosa	Monocytes	ENSG00000198951.7
22_42664201_A_C_b37	22	42664201	264	-0.437	4.591e-07	-0.4038	3.571e-06	-0.3075	0.0004607	3.2362022298362e-07	5.0280759565916e-06	Esophagus - Mucosa	Monocytes	ENSG00000227370.1
22_42664201_A_C_b37	22	42664201	264	-0.437	4.591e-07	-0.4038	3.571e-06	-0.3075	0.0004607	3.2362022298362e-07	5.0280759565916e-06	Esophagus - Mucosa	Monocytes	ENSG00000100197.16
22_42670965_T_C_b37	22	42670965	264	-0.4344	6.134e-07	-0.4031	4.14e-06	-0.3121	4e-04	3.70228584990613e-07	5.04903532788812e-06	Esophagus - Mucosa	Monocytes	ENSG00000227370.1
22_42670965_T_C_b37	22	42670965	264	-0.4344	6.134e-07	-0.4031	4.14e-06	-0.3121	4e-04	3.70228584990613e-07	5.04903532788812e-06	Esophagus - Mucosa	Monocytes	ENSG00000100197.16
22_42670965_T_C_b37	22	42670965	264	-0.4344	6.134e-07	-0.4031	4.14e-06	-0.3121	4e-04	3.70228584990613e-07	5.04903532788812e-06	Esophagus - Mucosa	Monocytes	ENSG00000198951.7
22_42670965_T_C_b37	22	42670965	264	-0.4344	6.134e-07	-0.4031	4.14e-06	-0.3121	4e-04	3.70228584990613e-07	5.04903532788812e-06	Esophagus - Mucosa	Monocytes	ENSG00000273366.1
22_42675960_TG_T_b37	22	42675960	264	-0.4284	8.931e-07	-0.4029	4.176e-06	-0.3073	0.0004933	4.84810960453764e-07	5.79767079328035e-06	Esophagus - Mucosa	Monocytes	ENSG00000100197.16
22_42675960_TG_T_b37	22	42675960	264	-0.4284	8.931e-07	-0.4029	4.176e-06	-0.3073	0.0004933	4.84810960453764e-07	5.79767079328035e-06	Esophagus - Mucosa	Monocytes	ENSG00000227370.1
22_42675960_TG_T_b37	22	42675960	264	-0.4284	8.931e-07	-0.4029	4.176e-06	-0.3073	0.0004933	4.84810960453764e-07	5.79767079328035e-06	Esophagus - Mucosa	Monocytes	ENSG00000198951.7
22_42675960_TG_T_b37	22	42675960	264	-0.4284	8.931e-07	-0.4029	4.176e-06	-0.3073	0.0004933	4.84810960453764e-07	5.79767079328035e-06	Esophagus - Mucosa	Monocytes	ENSG00000273366.1
22_42683343_G_C_b37	22	42683343	264	-0.4108	2.963e-06	-0.3917	8.848e-06	-0.3026	0.0006549	1.33492359279896e-06	1.11563026800407e-05	Esophagus - Mucosa	Monocytes	ENSG00000182057.4
22_42683343_G_C_b37	22	42683343	264	-0.4108	2.963e-06	-0.3917	8.848e-06	-0.3026	0.0006549	1.33492359279896e-06	1.11563026800407e-05	Esophagus - Mucosa	Monocytes	ENSG00000227370.1
22_42683343_G_C_b37	22	42683343	264	-0.4108	2.963e-06	-0.3917	8.848e-06	-0.3026	0.0006549	1.33492359279896e-06	1.11563026800407e-05	Esophagus - Mucosa	Monocytes	ENSG00000198951.7
22_42683343_G_C_b37	22	42683343	264	-0.4108	2.963e-06	-0.3917	8.848e-06	-0.3026	0.0006549	1.33492359279896e-06	1.11563026800407e-05	Esophagus - Mucosa	Monocytes	ENSG00000273366.1
22_42683343_G_C_b37	22	42683343	264	-0.4108	2.963e-06	-0.3917	8.848e-06	-0.3026	0.0006549	1.33492359279896e-06	1.11563026800407e-05	Esophagus - Mucosa	Monocytes	ENSG00000100197.16
22_42683997_G_A_b37	22	42683997	265	-0.4122	2.477e-06	-0.3936	7.135e-06	-0.2958	0.0008226	1.23799539446924e-06	1.12470561547257e-05	Esophagus - Mucosa	Monocytes	ENSG00000100197.16
22_42683997_G_A_b37	22	42683997	265	-0.4122	2.477e-06	-0.3936	7.135e-06	-0.2958	0.0008226	1.23799539446924e-06	1.12470561547257e-05	Esophagus - Mucosa	Monocytes	ENSG00000273366.1
22_42683997_G_A_b37	22	42683997	265	-0.4122	2.477e-06	-0.3936	7.135e-06	-0.2958	0.0008226	1.23799539446924e-06	1.12470561547257e-05	Esophagus - Mucosa	Monocytes	ENSG00000198951.7
22_42683997_G_A_b37	22	42683997	265	-0.4122	2.477e-06	-0.3936	7.135e-06	-0.2958	0.0008226	1.23799539446924e-06	1.12470561547257e-05	Esophagus - Mucosa	Monocytes	ENSG00000227370.1
22_42683997_G_A_b37	22	42683997	265	-0.4122	2.477e-06	-0.3936	7.135e-06	-0.2958	0.0008226	1.23799539446924e-06	1.12470561547257e-05	Esophagus - Mucosa	Monocytes	ENSG00000182057.4
22_42689140_T_A_b37	22	42689140	244	-0.4208	3.127e-06	-0.3943	1.406e-05	-0.3141	0.0005415	1.54801163985845e-06	1.32588552910911e-05	Esophagus - Mucosa	Monocytes	ENSG00000273366.1
22_42689140_T_A_b37	22	42689140	244	-0.4208	3.127e-06	-0.3943	1.406e-05	-0.3141	0.0005415	1.54801163985845e-06	1.32588552910911e-05	Esophagus - Mucosa	Monocytes	ENSG00000100197.16
22_42689140_T_A_b37	22	42689140	244	-0.4208	3.127e-06	-0.3943	1.406e-05	-0.3141	0.0005415	1.54801163985845e-06	1.32588552910911e-05	Esophagus - Mucosa	Monocytes	ENSG00000227370.1
22_42689370_C_T_b37	22	42689370	265	-0.4233	5.981e-07	-0.4038	2.018e-06	-0.3173	0.000213	1.98343603477672e-07	2.14764192983368e-06	Esophagus - Mucosa	Monocytes	ENSG00000273366.1
22_42689370_C_T_b37	22	42689370	265	-0.4233	5.981e-07	-0.4038	2.018e-06	-0.3173	0.000213	1.98343603477672e-07	2.14764192983368e-06	Esophagus - Mucosa	Monocytes	ENSG00000100197.16
6_31328811_G_GCT_b37	6	31328811	259	-0.6413	0.00243	-0.9642	4.674e-06	-0.8102	0.000149	1.45991570992254e-06	1.74102510131019e-06	Esophagus - Mucosa	Lymph_Sum	ENSG00000204528.3
6_31328811_G_GCT_b37	6	31328811	259	-0.6413	0.00243	-0.9642	4.674e-06	-0.8102	0.000149	1.45991570992254e-06	1.74102510131019e-06	Esophagus - Mucosa	Lymph_Sum	ENSG00000204531.11
6_31328811_G_GCT_b37	6	31328811	259	-0.6413	0.00243	-0.9642	4.674e-06	-0.8102	0.000149	1.45991570992254e-06	1.74102510131019e-06	Esophagus - Mucosa	Lymph_Sum	ENSG00000234745.5
6_31328811_G_GCT_b37	6	31328811	259	-0.6413	0.00243	-0.9642	4.674e-06	-0.8102	0.000149	1.45991570992254e-06	1.74102510131019e-06	Esophagus - Mucosa	Lymph_Sum	ENSG00000240053.8
6_31328811_G_GCT_b37	6	31328811	259	-0.6413	0.00243	-0.9642	4.674e-06	-0.8102	0.000149	1.45991570992254e-06	1.74102510131019e-06	Esophagus - Mucosa	Lymph_Sum	ENSG00000204538.3
6_31328811_G_GCT_b37	6	31328811	259	-0.6413	0.00243	-0.9642	4.674e-06	-0.8102	0.000149	1.45991570992254e-06	1.74102510131019e-06	Esophagus - Mucosa	Lymph_Sum	ENSG00000137310.7
9_136268962_G_A_b37	9	136268962	257	0.3854	0.003175	0.6125	2.174e-06	0.533	3.312e-05	4.85870712028307e-07	3.84010235788305e-07	Esophagus - Mucosa	Lymph_Sum	ENSG00000175164.9
9_136268962_G_A_b37	9	136268962	257	0.3854	0.003175	0.6125	2.174e-06	0.533	3.312e-05	4.85870712028307e-07	3.84010235788305e-07	Esophagus - Mucosa	Lymph_Sum	ENSG00000148290.5
21_40851784_C_T_b37	21	40851784	240	0.3662	2.262e-05	0.3386	9.372e-05	0.1891	0.03098	8.09485800892048e-06	6.03461944241804e-05	Esophagus - Muscularis	T cells CD8	ENSG00000185437.9
21_40851784_C_T_b37	21	40851784	240	0.3662	2.262e-05	0.3386	9.372e-05	0.1891	0.03098	8.09485800892048e-06	6.03461944241804e-05	Esophagus - Muscularis	T cells CD8	ENSG00000157578.9
21_40852337_A_G_b37	21	40852337	240	0.3886	7.998e-06	0.357	4.331e-05	0.1938	0.02838	2.77761389203269e-06	2.82763762531513e-05	Esophagus - Muscularis	T cells CD8	ENSG00000185437.9
21_40852337_A_G_b37	21	40852337	240	0.3886	7.998e-06	0.357	4.331e-05	0.1938	0.02838	2.77761389203269e-06	2.82763762531513e-05	Esophagus - Muscularis	T cells CD8	ENSG00000157578.9
21_40853132_T_C_b37	21	40853132	238	0.3658	2.67e-05	0.3366	0.0001153	0.1967	0.027	9.24045994867323e-06	6.41638000488925e-05	Esophagus - Muscularis	T cells CD8	ENSG00000157578.9
21_40853132_T_C_b37	21	40853132	238	0.3658	2.67e-05	0.3366	0.0001153	0.1967	0.027	9.24045994867323e-06	6.41638000488925e-05	Esophagus - Muscularis	T cells CD8	ENSG00000185437.9
21_40854239_A_G_b37	21	40854239	240	0.3793	1.279e-05	0.3501	5.935e-05	0.1941	0.02775	4.26863701927072e-06	3.66147501439475e-05	Esophagus - Muscularis	T cells CD8	ENSG00000185437.9
21_40854239_A_G_b37	21	40854239	240	0.3793	1.279e-05	0.3501	5.935e-05	0.1941	0.02775	4.26863701927072e-06	3.66147501439475e-05	Esophagus - Muscularis	T cells CD8	ENSG00000157578.9
21_40854500_G_C_b37	21	40854500	240	0.3886	7.998e-06	0.357	4.331e-05	0.1938	0.02838	2.77761389203269e-06	2.82763762531513e-05	Esophagus - Muscularis	T cells CD8	ENSG00000157578.9
21_40854500_G_C_b37	21	40854500	240	0.3886	7.998e-06	0.357	4.331e-05	0.1938	0.02838	2.77761389203269e-06	2.82763762531513e-05	Esophagus - Muscularis	T cells CD8	ENSG00000185437.9
21_40856397_G_A_b37	21	40856397	238	0.3809	1.334e-05	0.3424	9.328e-05	0.1902	0.0322	6.13083176148697e-06	6.21743709129397e-05	Esophagus - Muscularis	T cells CD8	ENSG00000157578.9
21_40856397_G_A_b37	21	40856397	238	0.3809	1.334e-05	0.3424	9.328e-05	0.1902	0.0322	6.13083176148697e-06	6.21743709129397e-05	Esophagus - Muscularis	T cells CD8	ENSG00000185437.9
21_40857353_T_C_b37	21	40857353	240	0.3886	7.998e-06	0.357	4.331e-05	0.1938	0.02838	2.77761389203269e-06	2.82763762531513e-05	Esophagus - Muscularis	T cells CD8	ENSG00000157578.9
21_40857353_T_C_b37	21	40857353	240	0.3886	7.998e-06	0.357	4.331e-05	0.1938	0.02838	2.77761389203269e-06	2.82763762531513e-05	Esophagus - Muscularis	T cells CD8	ENSG00000185437.9
21_40857523_G_C_b37	21	40857523	240	0.3886	7.998e-06	0.357	4.331e-05	0.1938	0.02838	2.77761389203269e-06	2.82763762531513e-05	Esophagus - Muscularis	T cells CD8	ENSG00000157578.9
21_40857523_G_C_b37	21	40857523	240	0.3886	7.998e-06	0.357	4.331e-05	0.1938	0.02838	2.77761389203269e-06	2.82763762531513e-05	Esophagus - Muscularis	T cells CD8	ENSG00000185437.9
21_40857904_A_G_b37	21	40857904	239	0.379	1.355e-05	0.3502	6.139e-05	0.1946	0.02769	4.48901678147243e-06	3.76511456537388e-05	Esophagus - Muscularis	T cells CD8	ENSG00000185437.9
21_40857904_A_G_b37	21	40857904	239	0.379	1.355e-05	0.3502	6.139e-05	0.1946	0.02769	4.48901678147243e-06	3.76511456537388e-05	Esophagus - Muscularis	T cells CD8	ENSG00000157578.9
21_40859708_G_A_b37	21	40859708	240	0.3886	7.998e-06	0.357	4.331e-05	0.1938	0.02838	2.77761389203269e-06	2.82763762531513e-05	Esophagus - Muscularis	T cells CD8	ENSG00000185437.9
21_40859708_G_A_b37	21	40859708	240	0.3886	7.998e-06	0.357	4.331e-05	0.1938	0.02838	2.77761389203269e-06	2.82763762531513e-05	Esophagus - Muscularis	T cells CD8	ENSG00000157578.9
21_40860510_T_C_b37	21	40860510	239	0.3883	8.487e-06	0.3572	4.485e-05	0.1943	0.02832	2.9258772253117e-06	2.91085659470913e-05	Esophagus - Muscularis	T cells CD8	ENSG00000157578.9
21_40860510_T_C_b37	21	40860510	239	0.3883	8.487e-06	0.3572	4.485e-05	0.1943	0.02832	2.9258772253117e-06	2.91085659470913e-05	Esophagus - Muscularis	T cells CD8	ENSG00000185437.9
21_40861527_G_C_b37	21	40861527	240	0.3886	7.998e-06	0.357	4.331e-05	0.1938	0.02838	2.77761389203269e-06	2.82763762531513e-05	Esophagus - Muscularis	T cells CD8	ENSG00000157578.9
21_40861527_G_C_b37	21	40861527	240	0.3886	7.998e-06	0.357	4.331e-05	0.1938	0.02838	2.77761389203269e-06	2.82763762531513e-05	Esophagus - Muscularis	T cells CD8	ENSG00000185437.9
21_40861676_A_G_b37	21	40861676	240	0.3886	7.998e-06	0.357	4.331e-05	0.1938	0.02838	2.77761389203269e-06	2.82763762531513e-05	Esophagus - Muscularis	T cells CD8	ENSG00000157578.9
21_40861676_A_G_b37	21	40861676	240	0.3886	7.998e-06	0.357	4.331e-05	0.1938	0.02838	2.77761389203269e-06	2.82763762531513e-05	Esophagus - Muscularis	T cells CD8	ENSG00000185437.9
21_40862244_T_A_b37	21	40862244	238	0.3743	1.514e-05	0.3438	7.582e-05	0.1924	0.03036	5.6679041091924e-06	4.91891664313778e-05	Esophagus - Muscularis	T cells CD8	ENSG00000185437.9
21_40862244_T_A_b37	21	40862244	238	0.3743	1.514e-05	0.3438	7.582e-05	0.1924	0.03036	5.6679041091924e-06	4.91891664313778e-05	Esophagus - Muscularis	T cells CD8	ENSG00000157578.9
21_40862312_G_A_b37	21	40862312	240	0.3928	5.563e-06	0.3564	4.029e-05	0.1996	0.02312	1.9349245727768e-06	2.21277789321421e-05	Esophagus - Muscularis	T cells CD8	ENSG00000185437.9
21_40862312_G_A_b37	21	40862312	240	0.3928	5.563e-06	0.3564	4.029e-05	0.1996	0.02312	1.9349245727768e-06	2.21277789321421e-05	Esophagus - Muscularis	T cells CD8	ENSG00000157578.9
21_40862579_G_T_b37	21	40862579	240	0.3886	7.998e-06	0.357	4.331e-05	0.1938	0.02838	2.77761389203269e-06	2.82763762531513e-05	Esophagus - Muscularis	T cells CD8	ENSG00000157578.9
21_40862722_A_G_b37	21	40862722	239	0.3889	6.417e-06	0.3535	4.319e-05	0.188	0.03173	2.60831866724946e-06	3.11295505379581e-05	Esophagus - Muscularis	T cells CD8	ENSG00000157578.9
21_40862722_A_G_b37	21	40862722	239	0.3889	6.417e-06	0.3535	4.319e-05	0.188	0.03173	2.60831866724946e-06	3.11295505379581e-05	Esophagus - Muscularis	T cells CD8	ENSG00000182093.10
21_40862760_A_G_b37	21	40862760	240	0.3886	7.998e-06	0.357	4.331e-05	0.1938	0.02838	2.77761389203269e-06	2.82763762531513e-05	Esophagus - Muscularis	T cells CD8	ENSG00000157578.9
21_40863001_A_G_b37	21	40863001	240	0.3886	7.998e-06	0.357	4.331e-05	0.1938	0.02838	2.77761389203269e-06	2.82763762531513e-05	Esophagus - Muscularis	T cells CD8	ENSG00000185437.9
21_40863001_A_G_b37	21	40863001	240	0.3886	7.998e-06	0.357	4.331e-05	0.1938	0.02838	2.77761389203269e-06	2.82763762531513e-05	Esophagus - Muscularis	T cells CD8	ENSG00000157578.9
21_40863161_C_T_b37	21	40863161	239	0.3757	1.797e-05	0.3483	7.394e-05	0.1867	0.03579	6.75100928984401e-06	5.56163290155745e-05	Esophagus - Muscularis	T cells CD8	ENSG00000157578.9
21_40863161_C_T_b37	21	40863161	239	0.3757	1.797e-05	0.3483	7.394e-05	0.1867	0.03579	6.75100928984401e-06	5.56163290155745e-05	Esophagus - Muscularis	T cells CD8	ENSG00000185437.9
21_40863714_C_T_b37	21	40863714	240	0.3886	7.998e-06	0.357	4.331e-05	0.1938	0.02838	2.77761389203269e-06	2.82763762531513e-05	Esophagus - Muscularis	T cells CD8	ENSG00000157578.9
21_40863714_C_T_b37	21	40863714	240	0.3886	7.998e-06	0.357	4.331e-05	0.1938	0.02838	2.77761389203269e-06	2.82763762531513e-05	Esophagus - Muscularis	T cells CD8	ENSG00000185437.9
21_40863735_C_T_b37	21	40863735	240	0.3886	7.998e-06	0.357	4.331e-05	0.1938	0.02838	2.77761389203269e-06	2.82763762531513e-05	Esophagus - Muscularis	T cells CD8	ENSG00000157578.9
21_40863735_C_T_b37	21	40863735	240	0.3886	7.998e-06	0.357	4.331e-05	0.1938	0.02838	2.77761389203269e-06	2.82763762531513e-05	Esophagus - Muscularis	T cells CD8	ENSG00000185437.9
21_40867580_A_T_b37	21	40867580	236	0.3881	8.754e-06	0.3599	4.029e-05	0.1777	0.04583	3.67686909731767e-06	4.05016474962398e-05	Esophagus - Muscularis	T cells CD8	ENSG00000157578.9
21_40867580_A_T_b37	21	40867580	236	0.3881	8.754e-06	0.3599	4.029e-05	0.1777	0.04583	3.67686909731767e-06	4.05016474962398e-05	Esophagus - Muscularis	T cells CD8	ENSG00000182093.10
21_40867580_A_T_b37	21	40867580	236	0.3881	8.754e-06	0.3599	4.029e-05	0.1777	0.04583	3.67686909731767e-06	4.05016474962398e-05	Esophagus - Muscularis	T cells CD8	ENSG00000185437.9
21_40867633_C_T_b37	21	40867633	240	0.3819	1.029e-05	0.3507	5.406e-05	0.1931	0.02802	3.60225454362678e-06	3.40078528821135e-05	Esophagus - Muscularis	T cells CD8	ENSG00000157578.9
21_40867633_C_T_b37	21	40867633	240	0.3819	1.029e-05	0.3507	5.406e-05	0.1931	0.02802	3.60225454362678e-06	3.40078528821135e-05	Esophagus - Muscularis	T cells CD8	ENSG00000185437.9
21_40869270_G_A_b37	21	40869270	237	0.3768	1.893e-05	0.3446	9.342e-05	0.198	0.0269	6.75235185565779e-06	5.31416957311821e-05	Esophagus - Muscularis	T cells CD8	ENSG00000157578.9
21_40872128_T_C_b37	21	40872128	240	0.3707	1.624e-05	0.3461	5.967e-05	0.185	0.03404	5.49517056057163e-06	4.40532945687116e-05	Esophagus - Muscularis	T cells CD8	ENSG00000185437.9
21_40872128_T_C_b37	21	40872128	240	0.3707	1.624e-05	0.3461	5.967e-05	0.185	0.03404	5.49517056057163e-06	4.40532945687116e-05	Esophagus - Muscularis	T cells CD8	ENSG00000157578.9
21_40872261_G_C_b37	21	40872261	239	0.3714	1.819e-05	0.34	8.874e-05	0.184	0.03638	7.60140270279688e-06	6.62487276297004e-05	Esophagus - Muscularis	T cells CD8	ENSG00000157578.9
21_40872261_G_C_b37	21	40872261	239	0.3714	1.819e-05	0.34	8.874e-05	0.184	0.03638	7.60140270279688e-06	6.62487276297004e-05	Esophagus - Muscularis	T cells CD8	ENSG00000185437.9
21_40874185_C_T_b37	21	40874185	240	0.3707	1.624e-05	0.3461	5.967e-05	0.185	0.03404	5.49517056057163e-06	4.40532945687116e-05	Esophagus - Muscularis	T cells CD8	ENSG00000157578.9
21_40874185_C_T_b37	21	40874185	240	0.3707	1.624e-05	0.3461	5.967e-05	0.185	0.03404	5.49517056057163e-06	4.40532945687116e-05	Esophagus - Muscularis	T cells CD8	ENSG00000185437.9
2_86407050_C_CA_b37	2	86407050	240	-0.3374	0.0001754	-0.3887	1.403e-05	-0.3048	0.0007238	5.80365444196547e-06	8.66657527844083e-06	Esophagus - Muscularis	MacrophageSum	ENSG00000273080.1
2_86407050_C_CA_b37	2	86407050	240	-0.3374	0.0001754	-0.3887	1.403e-05	-0.3048	0.0007238	5.80365444196547e-06	8.66657527844083e-06	Esophagus - Muscularis	MacrophageSum	ENSG00000132305.16
2_86411982_G_A_b37	2	86411982	240	-0.3374	0.0001754	-0.3887	1.403e-05	-0.3048	0.0007238	5.80365444196547e-06	8.66657527844083e-06	Esophagus - Muscularis	MacrophageSum	ENSG00000273080.1
2_86411982_G_A_b37	2	86411982	240	-0.3374	0.0001754	-0.3887	1.403e-05	-0.3048	0.0007238	5.80365444196547e-06	8.66657527844083e-06	Esophagus - Muscularis	MacrophageSum	ENSG00000132305.16
6_133749488_A_C_b37	6	133749488	240	-1.098	8.762e-07	-0.9014	6.269e-05	-0.4905	0.03139	5.71342298902301e-06	0.000299270290889276	Esophagus - Muscularis	MacrophageSum	ENSG00000223542.1
6_133749488_A_C_b37	6	133749488	240	-1.098	8.762e-07	-0.9014	6.269e-05	-0.4905	0.03139	5.71342298902301e-06	0.000299270290889276	Esophagus - Muscularis	MacrophageSum	ENSG00000234567.1
6_133749548_C_T_b37	6	133749548	240	-1.098	8.762e-07	-0.9014	6.269e-05	-0.4905	0.03139	5.71342298902301e-06	0.000299270290889276	Esophagus - Muscularis	MacrophageSum	ENSG00000234567.1
6_133749548_C_T_b37	6	133749548	240	-1.098	8.762e-07	-0.9014	6.269e-05	-0.4905	0.03139	5.71342298902301e-06	0.000299270290889276	Esophagus - Muscularis	MacrophageSum	ENSG00000223542.1
6_133750840_A_T_b37	6	133750840	240	-1.098	8.762e-07	-0.9014	6.269e-05	-0.4905	0.03139	5.71342298902301e-06	0.000299270290889276	Esophagus - Muscularis	MacrophageSum	ENSG00000223542.1
6_133750840_A_T_b37	6	133750840	240	-1.098	8.762e-07	-0.9014	6.269e-05	-0.4905	0.03139	5.71342298902301e-06	0.000299270290889276	Esophagus - Muscularis	MacrophageSum	ENSG00000234567.1
6_133752805_T_A_b37	6	133752805	240	-1.098	8.762e-07	-0.9014	6.269e-05	-0.4905	0.03139	5.71342298902301e-06	0.000299270290889276	Esophagus - Muscularis	MacrophageSum	ENSG00000223542.1
6_133752805_T_A_b37	6	133752805	240	-1.098	8.762e-07	-0.9014	6.269e-05	-0.4905	0.03139	5.71342298902301e-06	0.000299270290889276	Esophagus - Muscularis	MacrophageSum	ENSG00000234567.1
6_133755595_G_A_b37	6	133755595	240	-1.098	8.762e-07	-0.9014	6.269e-05	-0.4905	0.03139	5.71342298902301e-06	0.000299270290889276	Esophagus - Muscularis	MacrophageSum	ENSG00000223542.1
6_133755595_G_A_b37	6	133755595	240	-1.098	8.762e-07	-0.9014	6.269e-05	-0.4905	0.03139	5.71342298902301e-06	0.000299270290889276	Esophagus - Muscularis	MacrophageSum	ENSG00000234567.1
6_133757022_C_T_b37	6	133757022	240	-1.098	8.762e-07	-0.9014	6.269e-05	-0.4905	0.03139	5.71342298902301e-06	0.000299270290889276	Esophagus - Muscularis	MacrophageSum	ENSG00000234567.1
6_133757022_C_T_b37	6	133757022	240	-1.098	8.762e-07	-0.9014	6.269e-05	-0.4905	0.03139	5.71342298902301e-06	0.000299270290889276	Esophagus - Muscularis	MacrophageSum	ENSG00000223542.1
17_77992119_A_C_b37	17	77992119	235	0.8293	3.852e-07	0.6064	0.0002302	0.818	4.912e-07	4.38616544390263e-07	2.28414044085577e-06	Esophagus - Muscularis	MastSum	ENSG00000141519.10
17_77992120_G_A_b37	17	77992120	235	0.8656	6.213e-07	0.6663	0.000136	0.9155	1.05e-07	2.31332372909882e-07	6.80782155959288e-07	Esophagus - Muscularis	MastSum	ENSG00000141519.10
17_77995143_A_G_b37	17	77995143	231	0.7073	2.752e-06	0.7028	4.722e-06	0.8662	6.706e-09	3.59887190467048e-08	1.8953793080349e-08	Esophagus - Muscularis	MastSum	ENSG00000141519.10
3_95996580_T_G_b37	3	95996580	239	0.3692	2.386e-05	0.3776	1.511e-05	0.3487	6.854e-05	5.59366280695283e-06	8.33251234125171e-06	Esophagus - Muscularis	MastSum	ENSG00000080224.13
6_1568529_G_A_b37	6	1568529	240	-0.3641	0.0004258	-0.4365	2.137e-05	-0.4541	9.514e-06	9.24547037943632e-06	3.21874427839194e-06	Esophagus - Muscularis	MastSum	ENSG00000272279.1
6_1569619_C_T_b37	6	1569619	240	-0.3757	0.0002744	-0.4425	1.64e-05	-0.47	4.474e-06	5.15264384460614e-06	1.77372986876982e-06	Esophagus - Muscularis	MastSum	ENSG00000272279.1
6_1571393_G_A_b37	6	1571393	240	-0.3641	0.0004258	-0.4365	2.137e-05	-0.4541	9.514e-06	9.24547037943632e-06	3.21874427839194e-06	Esophagus - Muscularis	MastSum	ENSG00000272279.1
6_1571459_A_G_b37	6	1571459	240	-0.3641	0.0004258	-0.4365	2.137e-05	-0.4541	9.514e-06	9.24547037943632e-06	3.21874427839194e-06	Esophagus - Muscularis	MastSum	ENSG00000272279.1
6_1573899_T_G_b37	6	1573899	239	-0.3713	0.0003295	-0.4409	1.86e-05	-0.4639	5.88e-06	6.50711529107958e-06	2.24006152450975e-06	Esophagus - Muscularis	MastSum	ENSG00000272279.1
6_1574101_G_A_b37	6	1574101	240	-0.3858	0.000186	-0.4541	9.659e-06	-0.4797	2.802e-06	2.95505344302691e-06	9.89705712116588e-07	Esophagus - Muscularis	MastSum	ENSG00000272279.1
11_101830126_C_T_b37	11	101830126	236	-0.3078	0.001753	-0.4061	2.585e-05	-0.4036	3.103e-05	5.64855095591814e-06	6.93065808940632e-06	Esophagus - Muscularis	Myeloid_Sum	ENSG00000187151.3
11_101837377_G_A_b37	11	101837377	240	-0.3261	0.0007994	-0.4029	3.054e-05	-0.3883	5.999e-05	5.75961273752624e-06	1.12458267369512e-05	Esophagus - Muscularis	Myeloid_Sum	ENSG00000187151.3
11_101866216_C_T_b37	11	101866216	238	-0.3078	0.001953	-0.4033	3.933e-05	-0.4018	4.555e-05	8.73183448546461e-06	1.10990923032569e-05	Esophagus - Muscularis	Myeloid_Sum	ENSG00000187151.3
11_101872495_A_G_b37	11	101872495	239	-0.2925	0.002703	-0.4226	1.208e-05	-0.4099	2.226e-05	4.11973274108625e-06	3.65123605852948e-06	Esophagus - Muscularis	Myeloid_Sum	ENSG00000187151.3
11_8751889_C_G_b37	11	8751889	234	-0.3273	0.0002145	-0.3145	0.0003314	-0.399	3.175e-06	5.92472995384737e-06	4.21333995256788e-06	Esophagus - Muscularis	Monocytes	ENSG00000130413.11
11_8751889_C_G_b37	11	8751889	234	-0.3273	0.0002145	-0.3145	0.0003314	-0.399	3.175e-06	5.92472995384737e-06	4.21333995256788e-06	Esophagus - Muscularis	Monocytes	ENSG00000166436.11
11_8751889_C_G_b37	11	8751889	234	-0.3273	0.0002145	-0.3145	0.0003314	-0.399	3.175e-06	5.92472995384737e-06	4.21333995256788e-06	Esophagus - Muscularis	Monocytes	ENSG00000166452.7
11_8751889_C_G_b37	11	8751889	234	-0.3273	0.0002145	-0.3145	0.0003314	-0.399	3.175e-06	5.92472995384737e-06	4.21333995256788e-06	Esophagus - Muscularis	Monocytes	ENSG00000254860.1
11_8816695_G_A_b37	11	8816695	240	-0.3448	0.000138	-0.3258	0.000323	-0.3911	1.398e-05	9.23852325483218e-06	1.04958212276036e-05	Esophagus - Muscularis	Monocytes	ENSG00000130413.11
11_8816695_G_A_b37	11	8816695	240	-0.3448	0.000138	-0.3258	0.000323	-0.3911	1.398e-05	9.23852325483218e-06	1.04958212276036e-05	Esophagus - Muscularis	Monocytes	ENSG00000254860.1
11_8816695_G_A_b37	11	8816695	240	-0.3448	0.000138	-0.3258	0.000323	-0.3911	1.398e-05	9.23852325483218e-06	1.04958212276036e-05	Esophagus - Muscularis	Monocytes	ENSG00000166436.11
11_8816695_G_A_b37	11	8816695	240	-0.3448	0.000138	-0.3258	0.000323	-0.3911	1.398e-05	9.23852325483218e-06	1.04958212276036e-05	Esophagus - Muscularis	Monocytes	ENSG00000166452.7
11_8824388_C_T_b37	11	8824388	240	-0.3154	0.0004232	-0.3234	0.0002976	-0.4196	2.153e-06	6.42012092057285e-06	3.08690389062439e-06	Esophagus - Muscularis	Monocytes	ENSG00000166436.11
11_8824388_C_T_b37	11	8824388	240	-0.3154	0.0004232	-0.3234	0.0002976	-0.4196	2.153e-06	6.42012092057285e-06	3.08690389062439e-06	Esophagus - Muscularis	Monocytes	ENSG00000166452.7
11_8824388_C_T_b37	11	8824388	240	-0.3154	0.0004232	-0.3234	0.0002976	-0.4196	2.153e-06	6.42012092057285e-06	3.08690389062439e-06	Esophagus - Muscularis	Monocytes	ENSG00000254860.1
11_8824388_C_T_b37	11	8824388	240	-0.3154	0.0004232	-0.3234	0.0002976	-0.4196	2.153e-06	6.42012092057285e-06	3.08690389062439e-06	Esophagus - Muscularis	Monocytes	ENSG00000130413.11
3_158428809_A_AAGGC_b37	3	158428809	239	-0.4423	2.105e-05	-0.4426	2.407e-05	-0.3527	0.0008893	8.01724864432189e-06	2.77847450517777e-05	Esophagus - Muscularis	Monocytes	ENSG00000240207.2
11_63044027_C_T_b37	11	63044027	240	0.3637	6.544e-05	0.3774	3.348e-05	0.04682	0.6131	9.24961379446106e-06	0.000242086258775606	Esophagus - Muscularis	Lymph_Sum	ENSG00000184999.7
11_63044637_G_T_b37	11	63044637	239	0.3747	4.479e-05	0.3954	1.529e-05	0.05264	0.573	4.06335869889835e-06	0.000110786581300434	Esophagus - Muscularis	Lymph_Sum	ENSG00000184999.7
11_63047698_C_G_b37	11	63047698	240	0.3637	6.544e-05	0.3774	3.348e-05	0.04682	0.6131	9.24961379446106e-06	0.000242086258775606	Esophagus - Muscularis	Lymph_Sum	ENSG00000184999.7
11_63049129_T_G_b37	11	63049129	240	0.3772	5.584e-05	0.3705	7.634e-05	0.1213	0.2019	6.87175649979712e-06	0.000186194162015446	Esophagus - Muscularis	Lymph_Sum	ENSG00000184999.7
11_63069715_A_G_b37	11	63069715	239	0.3659	5.983e-05	0.379	3.189e-05	0.04575	0.6219	8.51502232849511e-06	0.000234581369180132	Esophagus - Muscularis	Lymph_Sum	ENSG00000184999.7
11_63079101_AT_A_b37	11	63079101	230	0.4211	6.55e-06	0.3767	6.346e-05	0.06956	0.4688	2.54104287657584e-06	0.000339825272711356	Esophagus - Muscularis	Lymph_Sum	ENSG00000184999.7
11_63079770_T_C_b37	11	63079770	237	0.3813	3.095e-05	0.3934	1.882e-05	0.02869	0.7566	4.39179230499153e-06	0.000173141854811345	Esophagus - Muscularis	Lymph_Sum	ENSG00000184999.7
11_63079984_C_A_b37	11	63079984	237	0.3619	8.201e-05	0.3863	2.147e-05	0.03779	0.6846	8.60500744451038e-06	0.000178258419840077	Esophagus - Muscularis	Lymph_Sum	ENSG00000184999.7
11_63093253_T_C_b37	11	63093253	240	0.3772	5.584e-05	0.3705	7.634e-05	0.1213	0.2019	6.87175649979712e-06	0.000186194162015446	Esophagus - Muscularis	Lymph_Sum	ENSG00000184999.7
11_63102711_G_A_b37	11	63102711	239	0.3332	0.0002523	0.401	8.292e-06	-0.04979	0.5895	8.73722444553219e-06	6.46636578664586e-05	Esophagus - Muscularis	Lymph_Sum	ENSG00000184999.7
4_156856193_C_A_b37	4	156856193	235	0.5377	1.655e-05	0.4692	0.0001744	0.1359	0.284	6.65154516595429e-06	0.000540513557348445	Esophagus - Muscularis	Lymph_Sum	ENSG00000256043.2
9_124156319_C_G_b37	9	124156319	229	0.7269	0.0001047	0.4693	0.01226	0.6103	0.001101	9.56840720836424e-06	0.000164853571358562	Esophagus - Muscularis	Lymph_Sum	ENSG00000226752.3
13_95181319_T_G_b37	13	95181319	171	-0.4685	6.669e-06	-0.3943	0.0001433	-0.3202	0.001797	3.4085735395513e-06	5.34751108838733e-05	Heart - Atrial Appendage	MacrophageSum	ENSG00000080166.11
20_25972552_A_C_b37	20	25972552	177	-0.4701	8.65e-06	-0.4525	1.941e-05	-0.2303	0.03301	6.17408681799272e-06	0.000101568044554266	Heart - Atrial Appendage	MacrophageSum	ENSG00000175170.10
2_215673218_G_GA_b37	2	215673218	176	-0.4942	1.492e-05	-0.4688	4.207e-05	-0.1969	0.09308	5.41502323288704e-06	0.000110000451989822	Heart - Atrial Appendage	MastSum	ENSG00000138376.6
2_215673440_T_C_b37	2	215673440	176	-0.4942	1.492e-05	-0.4688	4.207e-05	-0.1969	0.09308	5.41502323288704e-06	0.000110000451989822	Heart - Atrial Appendage	MastSum	ENSG00000138376.6
2_44422111_G_A_b37	2	44422111	173	0.6927	2.065e-06	0.5874	7.075e-05	0.1003	0.5067	6.21443393261334e-06	0.000696325327430912	Heart - Atrial Appendage	MastSum	ENSG00000138032.16
9_14918303_G_T_b37	9	14918303	178	-0.3501	0.00115	-0.4749	7.912e-06	-0.4082	0.0001382	4.43082256136456e-06	7.11135487952418e-06	Heart - Atrial Appendage	Myeloid_Sum	ENSG00000215237.5
9_27054957_T_C_b37	9	27054957	178	0.5039	0.004484	0.8067	3.54e-06	0.6516	0.0002117	7.15140876885918e-06	5.67785067801562e-06	Heart - Atrial Appendage	Myeloid_Sum	ENSG00000120159.7
9_27066934_C_T_b37	9	27066934	178	0.5039	0.004484	0.8067	3.54e-06	0.6516	0.0002117	7.15140876885918e-06	5.67785067801562e-06	Heart - Atrial Appendage	Myeloid_Sum	ENSG00000120159.7
8_66735412_A_G_b37	8	66735412	175	0.521	0.0005333	0.556	0.000234	0.38	0.01307	8.00894698191551e-06	6.52288376036713e-05	Heart - Atrial Appendage	Lymph_Sum	ENSG00000066855.11
8_66756349_A_G_b37	8	66756349	173	0.5423	0.0001317	0.4887	0.0006941	0.3256	0.0232	9.58877099832639e-06	0.000277586210273606	Heart - Atrial Appendage	Lymph_Sum	ENSG00000066855.11
8_66761760_C_T_b37	8	66761760	172	0.5406	0.0001465	0.5014	0.0004765	0.3195	0.02618	8.65887814582895e-06	0.000222410675146239	Heart - Atrial Appendage	Lymph_Sum	ENSG00000066855.11
2_216178162_C_T_b37	2	216178162	282	0.3941	0.0004689	0.4899	1.181e-05	0.4718	2.504e-05	9.21539803070708e-06	3.67339181491345e-06	Lung	T cells CD8	ENSG00000138363.10
2_216197797_G_A_b37	2	216197797	285	0.3849	0.0004657	0.4894	7.466e-06	0.4839	9.496e-06	5.12279971397571e-06	1.58238040768213e-06	Lung	T cells CD8	ENSG00000138363.10
2_216198374_C_T_b37	2	216198374	285	0.3849	0.0004657	0.4894	7.466e-06	0.4839	9.496e-06	5.12279971397571e-06	1.58238040768213e-06	Lung	T cells CD8	ENSG00000138363.10
2_216210236_C_T_b37	2	216210236	285	0.3858	0.0004362	0.4941	5.715e-06	0.4916	6.4e-06	3.80356972642608e-06	1.07082678559197e-06	Lung	T cells CD8	ENSG00000138363.10
2_216212614_T_C_b37	2	216212614	284	0.3862	0.000459	0.492	6.874e-06	0.4875	8.317e-06	4.66310347499682e-06	1.39372870742754e-06	Lung	T cells CD8	ENSG00000138363.10
2_216224690_C_A_b37	2	216224690	284	0.3916	0.0003647	0.488	7.88e-06	0.4805	1.172e-05	5.16475864952799e-06	1.84945499063175e-06	Lung	T cells CD8	ENSG00000138363.10
2_216227187_C_T_b37	2	216227187	282	0.3941	0.0003559	0.4914	7.366e-06	0.4824	1.14e-05	4.91807016122475e-06	1.74852851164836e-06	Lung	T cells CD8	ENSG00000138363.10
2_216234657_G_A_b37	2	216234657	285	0.4013	0.0003109	0.5006	5.977e-06	0.515	3.121e-06	2.51290566893619e-06	7.19659398409074e-07	Lung	T cells CD8	ENSG00000138363.10
7_55870248_A_AC_b37	7	55870248	264	-0.3818	0.003485	-0.4998	0.000138	-0.6646	1.813e-07	7.62247248481197e-06	8.55829507153293e-07	Lung	T cells CD8	ENSG00000226278.1
7_55870248_A_AC_b37	7	55870248	264	-0.3818	0.003485	-0.4998	0.000138	-0.6646	1.813e-07	7.62247248481197e-06	8.55829507153293e-07	Lung	T cells CD8	ENSG00000146733.9
7_55870248_A_AC_b37	7	55870248	264	-0.3818	0.003485	-0.4998	0.000138	-0.6646	1.813e-07	7.62247248481197e-06	8.55829507153293e-07	Lung	T cells CD8	ENSG00000185290.3
11_107090726_C_A_b37	11	107090726	281	0.4857	7.932e-05	0.5453	8.591e-06	0.2871	0.02026	8.24344817280129e-06	2.61491822210797e-05	Lung	CD4_memory	ENSG00000152404.11
11_107090726_C_A_b37	11	107090726	281	0.4857	7.932e-05	0.5453	8.591e-06	0.2871	0.02026	8.24344817280129e-06	2.61491822210797e-05	Lung	CD4_memory	ENSG00000261098.1
6_42134430_C_T_b37	6	42134430	285	0.3296	0.0002783	0.3975	1.047e-05	0.2738	0.002627	6.08219852031856e-06	6.60540141845516e-06	Lung	CD4_memory	ENSG00000181524.6
6_42134430_C_T_b37	6	42134430	285	0.3296	0.0002783	0.3975	1.047e-05	0.2738	0.002627	6.08219852031856e-06	6.60540141845516e-06	Lung	CD4_memory	ENSG00000048544.5
6_42135189_C_T_b37	6	42135189	279	0.334	0.0002499	0.4087	6.567e-06	0.2809	0.002184	4.11147698095838e-06	4.05900154378696e-06	Lung	CD4_memory	ENSG00000048544.5
6_42135189_C_T_b37	6	42135189	279	0.334	0.0002499	0.4087	6.567e-06	0.2809	0.002184	4.11147698095838e-06	4.05900154378696e-06	Lung	CD4_memory	ENSG00000181524.6
3_134160593_T_C_b37	3	134160593	285	-0.325	0.000122	-0.3697	1.15e-05	-0.3212	0.0001476	6.98017900298503e-06	4.62476946143549e-06	Lung	MacrophageSum	ENSG00000129055.8
3_134160593_T_C_b37	3	134160593	285	-0.325	0.000122	-0.3697	1.15e-05	-0.3212	0.0001476	6.98017900298503e-06	4.62476946143549e-06	Lung	MacrophageSum	ENSG00000182923.12
12_76696239_A_G_b37	12	76696239	283	0.4071	7.881e-06	0.4181	4.388e-06	0.1912	0.03839	5.65683614831953e-06	4.08450597253234e-05	Lung	Bcellsum	ENSG00000257219.1
12_76696901_A_C_b37	12	76696901	285	0.4056	7.915e-06	0.4158	4.562e-06	0.1879	0.04127	5.977111952397e-06	4.41649572185545e-05	Lung	Bcellsum	ENSG00000257219.1
12_76701109_T_A_b37	12	76701109	285	0.4053	7.939e-06	0.4194	3.693e-06	0.1936	0.03529	5.02286589764091e-06	3.410367460121e-05	Lung	Bcellsum	ENSG00000257219.1
12_76701277_C_T_b37	12	76701277	285	0.4053	7.939e-06	0.4194	3.693e-06	0.1936	0.03529	5.02286589764091e-06	3.410367460121e-05	Lung	Bcellsum	ENSG00000257219.1
12_76702196_T_G_b37	12	76702196	284	0.406	8.058e-06	0.4206	3.65e-06	0.1966	0.03284	4.86077474773388e-06	3.2155288918641e-05	Lung	Bcellsum	ENSG00000257219.1
12_76703062_A_G_b37	12	76703062	284	0.406	8.058e-06	0.4206	3.65e-06	0.1966	0.03284	4.86077474773388e-06	3.2155288918641e-05	Lung	Bcellsum	ENSG00000257219.1
12_76703206_A_T_b37	12	76703206	282	0.402	1.027e-05	0.4152	5.074e-06	0.194	0.03594	6.66495615700859e-06	4.31857091156702e-05	Lung	Bcellsum	ENSG00000257219.1
12_76703655_A_G_b37	12	76703655	268	0.4181	6.667e-06	0.4406	1.968e-06	0.2222	0.01799	2.4811025730026e-06	1.36246878297679e-05	Lung	Bcellsum	ENSG00000257219.1
12_76703669_A_G_b37	12	76703669	266	0.4262	4.59e-06	0.45	1.238e-06	0.2303	0.01444	1.49742969005391e-06	8.41354557005328e-06	Lung	Bcellsum	ENSG00000257219.1
12_76704986_T_G_b37	12	76704986	284	0.4055	9.853e-06	0.4171	5.297e-06	0.2028	0.02893	6.01466285484015e-06	3.82166056798015e-05	Lung	Bcellsum	ENSG00000257219.1
12_76706165_A_G_b37	12	76706165	285	0.4045	9.719e-06	0.4168	5.047e-06	0.2058	0.02629	5.57900778494888e-06	3.45366427771211e-05	Lung	Bcellsum	ENSG00000257219.1
3_192643392_G_A_b37	3	192643392	282	-0.3496	3.336e-05	-0.3512	3.148e-05	-0.2527	0.00256	7.91765869463588e-06	2.43193369913716e-05	Lung	Bcellsum	ENSG00000180611.6
3_192643860_G_A_b37	3	192643860	266	-0.388	1.023e-05	-0.3778	1.892e-05	-0.2698	0.002095	3.21258096286105e-06	1.47537015052854e-05	Lung	Bcellsum	ENSG00000180611.6
3_192643942_T_C_b37	3	192643942	280	-0.3663	1.279e-05	-0.3627	1.673e-05	-0.2527	0.002681	3.7911448789908e-06	1.60966886930928e-05	Lung	Bcellsum	ENSG00000180611.6
3_192644271_C_T_b37	3	192644271	280	-0.3663	1.279e-05	-0.3627	1.673e-05	-0.2527	0.002681	3.7911448789908e-06	1.60966886930928e-05	Lung	Bcellsum	ENSG00000180611.6
3_192644416_T_G_b37	3	192644416	279	-0.3666	1.299e-05	-0.3631	1.685e-05	-0.2532	0.002669	3.82417145875697e-06	1.61269011534365e-05	Lung	Bcellsum	ENSG00000180611.6
3_192644749_A_G_b37	3	192644749	279	-0.3666	1.299e-05	-0.3631	1.685e-05	-0.2532	0.002669	3.82417145875697e-06	1.61269011534365e-05	Lung	Bcellsum	ENSG00000180611.6
3_192645066_C_G_b37	3	192645066	282	-0.3478	3.084e-05	-0.3661	1.126e-05	-0.2751	0.000935	2.88918552396758e-06	5.78894490718049e-06	Lung	Bcellsum	ENSG00000180611.6
3_192645131_T_C_b37	3	192645131	283	-0.3475	3.043e-05	-0.3657	1.118e-05	-0.2747	0.0009385	2.86613312372762e-06	5.77508092490512e-06	Lung	Bcellsum	ENSG00000180611.6
3_192645182_T_C_b37	3	192645182	283	-0.3483	3.08e-05	-0.3689	9.944e-06	-0.2848	0.0006221	2.23981785933476e-06	3.97534149929665e-06	Lung	Bcellsum	ENSG00000180611.6
3_192645576_A_G_b37	3	192645576	283	-0.3483	3.08e-05	-0.3689	9.944e-06	-0.2848	0.0006221	2.23981785933476e-06	3.97534149929665e-06	Lung	Bcellsum	ENSG00000180611.6
3_192646049_G_A_b37	3	192646049	283	-0.3492	2.635e-05	-0.3829	3.818e-06	-0.3098	0.0001756	7.18145331317735e-07	8.2381682761165e-07	Lung	Bcellsum	ENSG00000180611.6
3_192646311_A_G_b37	3	192646311	283	-0.3492	2.635e-05	-0.3829	3.818e-06	-0.3098	0.0001756	7.18145331317735e-07	8.2381682761165e-07	Lung	Bcellsum	ENSG00000180611.6
3_192646322_G_A_b37	3	192646322	283	-0.343	3.99e-05	-0.3776	5.792e-06	-0.3049	0.0002386	1.23819542286986e-06	1.3758393095337e-06	Lung	Bcellsum	ENSG00000180611.6
3_192646325_C_T_b37	3	192646325	283	-0.3492	2.635e-05	-0.3829	3.818e-06	-0.3098	0.0001756	7.18145331317735e-07	8.2381682761165e-07	Lung	Bcellsum	ENSG00000180611.6
3_192646857_C_G_b37	3	192646857	283	-0.3492	2.635e-05	-0.3829	3.818e-06	-0.3098	0.0001756	7.18145331317735e-07	8.2381682761165e-07	Lung	Bcellsum	ENSG00000180611.6
3_192647129_G_A_b37	3	192647129	281	-0.3352	6.078e-05	-0.3676	9.496e-06	-0.2958	0.0003267	2.22870499583275e-06	2.43956869531683e-06	Lung	Bcellsum	ENSG00000180611.6
3_192647154_A_G_b37	3	192647154	281	-0.3352	6.078e-05	-0.3676	9.496e-06	-0.2958	0.0003267	2.22870499583275e-06	2.43956869531683e-06	Lung	Bcellsum	ENSG00000180611.6
3_192647252_G_T_b37	3	192647252	281	-0.3352	6.078e-05	-0.3676	9.496e-06	-0.2958	0.0003267	2.22870499583275e-06	2.43956869531683e-06	Lung	Bcellsum	ENSG00000180611.6
3_192647369_A_G_b37	3	192647369	284	-0.3478	2.667e-05	-0.3826	3.548e-06	-0.3105	0.0001556	6.58145902826288e-07	7.17752832704151e-07	Lung	Bcellsum	ENSG00000180611.6
3_192647543_A_G_b37	3	192647543	277	-0.3178	0.0001701	-0.3567	2.54e-05	-0.3127	0.0002137	4.75737317576358e-06	3.62424516032584e-06	Lung	Bcellsum	ENSG00000180611.6
3_192647609_CTT_C_b37	3	192647609	276	-0.341	5.021e-05	-0.3749	7.619e-06	-0.3175	9.386e-05	1.00845686687284e-06	8.62393075376014e-07	Lung	Bcellsum	ENSG00000180611.6
3_192647731_GT_G_b37	3	192647731	271	-0.3259	0.0001228	-0.3692	1.395e-05	-0.318	0.0002106	3.03827144994026e-06	2.34728574657793e-06	Lung	Bcellsum	ENSG00000180611.6
3_192647763_C_A_b37	3	192647763	285	-0.3472	2.534e-05	-0.3793	3.92e-06	-0.2925	0.0004115	1.07298434198013e-06	1.53516985895674e-06	Lung	Bcellsum	ENSG00000180611.6
3_192648880_T_C_b37	3	192648880	274	-0.3516	2.95e-05	-0.3923	2.641e-06	-0.2987	0.0003847	9.2493538710005e-07	1.10626751197729e-06	Lung	Bcellsum	ENSG00000180611.6
3_192649224_A_G_b37	3	192649224	285	-0.3468	3.227e-05	-0.3719	7.861e-06	-0.2705	0.001269	2.87737428586255e-06	5.57261278969346e-06	Lung	Bcellsum	ENSG00000180611.6
3_192649473_AG_A_b37	3	192649473	285	-0.3472	2.534e-05	-0.3793	3.92e-06	-0.2925	0.0004115	1.07298434198013e-06	1.53516985895674e-06	Lung	Bcellsum	ENSG00000180611.6
3_192650175_C_T_b37	3	192650175	285	-0.3472	2.534e-05	-0.3793	3.92e-06	-0.2925	0.0004115	1.07298434198013e-06	1.53516985895674e-06	Lung	Bcellsum	ENSG00000180611.6
3_192651171_A_G_b37	3	192651171	285	-0.3468	3.227e-05	-0.3719	7.861e-06	-0.2705	0.001269	2.87737428586255e-06	5.57261278969346e-06	Lung	Bcellsum	ENSG00000180611.6
3_192651620_C_G_b37	3	192651620	284	-0.3315	7.286e-05	-0.3595	1.594e-05	-0.2714	0.001247	5.89633678426267e-06	9.0676118518876e-06	Lung	Bcellsum	ENSG00000180611.6
3_192652895_T_A_b37	3	192652895	285	-0.3472	2.534e-05	-0.3793	3.92e-06	-0.2925	0.0004115	1.07298434198013e-06	1.53516985895674e-06	Lung	Bcellsum	ENSG00000180611.6
3_192654860_G_T_b37	3	192654860	285	-0.3354	5.501e-05	-0.3644	1.112e-05	-0.2705	0.001208	4.27788298840843e-06	6.87619254154911e-06	Lung	Bcellsum	ENSG00000180611.6
3_192655418_C_T_b37	3	192655418	285	-0.3354	5.501e-05	-0.3644	1.112e-05	-0.2705	0.001208	4.27788298840843e-06	6.87619254154911e-06	Lung	Bcellsum	ENSG00000180611.6
3_192655553_T_G_b37	3	192655553	279	-0.3135	0.00032	-0.3686	2.118e-05	-0.3063	0.0004497	8.40530067766228e-06	5.39340275458359e-06	Lung	Bcellsum	ENSG00000180611.6
3_192656577_T_C_b37	3	192656577	282	-0.3323	6.716e-05	-0.3584	1.57e-05	-0.2659	0.001546	6.23835602537053e-06	1.0440154947926e-05	Lung	Bcellsum	ENSG00000180611.6
3_192656652_T_C_b37	3	192656652	282	-0.3438	3.955e-05	-0.366	1.114e-05	-0.2659	0.001623	4.2113817272228e-06	8.48103683684731e-06	Lung	Bcellsum	ENSG00000180611.6
3_192656711_T_G_b37	3	192656711	282	-0.3438	3.955e-05	-0.366	1.114e-05	-0.2659	0.001623	4.2113817272228e-06	8.48103683684731e-06	Lung	Bcellsum	ENSG00000180611.6
3_192657265_T_C_b37	3	192657265	282	-0.3438	3.955e-05	-0.366	1.114e-05	-0.2659	0.001623	4.2113817272228e-06	8.48103683684731e-06	Lung	Bcellsum	ENSG00000180611.6
3_192657964_G_C_b37	3	192657964	282	-0.3443	3.097e-05	-0.3736	5.546e-06	-0.2882	0.000533	1.57790157847486e-06	2.35754135909516e-06	Lung	Bcellsum	ENSG00000180611.6
3_192658942_A_G_b37	3	192658942	282	-0.3609	1.138e-05	-0.3789	3.701e-06	-0.2863	0.0005554	8.2146031618171e-07	1.82276816723406e-06	Lung	Bcellsum	ENSG00000180611.6
3_192659285_A_C_b37	3	192659285	282	-0.3609	1.138e-05	-0.3789	3.701e-06	-0.2863	0.0005554	8.2146031618171e-07	1.82276816723406e-06	Lung	Bcellsum	ENSG00000180611.6
3_192659396_C_T_b37	3	192659396	282	-0.3609	1.138e-05	-0.3789	3.701e-06	-0.2863	0.0005554	8.2146031618171e-07	1.82276816723406e-06	Lung	Bcellsum	ENSG00000180611.6
3_192659632_G_A_b37	3	192659632	282	-0.3609	1.138e-05	-0.3789	3.701e-06	-0.2863	0.0005554	8.2146031618171e-07	1.82276816723406e-06	Lung	Bcellsum	ENSG00000180611.6
3_192659643_C_G_b37	3	192659643	282	-0.3485	2.605e-05	-0.3632	1.088e-05	-0.2636	0.001621	3.40991707862354e-06	8.33357601033591e-06	Lung	Bcellsum	ENSG00000180611.6
3_192659697_C_T_b37	3	192659697	282	-0.3609	1.138e-05	-0.3789	3.701e-06	-0.2863	0.0005554	8.2146031618171e-07	1.82276816723406e-06	Lung	Bcellsum	ENSG00000180611.6
3_192659826_A_G_b37	3	192659826	282	-0.3609	1.138e-05	-0.3789	3.701e-06	-0.2863	0.0005554	8.2146031618171e-07	1.82276816723406e-06	Lung	Bcellsum	ENSG00000180611.6
3_192659923_A_T_b37	3	192659923	282	-0.3609	1.138e-05	-0.3789	3.701e-06	-0.2863	0.0005554	8.2146031618171e-07	1.82276816723406e-06	Lung	Bcellsum	ENSG00000180611.6
3_192660564_T_C_b37	3	192660564	285	-0.3564	1.342e-05	-0.3733	4.937e-06	-0.2843	0.000557	1.02176880869837e-06	2.23994417363169e-06	Lung	Bcellsum	ENSG00000180611.6
3_192660666_C_G_b37	3	192660666	285	-0.3564	1.342e-05	-0.3733	4.937e-06	-0.2843	0.000557	1.02176880869837e-06	2.23994417363169e-06	Lung	Bcellsum	ENSG00000180611.6
3_192661815_T_C_b37	3	192661815	284	-0.3517	1.835e-05	-0.3696	6.563e-06	-0.2872	0.000516	1.31105451887251e-06	2.59570096617973e-06	Lung	Bcellsum	ENSG00000180611.6
3_192662495_G_A_b37	3	192662495	284	-0.3517	1.835e-05	-0.3696	6.563e-06	-0.2872	0.000516	1.31105451887251e-06	2.59570096617973e-06	Lung	Bcellsum	ENSG00000180611.6
3_192663722_T_C_b37	3	192663722	284	-0.3517	1.835e-05	-0.3696	6.563e-06	-0.2872	0.000516	1.31105451887251e-06	2.59570096617973e-06	Lung	Bcellsum	ENSG00000180611.6
3_192664217_C_G_b37	3	192664217	276	-0.3758	6.824e-06	-0.3884	3.287e-06	-0.2808	0.0009242	7.75302248585685e-07	2.40355557112594e-06	Lung	Bcellsum	ENSG00000180611.6
3_192664419_T_C_b37	3	192664419	285	-0.3651	2.162e-05	-0.3949	4.091e-06	-0.2732	0.001605	1.9459987420429e-06	4.1464479625026e-06	Lung	Bcellsum	ENSG00000180611.6
3_192664501_C_G_b37	3	192664501	284	-0.3517	1.835e-05	-0.3696	6.563e-06	-0.2872	0.000516	1.31105451887251e-06	2.59570096617973e-06	Lung	Bcellsum	ENSG00000180611.6
3_192664713_G_A_b37	3	192664713	284	-0.3517	1.835e-05	-0.3696	6.563e-06	-0.2872	0.000516	1.31105451887251e-06	2.59570096617973e-06	Lung	Bcellsum	ENSG00000180611.6
3_192664789_T_C_b37	3	192664789	284	-0.3517	1.835e-05	-0.3696	6.563e-06	-0.2872	0.000516	1.31105451887251e-06	2.59570096617973e-06	Lung	Bcellsum	ENSG00000180611.6
3_192664963_T_A_b37	3	192664963	284	-0.3517	1.835e-05	-0.3696	6.563e-06	-0.2872	0.000516	1.31105451887251e-06	2.59570096617973e-06	Lung	Bcellsum	ENSG00000180611.6
3_192664970_A_G_b37	3	192664970	284	-0.3517	1.835e-05	-0.3696	6.563e-06	-0.2872	0.000516	1.31105451887251e-06	2.59570096617973e-06	Lung	Bcellsum	ENSG00000180611.6
3_192665347_T_C_b37	3	192665347	284	-0.3541	1.75e-05	-0.3707	6.772e-06	-0.2868	0.0005563	1.34865378843517e-06	2.79900667980316e-06	Lung	Bcellsum	ENSG00000180611.6
3_192665364_T_C_b37	3	192665364	284	-0.3541	1.75e-05	-0.3707	6.772e-06	-0.2868	0.0005563	1.34865378843517e-06	2.79900667980316e-06	Lung	Bcellsum	ENSG00000180611.6
3_192665391_A_T_b37	3	192665391	284	-0.3541	1.75e-05	-0.3707	6.772e-06	-0.2868	0.0005563	1.34865378843517e-06	2.79900667980316e-06	Lung	Bcellsum	ENSG00000180611.6
3_192665785_G_C_b37	3	192665785	280	-0.3298	8.477e-05	-0.3667	1.17e-05	-0.2975	0.0004298	3.29017538632755e-06	3.4335604151212e-06	Lung	Bcellsum	ENSG00000180611.6
3_192665874_A_G_b37	3	192665874	282	-0.3641	9.069e-06	-0.3821	3.118e-06	-0.2867	0.0005404	6.69960187906963e-07	1.58333454181706e-06	Lung	Bcellsum	ENSG00000180611.6
3_192666052_C_G_b37	3	192666052	284	-0.3571	1.191e-05	-0.3772	3.611e-06	-0.2836	0.0005624	8.34710803417256e-07	1.80722111804785e-06	Lung	Bcellsum	ENSG00000180611.6
3_192666277_C_A_b37	3	192666277	284	-0.3571	1.191e-05	-0.3772	3.611e-06	-0.2836	0.0005624	8.34710803417256e-07	1.80722111804785e-06	Lung	Bcellsum	ENSG00000180611.6
3_192666503_G_GAA_b37	3	192666503	278	-0.3626	1.181e-05	-0.3761	5.394e-06	-0.2704	0.001244	1.47270957079287e-06	4.21057488395763e-06	Lung	Bcellsum	ENSG00000180611.6
3_192666661_C_T_b37	3	192666661	284	-0.3571	1.191e-05	-0.3772	3.611e-06	-0.2836	0.0005624	8.34710803417256e-07	1.80722111804785e-06	Lung	Bcellsum	ENSG00000180611.6
3_192666670_C_T_b37	3	192666670	278	-0.315	0.0001573	-0.3397	4.511e-05	-0.2951	0.0004152	8.27052893237909e-06	8.69494371191299e-06	Lung	Bcellsum	ENSG00000180611.6
3_192666711_A_G_b37	3	192666711	270	-0.3598	2.452e-05	-0.3867	5.392e-06	-0.3041	0.0003272	1.10248666994227e-06	1.63576987959583e-06	Lung	Bcellsum	ENSG00000180611.6
3_192666995_G_A_b37	3	192666995	284	-0.3571	1.191e-05	-0.3772	3.611e-06	-0.2836	0.0005624	8.34710803417256e-07	1.80722111804785e-06	Lung	Bcellsum	ENSG00000180611.6
3_192667339_C_A_b37	3	192667339	284	-0.3571	1.191e-05	-0.3772	3.611e-06	-0.2836	0.0005624	8.34710803417256e-07	1.80722111804785e-06	Lung	Bcellsum	ENSG00000180611.6
3_192667845_G_C_b37	3	192667845	283	-0.3431	2.407e-05	-0.3577	9.416e-06	-0.2775	0.0006257	1.94503215371947e-06	3.84052681106484e-06	Lung	Bcellsum	ENSG00000180611.6
3_192668433_T_C_b37	3	192668433	285	-0.3561	1.266e-05	-0.3764	3.779e-06	-0.2838	0.000546	8.66029625708546e-07	1.82766369862747e-06	Lung	Bcellsum	ENSG00000180611.6
3_192668589_G_C_b37	3	192668589	285	-0.3561	1.266e-05	-0.3764	3.779e-06	-0.2838	0.000546	8.66029625708546e-07	1.82766369862747e-06	Lung	Bcellsum	ENSG00000180611.6
3_192669854_A_G_b37	3	192669854	284	-0.3566	1.267e-05	-0.377	3.699e-06	-0.2849	0.0005107	8.30527963592376e-07	1.7169319911497e-06	Lung	Bcellsum	ENSG00000180611.6
3_192670153_T_C_b37	3	192670153	284	-0.3566	1.267e-05	-0.377	3.699e-06	-0.2849	0.0005107	8.30527963592376e-07	1.7169319911497e-06	Lung	Bcellsum	ENSG00000180611.6
3_192672207_C_T_b37	3	192672207	284	-0.3566	1.267e-05	-0.377	3.699e-06	-0.2849	0.0005107	8.30527963592376e-07	1.7169319911497e-06	Lung	Bcellsum	ENSG00000180611.6
3_192673169_G_C_b37	3	192673169	284	-0.3566	1.267e-05	-0.377	3.699e-06	-0.2849	0.0005107	8.30527963592376e-07	1.7169319911497e-06	Lung	Bcellsum	ENSG00000180611.6
3_192674613_T_C_b37	3	192674613	283	-0.3594	1.182e-05	-0.3821	2.965e-06	-0.2801	0.0006563	8.1485654985034e-07	1.75337467007341e-06	Lung	Bcellsum	ENSG00000180611.6
3_192674659_T_C_b37	3	192674659	283	-0.3594	1.182e-05	-0.3821	2.965e-06	-0.2801	0.0006563	8.1485654985034e-07	1.75337467007341e-06	Lung	Bcellsum	ENSG00000180611.6
3_192674953_G_A_b37	3	192674953	284	-0.3122	0.0001539	-0.3392	3.74e-05	-0.286	0.0005266	8.3831371767764e-06	9.00882910085198e-06	Lung	Bcellsum	ENSG00000180611.6
3_192675007_C_T_b37	3	192675007	284	-0.3122	0.0001539	-0.3392	3.74e-05	-0.286	0.0005266	8.3831371767764e-06	9.00882910085198e-06	Lung	Bcellsum	ENSG00000180611.6
3_192675449_A_G_b37	3	192675449	285	-0.3424	2.51e-05	-0.3648	6.819e-06	-0.2834	0.0005188	1.55504591950526e-06	2.67719401388575e-06	Lung	Bcellsum	ENSG00000180611.6
3_192675631_G_A_b37	3	192675631	284	-0.3605	1.019e-05	-0.3845	2.348e-06	-0.2865	0.0004798	5.84190991957422e-07	1.19033391762164e-06	Lung	Bcellsum	ENSG00000180611.6
3_192683288_T_C_b37	3	192683288	274	-0.3177	0.0001682	-0.3639	1.449e-05	-0.3051	0.0002785	4.10797770651947e-06	2.93859144499657e-06	Lung	Bcellsum	ENSG00000180611.6
3_192686115_C_T_b37	3	192686115	273	-0.3913	6.467e-06	-0.4109	1.958e-06	-0.2838	0.001183	6.6359989285695e-07	1.98367085973722e-06	Lung	Bcellsum	ENSG00000180611.6
3_192724084_C_T_b37	3	192724084	285	-0.3284	6.348e-05	-0.3505	1.894e-05	-0.3066	0.0001936	2.46460937327384e-06	2.74596653214699e-06	Lung	Bcellsum	ENSG00000180611.6
3_192727562_G_A_b37	3	192727562	285	-0.3284	6.348e-05	-0.3505	1.894e-05	-0.3066	0.0001936	2.46460937327384e-06	2.74596653214699e-06	Lung	Bcellsum	ENSG00000180611.6
3_192731246_C_T_b37	3	192731246	285	-0.3102	0.0001601	-0.3405	3.27e-05	-0.3012	0.0002498	5.61640481921138e-06	4.8385881401686e-06	Lung	Bcellsum	ENSG00000180611.6
3_192738076_C_G_b37	3	192738076	280	-0.346	2.796e-05	-0.3697	6.895e-06	-0.3252	7.716e-05	6.61381537776213e-07	6.99156565185806e-07	Lung	Bcellsum	ENSG00000180611.6
12_113533346_G_A_b37	12	113533346	280	-0.4667	1.913e-06	-0.4397	7.747e-06	-0.1911	0.05448	5.83016564174362e-06	0.000110348136387221	Lung	NK_Sum	ENSG00000111344.7
19_52309090_A_G_b37	19	52309090	283	0.3187	0.0001875	0.3622	2.054e-05	0.3095	0.0002591	6.43258788868802e-06	5.87345303325304e-06	Lung	NK_Sum	ENSG00000269483.1
19_13868669_G_A_b37	19	13868669	285	0.3574	1.24e-05	0.3775	3.732e-06	0.1647	0.04692	4.6006526045886e-06	3.56321500624301e-05	Lung	MastSum	ENSG00000037757.9
20_62183206_A_G_b37	20	62183206	265	-0.7126	6.859e-06	-0.6974	1.074e-05	-0.5737	0.0003944	3.90585249480623e-06	1.26949402898437e-05	Lung	Monocytes	ENSG00000125534.5
5_178095779_C_CA_b37	5	178095779	279	0.3827	6.349e-05	0.4037	2.385e-05	0.3678	0.0001285	8.65107734744202e-06	1.04184314914343e-05	Lung	Monocytes	ENSG00000169131.6
22_23958855_C_T_b37	22	23958855	269	0.4192	1.782e-05	0.4545	3.202e-06	0.2748	0.005559	4.2065752257301e-06	2.2728944761825e-05	Lung	Lymph_Sum	ENSG00000189269.8
22_23958855_C_T_b37	22	23958855	269	0.4192	1.782e-05	0.4545	3.202e-06	0.2748	0.005559	4.2065752257301e-06	2.2728944761825e-05	Lung	Lymph_Sum	ENSG00000272733.1
14_51584596_A_T_b37	14	51584596	260	0.4178	5.279e-05	0.4616	7.335e-06	0.2096	0.04482	7.40598512907476e-06	2.72616449779545e-05	Nerve - Tibial	T cells CD8	ENSG00000100505.9
14_51584596_A_T_b37	14	51584596	260	0.4178	5.279e-05	0.4616	7.335e-06	0.2096	0.04482	7.40598512907476e-06	2.72616449779545e-05	Nerve - Tibial	T cells CD8	ENSG00000139921.8
8_1921589_G_A_b37	8	1921589	267	0.4077	2.764e-05	0.4112	2.344e-05	0.2264	0.02137	6.57387329307751e-06	3.79010367584293e-05	Nerve - Tibial	T cells CD8	ENSG00000253764.1
12_124561803_C_T_b37	12	124561803	267	-0.3358	3.568e-05	-0.3256	6.21e-05	0.03218	0.6966	9.64677467101148e-06	0.000477937230208969	Nerve - Tibial	CD4_memory	ENSG00000119242.4
12_124561803_C_T_b37	12	124561803	267	-0.3358	3.568e-05	-0.3256	6.21e-05	0.03218	0.6966	9.64677467101148e-06	0.000477937230208969	Nerve - Tibial	CD4_memory	ENSG00000178882.9
12_124567052_T_C_b37	12	124567052	267	-0.348	1.635e-05	-0.3364	3.174e-05	0.04442	0.5887	3.24718595138528e-06	0.000222127026784368	Nerve - Tibial	CD4_memory	ENSG00000119242.4
12_124567052_T_C_b37	12	124567052	267	-0.348	1.635e-05	-0.3364	3.174e-05	0.04442	0.5887	3.24718595138528e-06	0.000222127026784368	Nerve - Tibial	CD4_memory	ENSG00000178882.9
12_124567132_G_A_b37	12	124567132	267	-0.3527	1.456e-05	-0.3404	2.927e-05	0.06494	0.4326	2.30963183820593e-06	0.00015545245126975	Nerve - Tibial	CD4_memory	ENSG00000119242.4
12_124567132_G_A_b37	12	124567132	267	-0.3527	1.456e-05	-0.3404	2.927e-05	0.06494	0.4326	2.30963183820593e-06	0.00015545245126975	Nerve - Tibial	CD4_memory	ENSG00000178882.9
12_124567308_C_A_b37	12	124567308	267	-0.3527	1.456e-05	-0.3404	2.927e-05	0.06494	0.4326	2.30963183820593e-06	0.00015545245126975	Nerve - Tibial	CD4_memory	ENSG00000119242.4
12_124567308_C_A_b37	12	124567308	267	-0.3527	1.456e-05	-0.3404	2.927e-05	0.06494	0.4326	2.30963183820593e-06	0.00015545245126975	Nerve - Tibial	CD4_memory	ENSG00000178882.9
12_124575558_T_A_b37	12	124575558	260	-0.3467	2.297e-05	-0.3321	4.791e-05	0.03618	0.6627	5.83240986226955e-06	0.000360603920808266	Nerve - Tibial	CD4_memory	ENSG00000178882.9
12_124575558_T_A_b37	12	124575558	260	-0.3467	2.297e-05	-0.3321	4.791e-05	0.03618	0.6627	5.83240986226955e-06	0.000360603920808266	Nerve - Tibial	CD4_memory	ENSG00000119242.4
12_124575615_C_T_b37	12	124575615	260	-0.3467	2.297e-05	-0.3321	4.791e-05	0.03618	0.6627	5.83240986226955e-06	0.000360603920808266	Nerve - Tibial	CD4_memory	ENSG00000119242.4
12_124575615_C_T_b37	12	124575615	260	-0.3467	2.297e-05	-0.3321	4.791e-05	0.03618	0.6627	5.83240986226955e-06	0.000360603920808266	Nerve - Tibial	CD4_memory	ENSG00000178882.9
12_124575977_G_A_b37	12	124575977	260	-0.3467	2.297e-05	-0.3321	4.791e-05	0.03618	0.6627	5.83240986226955e-06	0.000360603920808266	Nerve - Tibial	CD4_memory	ENSG00000119242.4
12_124575977_G_A_b37	12	124575977	260	-0.3467	2.297e-05	-0.3321	4.791e-05	0.03618	0.6627	5.83240986226955e-06	0.000360603920808266	Nerve - Tibial	CD4_memory	ENSG00000178882.9
12_124576153_A_T_b37	12	124576153	257	-0.3492	2.285e-05	-0.327	7.009e-05	0.03814	0.6489	7.39877450536458e-06	0.000500213866705151	Nerve - Tibial	CD4_memory	ENSG00000178882.9
12_124576153_A_T_b37	12	124576153	257	-0.3492	2.285e-05	-0.327	7.009e-05	0.03814	0.6489	7.39877450536458e-06	0.000500213866705151	Nerve - Tibial	CD4_memory	ENSG00000119242.4
12_124576411_A_G_b37	12	124576411	257	-0.3492	2.285e-05	-0.327	7.009e-05	0.03814	0.6489	7.39877450536458e-06	0.000500213866705151	Nerve - Tibial	CD4_memory	ENSG00000119242.4
12_124576411_A_G_b37	12	124576411	257	-0.3492	2.285e-05	-0.327	7.009e-05	0.03814	0.6489	7.39877450536458e-06	0.000500213866705151	Nerve - Tibial	CD4_memory	ENSG00000178882.9
12_124576837_C_T_b37	12	124576837	254	-0.3641	1.163e-05	-0.338	4.634e-05	0.03907	0.6424	3.53276428425316e-06	0.000340020879647368	Nerve - Tibial	CD4_memory	ENSG00000119242.4
12_124576837_C_T_b37	12	124576837	254	-0.3641	1.163e-05	-0.338	4.634e-05	0.03907	0.6424	3.53276428425316e-06	0.000340020879647368	Nerve - Tibial	CD4_memory	ENSG00000178882.9
12_124585627_T_C_b37	12	124585627	265	-0.3576	2.544e-05	-0.334	9.262e-05	0.0397	0.6488	9.58493003832012e-06	0.000644162836891383	Nerve - Tibial	CD4_memory	ENSG00000178882.9
12_124589746_C_T_b37	12	124589746	265	-0.3576	2.544e-05	-0.334	9.262e-05	0.0397	0.6488	9.58493003832012e-06	0.000644162836891383	Nerve - Tibial	CD4_memory	ENSG00000178882.9
12_124590653_G_C_b37	12	124590653	267	-0.3643	1.73e-05	-0.3383	6.868e-05	0.03376	0.6955	6.34327044844736e-06	0.000523008670756002	Nerve - Tibial	CD4_memory	ENSG00000178882.9
15_83894069_T_G_b37	15	83894069	259	-0.2897	0.003677	-0.3826	0.0001081	0.2938	0.003053	8.20992052056566e-06	5.25541442719388e-06	Nerve - Tibial	CD4_memory	ENSG00000166503.4
16_76433904_T_C_b37	16	76433904	266	0.3648	3.603e-05	0.3417	0.0001136	-0.1715	0.05513	2.64710128640928e-06	8.12962918446508e-05	Nerve - Tibial	CD4_memory	ENSG00000152910.14
19_53402384_A_G_b37	19	53402384	238	0.4528	3.019e-05	0.4661	9.914e-06	0.01669	0.8787	2.9352183270198e-06	0.000110207229501069	Nerve - Tibial	CD4_memory	ENSG00000204604.5
2_1480176_A_G_b37	2	1480176	267	0.2635	0.003031	0.2813	0.001536	-0.3179	0.00033	9.61691264514014e-06	7.85410131572877e-06	Nerve - Tibial	CD4_memory	ENSG00000115705.16
2_1481231_G_C_b37	2	1481231	266	0.2697	0.002644	0.2854	0.001421	-0.3225	0.0003162	8.09370758721871e-06	7.01637309103837e-06	Nerve - Tibial	CD4_memory	ENSG00000115705.16
5_170283362_G_A_b37	5	170283362	258	0.5195	0.0002269	0.5435	0.0001511	-0.3437	0.01567	4.74889407164739e-06	3.30383979674933e-05	Nerve - Tibial	CD4_memory	ENSG00000204764.8
9_72665149_G_GA_b37	9	72665149	267	0.6115	0.0002802	0.4558	0.007079	-0.6142	0.0002628	4.65347009504156e-06	2.64073433457619e-05	Nerve - Tibial	CD4_memory	ENSG00000204706.10
9_72666574_G_C_b37	9	72666574	267	0.6115	0.0002802	0.4558	0.007079	-0.6142	0.0002628	4.65347009504156e-06	2.64073433457619e-05	Nerve - Tibial	CD4_memory	ENSG00000204706.10
9_72668213_G_A_b37	9	72668213	267	0.6396	0.0001208	0.4533	0.006809	-0.6165	0.0002137	2.23643667821967e-06	2.10120538680844e-05	Nerve - Tibial	CD4_memory	ENSG00000204706.10
9_72668868_T_C_b37	9	72668868	267	0.5907	8.206e-05	0.3876	0.01039	-0.5054	0.0007904	5.53077359730093e-06	0.000104376811984937	Nerve - Tibial	CD4_memory	ENSG00000204706.10
9_72683285_G_A_b37	9	72683285	267	0.5907	8.206e-05	0.3876	0.01039	-0.5054	0.0007904	5.53077359730093e-06	0.000104376811984937	Nerve - Tibial	CD4_memory	ENSG00000204706.10
9_72683990_G_A_b37	9	72683990	267	0.6115	0.0002802	0.4558	0.007079	-0.6142	0.0002628	4.65347009504156e-06	2.64073433457619e-05	Nerve - Tibial	CD4_memory	ENSG00000204706.10
9_72684034_G_A_b37	9	72684034	265	0.5651	0.0001007	0.4116	0.004984	-0.4489	0.002149	7.58546167186786e-06	0.000133285852624447	Nerve - Tibial	CD4_memory	ENSG00000204706.10
9_72732695_AG_A_b37	9	72732695	267	0.3837	0.0001928	0.3025	0.003448	-0.3172	0.002148	9.15650174939135e-06	9.48982990916157e-05	Nerve - Tibial	CD4_memory	ENSG00000204706.10
10_75420570_T_C_b37	10	75420570	262	-0.3933	0.001426	-0.5192	2.33e-05	-0.5718	2.874e-06	2.68194429996987e-06	5.87812215388904e-07	Nerve - Tibial	MastSum	ENSG00000196968.6
10_75421446_C_T_b37	10	75421446	266	-0.4361	0.000421	-0.5283	1.651e-05	-0.491	6.406e-05	5.40884863124535e-06	3.44355418946429e-06	Nerve - Tibial	MastSum	ENSG00000196968.6
10_75421580_G_A_b37	10	75421580	266	-0.4313	0.0002967	-0.5271	8.139e-06	-0.5054	1.914e-05	1.92630066049248e-06	1.01000894882878e-06	Nerve - Tibial	MastSum	ENSG00000166321.9
10_75421580_G_A_b37	10	75421580	266	-0.4313	0.0002967	-0.5271	8.139e-06	-0.5054	1.914e-05	1.92630066049248e-06	1.01000894882878e-06	Nerve - Tibial	MastSum	ENSG00000196968.6
7_7790546_G_A_b37	7	7790546	265	0.7564	7.905e-07	0.6913	6.016e-06	0.608	7.717e-05	2.11265699835128e-07	2.03298720232167e-06	Nerve - Tibial	MastSum	ENSG00000106415.8
7_7790546_G_A_b37	7	7790546	265	0.7564	7.905e-07	0.6913	6.016e-06	0.608	7.717e-05	2.11265699835128e-07	2.03298720232167e-06	Nerve - Tibial	MastSum	ENSG00000219545.5
7_7791551_G_A_b37	7	7791551	267	0.7199	3.483e-06	0.6191	7.221e-05	0.4617	0.003283	7.1644316495877e-06	0.000108665590740457	Nerve - Tibial	MastSum	ENSG00000106415.8
5_122373399_T_A_b37	5	122373399	262	-0.2647	0.002425	-0.3589	2.962e-05	-0.3014	0.000444	6.26113237416193e-06	1.53020547569058e-05	Nerve - Tibial	Myeloid_Sum	ENSG00000205302.2
5_122373399_T_A_b37	5	122373399	262	-0.2647	0.002425	-0.3589	2.962e-05	-0.3014	0.000444	6.26113237416193e-06	1.53020547569058e-05	Nerve - Tibial	Myeloid_Sum	ENSG00000249996.1
5_122374843_A_C_b37	5	122374843	267	-0.3284	0.000217	-0.3453	9.861e-05	-0.2715	0.002328	8.01673872429154e-06	9.68788142857501e-05	Nerve - Tibial	Myeloid_Sum	ENSG00000205302.2
15_80107128_T_C_b37	15	80107128	267	0.3502	3.786e-05	0.3965	2.768e-06	0.2676	0.001763	1.08414446943741e-06	3.28694097171991e-06	Nerve - Tibial	Monocytes	ENSG00000136371.5
15_80108019_A_G_b37	15	80108019	267	0.3481	3.161e-05	0.3722	8.198e-06	0.2323	0.005936	3.18708967719383e-06	1.67292624793961e-05	Nerve - Tibial	Monocytes	ENSG00000136371.5
18_21569410_T_G_b37	18	21569410	267	0.2755	0.01307	0.3469	0.001713	-0.438	6.812e-05	7.44442028486018e-06	1.97949237896614e-06	Nerve - Tibial	Lymph_Sum	ENSG00000265752.2
18_21569410_T_G_b37	18	21569410	267	0.2755	0.01307	0.3469	0.001713	-0.438	6.812e-05	7.44442028486018e-06	1.97949237896614e-06	Nerve - Tibial	Lymph_Sum	ENSG00000053747.11
4_187799117_TTTC_T_b37	4	187799117	263	-0.3606	4.093e-05	-0.3231	0.0002468	-0.1214	0.176	8.27254820901615e-06	0.000479724860755299	Nerve - Tibial	Lymph_Sum	ENSG00000272218.1
4_187799117_TTTC_T_b37	4	187799117	263	-0.3606	4.093e-05	-0.3231	0.0002468	-0.1214	0.176	8.27254820901615e-06	0.000479724860755299	Nerve - Tibial	Lymph_Sum	ENSG00000250971.1
4_2852462_A_G_b37	4	2852462	246	-0.4141	0.0008291	-0.5701	2.788e-06	0.1429	0.2409	3.71685695680602e-06	1.02178707520969e-05	Nerve - Tibial	Lymph_Sum	ENSG00000249673.2
6_87758153_C_T_b37	6	87758153	248	-0.3331	0.0004026	-0.4189	3.662e-06	-0.06	0.5206	4.63839798824138e-06	2.70147382468096e-05	Nerve - Tibial	Lymph_Sum	ENSG00000203871.4
2_160767389_T_C_b37	2	160767389	97	-0.5512	0.0001196	-0.5946	2.937e-05	-0.4384	0.002575	9.16947225284915e-06	2.83417283121998e-05	Prostate	T cells CD8	ENSG00000054219.9
2_160767815_C_T_b37	2	160767815	97	-0.5512	0.0001196	-0.5946	2.937e-05	-0.4384	0.002575	9.16947225284915e-06	2.83417283121998e-05	Prostate	T cells CD8	ENSG00000054219.9
2_160768776_C_T_b37	2	160768776	97	-0.5512	0.0001196	-0.5946	2.937e-05	-0.4384	0.002575	9.16947225284915e-06	2.83417283121998e-05	Prostate	T cells CD8	ENSG00000054219.9
2_160768936_T_C_b37	2	160768936	97	-0.5512	0.0001196	-0.5946	2.937e-05	-0.4384	0.002575	9.16947225284915e-06	2.83417283121998e-05	Prostate	T cells CD8	ENSG00000054219.9
2_160770031_G_A_b37	2	160770031	97	-0.5512	0.0001196	-0.5946	2.937e-05	-0.4384	0.002575	9.16947225284915e-06	2.83417283121998e-05	Prostate	T cells CD8	ENSG00000054219.9
2_160770240_T_C_b37	2	160770240	97	-0.5512	0.0001196	-0.5946	2.937e-05	-0.4384	0.002575	9.16947225284915e-06	2.83417283121998e-05	Prostate	T cells CD8	ENSG00000054219.9
19_44510905_T_G_b37	19	44510905	96	-0.6162	4.618e-05	-0.6997	3.322e-06	-0.3545	0.02517	1.88396744524956e-06	7.33008620895673e-06	Prostate	CD4_memory	ENSG00000178386.8
19_44510906_G_C_b37	19	44510906	96	-0.6162	4.618e-05	-0.6997	3.322e-06	-0.3545	0.02517	1.88396744524956e-06	7.33008620895673e-06	Prostate	CD4_memory	ENSG00000178386.8
19_44511389_G_T_b37	19	44511389	92	-0.5914	0.0001413	-0.6481	1.678e-05	-0.3552	0.02861	9.28743076665954e-06	2.98791979692385e-05	Prostate	CD4_memory	ENSG00000178386.8
6_42678045_G_A_b37	6	42678045	97	0.6636	6.659e-05	0.639	0.0001292	0.5572	0.0009464	6.42219748110539e-06	3.58748024739743e-05	Prostate	MacrophageSum	ENSG00000024048.6
11_57266949_C_G_b37	11	57266949	94	0.7652	2.968e-06	0.5699	0.0009563	0.2321	0.1888	9.98750006219666e-06	0.00326657062684767	Prostate	Lymph_Sum	ENSG00000134809.4
11_845077_C_G_b37	11	845077	197	-0.4095	0.0002334	-0.4778	1.522e-05	-0.4488	5.95e-05	2.05991139185022e-06	1.28316837098423e-06	Skin - Not Sun Exposed (Suprapubic)	MacrophageSum	ENSG00000177700.5
11_845077_C_G_b37	11	845077	197	-0.4095	0.0002334	-0.4778	1.522e-05	-0.4488	5.95e-05	2.05991139185022e-06	1.28316837098423e-06	Skin - Not Sun Exposed (Suprapubic)	MacrophageSum	ENSG00000177595.13
11_846744_AG_A_b37	11	846744	194	-0.3786	0.0004674	-0.4476	3.043e-05	-0.4601	2.019e-05	2.38897217706229e-06	9.79888353971153e-07	Skin - Not Sun Exposed (Suprapubic)	MacrophageSum	ENSG00000177700.5
11_846744_AG_A_b37	11	846744	194	-0.3786	0.0004674	-0.4476	3.043e-05	-0.4601	2.019e-05	2.38897217706229e-06	9.79888353971153e-07	Skin - Not Sun Exposed (Suprapubic)	MacrophageSum	ENSG00000177595.13
19_44912202_T_C_b37	19	44912202	211	-0.6226	7.409e-06	-0.5244	0.0001781	-0.469	0.0008355	4.57596313530419e-06	4.3854165863776e-05	Skin - Not Sun Exposed (Suprapubic)	MacrophageSum	ENSG00000267508.1
11_7835984_A_G_b37	11	7835984	210	0.2885	0.005196	0.429	2.753e-05	0.3967	9.52e-05	8.36168623992283e-06	1.39225714386396e-06	Skin - Not Sun Exposed (Suprapubic)	DendriticSum	ENSG00000183303.2
11_7835984_A_G_b37	11	7835984	210	0.2885	0.005196	0.429	2.753e-05	0.3967	9.52e-05	8.36168623992283e-06	1.39225714386396e-06	Skin - Not Sun Exposed (Suprapubic)	DendriticSum	ENSG00000254951.3
11_7869683_G_T_b37	11	7869683	211	0.2917	0.003895	0.4507	6.061e-06	0.4119	3.815e-05	2.06333508315828e-06	2.31745453003575e-07	Skin - Not Sun Exposed (Suprapubic)	DendriticSum	ENSG00000254951.3
11_7869683_G_T_b37	11	7869683	211	0.2917	0.003895	0.4507	6.061e-06	0.4119	3.815e-05	2.06333508315828e-06	2.31745453003575e-07	Skin - Not Sun Exposed (Suprapubic)	DendriticSum	ENSG00000183303.2
11_7870015_A_G_b37	11	7870015	211	0.2917	0.003895	0.4507	6.061e-06	0.4119	3.815e-05	2.06333508315828e-06	2.31745453003575e-07	Skin - Not Sun Exposed (Suprapubic)	DendriticSum	ENSG00000183303.2
11_7870015_A_G_b37	11	7870015	211	0.2917	0.003895	0.4507	6.061e-06	0.4119	3.815e-05	2.06333508315828e-06	2.31745453003575e-07	Skin - Not Sun Exposed (Suprapubic)	DendriticSum	ENSG00000254951.3
11_7870760_G_A_b37	11	7870760	211	0.278	0.007094	0.4213	3.651e-05	0.4164	4.538e-05	7.75200427926144e-06	9.92754911639387e-07	Skin - Not Sun Exposed (Suprapubic)	DendriticSum	ENSG00000254951.3
11_7870760_G_A_b37	11	7870760	211	0.278	0.007094	0.4213	3.651e-05	0.4164	4.538e-05	7.75200427926144e-06	9.92754911639387e-07	Skin - Not Sun Exposed (Suprapubic)	DendriticSum	ENSG00000183303.2
2_113004010_A_C_b37	2	113004010	211	0.3605	0.0004238	0.4447	1.17e-05	0.3139	0.002231	7.51411098035531e-06	7.55344365646392e-06	Skin - Not Sun Exposed (Suprapubic)	DendriticSum	ENSG00000169629.7
2_113004449_A_C_b37	2	113004449	211	0.3605	0.0004238	0.4447	1.17e-05	0.3139	0.002231	7.51411098035531e-06	7.55344365646392e-06	Skin - Not Sun Exposed (Suprapubic)	DendriticSum	ENSG00000169629.7
12_75933024_A_C_b37	12	75933024	211	-0.3961	6.434e-05	-0.4152	2.701e-05	-0.2947	0.003204	8.81753536590961e-06	1.93613665089067e-05	Skin - Not Sun Exposed (Suprapubic)	MastSum	ENSG00000257497.1
12_75933024_A_C_b37	12	75933024	211	-0.3961	6.434e-05	-0.4152	2.701e-05	-0.2947	0.003204	8.81753536590961e-06	1.93613665089067e-05	Skin - Not Sun Exposed (Suprapubic)	MastSum	ENSG00000180481.6
17_1294895_A_C_b37	17	1294895	209	0.4923	5.76e-05	0.4148	0.0006168	0.4758	8.469e-05	6.52801768228742e-06	1.34110275964202e-05	Skin - Not Sun Exposed (Suprapubic)	MastSum	ENSG00000108953.12
8_63885451_T_A_b37	8	63885451	210	-0.3877	7.605e-05	-0.4241	1.26e-05	-0.3422	0.0005596	2.80766604299129e-06	3.1131257199835e-06	Skin - Not Sun Exposed (Suprapubic)	MastSum	ENSG00000137563.7
8_63902470_A_G_b37	8	63902470	211	-0.3919	7.763e-05	-0.429	1.413e-05	-0.3451	0.0005303	2.9218237083014e-06	3.25458675824107e-06	Skin - Not Sun Exposed (Suprapubic)	MastSum	ENSG00000137563.7
8_63949912_G_A_b37	8	63949912	211	-0.374	0.0001954	-0.4398	1.036e-05	-0.3254	0.001249	5.99594126725298e-06	4.85001216551591e-06	Skin - Not Sun Exposed (Suprapubic)	MastSum	ENSG00000137563.7
8_63952845_A_C_b37	8	63952845	210	-0.3827	0.0001564	-0.4395	1.282e-05	-0.3066	0.002622	8.57371833761929e-06	9.72871423336966e-06	Skin - Not Sun Exposed (Suprapubic)	MastSum	ENSG00000137563.7
8_63960276_CT_C_b37	8	63960276	210	-0.3636	0.0002929	-0.422	2.058e-05	-0.3719	0.000216	4.33429155847744e-06	2.22205951403533e-06	Skin - Not Sun Exposed (Suprapubic)	MastSum	ENSG00000137563.7
8_63975578_C_G_b37	8	63975578	211	-0.3654	0.0002703	-0.426	1.943e-05	-0.372	0.0002072	3.97009727482979e-06	2.06673184015065e-06	Skin - Not Sun Exposed (Suprapubic)	MastSum	ENSG00000137563.7
1_169514930_A_G_b37	1	169514930	306	0.3628	9.144e-06	0.3962	1.168e-06	0.2042	0.01352	1.92789055176308e-06	9.96268469539079e-06	Skin - Sun Exposed (Lower leg)	MacrophageSum	ENSG00000143156.9
1_169518775_A_G_b37	1	169518775	304	0.3607	1.064e-05	0.3935	1.45e-06	0.2045	0.01348	2.29565695373681e-06	1.15348084454533e-05	Skin - Sun Exposed (Lower leg)	MacrophageSum	ENSG00000143156.9
1_169520688_G_A_b37	1	169520688	305	0.3626	9.003e-06	0.3942	1.286e-06	0.2079	0.0118	1.8774687398314e-06	9.69377150663143e-06	Skin - Sun Exposed (Lower leg)	MacrophageSum	ENSG00000143156.9
7_71941109_T_G_b37	7	71941109	287	0.37	5.079e-05	0.3411	0.0001948	0.34	0.0002108	6.90819055075335e-06	1.91995320614246e-05	Skin - Sun Exposed (Lower leg)	MacrophageSum	ENSG00000254184.3
8_143834311_A_T_b37	8	143834311	299	-0.704	4.721e-05	-0.68	7.744e-05	-0.6764	8.315e-05	2.75278713603195e-06	5.37682420888426e-06	Skin - Sun Exposed (Lower leg)	MacrophageSum	ENSG00000160886.9
8_143834311_A_T_b37	8	143834311	299	-0.704	4.721e-05	-0.68	7.744e-05	-0.6764	8.315e-05	2.75278713603195e-06	5.37682420888426e-06	Skin - Sun Exposed (Lower leg)	MacrophageSum	ENSG00000130193.7
8_143837802_G_A_b37	8	143837802	306	-0.6243	0.0001751	-0.6197	0.0001962	-0.7016	2.333e-05	4.37561985495874e-06	4.251388704198e-06	Skin - Sun Exposed (Lower leg)	MacrophageSum	ENSG00000130193.7
8_143837802_G_A_b37	8	143837802	306	-0.6243	0.0001751	-0.6197	0.0001962	-0.7016	2.333e-05	4.37561985495874e-06	4.251388704198e-06	Skin - Sun Exposed (Lower leg)	MacrophageSum	ENSG00000160886.9
16_10864944_G_A_b37	16	10864944	306	0.2767	0.001952	0.3702	3.026e-05	0.3133	0.0004388	8.32200329140658e-06	2.43086579599719e-06	Skin - Sun Exposed (Lower leg)	DendriticSum	ENSG00000103274.6
8_11608905_A_G_b37	8	11608905	306	0.2881	0.0007403	0.3475	4.369e-05	0.3516	3.523e-05	6.18753779823476e-06	3.1631651998336e-06	Skin - Sun Exposed (Lower leg)	MastSum	ENSG00000154328.11
8_11611723_G_C_b37	8	11611723	306	0.2806	0.0006201	0.3263	6.518e-05	0.35	1.773e-05	4.97774242704607e-06	2.61769942082432e-06	Skin - Sun Exposed (Lower leg)	MastSum	ENSG00000269918.1
8_11611723_G_C_b37	8	11611723	306	0.2806	0.0006201	0.3263	6.518e-05	0.35	1.773e-05	4.97774242704607e-06	2.61769942082432e-06	Skin - Sun Exposed (Lower leg)	MastSum	ENSG00000255310.2
12_3401832_A_C_b37	12	3401832	306	0.4879	9.036e-06	0.4375	7.265e-05	0.2736	0.01385	8.26234653082362e-06	0.000301355509129549	Skin - Sun Exposed (Lower leg)	Myeloid_Sum	ENSG00000236908.2
12_3401840_T_C_b37	12	3401840	306	0.488	1.195e-05	0.4361	9.615e-05	0.3116	0.005604	6.9430496403123e-06	0.000204172582973239	Skin - Sun Exposed (Lower leg)	Myeloid_Sum	ENSG00000236908.2
2_162371597_C_T_b37	2	162371597	302	0.4437	0.0003309	0.4686	0.0001623	0.3578	0.004064	4.61819698678942e-06	1.00466024646168e-05	Skin - Sun Exposed (Lower leg)	T cells follicular helper	ENSG00000227403.1
2_162382776_T_C_b37	2	162382776	300	0.4436	0.0003721	0.4625	0.0002221	0.3395	0.006962	8.56568001468652e-06	2.22347134460279e-05	Skin - Sun Exposed (Lower leg)	T cells follicular helper	ENSG00000227403.1
2_162386784_G_A_b37	2	162386784	306	0.4336	0.0004716	0.4489	0.0002922	0.3654	0.003302	7.37711019657644e-06	1.43291926652841e-05	Skin - Sun Exposed (Lower leg)	T cells follicular helper	ENSG00000227403.1
2_162433766_T_C_b37	2	162433766	304	0.4222	0.0006015	0.4419	0.0003597	0.3668	0.003253	9.73724772341848e-06	1.71518748126388e-05	Skin - Sun Exposed (Lower leg)	T cells follicular helper	ENSG00000227403.1
2_162433831_G_T_b37	2	162433831	304	0.4222	0.0006015	0.4419	0.0003597	0.3668	0.003253	9.73724772341848e-06	1.71518748126388e-05	Skin - Sun Exposed (Lower leg)	T cells follicular helper	ENSG00000227403.1
2_162583323_G_A_b37	2	162583323	298	0.4376	0.0005744	0.5012	7.026e-05	0.3533	0.006268	5.07415074840818e-06	6.88575946376429e-06	Skin - Sun Exposed (Lower leg)	T cells follicular helper	ENSG00000227403.1
2_162586548_C_G_b37	2	162586548	303	0.4851	6.207e-05	0.5363	9.05e-06	0.3245	0.007537	3.68125987707804e-07	1.19371854313527e-06	Skin - Sun Exposed (Lower leg)	T cells follicular helper	ENSG00000227403.1
3_54643156_T_C_b37	3	54643156	302	-0.4	1.13e-05	-0.354	0.0001049	-0.1008	0.272	5.92327121624049e-06	0.000327113037439745	Skin - Sun Exposed (Lower leg)	T cells follicular helper	ENSG00000265992.1
8_10243681_C_G_b37	8	10243681	305	-0.3108	7.662e-05	-0.3331	2.21e-05	-0.09282	0.2433	6.92468776706209e-06	7.06173347086024e-05	Skin - Sun Exposed (Lower leg)	T cells follicular helper	ENSG00000255310.2
8_10243681_C_G_b37	8	10243681	305	-0.3108	7.662e-05	-0.3331	2.21e-05	-0.09282	0.2433	6.92468776706209e-06	7.06173347086024e-05	Skin - Sun Exposed (Lower leg)	T cells follicular helper	ENSG00000175806.10
8_10243681_C_G_b37	8	10243681	305	-0.3108	7.662e-05	-0.3331	2.21e-05	-0.09282	0.2433	6.92468776706209e-06	7.06173347086024e-05	Skin - Sun Exposed (Lower leg)	T cells follicular helper	ENSG00000269918.1
8_10248962_A_G_b37	8	10248962	300	-0.3276	2.241e-05	-0.3361	1.359e-05	-0.04557	0.5584	3.93810109696965e-06	9.70502292526329e-05	Skin - Sun Exposed (Lower leg)	T cells follicular helper	ENSG00000175806.10
8_10248962_A_G_b37	8	10248962	300	-0.3276	2.241e-05	-0.3361	1.359e-05	-0.04557	0.5584	3.93810109696965e-06	9.70502292526329e-05	Skin - Sun Exposed (Lower leg)	T cells follicular helper	ENSG00000269918.1
8_10248962_A_G_b37	8	10248962	300	-0.3276	2.241e-05	-0.3361	1.359e-05	-0.04557	0.5584	3.93810109696965e-06	9.70502292526329e-05	Skin - Sun Exposed (Lower leg)	T cells follicular helper	ENSG00000255310.2
8_10249268_T_A_b37	8	10249268	305	-0.317	3.386e-05	-0.3267	1.886e-05	-0.05207	0.5027	5.90690155964804e-06	0.000119139436879251	Skin - Sun Exposed (Lower leg)	T cells follicular helper	ENSG00000255310.2
8_10249268_T_A_b37	8	10249268	305	-0.317	3.386e-05	-0.3267	1.886e-05	-0.05207	0.5027	5.90690155964804e-06	0.000119139436879251	Skin - Sun Exposed (Lower leg)	T cells follicular helper	ENSG00000175806.10
8_10249268_T_A_b37	8	10249268	305	-0.317	3.386e-05	-0.3267	1.886e-05	-0.05207	0.5027	5.90690155964804e-06	0.000119139436879251	Skin - Sun Exposed (Lower leg)	T cells follicular helper	ENSG00000269918.1
8_10249480_G_T_b37	8	10249480	306	-0.3222	2.406e-05	-0.3321	1.317e-05	-0.04967	0.521	3.8641614961597e-06	8.84427161885624e-05	Skin - Sun Exposed (Lower leg)	T cells follicular helper	ENSG00000255310.2
8_10249480_G_T_b37	8	10249480	306	-0.3222	2.406e-05	-0.3321	1.317e-05	-0.04967	0.521	3.8641614961597e-06	8.84427161885624e-05	Skin - Sun Exposed (Lower leg)	T cells follicular helper	ENSG00000269918.1
8_10249861_G_A_b37	8	10249861	304	-0.3233	2.382e-05	-0.3266	1.953e-05	-0.04227	0.5853	5.31810972877339e-06	0.00014150538930565	Skin - Sun Exposed (Lower leg)	T cells follicular helper	ENSG00000255310.2
8_10249861_G_A_b37	8	10249861	304	-0.3233	2.382e-05	-0.3266	1.953e-05	-0.04227	0.5853	5.31810972877339e-06	0.00014150538930565	Skin - Sun Exposed (Lower leg)	T cells follicular helper	ENSG00000269918.1
8_10250849_C_T_b37	8	10250849	304	-0.3369	1.212e-05	-0.3397	9.993e-06	-0.04983	0.5226	2.09294520748583e-06	6.87394114936815e-05	Skin - Sun Exposed (Lower leg)	T cells follicular helper	ENSG00000175806.10
8_10250849_C_T_b37	8	10250849	304	-0.3369	1.212e-05	-0.3397	9.993e-06	-0.04983	0.5226	2.09294520748583e-06	6.87394114936815e-05	Skin - Sun Exposed (Lower leg)	T cells follicular helper	ENSG00000269918.1
8_10250849_C_T_b37	8	10250849	304	-0.3369	1.212e-05	-0.3397	9.993e-06	-0.04983	0.5226	2.09294520748583e-06	6.87394114936815e-05	Skin - Sun Exposed (Lower leg)	T cells follicular helper	ENSG00000255310.2
8_10251145_G_C_b37	8	10251145	304	-0.3369	1.212e-05	-0.3397	9.993e-06	-0.04983	0.5226	2.09294520748583e-06	6.87394114936815e-05	Skin - Sun Exposed (Lower leg)	T cells follicular helper	ENSG00000255310.2
8_10251145_G_C_b37	8	10251145	304	-0.3369	1.212e-05	-0.3397	9.993e-06	-0.04983	0.5226	2.09294520748583e-06	6.87394114936815e-05	Skin - Sun Exposed (Lower leg)	T cells follicular helper	ENSG00000175806.10
8_10251145_G_C_b37	8	10251145	304	-0.3369	1.212e-05	-0.3397	9.993e-06	-0.04983	0.5226	2.09294520748583e-06	6.87394114936815e-05	Skin - Sun Exposed (Lower leg)	T cells follicular helper	ENSG00000269918.1
8_10255105_C_G_b37	8	10255105	306	-0.3112	5.391e-05	-0.3303	1.756e-05	-0.05794	0.458	7.15368739519741e-06	0.000102386987756787	Skin - Sun Exposed (Lower leg)	T cells follicular helper	ENSG00000269918.1
8_10255105_C_G_b37	8	10255105	306	-0.3112	5.391e-05	-0.3303	1.756e-05	-0.05794	0.458	7.15368739519741e-06	0.000102386987756787	Skin - Sun Exposed (Lower leg)	T cells follicular helper	ENSG00000175806.10
8_10255105_C_G_b37	8	10255105	306	-0.3112	5.391e-05	-0.3303	1.756e-05	-0.05794	0.458	7.15368739519741e-06	0.000102386987756787	Skin - Sun Exposed (Lower leg)	T cells follicular helper	ENSG00000255310.2
8_10255181_A_G_b37	8	10255181	306	-0.3072	6.913e-05	-0.3293	1.92e-05	-0.05855	0.4539	8.82020949797892e-06	0.000110247403363806	Skin - Sun Exposed (Lower leg)	T cells follicular helper	ENSG00000255310.2
8_10255181_A_G_b37	8	10255181	306	-0.3072	6.913e-05	-0.3293	1.92e-05	-0.05855	0.4539	8.82020949797892e-06	0.000110247403363806	Skin - Sun Exposed (Lower leg)	T cells follicular helper	ENSG00000269918.1
8_10916285_A_G_b37	8	10916285	300	0.3128	0.0001637	0.3645	7.962e-06	0.09595	0.2583	6.08875069126941e-06	2.8986457427223e-05	Skin - Sun Exposed (Lower leg)	T cells follicular helper	ENSG00000269918.1
8_10916285_A_G_b37	8	10916285	300	0.3128	0.0001637	0.3645	7.962e-06	0.09595	0.2583	6.08875069126941e-06	2.8986457427223e-05	Skin - Sun Exposed (Lower leg)	T cells follicular helper	ENSG00000254556.1
8_10916285_A_G_b37	8	10916285	300	0.3128	0.0001637	0.3645	7.962e-06	0.09595	0.2583	6.08875069126941e-06	2.8986457427223e-05	Skin - Sun Exposed (Lower leg)	T cells follicular helper	ENSG00000255310.2
8_10916974_A_G_b37	8	10916974	294	0.32	0.0001326	0.3805	5.294e-06	0.045	0.6044	7.05566578114704e-06	4.36836744964112e-05	Skin - Sun Exposed (Lower leg)	T cells follicular helper	ENSG00000255310.2
8_10916974_A_G_b37	8	10916974	294	0.32	0.0001326	0.3805	5.294e-06	0.045	0.6044	7.05566578114704e-06	4.36836744964112e-05	Skin - Sun Exposed (Lower leg)	T cells follicular helper	ENSG00000254556.1
8_10916974_A_G_b37	8	10916974	294	0.32	0.0001326	0.3805	5.294e-06	0.045	0.6044	7.05566578114704e-06	4.36836744964112e-05	Skin - Sun Exposed (Lower leg)	T cells follicular helper	ENSG00000269918.1
8_11593504_C_T_b37	8	11593504	303	0.3739	9.235e-06	0.3653	1.505e-05	0.05978	0.4843	2.17705104217951e-06	9.35082607297998e-05	Skin - Sun Exposed (Lower leg)	T cells follicular helper	ENSG00000154319.10
8_11593504_C_T_b37	8	11593504	303	0.3739	9.235e-06	0.3653	1.505e-05	0.05978	0.4843	2.17705104217951e-06	9.35082607297998e-05	Skin - Sun Exposed (Lower leg)	T cells follicular helper	ENSG00000255310.2
8_11593504_C_T_b37	8	11593504	303	0.3739	9.235e-06	0.3653	1.505e-05	0.05978	0.4843	2.17705104217951e-06	9.35082607297998e-05	Skin - Sun Exposed (Lower leg)	T cells follicular helper	ENSG00000269918.1
8_11595829_C_T_b37	8	11595829	298	0.3616	3.079e-05	0.3435	7.374e-05	0.128	0.1418	5.91776320935218e-06	0.000130372713867463	Skin - Sun Exposed (Lower leg)	T cells follicular helper	ENSG00000255310.2
8_11595829_C_T_b37	8	11595829	298	0.3616	3.079e-05	0.3435	7.374e-05	0.128	0.1418	5.91776320935218e-06	0.000130372713867463	Skin - Sun Exposed (Lower leg)	T cells follicular helper	ENSG00000269918.1
8_11596549_A_C_b37	8	11596549	298	0.3629	2.889e-05	0.3482	5.782e-05	0.1393	0.1095	4.12561411797237e-06	8.21168727769242e-05	Skin - Sun Exposed (Lower leg)	T cells follicular helper	ENSG00000154319.10
8_11596549_A_C_b37	8	11596549	298	0.3629	2.889e-05	0.3482	5.782e-05	0.1393	0.1095	4.12561411797237e-06	8.21168727769242e-05	Skin - Sun Exposed (Lower leg)	T cells follicular helper	ENSG00000255310.2
8_11756384_G_A_b37	8	11756384	274	-0.3462	4.601e-05	-0.3768	8.87e-06	0.003364	0.9685	6.74423099254267e-06	0.000108798533152634	Skin - Sun Exposed (Lower leg)	T cells follicular helper	ENSG00000254527.1
8_11756384_G_A_b37	8	11756384	274	-0.3462	4.601e-05	-0.3768	8.87e-06	0.003364	0.9685	6.74423099254267e-06	0.000108798533152634	Skin - Sun Exposed (Lower leg)	T cells follicular helper	ENSG00000255310.2
8_11756384_G_A_b37	8	11756384	274	-0.3462	4.601e-05	-0.3768	8.87e-06	0.003364	0.9685	6.74423099254267e-06	0.000108798533152634	Skin - Sun Exposed (Lower leg)	T cells follicular helper	ENSG00000154319.10
8_11756384_G_A_b37	8	11756384	274	-0.3462	4.601e-05	-0.3768	8.87e-06	0.003364	0.9685	6.74423099254267e-06	0.000108798533152634	Skin - Sun Exposed (Lower leg)	T cells follicular helper	ENSG00000251402.3
8_11756384_G_A_b37	8	11756384	274	-0.3462	4.601e-05	-0.3768	8.87e-06	0.003364	0.9685	6.74423099254267e-06	0.000108798533152634	Skin - Sun Exposed (Lower leg)	T cells follicular helper	ENSG00000269918.1
8_8500724_C_T_b37	8	8500724	306	0.3354	2.354e-05	0.319	5.921e-05	0.05582	0.4878	9.52545779884356e-06	0.00033077176593346	Skin - Sun Exposed (Lower leg)	T cells follicular helper	ENSG00000254153.1
8_8500724_C_T_b37	8	8500724	306	0.3354	2.354e-05	0.319	5.921e-05	0.05582	0.4878	9.52545779884356e-06	0.00033077176593346	Skin - Sun Exposed (Lower leg)	T cells follicular helper	ENSG00000173295.3
8_8501474_T_C_b37	8	8501474	306	0.3354	2.354e-05	0.319	5.921e-05	0.05582	0.4878	9.52545779884356e-06	0.00033077176593346	Skin - Sun Exposed (Lower leg)	T cells follicular helper	ENSG00000254153.1
8_8501474_T_C_b37	8	8501474	306	0.3354	2.354e-05	0.319	5.921e-05	0.05582	0.4878	9.52545779884356e-06	0.00033077176593346	Skin - Sun Exposed (Lower leg)	T cells follicular helper	ENSG00000173295.3
11_3676555_TCAGA_T_b37	11	3676555	298	0.24	0.002679	0.3676	3.882e-06	-0.09959	0.2154	4.43641604070619e-06	1.25380749188488e-05	Skin - Sun Exposed (Lower leg)	Lymph_Sum	ENSG00000167311.9
17_80545592_G_A_b37	17	80545592	306	-0.4463	0.000475	-0.4215	0.0009771	0.4051	0.001542	1.89448480861342e-06	2.17047423522008e-05	Skin - Sun Exposed (Lower leg)	Lymph_Sum	ENSG00000141580.11
6_83118292_G_T_b37	6	83118292	306	-0.2494	0.001369	-0.293	0.0001614	0.1913	0.01441	5.76161559584234e-06	3.24944529935429e-05	Skin - Sun Exposed (Lower leg)	Lymph_Sum	ENSG00000146242.5
18_51885897_C_T_b37	18	51885897	88	0.5887	3.385e-05	0.6098	1.526e-05	0.5668	6.428e-05	7.09343770139867e-06	1.22075704420029e-05	Small Intestine - Terminal Ileum	Bcellsum	ENSG00000101751.6
18_51899292_A_G_b37	18	51899292	89	0.5901	2.739e-05	0.6067	1.523e-05	0.5643	6.545e-05	6.56457291931036e-06	1.23175961969402e-05	Small Intestine - Terminal Ileum	Bcellsum	ENSG00000101751.6
18_51903693_G_T_b37	18	51903693	89	0.5901	2.739e-05	0.6067	1.523e-05	0.5643	6.545e-05	6.56457291931036e-06	1.23175961969402e-05	Small Intestine - Terminal Ileum	Bcellsum	ENSG00000101751.6
18_51906766_A_T_b37	18	51906766	89	0.5901	2.739e-05	0.6067	1.523e-05	0.5643	6.545e-05	6.56457291931036e-06	1.23175961969402e-05	Small Intestine - Terminal Ileum	Bcellsum	ENSG00000101751.6
18_51913142_C_T_b37	18	51913142	89	0.5901	2.739e-05	0.6067	1.523e-05	0.5643	6.545e-05	6.56457291931036e-06	1.23175961969402e-05	Small Intestine - Terminal Ileum	Bcellsum	ENSG00000101751.6
18_51917733_C_T_b37	18	51917733	89	0.5901	2.739e-05	0.6067	1.523e-05	0.5643	6.545e-05	6.56457291931036e-06	1.23175961969402e-05	Small Intestine - Terminal Ileum	Bcellsum	ENSG00000101751.6
18_51933016_G_T_b37	18	51933016	89	0.5803	3.382e-05	0.6021	1.565e-05	0.5666	5.402e-05	6.68562235887211e-06	1.12351991803245e-05	Small Intestine - Terminal Ileum	Bcellsum	ENSG00000101751.6
18_51939055_G_A_b37	18	51939055	89	0.5803	3.382e-05	0.6021	1.565e-05	0.5666	5.402e-05	6.68562235887211e-06	1.12351991803245e-05	Small Intestine - Terminal Ileum	Bcellsum	ENSG00000101751.6
18_51939063_C_A_b37	18	51939063	89	0.5803	3.382e-05	0.6021	1.565e-05	0.5666	5.402e-05	6.68562235887211e-06	1.12351991803245e-05	Small Intestine - Terminal Ileum	Bcellsum	ENSG00000101751.6
18_51941821_C_G_b37	18	51941821	89	0.5803	3.382e-05	0.6021	1.565e-05	0.5666	5.402e-05	6.68562235887211e-06	1.12351991803245e-05	Small Intestine - Terminal Ileum	Bcellsum	ENSG00000101751.6
18_51946093_G_T_b37	18	51946093	89	0.5803	3.382e-05	0.6021	1.565e-05	0.5666	5.402e-05	6.68562235887211e-06	1.12351991803245e-05	Small Intestine - Terminal Ileum	Bcellsum	ENSG00000101751.6
18_51951697_G_C_b37	18	51951697	87	0.57	3.815e-05	0.5982	2.075e-05	0.5597	5.996e-05	8.17134229697981e-06	1.39403690006606e-05	Small Intestine - Terminal Ileum	Bcellsum	ENSG00000101751.6
1_25752282_G_A_b37	1	25752282	95	-0.8481	0.001246	-1.156	5.656e-06	-1.068	3.641e-05	3.1939729785272e-06	9.52498436518718e-07	Spleen	T cells CD8	ENSG00000187010.14
1_25752288_A_C_b37	1	25752288	95	-0.8481	0.001246	-1.156	5.656e-06	-1.068	3.641e-05	3.1939729785272e-06	9.52498436518718e-07	Spleen	T cells CD8	ENSG00000187010.14
1_169126895_G_C_b37	1	169126895	99	0.5719	9.38e-06	0.5817	6.297e-06	0.5948	3.203e-06	1.00899470889089e-06	9.05526206273835e-07	Spleen	Neutrophils	ENSG00000143156.9
1_169278080_T_G_b37	1	169278080	100	0.55	4.781e-05	0.5551	3.995e-05	0.5734	2.083e-05	8.25486175627439e-06	7.8462109380928e-06	Spleen	Neutrophils	ENSG00000143156.9
1_169280253_G_A_b37	1	169280253	100	0.55	4.781e-05	0.5551	3.995e-05	0.5734	2.083e-05	8.25486175627439e-06	7.8462109380928e-06	Spleen	Neutrophils	ENSG00000143156.9
1_169283312_T_TGAAA_b37	1	169283312	100	0.5694	2.608e-05	0.583	1.59e-05	0.5867	1.385e-05	3.86016595476118e-06	3.62850673806554e-06	Spleen	Neutrophils	ENSG00000143156.9
1_169288770_T_C_b37	1	169288770	100	0.55	4.781e-05	0.5551	3.995e-05	0.5734	2.083e-05	8.25486175627439e-06	7.8462109380928e-06	Spleen	Neutrophils	ENSG00000143156.9
1_169319286_G_T_b37	1	169319286	98	0.5589	3.893e-05	0.5691	2.293e-05	0.6015	9.06e-06	4.41577886780195e-06	3.50781764532148e-06	Spleen	Neutrophils	ENSG00000143156.9
1_169333826_A_G_b37	1	169333826	100	0.5441	9.046e-05	0.5512	7.18e-05	0.6098	9.205e-06	9.68584231793764e-06	6.86489096137187e-06	Spleen	Neutrophils	ENSG00000143156.9
1_169335254_G_A_b37	1	169335254	100	0.5418	5.873e-05	0.5435	5.557e-05	0.5773	1.657e-05	9.31176828347717e-06	8.32049703966569e-06	Spleen	Neutrophils	ENSG00000143156.9
1_169341250_T_C_b37	1	169341250	100	0.5504	4.37e-05	0.552	4.131e-05	0.5786	1.578e-05	7.24025892379005e-06	6.8102321849907e-06	Spleen	Neutrophils	ENSG00000143156.9
1_169350726_T_C_b37	1	169350726	99	0.5526	4.181e-05	0.5536	4.177e-05	0.5822	1.265e-05	6.55246153881722e-06	6.02921883777088e-06	Spleen	Neutrophils	ENSG00000143156.9
1_169351596_A_G_b37	1	169351596	100	0.5504	4.37e-05	0.552	4.131e-05	0.5786	1.578e-05	7.24025892379005e-06	6.8102321849907e-06	Spleen	Neutrophils	ENSG00000143156.9
1_169356833_G_T_b37	1	169356833	100	0.5504	4.37e-05	0.552	4.131e-05	0.5786	1.578e-05	7.24025892379005e-06	6.8102321849907e-06	Spleen	Neutrophils	ENSG00000143156.9
1_169358342_G_A_b37	1	169358342	100	0.5504	4.37e-05	0.552	4.131e-05	0.5786	1.578e-05	7.24025892379005e-06	6.8102321849907e-06	Spleen	Neutrophils	ENSG00000143156.9
1_169362950_A_G_b37	1	169362950	100	0.5504	4.37e-05	0.552	4.131e-05	0.5786	1.578e-05	7.24025892379005e-06	6.8102321849907e-06	Spleen	Neutrophils	ENSG00000143156.9
1_169364014_C_G_b37	1	169364014	100	0.5504	4.37e-05	0.552	4.131e-05	0.5786	1.578e-05	7.24025892379005e-06	6.8102321849907e-06	Spleen	Neutrophils	ENSG00000143156.9
1_169367212_G_T_b37	1	169367212	100	0.5504	4.37e-05	0.552	4.131e-05	0.5786	1.578e-05	7.24025892379005e-06	6.8102321849907e-06	Spleen	Neutrophils	ENSG00000143156.9
1_169369458_A_G_b37	1	169369458	100	0.5504	4.37e-05	0.552	4.131e-05	0.5786	1.578e-05	7.24025892379005e-06	6.8102321849907e-06	Spleen	Neutrophils	ENSG00000143156.9
1_169370227_T_C_b37	1	169370227	100	0.5504	4.37e-05	0.552	4.131e-05	0.5786	1.578e-05	7.24025892379005e-06	6.8102321849907e-06	Spleen	Neutrophils	ENSG00000143156.9
1_169370947_T_C_b37	1	169370947	100	0.5504	4.37e-05	0.552	4.131e-05	0.5786	1.578e-05	7.24025892379005e-06	6.8102321849907e-06	Spleen	Neutrophils	ENSG00000143156.9
1_169372326_T_G_b37	1	169372326	100	0.5504	4.37e-05	0.552	4.131e-05	0.5786	1.578e-05	7.24025892379005e-06	6.8102321849907e-06	Spleen	Neutrophils	ENSG00000143156.9
1_169383934_C_T_b37	1	169383934	100	0.5504	4.37e-05	0.552	4.131e-05	0.5786	1.578e-05	7.24025892379005e-06	6.8102321849907e-06	Spleen	Neutrophils	ENSG00000143156.9
1_169384899_C_T_b37	1	169384899	100	0.5504	4.37e-05	0.552	4.131e-05	0.5786	1.578e-05	7.24025892379005e-06	6.8102321849907e-06	Spleen	Neutrophils	ENSG00000143156.9
1_169386250_T_G_b37	1	169386250	99	0.5632	3.93e-05	0.559	4.496e-05	0.5996	1.047e-05	6.11141556148626e-06	5.63835427876731e-06	Spleen	Neutrophils	ENSG00000143156.9
1_169390136_C_A_b37	1	169390136	100	0.5504	4.37e-05	0.552	4.131e-05	0.5786	1.578e-05	7.24025892379005e-06	6.8102321849907e-06	Spleen	Neutrophils	ENSG00000143156.9
1_169391154_A_G_b37	1	169391154	100	0.5504	4.37e-05	0.552	4.131e-05	0.5786	1.578e-05	7.24025892379005e-06	6.8102321849907e-06	Spleen	Neutrophils	ENSG00000143156.9
1_169397137_T_C_b37	1	169397137	100	0.5504	4.37e-05	0.552	4.131e-05	0.5786	1.578e-05	7.24025892379005e-06	6.8102321849907e-06	Spleen	Neutrophils	ENSG00000143156.9
1_169399844_C_T_b37	1	169399844	100	0.5504	4.37e-05	0.552	4.131e-05	0.5786	1.578e-05	7.24025892379005e-06	6.8102321849907e-06	Spleen	Neutrophils	ENSG00000143156.9
1_169411436_T_C_b37	1	169411436	100	0.5504	4.37e-05	0.552	4.131e-05	0.5786	1.578e-05	7.24025892379005e-06	6.8102321849907e-06	Spleen	Neutrophils	ENSG00000143156.9
1_169414623_C_CT_b37	1	169414623	100	0.5504	4.37e-05	0.552	4.131e-05	0.5786	1.578e-05	7.24025892379005e-06	6.8102321849907e-06	Spleen	Neutrophils	ENSG00000143156.9
19_54554950_C_T_b37	19	54554950	95	0.5868	2.274e-05	0.5655	5.715e-05	0.3894	0.006641	9.0221850035651e-06	4.17577833850407e-05	Spleen	MacrophageSum	ENSG00000170909.9
19_54554950_C_T_b37	19	54554950	95	0.5868	2.274e-05	0.5655	5.715e-05	0.3894	0.006641	9.0221850035651e-06	4.17577833850407e-05	Spleen	MacrophageSum	ENSG00000189068.5
11_77847971_G_C_b37	11	77847971	99	-0.496	0.0003169	-0.6455	1.74e-06	-0.5091	0.0002893	7.85869855840129e-06	3.5527957469395e-06	Spleen	Bcellsum	ENSG00000246174.3
1_184653633_T_C_b37	1	184653633	100	0.4519	0.0006181	0.4252	0.001331	0.5255	5.685e-05	8.49439539857405e-06	5.39523457152261e-06	Spleen	NK_Sum	ENSG00000116406.14
9_32554263_T_C_b37	9	32554263	100	-0.7136	6.213e-06	-0.6767	2.027e-05	-0.4219	0.009842	4.60711335574341e-06	4.68320928778394e-05	Spleen	Myeloid_Sum	ENSG00000241043.1
9_32565895_G_A_b37	9	32565895	100	-0.7574	1.724e-06	-0.7263	5.014e-06	-0.4153	0.01184	1.37160120765396e-06	2.00054705638358e-05	Spleen	Myeloid_Sum	ENSG00000241043.1
9_32571346_T_G_b37	9	32571346	97	-0.698	1.148e-06	-0.6014	4.807e-05	-0.3218	0.03422	5.65081003329225e-06	0.000204596707766161	Spleen	Myeloid_Sum	ENSG00000241043.1
11_77847971_G_C_b37	11	77847971	99	-0.4785	0.0007181	-0.6239	6.763e-06	-0.5053	0.0003392	7.6939112383014e-06	2.76224271448567e-06	Spleen	Lymph_Sum	ENSG00000246174.3
11_77857694_A_G_b37	11	77857694	100	-0.4764	0.0007298	-0.6235	6.136e-06	-0.5034	0.0003409	7.42539329976761e-06	2.59274680279488e-06	Spleen	Lymph_Sum	ENSG00000246174.3
12_49341386_G_A_b37	12	49341386	100	0.4759	0.0006364	0.5483	6.992e-05	0.5518	6.219e-05	9.7999520089427e-06	4.28274248448365e-06	Spleen	Lymph_Sum	ENSG00000239617.1
12_49342129_A_G_b37	12	49342129	100	0.4759	0.0006364	0.5483	6.992e-05	0.5518	6.219e-05	9.7999520089427e-06	4.28274248448365e-06	Spleen	Lymph_Sum	ENSG00000239617.1
12_49342939_T_C_b37	12	49342939	100	0.4759	0.0006364	0.5483	6.992e-05	0.5518	6.219e-05	9.7999520089427e-06	4.28274248448365e-06	Spleen	Lymph_Sum	ENSG00000239617.1
12_49343055_T_C_b37	12	49343055	98	0.4841	0.0006229	0.5523	7.962e-05	0.5611	4.442e-05	8.81126520920483e-06	3.71715789915061e-06	Spleen	Lymph_Sum	ENSG00000239617.1
12_49343544_T_C_b37	12	49343544	100	0.4759	0.0006364	0.5483	6.992e-05	0.5518	6.219e-05	9.7999520089427e-06	4.28274248448365e-06	Spleen	Lymph_Sum	ENSG00000239617.1
12_49343724_C_T_b37	12	49343724	100	0.4759	0.0006364	0.5483	6.992e-05	0.5518	6.219e-05	9.7999520089427e-06	4.28274248448365e-06	Spleen	Lymph_Sum	ENSG00000239617.1
12_49354127_G_A_b37	12	49354127	100	0.4759	0.0006364	0.5483	6.992e-05	0.5518	6.219e-05	9.7999520089427e-06	4.28274248448365e-06	Spleen	Lymph_Sum	ENSG00000239617.1
12_49357887_A_C_b37	12	49357887	100	0.4759	0.0006364	0.5483	6.992e-05	0.5518	6.219e-05	9.7999520089427e-06	4.28274248448365e-06	Spleen	Lymph_Sum	ENSG00000239617.1
12_49357889_A_C_b37	12	49357889	100	0.4759	0.0006364	0.5483	6.992e-05	0.5518	6.219e-05	9.7999520089427e-06	4.28274248448365e-06	Spleen	Lymph_Sum	ENSG00000239617.1
9_32571346_T_G_b37	9	32571346	97	0.698	1.148e-06	0.5399	0.0001954	0.379	0.01194	9.65185943761125e-06	0.000310660843556994	Spleen	Lymph_Sum	ENSG00000241043.1
1_77986851_G_A_b37	1	77986851	173	-0.6018	3.901e-05	-0.6396	9.677e-06	-0.6702	3.715e-06	1.16872351323955e-06	7.82954492964815e-07	Stomach	T cells CD8	ENSG00000162613.12
8_143756919_A_G_b37	8	143756919	176	0.4524	2.06e-05	0.4635	1.248e-05	0.1575	0.1474	8.86055383545949e-06	0.000110963015747722	Stomach	MacrophageSum	ENSG00000167653.4
8_143757037_T_C_b37	8	143757037	176	0.4524	2.06e-05	0.4635	1.248e-05	0.1575	0.1474	8.86055383545949e-06	0.000110963015747722	Stomach	MacrophageSum	ENSG00000167653.4
7_129833987_C_G_b37	7	129833987	173	-0.8607	8.727e-06	-0.8048	2.785e-05	-0.8767	4.866e-06	2.7653009937025e-06	5.2489860797633e-06	Stomach	Monocytes	ENSG00000146842.12
7_129834057_T_C_b37	7	129834057	175	-0.8666	9.438e-06	-0.8144	3.493e-05	-0.9071	3.516e-06	2.74410594002888e-06	4.97517313738188e-06	Stomach	Monocytes	ENSG00000146842.12
7_129838361_G_A_b37	7	129838361	174	-0.8671	7.394e-06	-0.8206	2.472e-05	-0.891	4.279e-06	2.36066814290519e-06	4.58677796204285e-06	Stomach	Monocytes	ENSG00000146842.12
15_99697491_T_C_b37	15	99697491	271	0.3423	0.0008552	0.4538	1.014e-05	0.3847	0.0002306	2.85450880252308e-06	2.78684195532105e-06	Thyroid	T cells CD8	ENSG00000182253.10
6_32574360_C_T_b37	6	32574360	280	0.1615	0.07313	0.3263	0.0002876	0.4434	6.916e-07	7.99711421983408e-06	5.12194561267654e-07	Thyroid	T cells CD8	ENSG00000250535.1
6_32574360_C_T_b37	6	32574360	280	0.1615	0.07313	0.3263	0.0002876	0.4434	6.916e-07	7.99711421983408e-06	5.12194561267654e-07	Thyroid	T cells CD8	ENSG00000198502.5
6_32574360_C_T_b37	6	32574360	280	0.1615	0.07313	0.3263	0.0002876	0.4434	6.916e-07	7.99711421983408e-06	5.12194561267654e-07	Thyroid	T cells CD8	ENSG00000241106.2
6_32574360_C_T_b37	6	32574360	280	0.1615	0.07313	0.3263	0.0002876	0.4434	6.916e-07	7.99711421983408e-06	5.12194561267654e-07	Thyroid	T cells CD8	ENSG00000229391.3
16_77295218_C_A_b37	16	77295218	276	0.3471	0.000922	0.4409	2.244e-05	0.277	0.008899	8.50673020669654e-06	1.06226249133249e-05	Thyroid	CD4_memory	ENSG00000205078.5
16_77295852_G_A_b37	16	77295852	281	0.3679	0.0007435	0.4843	7.649e-06	0.3089	0.004758	2.71751128342664e-06	2.56020617170283e-06	Thyroid	CD4_memory	ENSG00000205078.5
16_77296266_T_C_b37	16	77296266	280	0.3568	0.0003807	0.4733	1.857e-06	0.2885	0.004211	7.26323780294298e-07	7.04027849320216e-07	Thyroid	CD4_memory	ENSG00000205078.5
16_77296561_A_T_b37	16	77296561	280	0.3568	0.0003807	0.4733	1.857e-06	0.2885	0.004211	7.26323780294298e-07	7.04027849320216e-07	Thyroid	CD4_memory	ENSG00000205078.5
16_77298570_T_C_b37	16	77298570	281	0.3508	0.00079	0.4461	1.739e-05	0.2748	0.008819	6.63440675379837e-06	8.52354383026552e-06	Thyroid	CD4_memory	ENSG00000205078.5
16_77301328_G_A_b37	16	77301328	280	0.3488	0.001406	0.4586	2.5e-05	0.3163	0.004019	7.26832555793374e-06	5.98800689034772e-06	Thyroid	CD4_memory	ENSG00000205078.5
16_77306081_G_A_b37	16	77306081	280	0.3591	0.001006	0.4653	1.766e-05	0.2826	0.009956	8.30652218575033e-06	9.55284513105018e-06	Thyroid	CD4_memory	ENSG00000205078.5
16_77311866_G_A_b37	16	77311866	281	0.3586	0.0009299	0.4807	7.697e-06	0.3501	0.001237	1.39455876805318e-06	8.30778629803236e-07	Thyroid	CD4_memory	ENSG00000205078.5
16_77324441_A_G_b37	16	77324441	281	0.4014	0.0002178	0.4694	1.399e-05	0.256	0.01926	4.31054293783618e-06	1.3634490535863e-05	Thyroid	CD4_memory	ENSG00000205078.5
13_97643311_T_G_b37	13	97643311	275	-0.3106	0.0002876	-0.3447	4.432e-05	-0.2821	0.0009757	5.71842681510145e-06	1.6113361773984e-05	Thyroid	MacrophageSum	ENSG00000165621.4
1_247148627_T_G_b37	1	247148627	281	-0.2251	0.007297	-0.36	1.453e-05	-0.3666	9.944e-06	7.81297590996864e-06	1.64465703600144e-06	Thyroid	Bcellsum	ENSG00000135747.7
1_247148911_A_ATTT_b37	1	247148911	278	-0.217	0.009711	-0.3562	1.904e-05	-0.3743	7.592e-06	8.90239957420161e-06	1.64511156472288e-06	Thyroid	Bcellsum	ENSG00000135747.7
1_247149996_A_G_b37	1	247149996	278	-0.2206	0.007895	-0.3599	1.145e-05	-0.3773	4.484e-06	5.05105188864477e-06	8.73829682862893e-07	Thyroid	Bcellsum	ENSG00000135747.7
1_247150740_T_C_b37	1	247150740	281	-0.2282	0.006152	-0.3665	8.649e-06	-0.3765	4.768e-06	4.07809121414691e-06	7.6425058945385e-07	Thyroid	Bcellsum	ENSG00000135747.7
1_247156218_C_T_b37	1	247156218	277	-0.2309	0.006569	-0.3663	1.176e-05	-0.3754	6.742e-06	5.66341248093987e-06	1.13972206264081e-06	Thyroid	Bcellsum	ENSG00000135747.7
1_247161527_G_A_b37	1	247161527	281	-0.2433	0.003918	-0.3775	6.018e-06	-0.3866	3.511e-06	2.44459301663573e-06	5.07704961215495e-07	Thyroid	Bcellsum	ENSG00000135747.7
1_247162218_C_T_b37	1	247162218	280	-0.2436	0.003935	-0.3781	6.007e-06	-0.3872	3.491e-06	2.44100512139038e-06	5.05367891740994e-07	Thyroid	Bcellsum	ENSG00000135747.7
1_247167077_T_C_b37	1	247167077	281	-0.2536	0.002501	-0.3922	2.238e-06	-0.4144	5.432e-07	5.38593285031055e-07	8.83964416574182e-08	Thyroid	Bcellsum	ENSG00000135747.7
1_247167237_C_T_b37	1	247167237	281	-0.2365	0.00496	-0.3732	7.423e-06	-0.3955	1.938e-06	2.28402806952137e-06	4.01301807261176e-07	Thyroid	Bcellsum	ENSG00000135747.7
1_247168908_C_T_b37	1	247168908	279	-0.244	0.003939	-0.3777	6.427e-06	-0.3855	3.817e-06	2.62369339046033e-06	5.56261652574453e-07	Thyroid	Bcellsum	ENSG00000135747.7
1_247172140_G_C_b37	1	247172140	281	-0.2307	0.005466	-0.3616	1.085e-05	-0.3711	6.215e-06	4.83653732512983e-06	1.03231247734638e-06	Thyroid	Bcellsum	ENSG00000135747.7
1_247172565_A_G_b37	1	247172565	280	-0.2259	0.00685	-0.3645	1.058e-05	-0.3765	5.228e-06	4.89778962741691e-06	9.14545840296159e-07	Thyroid	Bcellsum	ENSG00000135747.7
17_74733099_G_A_b37	17	74733099	279	-0.3395	0.005283	-0.5575	3.684e-06	-0.4786	7.839e-05	9.2469792943595e-06	2.5106767137513e-06	Thyroid	Bcellsum	ENSG00000182534.9
7_38387391_A_G_b37	7	38387391	276	-0.4926	3.579e-05	-0.5497	3.034e-06	-0.3597	0.002551	4.2451107035084e-06	1.86560990510857e-05	Thyroid	Bcellsum	ENSG00000211699.2
7_872777_A_G_b37	7	872777	280	-0.3974	4.271e-05	-0.4298	7.813e-06	-0.2873	0.003256	7.92087613920613e-06	3.84907959910448e-05	Thyroid	Bcellsum	ENSG00000188191.10
7_872777_A_G_b37	7	872777	280	-0.3974	4.271e-05	-0.4298	7.813e-06	-0.2873	0.003256	7.92087613920613e-06	3.84907959910448e-05	Thyroid	Bcellsum	ENSG00000164818.11
7_873152_G_T_b37	7	873152	272	-0.3947	5.39e-05	-0.4424	6.043e-06	-0.3113	0.001773	5.93675755763394e-06	2.27416534501565e-05	Thyroid	Bcellsum	ENSG00000188191.10
7_873152_G_T_b37	7	873152	272	-0.3947	5.39e-05	-0.4424	6.043e-06	-0.3113	0.001773	5.93675755763394e-06	2.27416534501565e-05	Thyroid	Bcellsum	ENSG00000164818.11
7_873895_C_T_b37	7	873895	281	-0.4069	3.041e-05	-0.443	5.282e-06	-0.2982	0.002416	4.95162976459615e-06	2.52957905089655e-05	Thyroid	Bcellsum	ENSG00000164818.11
7_873895_C_T_b37	7	873895	281	-0.4069	3.041e-05	-0.443	5.282e-06	-0.2982	0.002416	4.95162976459615e-06	2.52957905089655e-05	Thyroid	Bcellsum	ENSG00000188191.10
7_881081_G_A_b37	7	881081	274	-0.4014	3.972e-05	-0.439	7.143e-06	-0.2842	0.004031	8.10830575457828e-06	4.15024780666253e-05	Thyroid	Bcellsum	ENSG00000188191.10
7_881081_G_A_b37	7	881081	274	-0.4014	3.972e-05	-0.439	7.143e-06	-0.2842	0.004031	8.10830575457828e-06	4.15024780666253e-05	Thyroid	Bcellsum	ENSG00000164818.11
7_894830_T_C_b37	7	894830	280	-0.41	2.753e-05	-0.4448	5.165e-06	-0.2941	0.002811	5.01884169472494e-06	2.73625006742185e-05	Thyroid	Bcellsum	ENSG00000164818.11
7_894830_T_C_b37	7	894830	280	-0.41	2.753e-05	-0.4448	5.165e-06	-0.2941	0.002811	5.01884169472494e-06	2.73625006742185e-05	Thyroid	Bcellsum	ENSG00000188191.10
7_896651_A_C_b37	7	896651	277	-0.4014	4.435e-05	-0.4326	9.952e-06	-0.2847	0.003819	9.6769065235273e-06	4.91347747917839e-05	Thyroid	Bcellsum	ENSG00000188191.10
7_896651_A_C_b37	7	896651	277	-0.4014	4.435e-05	-0.4326	9.952e-06	-0.2847	0.003819	9.6769065235273e-06	4.91347747917839e-05	Thyroid	Bcellsum	ENSG00000164818.11
7_902450_C_G_b37	7	902450	280	-0.41	2.753e-05	-0.4448	5.165e-06	-0.2941	0.002811	5.01884169472494e-06	2.73625006742185e-05	Thyroid	Bcellsum	ENSG00000188191.10
7_902450_C_G_b37	7	902450	280	-0.41	2.753e-05	-0.4448	5.165e-06	-0.2941	0.002811	5.01884169472494e-06	2.73625006742185e-05	Thyroid	Bcellsum	ENSG00000164818.11
7_911657_A_G_b37	7	911657	279	-0.4116	2.683e-05	-0.4376	7.346e-06	-0.2891	0.003464	6.40802092727699e-06	3.84976208430087e-05	Thyroid	Bcellsum	ENSG00000188191.10
7_911657_A_G_b37	7	911657	279	-0.4116	2.683e-05	-0.4376	7.346e-06	-0.2891	0.003464	6.40802092727699e-06	3.84976208430087e-05	Thyroid	Bcellsum	ENSG00000164818.11
7_912755_C_T_b37	7	912755	281	-0.4269	1.175e-05	-0.4634	1.825e-06	-0.3059	0.001852	1.74709498697426e-06	1.12614891093846e-05	Thyroid	Bcellsum	ENSG00000164818.11
7_912755_C_T_b37	7	912755	281	-0.4269	1.175e-05	-0.4634	1.825e-06	-0.3059	0.001852	1.74709498697426e-06	1.12614891093846e-05	Thyroid	Bcellsum	ENSG00000188191.10
7_928377_T_C_b37	7	928377	274	-0.4549	8.532e-06	-0.4615	6.336e-06	-0.2616	0.01146	6.13010857798031e-06	7.2820515240331e-05	Thyroid	Bcellsum	ENSG00000188191.10
7_928377_T_C_b37	7	928377	274	-0.4549	8.532e-06	-0.4615	6.336e-06	-0.2616	0.01146	6.13010857798031e-06	7.2820515240331e-05	Thyroid	Bcellsum	ENSG00000164818.11
19_22708754_C_CAG_b37	19	22708754	280	0.3487	0.0001198	0.3704	4.376e-05	0.2285	0.01201	7.91352832308098e-06	5.09089682001021e-05	Thyroid	Monocytes	ENSG00000269364.1
19_22709243_C_T_b37	19	22709243	280	0.3487	0.0001198	0.3704	4.376e-05	0.2285	0.01201	7.91352832308098e-06	5.09089682001021e-05	Thyroid	Monocytes	ENSG00000269364.1
19_22709322_A_T_b37	19	22709322	280	0.3487	0.0001198	0.3704	4.376e-05	0.2285	0.01201	7.91352832308098e-06	5.09089682001021e-05	Thyroid	Monocytes	ENSG00000269364.1
19_22709476_C_T_b37	19	22709476	280	0.3487	0.0001198	0.3704	4.376e-05	0.2285	0.01201	7.91352832308098e-06	5.09089682001021e-05	Thyroid	Monocytes	ENSG00000269364.1
19_22709546_C_T_b37	19	22709546	281	0.3423	0.0001571	0.367	4.907e-05	0.237	0.009327	8.52653395860389e-06	4.58491739169702e-05	Thyroid	Monocytes	ENSG00000269364.1
19_22709559_G_A_b37	19	22709559	281	0.3423	0.0001571	0.367	4.907e-05	0.237	0.009327	8.52653395860389e-06	4.58491739169702e-05	Thyroid	Monocytes	ENSG00000269364.1
19_22709610_G_A_b37	19	22709610	281	0.3423	0.0001571	0.367	4.907e-05	0.237	0.009327	8.52653395860389e-06	4.58491739169702e-05	Thyroid	Monocytes	ENSG00000269364.1
19_22709624_T_C_b37	19	22709624	281	0.3423	0.0001571	0.367	4.907e-05	0.237	0.009327	8.52653395860389e-06	4.58491739169702e-05	Thyroid	Monocytes	ENSG00000269364.1
19_22709636_A_G_b37	19	22709636	281	0.3423	0.0001571	0.367	4.907e-05	0.237	0.009327	8.52653395860389e-06	4.58491739169702e-05	Thyroid	Monocytes	ENSG00000269364.1
19_22709845_C_A_b37	19	22709845	280	0.3449	0.000163	0.3669	5.843e-05	0.2386	0.009563	9.73767558148279e-06	5.33248408207052e-05	Thyroid	Monocytes	ENSG00000269364.1
20_42852273_C_T_b37	20	42852273	281	0.4293	3.46e-05	0.5191	4.578e-07	0.301	0.003976	1.59005838665017e-07	6.78028772915016e-07	Thyroid	Monocytes	ENSG00000132823.6
20_42853061_C_T_b37	20	42853061	269	0.3697	0.0004682	0.4866	3.207e-06	0.3101	0.003729	2.02390716366939e-06	2.86452138904446e-06	Thyroid	Monocytes	ENSG00000132823.6
1_211561503_G_A_b37	1	211561503	276	0.2362	0.07554	0.6013	4.487e-06	0.5261	6.555e-05	4.50450696111957e-06	1.14139313790619e-06	Thyroid	Lymph_Sum	ENSG00000153363.8
16_77295852_G_A_b37	16	77295852	281	0.432	6.998e-05	0.4076	0.0001798	0.3639	0.0008506	2.98696248086315e-06	6.8490196196628e-05	Thyroid	Lymph_Sum	ENSG00000205078.5
16_77296266_T_C_b37	16	77296266	280	0.388	0.0001071	0.3805	0.0001392	0.3154	0.001663	4.7907778043646e-06	8.97237207543728e-05	Thyroid	Lymph_Sum	ENSG00000205078.5
16_77296561_A_T_b37	16	77296561	280	0.388	0.0001071	0.3805	0.0001392	0.3154	0.001663	4.7907778043646e-06	8.97237207543728e-05	Thyroid	Lymph_Sum	ENSG00000205078.5
16_77298780_A_G_b37	16	77298780	281	0.4022	0.0001114	0.3713	0.0003699	0.3209	0.002156	9.80524463126082e-06	0.000200594808931591	Thyroid	Lymph_Sum	ENSG00000205078.5
16_77301328_G_A_b37	16	77301328	280	0.43	8.296e-05	0.3833	0.0004644	0.3435	0.001756	8.41639292851894e-06	0.000203521287409804	Thyroid	Lymph_Sum	ENSG00000205078.5
16_77311866_G_A_b37	16	77311866	281	0.4072	0.000163	0.3976	0.0002341	0.3433	0.001541	7.77993437865202e-06	0.000119764726397239	Thyroid	Lymph_Sum	ENSG00000205078.5
5_131485986_C_T_b37	5	131485986	259	0.476	0.004532	0.6849	3.565e-05	0.5838	0.0005357	9.66272046270381e-06	1.7609037555639e-05	Thyroid	Lymph_Sum	ENSG00000072682.14
6_32574360_C_T_b37	6	32574360	280	0.2532	0.005144	0.3889	1.471e-05	0.4245	2.106e-06	2.77409285143197e-07	2.5969816898756e-07	Thyroid	Lymph_Sum	ENSG00000241106.2
6_32574360_C_T_b37	6	32574360	280	0.2532	0.005144	0.3889	1.471e-05	0.4245	2.106e-06	2.77409285143197e-07	2.5969816898756e-07	Thyroid	Lymph_Sum	ENSG00000250535.1
6_32574360_C_T_b37	6	32574360	280	0.2532	0.005144	0.3889	1.471e-05	0.4245	2.106e-06	2.77409285143197e-07	2.5969816898756e-07	Thyroid	Lymph_Sum	ENSG00000198502.5
6_32574360_C_T_b37	6	32574360	280	0.2532	0.005144	0.3889	1.471e-05	0.4245	2.106e-06	2.77409285143197e-07	2.5969816898756e-07	Thyroid	Lymph_Sum	ENSG00000229391.3
6_32583057_A_G_b37	6	32583057	273	-0.205	0.01081	-0.3464	1.213e-05	-0.3137	7.698e-05	2.89013997570233e-06	2.43744058144123e-06	Thyroid	Lymph_Sum	ENSG00000240053.8
6_32583057_A_G_b37	6	32583057	273	-0.205	0.01081	-0.3464	1.213e-05	-0.3137	7.698e-05	2.89013997570233e-06	2.43744058144123e-06	Thyroid	Lymph_Sum	ENSG00000196126.6
6_32583057_A_G_b37	6	32583057	273	-0.205	0.01081	-0.3464	1.213e-05	-0.3137	7.698e-05	2.89013997570233e-06	2.43744058144123e-06	Thyroid	Lymph_Sum	ENSG00000198502.5
6_32583057_A_G_b37	6	32583057	273	-0.205	0.01081	-0.3464	1.213e-05	-0.3137	7.698e-05	2.89013997570233e-06	2.43744058144123e-06	Thyroid	Lymph_Sum	ENSG00000229391.3
6_32583057_A_G_b37	6	32583057	273	-0.205	0.01081	-0.3464	1.213e-05	-0.3137	7.698e-05	2.89013997570233e-06	2.43744058144123e-06	Thyroid	Lymph_Sum	ENSG00000250535.1
6_32583057_A_G_b37	6	32583057	273	-0.205	0.01081	-0.3464	1.213e-05	-0.3137	7.698e-05	2.89013997570233e-06	2.43744058144123e-06	Thyroid	Lymph_Sum	ENSG00000237541.3
6_32583057_A_G_b37	6	32583057	273	-0.205	0.01081	-0.3464	1.213e-05	-0.3137	7.698e-05	2.89013997570233e-06	2.43744058144123e-06	Thyroid	Lymph_Sum	ENSG00000204338.4
6_32583212_A_G_b37	6	32583212	281	-0.1968	0.01481	-0.339	2.203e-05	-0.3238	5.169e-05	3.85776444279322e-06	2.77648186473558e-06	Thyroid	Lymph_Sum	ENSG00000198502.5
6_32583212_A_G_b37	6	32583212	281	-0.1968	0.01481	-0.339	2.203e-05	-0.3238	5.169e-05	3.85776444279322e-06	2.77648186473558e-06	Thyroid	Lymph_Sum	ENSG00000240053.8
6_32583212_A_G_b37	6	32583212	281	-0.1968	0.01481	-0.339	2.203e-05	-0.3238	5.169e-05	3.85776444279322e-06	2.77648186473558e-06	Thyroid	Lymph_Sum	ENSG00000196126.6
6_32583212_A_G_b37	6	32583212	281	-0.1968	0.01481	-0.339	2.203e-05	-0.3238	5.169e-05	3.85776444279322e-06	2.77648186473558e-06	Thyroid	Lymph_Sum	ENSG00000204338.4
6_32583212_A_G_b37	6	32583212	281	-0.1968	0.01481	-0.339	2.203e-05	-0.3238	5.169e-05	3.85776444279322e-06	2.77648186473558e-06	Thyroid	Lymph_Sum	ENSG00000229391.3
6_32583212_A_G_b37	6	32583212	281	-0.1968	0.01481	-0.339	2.203e-05	-0.3238	5.169e-05	3.85776444279322e-06	2.77648186473558e-06	Thyroid	Lymph_Sum	ENSG00000237541.3
6_32583212_A_G_b37	6	32583212	281	-0.1968	0.01481	-0.339	2.203e-05	-0.3238	5.169e-05	3.85776444279322e-06	2.77648186473558e-06	Thyroid	Lymph_Sum	ENSG00000250535.1
6_32583477_C_T_b37	6	32583477	265	-0.2085	0.01132	-0.3511	1.419e-05	-0.3371	3.271e-05	2.00081435624322e-06	1.54030214705415e-06	Thyroid	Lymph_Sum	ENSG00000204338.4
6_32583477_C_T_b37	6	32583477	265	-0.2085	0.01132	-0.3511	1.419e-05	-0.3371	3.271e-05	2.00081435624322e-06	1.54030214705415e-06	Thyroid	Lymph_Sum	ENSG00000237541.3
6_32583477_C_T_b37	6	32583477	265	-0.2085	0.01132	-0.3511	1.419e-05	-0.3371	3.271e-05	2.00081435624322e-06	1.54030214705415e-06	Thyroid	Lymph_Sum	ENSG00000240053.8
6_32583477_C_T_b37	6	32583477	265	-0.2085	0.01132	-0.3511	1.419e-05	-0.3371	3.271e-05	2.00081435624322e-06	1.54030214705415e-06	Thyroid	Lymph_Sum	ENSG00000250535.1
6_32583477_C_T_b37	6	32583477	265	-0.2085	0.01132	-0.3511	1.419e-05	-0.3371	3.271e-05	2.00081435624322e-06	1.54030214705415e-06	Thyroid	Lymph_Sum	ENSG00000229391.3
6_32583477_C_T_b37	6	32583477	265	-0.2085	0.01132	-0.3511	1.419e-05	-0.3371	3.271e-05	2.00081435624322e-06	1.54030214705415e-06	Thyroid	Lymph_Sum	ENSG00000198502.5
6_32583477_C_T_b37	6	32583477	265	-0.2085	0.01132	-0.3511	1.419e-05	-0.3371	3.271e-05	2.00081435624322e-06	1.54030214705415e-06	Thyroid	Lymph_Sum	ENSG00000196126.6
6_32583576_T_C_b37	6	32583576	274	-0.1921	0.0193	-0.3381	3.133e-05	-0.3286	4.757e-05	5.20788037027487e-06	3.31266817141076e-06	Thyroid	Lymph_Sum	ENSG00000196126.6
6_32583576_T_C_b37	6	32583576	274	-0.1921	0.0193	-0.3381	3.133e-05	-0.3286	4.757e-05	5.20788037027487e-06	3.31266817141076e-06	Thyroid	Lymph_Sum	ENSG00000204338.4
6_32583576_T_C_b37	6	32583576	274	-0.1921	0.0193	-0.3381	3.133e-05	-0.3286	4.757e-05	5.20788037027487e-06	3.31266817141076e-06	Thyroid	Lymph_Sum	ENSG00000250535.1
6_32583576_T_C_b37	6	32583576	274	-0.1921	0.0193	-0.3381	3.133e-05	-0.3286	4.757e-05	5.20788037027487e-06	3.31266817141076e-06	Thyroid	Lymph_Sum	ENSG00000240053.8
6_32583576_T_C_b37	6	32583576	274	-0.1921	0.0193	-0.3381	3.133e-05	-0.3286	4.757e-05	5.20788037027487e-06	3.31266817141076e-06	Thyroid	Lymph_Sum	ENSG00000229391.3
6_32583576_T_C_b37	6	32583576	274	-0.1921	0.0193	-0.3381	3.133e-05	-0.3286	4.757e-05	5.20788037027487e-06	3.31266817141076e-06	Thyroid	Lymph_Sum	ENSG00000237541.3
6_32583576_T_C_b37	6	32583576	274	-0.1921	0.0193	-0.3381	3.133e-05	-0.3286	4.757e-05	5.20788037027487e-06	3.31266817141076e-06	Thyroid	Lymph_Sum	ENSG00000198502.5
6_32583603_G_A_b37	6	32583603	272	-0.1927	0.01892	-0.3385	3.047e-05	-0.3286	4.731e-05	5.0545385517201e-06	3.24105380232591e-06	Thyroid	Lymph_Sum	ENSG00000196126.6
6_32583603_G_A_b37	6	32583603	272	-0.1927	0.01892	-0.3385	3.047e-05	-0.3286	4.731e-05	5.0545385517201e-06	3.24105380232591e-06	Thyroid	Lymph_Sum	ENSG00000237541.3
6_32583603_G_A_b37	6	32583603	272	-0.1927	0.01892	-0.3385	3.047e-05	-0.3286	4.731e-05	5.0545385517201e-06	3.24105380232591e-06	Thyroid	Lymph_Sum	ENSG00000204338.4
6_32583603_G_A_b37	6	32583603	272	-0.1927	0.01892	-0.3385	3.047e-05	-0.3286	4.731e-05	5.0545385517201e-06	3.24105380232591e-06	Thyroid	Lymph_Sum	ENSG00000250535.1
6_32583603_G_A_b37	6	32583603	272	-0.1927	0.01892	-0.3385	3.047e-05	-0.3286	4.731e-05	5.0545385517201e-06	3.24105380232591e-06	Thyroid	Lymph_Sum	ENSG00000229391.3
6_32583603_G_A_b37	6	32583603	272	-0.1927	0.01892	-0.3385	3.047e-05	-0.3286	4.731e-05	5.0545385517201e-06	3.24105380232591e-06	Thyroid	Lymph_Sum	ENSG00000240053.8
6_32583603_G_A_b37	6	32583603	272	-0.1927	0.01892	-0.3385	3.047e-05	-0.3286	4.731e-05	5.0545385517201e-06	3.24105380232591e-06	Thyroid	Lymph_Sum	ENSG00000198502.5
6_32583653_A_G_b37	6	32583653	274	-0.1921	0.0193	-0.3381	3.133e-05	-0.3286	4.757e-05	5.20788037027487e-06	3.31266817141076e-06	Thyroid	Lymph_Sum	ENSG00000198502.5
6_32583653_A_G_b37	6	32583653	274	-0.1921	0.0193	-0.3381	3.133e-05	-0.3286	4.757e-05	5.20788037027487e-06	3.31266817141076e-06	Thyroid	Lymph_Sum	ENSG00000229391.3
6_32583653_A_G_b37	6	32583653	274	-0.1921	0.0193	-0.3381	3.133e-05	-0.3286	4.757e-05	5.20788037027487e-06	3.31266817141076e-06	Thyroid	Lymph_Sum	ENSG00000204338.4
6_32583653_A_G_b37	6	32583653	274	-0.1921	0.0193	-0.3381	3.133e-05	-0.3286	4.757e-05	5.20788037027487e-06	3.31266817141076e-06	Thyroid	Lymph_Sum	ENSG00000237541.3
6_32583653_A_G_b37	6	32583653	274	-0.1921	0.0193	-0.3381	3.133e-05	-0.3286	4.757e-05	5.20788037027487e-06	3.31266817141076e-06	Thyroid	Lymph_Sum	ENSG00000240053.8
6_32583653_A_G_b37	6	32583653	274	-0.1921	0.0193	-0.3381	3.133e-05	-0.3286	4.757e-05	5.20788037027487e-06	3.31266817141076e-06	Thyroid	Lymph_Sum	ENSG00000196126.6
6_32583653_A_G_b37	6	32583653	274	-0.1921	0.0193	-0.3381	3.133e-05	-0.3286	4.757e-05	5.20788037027487e-06	3.31266817141076e-06	Thyroid	Lymph_Sum	ENSG00000250535.1
6_32584088_T_C_b37	6	32584088	281	-0.1968	0.01481	-0.339	2.203e-05	-0.3238	5.169e-05	3.85776444279322e-06	2.77648186473558e-06	Thyroid	Lymph_Sum	ENSG00000204338.4
6_32584088_T_C_b37	6	32584088	281	-0.1968	0.01481	-0.339	2.203e-05	-0.3238	5.169e-05	3.85776444279322e-06	2.77648186473558e-06	Thyroid	Lymph_Sum	ENSG00000237541.3
6_32584088_T_C_b37	6	32584088	281	-0.1968	0.01481	-0.339	2.203e-05	-0.3238	5.169e-05	3.85776444279322e-06	2.77648186473558e-06	Thyroid	Lymph_Sum	ENSG00000196126.6
6_32584088_T_C_b37	6	32584088	281	-0.1968	0.01481	-0.339	2.203e-05	-0.3238	5.169e-05	3.85776444279322e-06	2.77648186473558e-06	Thyroid	Lymph_Sum	ENSG00000229391.3
6_32584088_T_C_b37	6	32584088	281	-0.1968	0.01481	-0.339	2.203e-05	-0.3238	5.169e-05	3.85776444279322e-06	2.77648186473558e-06	Thyroid	Lymph_Sum	ENSG00000198502.5
6_32584088_T_C_b37	6	32584088	281	-0.1968	0.01481	-0.339	2.203e-05	-0.3238	5.169e-05	3.85776444279322e-06	2.77648186473558e-06	Thyroid	Lymph_Sum	ENSG00000240053.8
6_32584088_T_C_b37	6	32584088	281	-0.1968	0.01481	-0.339	2.203e-05	-0.3238	5.169e-05	3.85776444279322e-06	2.77648186473558e-06	Thyroid	Lymph_Sum	ENSG00000250535.1
6_32584099_C_T_b37	6	32584099	281	-0.1968	0.01481	-0.339	2.203e-05	-0.3238	5.169e-05	3.85776444279322e-06	2.77648186473558e-06	Thyroid	Lymph_Sum	ENSG00000237541.3
6_32584099_C_T_b37	6	32584099	281	-0.1968	0.01481	-0.339	2.203e-05	-0.3238	5.169e-05	3.85776444279322e-06	2.77648186473558e-06	Thyroid	Lymph_Sum	ENSG00000198502.5
6_32584099_C_T_b37	6	32584099	281	-0.1968	0.01481	-0.339	2.203e-05	-0.3238	5.169e-05	3.85776444279322e-06	2.77648186473558e-06	Thyroid	Lymph_Sum	ENSG00000250535.1
6_32584099_C_T_b37	6	32584099	281	-0.1968	0.01481	-0.339	2.203e-05	-0.3238	5.169e-05	3.85776444279322e-06	2.77648186473558e-06	Thyroid	Lymph_Sum	ENSG00000229391.3
6_32584099_C_T_b37	6	32584099	281	-0.1968	0.01481	-0.339	2.203e-05	-0.3238	5.169e-05	3.85776444279322e-06	2.77648186473558e-06	Thyroid	Lymph_Sum	ENSG00000240053.8
6_32584099_C_T_b37	6	32584099	281	-0.1968	0.01481	-0.339	2.203e-05	-0.3238	5.169e-05	3.85776444279322e-06	2.77648186473558e-06	Thyroid	Lymph_Sum	ENSG00000196126.6
6_32584099_C_T_b37	6	32584099	281	-0.1968	0.01481	-0.339	2.203e-05	-0.3238	5.169e-05	3.85776444279322e-06	2.77648186473558e-06	Thyroid	Lymph_Sum	ENSG00000204338.4
6_32584153_G_A_b37	6	32584153	281	-0.1968	0.01481	-0.339	2.203e-05	-0.3238	5.169e-05	3.85776444279322e-06	2.77648186473558e-06	Thyroid	Lymph_Sum	ENSG00000198502.5
6_32584153_G_A_b37	6	32584153	281	-0.1968	0.01481	-0.339	2.203e-05	-0.3238	5.169e-05	3.85776444279322e-06	2.77648186473558e-06	Thyroid	Lymph_Sum	ENSG00000229391.3
6_32584153_G_A_b37	6	32584153	281	-0.1968	0.01481	-0.339	2.203e-05	-0.3238	5.169e-05	3.85776444279322e-06	2.77648186473558e-06	Thyroid	Lymph_Sum	ENSG00000240053.8
6_32584153_G_A_b37	6	32584153	281	-0.1968	0.01481	-0.339	2.203e-05	-0.3238	5.169e-05	3.85776444279322e-06	2.77648186473558e-06	Thyroid	Lymph_Sum	ENSG00000237541.3
6_32584153_G_A_b37	6	32584153	281	-0.1968	0.01481	-0.339	2.203e-05	-0.3238	5.169e-05	3.85776444279322e-06	2.77648186473558e-06	Thyroid	Lymph_Sum	ENSG00000196126.6
6_32584153_G_A_b37	6	32584153	281	-0.1968	0.01481	-0.339	2.203e-05	-0.3238	5.169e-05	3.85776444279322e-06	2.77648186473558e-06	Thyroid	Lymph_Sum	ENSG00000204338.4
6_32584153_G_A_b37	6	32584153	281	-0.1968	0.01481	-0.339	2.203e-05	-0.3238	5.169e-05	3.85776444279322e-06	2.77648186473558e-06	Thyroid	Lymph_Sum	ENSG00000250535.1
6_32584192_C_CAA_b37	6	32584192	279	-0.1885	0.01987	-0.3257	4.211e-05	-0.3099	9.839e-05	9.39543432004424e-06	6.47607713901382e-06	Thyroid	Lymph_Sum	ENSG00000240053.8
6_32584192_C_CAA_b37	6	32584192	279	-0.1885	0.01987	-0.3257	4.211e-05	-0.3099	9.839e-05	9.39543432004424e-06	6.47607713901382e-06	Thyroid	Lymph_Sum	ENSG00000237541.3
6_32584192_C_CAA_b37	6	32584192	279	-0.1885	0.01987	-0.3257	4.211e-05	-0.3099	9.839e-05	9.39543432004424e-06	6.47607713901382e-06	Thyroid	Lymph_Sum	ENSG00000250535.1
6_32584192_C_CAA_b37	6	32584192	279	-0.1885	0.01987	-0.3257	4.211e-05	-0.3099	9.839e-05	9.39543432004424e-06	6.47607713901382e-06	Thyroid	Lymph_Sum	ENSG00000229391.3
6_32584192_C_CAA_b37	6	32584192	279	-0.1885	0.01987	-0.3257	4.211e-05	-0.3099	9.839e-05	9.39543432004424e-06	6.47607713901382e-06	Thyroid	Lymph_Sum	ENSG00000204338.4
6_32584192_C_CAA_b37	6	32584192	279	-0.1885	0.01987	-0.3257	4.211e-05	-0.3099	9.839e-05	9.39543432004424e-06	6.47607713901382e-06	Thyroid	Lymph_Sum	ENSG00000198502.5
6_32584192_C_CAA_b37	6	32584192	279	-0.1885	0.01987	-0.3257	4.211e-05	-0.3099	9.839e-05	9.39543432004424e-06	6.47607713901382e-06	Thyroid	Lymph_Sum	ENSG00000196126.6
6_32584769_A_G_b37	6	32584769	275	-0.1891	0.01969	-0.3316	3.357e-05	-0.3147	8.491e-05	7.57923090018716e-06	5.06825800095115e-06	Thyroid	Lymph_Sum	ENSG00000237541.3
6_32584769_A_G_b37	6	32584769	275	-0.1891	0.01969	-0.3316	3.357e-05	-0.3147	8.491e-05	7.57923090018716e-06	5.06825800095115e-06	Thyroid	Lymph_Sum	ENSG00000229391.3
6_32584769_A_G_b37	6	32584769	275	-0.1891	0.01969	-0.3316	3.357e-05	-0.3147	8.491e-05	7.57923090018716e-06	5.06825800095115e-06	Thyroid	Lymph_Sum	ENSG00000204338.4
6_32584769_A_G_b37	6	32584769	275	-0.1891	0.01969	-0.3316	3.357e-05	-0.3147	8.491e-05	7.57923090018716e-06	5.06825800095115e-06	Thyroid	Lymph_Sum	ENSG00000250535.1
6_32584769_A_G_b37	6	32584769	275	-0.1891	0.01969	-0.3316	3.357e-05	-0.3147	8.491e-05	7.57923090018716e-06	5.06825800095115e-06	Thyroid	Lymph_Sum	ENSG00000198502.5
6_32584769_A_G_b37	6	32584769	275	-0.1891	0.01969	-0.3316	3.357e-05	-0.3147	8.491e-05	7.57923090018716e-06	5.06825800095115e-06	Thyroid	Lymph_Sum	ENSG00000196126.6
6_32584769_A_G_b37	6	32584769	275	-0.1891	0.01969	-0.3316	3.357e-05	-0.3147	8.491e-05	7.57923090018716e-06	5.06825800095115e-06	Thyroid	Lymph_Sum	ENSG00000240053.8
6_32585068_T_C_b37	6	32585068	278	0.2369	0.004446	0.3504	1.894e-05	0.3696	6.04e-06	5.35209270642519e-07	6.13508295172044e-07	Thyroid	Lymph_Sum	ENSG00000204351.7
6_32585068_T_C_b37	6	32585068	278	0.2369	0.004446	0.3504	1.894e-05	0.3696	6.04e-06	5.35209270642519e-07	6.13508295172044e-07	Thyroid	Lymph_Sum	ENSG00000179344.12
6_32585068_T_C_b37	6	32585068	278	0.2369	0.004446	0.3504	1.894e-05	0.3696	6.04e-06	5.35209270642519e-07	6.13508295172044e-07	Thyroid	Lymph_Sum	ENSG00000232629.4
6_32585068_T_C_b37	6	32585068	278	0.2369	0.004446	0.3504	1.894e-05	0.3696	6.04e-06	5.35209270642519e-07	6.13508295172044e-07	Thyroid	Lymph_Sum	ENSG00000229391.3
6_32585068_T_C_b37	6	32585068	278	0.2369	0.004446	0.3504	1.894e-05	0.3696	6.04e-06	5.35209270642519e-07	6.13508295172044e-07	Thyroid	Lymph_Sum	ENSG00000198502.5
6_32585068_T_C_b37	6	32585068	278	0.2369	0.004446	0.3504	1.894e-05	0.3696	6.04e-06	5.35209270642519e-07	6.13508295172044e-07	Thyroid	Lymph_Sum	ENSG00000250535.1
6_38670067_C_T_b37	6	38670067	281	0.3262	7.029e-05	0.2553	0.001975	0.2819	0.0006195	9.62825376616192e-06	0.000264851332790578	Thyroid	Lymph_Sum	ENSG00000124767.6
7_133409403_T_C_b37	7	133409403	281	0.7283	4.43e-06	0.5457	0.0006483	0.4391	0.006262	3.99975762001514e-06	0.000576127877168338	Thyroid	Lymph_Sum	ENSG00000131558.10
7_133409869_A_G_b37	7	133409869	281	0.6311	2.668e-05	0.5177	0.0006089	0.4849	0.001345	4.46243043284299e-06	0.000204085663890408	Thyroid	Lymph_Sum	ENSG00000131558.10
7_133409952_G_A_b37	7	133409952	281	0.7283	4.43e-06	0.5457	0.0006483	0.4391	0.006262	3.99975762001514e-06	0.000576127877168338	Thyroid	Lymph_Sum	ENSG00000131558.10
7_133414793_A_C_b37	7	133414793	280	0.632	2.195e-05	0.5307	0.0004087	0.494	0.001011	2.72116987453828e-06	0.000130822349755666	Thyroid	Lymph_Sum	ENSG00000131558.10
7_133417287_A_C_b37	7	133417287	281	0.6479	1.179e-05	0.5206	0.0004676	0.4742	0.001469	2.5530731471426e-06	0.000182052216014877	Thyroid	Lymph_Sum	ENSG00000131558.10
7_133418005_C_T_b37	7	133418005	281	0.6479	1.179e-05	0.5206	0.0004676	0.4742	0.001469	2.5530731471426e-06	0.000182052216014877	Thyroid	Lymph_Sum	ENSG00000131558.10
7_133421879_C_T_b37	7	133421879	281	0.6479	1.179e-05	0.5206	0.0004676	0.4742	0.001469	2.5530731471426e-06	0.000182052216014877	Thyroid	Lymph_Sum	ENSG00000131558.10
7_133422963_G_A_b37	7	133422963	281	0.6479	1.179e-05	0.5206	0.0004676	0.4742	0.001469	2.5530731471426e-06	0.000182052216014877	Thyroid	Lymph_Sum	ENSG00000131558.10
7_133424377_C_A_b37	7	133424377	281	0.7116	1.965e-06	0.538	0.0003639	0.4661	0.002071	9.79265232195122e-07	0.00019335609621409	Thyroid	Lymph_Sum	ENSG00000131558.10
7_133433514_C_G_b37	7	133433514	278	0.6654	5.746e-06	0.5119	0.0005317	0.3986	0.006509	4.23230335259517e-06	0.000519601377601929	Thyroid	Lymph_Sum	ENSG00000131558.10
7_133435149_T_A_b37	7	133435149	281	0.6479	1.179e-05	0.5206	0.0004676	0.4742	0.001469	2.5530731471426e-06	0.000182052216014877	Thyroid	Lymph_Sum	ENSG00000131558.10
7_133435750_A_T_b37	7	133435750	281	0.6479	1.179e-05	0.5206	0.0004676	0.4742	0.001469	2.5530731471426e-06	0.000182052216014877	Thyroid	Lymph_Sum	ENSG00000131558.10
7_133441165_A_T_b37	7	133441165	281	0.6479	1.179e-05	0.5206	0.0004676	0.4742	0.001469	2.5530731471426e-06	0.000182052216014877	Thyroid	Lymph_Sum	ENSG00000131558.10
7_133446879_G_A_b37	7	133446879	279	0.5922	2.53e-05	0.4867	0.0005786	0.437	0.002029	5.30256443855006e-06	0.000257842432072152	Thyroid	Lymph_Sum	ENSG00000131558.10
7_133448958_T_C_b37	7	133448958	279	0.5922	2.53e-05	0.4867	0.0005786	0.437	0.002029	5.30256443855006e-06	0.000257842432072152	Thyroid	Lymph_Sum	ENSG00000131558.10
7_133554746_T_G_b37	7	133554746	278	0.4699	8.312e-05	0.4622	0.0001209	0.3459	0.004179	6.44094772629232e-06	0.00014910291725007	Thyroid	Lymph_Sum	ENSG00000131558.10
7_133560510_T_C_b37	7	133560510	278	0.4699	8.312e-05	0.4622	0.0001209	0.3459	0.004179	6.44094772629232e-06	0.00014910291725007	Thyroid	Lymph_Sum	ENSG00000131558.10
16_75316011_T_A_b37	16	75316011	73	0.862	5.878e-05	0.6881	0.001699	0.7687	0.0004026	7.50326872655624e-06	7.75987439443802e-05	Uterus	Lymph_Sum	ENSG00000261783.1
16_75316012_C_A_b37	16	75316012	73	0.862	5.878e-05	0.6881	0.001699	0.7687	0.0004026	7.50326872655624e-06	7.75987439443802e-05	Uterus	Lymph_Sum	ENSG00000261783.1
16_75318075_C_T_b37	16	75318075	73	0.7082	0.0001878	0.6346	0.000925	0.6942	0.0002588	7.97964663460991e-06	3.58620210323493e-05	Uterus	Lymph_Sum	ENSG00000261783.1
16_75321132_G_A_b37	16	75321132	73	0.862	5.878e-05	0.6881	0.001699	0.7687	0.0004026	7.50326872655624e-06	7.75987439443802e-05	Uterus	Lymph_Sum	ENSG00000261783.1
16_75322486_C_G_b37	16	75322486	73	0.862	5.878e-05	0.6881	0.001699	0.7687	0.0004026	7.50326872655624e-06	7.75987439443802e-05	Uterus	Lymph_Sum	ENSG00000261783.1
16_75327401_G_A_b37	16	75327401	73	0.862	5.878e-05	0.6881	0.001699	0.7687	0.0004026	7.50326872655624e-06	7.75987439443802e-05	Uterus	Lymph_Sum	ENSG00000261783.1
16_75329100_A_G_b37	16	75329100	73	0.862	5.878e-05	0.6881	0.001699	0.7687	0.0004026	7.50326872655624e-06	7.75987439443802e-05	Uterus	Lymph_Sum	ENSG00000261783.1
16_75330899_CT_C_b37	16	75330899	73	0.862	5.878e-05	0.6881	0.001699	0.7687	0.0004026	7.50326872655624e-06	7.75987439443802e-05	Uterus	Lymph_Sum	ENSG00000261783.1
16_75332806_A_T_b37	16	75332806	73	0.862	5.878e-05	0.6881	0.001699	0.7687	0.0004026	7.50326872655624e-06	7.75987439443802e-05	Uterus	Lymph_Sum	ENSG00000261783.1
16_75391943_C_G_b37	16	75391943	72	0.8458	8e-05	0.6894	0.001845	0.7827	0.000338	8.45065992366246e-06	7.25061796597837e-05	Uterus	Lymph_Sum	ENSG00000261783.1
16_75402769_G_A_b37	16	75402769	72	0.8458	8e-05	0.6894	0.001845	0.7827	0.000338	8.45065992366246e-06	7.25061796597837e-05	Uterus	Lymph_Sum	ENSG00000261783.1
3_191055804_A_C_b37	3	191055804	73	-0.9631	6.521e-06	-0.879	4.874e-05	-0.304	0.1819	9.16564253871606e-06	0.000504635985531005	Uterus	Lymph_Sum	ENSG00000152492.9
19_21513408_G_A_b37	19	21513408	76	-0.8399	1.29e-05	-0.7417	0.0001482	-0.1667	0.4155	3.95977406707598e-06	0.000723902926640315	Vagina	Lymph_Sum	ENSG00000172687.9
19_21522301_G_A_b37	19	21522301	76	-0.8399	1.29e-05	-0.7417	0.0001482	-0.1667	0.4155	3.95977406707598e-06	0.000723902926640315	Vagina	Lymph_Sum	ENSG00000172687.9
19_21530824_T_C_b37	19	21530824	76	-0.8399	1.29e-05	-0.7417	0.0001482	-0.1667	0.4155	3.95977406707598e-06	0.000723902926640315	Vagina	Lymph_Sum	ENSG00000172687.9
19_21531441_A_T_b37	19	21531441	76	-0.8399	1.29e-05	-0.7417	0.0001482	-0.1667	0.4155	3.95977406707598e-06	0.000723902926640315	Vagina	Lymph_Sum	ENSG00000172687.9
19_21534240_G_C_b37	19	21534240	76	-0.8399	1.29e-05	-0.7417	0.0001482	-0.1667	0.4155	3.95977406707598e-06	0.000723902926640315	Vagina	Lymph_Sum	ENSG00000172687.9
19_21540974_C_T_b37	19	21540974	76	-0.7683	3.223e-05	-0.7234	0.0001018	-0.1937	0.3207	4.82344704028695e-06	0.000410643734916155	Vagina	Lymph_Sum	ENSG00000172687.9
19_21541342_G_A_b37	19	21541342	76	-0.7683	3.223e-05	-0.7234	0.0001018	-0.1937	0.3207	4.82344704028695e-06	0.000410643734916155	Vagina	Lymph_Sum	ENSG00000172687.9
19_21541565_G_A_b37	19	21541565	76	-0.7683	3.223e-05	-0.7234	0.0001018	-0.1937	0.3207	4.82344704028695e-06	0.000410643734916155	Vagina	Lymph_Sum	ENSG00000172687.9
19_21545841_T_C_b37	19	21545841	76	-0.8399	1.29e-05	-0.7417	0.0001482	-0.1667	0.4155	3.95977406707598e-06	0.000723902926640315	Vagina	Lymph_Sum	ENSG00000172687.9
19_21547129_T_C_b37	19	21547129	76	-0.8399	1.29e-05	-0.7417	0.0001482	-0.1667	0.4155	3.95977406707598e-06	0.000723902926640315	Vagina	Lymph_Sum	ENSG00000172687.9
19_21549636_C_T_b37	19	21549636	75	-0.9553	2.984e-06	-0.8033	0.0001244	-0.18	0.411	1.23906797720932e-06	0.000613297128623681	Vagina	Lymph_Sum	ENSG00000172687.9
19_21557182_G_A_b37	19	21557182	76	-0.8399	1.29e-05	-0.7417	0.0001482	-0.1667	0.4155	3.95977406707598e-06	0.000723902926640315	Vagina	Lymph_Sum	ENSG00000172687.9
19_21558536_A_G_b37	19	21558536	76	-0.8399	1.29e-05	-0.7417	0.0001482	-0.1667	0.4155	3.95977406707598e-06	0.000723902926640315	Vagina	Lymph_Sum	ENSG00000172687.9
19_21571691_A_G_b37	19	21571691	76	-0.8399	1.29e-05	-0.7417	0.0001482	-0.1667	0.4155	3.95977406707598e-06	0.000723902926640315	Vagina	Lymph_Sum	ENSG00000172687.9
16_15537238_C_CTG_b37	16	15537238	309	0.3444	2.034e-05	0.3002	0.0001833	0.3434	1.598e-05	8.71404632820186e-06	1.5197600011308e-05	Whole Blood	T cells CD8	ENSG00000156968.8
2_64618384_G_A_b37	2	64618384	341	-0.3307	8.554e-06	-0.3615	1.065e-06	-0.2541	0.0006768	3.54009911521927e-06	6.69919402042313e-06	Whole Blood	T cells CD8	ENSG00000225889.3
2_64618389_C_T_b37	2	64618389	341	-0.3323	8.132e-06	-0.3637	9.704e-07	-0.2574	0.0005902	3.1666952504665e-06	5.85667480217903e-06	Whole Blood	T cells CD8	ENSG00000225889.3
3_44502108_A_G_b37	3	44502108	334	0.336	7.771e-06	0.2813	0.0001617	0.3198	2.281e-05	6.51733166215963e-06	1.73868631006408e-05	Whole Blood	T cells CD8	ENSG00000186448.10
3_44502108_A_G_b37	3	44502108	334	0.336	7.771e-06	0.2813	0.0001617	0.3198	2.281e-05	6.51733166215963e-06	1.73868631006408e-05	Whole Blood	T cells CD8	ENSG00000196653.7
3_44552421_A_G_b37	3	44552421	335	0.3592	1.892e-06	0.283	0.0001671	0.3203	2.25e-05	3.74704229175371e-06	1.75825150201115e-05	Whole Blood	T cells CD8	ENSG00000196653.7
3_44552421_A_G_b37	3	44552421	335	0.3592	1.892e-06	0.283	0.0001671	0.3203	2.25e-05	3.74704229175371e-06	1.75825150201115e-05	Whole Blood	T cells CD8	ENSG00000186448.10
3_44552421_A_G_b37	3	44552421	335	0.3592	1.892e-06	0.283	0.0001671	0.3203	2.25e-05	3.74704229175371e-06	1.75825150201115e-05	Whole Blood	T cells CD8	ENSG00000163807.4
3_44556861_T_A_b37	3	44556861	338	0.3498	2.466e-06	0.268	0.0003221	0.3357	6.364e-06	3.27144065853476e-06	1.23378896971115e-05	Whole Blood	T cells CD8	ENSG00000163807.4
3_44556861_T_A_b37	3	44556861	338	0.3498	2.466e-06	0.268	0.0003221	0.3357	6.364e-06	3.27144065853476e-06	1.23378896971115e-05	Whole Blood	T cells CD8	ENSG00000196653.7
3_44556861_T_A_b37	3	44556861	338	0.3498	2.466e-06	0.268	0.0003221	0.3357	6.364e-06	3.27144065853476e-06	1.23378896971115e-05	Whole Blood	T cells CD8	ENSG00000186448.10
3_44635461_G_A_b37	3	44635461	341	0.3384	9.138e-06	0.3032	7.369e-05	0.3095	5.168e-05	7.03926418483165e-06	1.77147170869715e-05	Whole Blood	T cells CD8	ENSG00000186448.10
3_44635461_G_A_b37	3	44635461	341	0.3384	9.138e-06	0.3032	7.369e-05	0.3095	5.168e-05	7.03926418483165e-06	1.77147170869715e-05	Whole Blood	T cells CD8	ENSG00000196653.7
3_44635461_G_A_b37	3	44635461	341	0.3384	9.138e-06	0.3032	7.369e-05	0.3095	5.168e-05	7.03926418483165e-06	1.77147170869715e-05	Whole Blood	T cells CD8	ENSG00000163807.4
3_44652287_A_G_b37	3	44652287	339	0.3399	8.055e-06	0.3028	7.181e-05	0.3105	4.612e-05	6.33421428316275e-06	1.63274580410118e-05	Whole Blood	T cells CD8	ENSG00000196653.7
3_44652287_A_G_b37	3	44652287	339	0.3399	8.055e-06	0.3028	7.181e-05	0.3105	4.612e-05	6.33421428316275e-06	1.63274580410118e-05	Whole Blood	T cells CD8	ENSG00000163807.4
3_44652287_A_G_b37	3	44652287	339	0.3399	8.055e-06	0.3028	7.181e-05	0.3105	4.612e-05	6.33421428316275e-06	1.63274580410118e-05	Whole Blood	T cells CD8	ENSG00000186448.10
3_44667455_C_A_b37	3	44667455	341	0.3415	6.178e-06	0.2927	0.000114	0.2998	7.681e-05	8.38651157699201e-06	2.87991881178516e-05	Whole Blood	T cells CD8	ENSG00000186448.10
3_44667455_C_A_b37	3	44667455	341	0.3415	6.178e-06	0.2927	0.000114	0.2998	7.681e-05	8.38651157699201e-06	2.87991881178516e-05	Whole Blood	T cells CD8	ENSG00000163807.4
3_44667455_C_A_b37	3	44667455	341	0.3415	6.178e-06	0.2927	0.000114	0.2998	7.681e-05	8.38651157699201e-06	2.87991881178516e-05	Whole Blood	T cells CD8	ENSG00000196653.7
3_44678498_G_A_b37	3	44678498	341	0.335	9.976e-06	0.3053	5.894e-05	0.3094	4.654e-05	6.39854874916096e-06	1.46261653393076e-05	Whole Blood	T cells CD8	ENSG00000186448.10
3_44678498_G_A_b37	3	44678498	341	0.335	9.976e-06	0.3053	5.894e-05	0.3094	4.654e-05	6.39854874916096e-06	1.46261653393076e-05	Whole Blood	T cells CD8	ENSG00000163807.4
3_44678498_G_A_b37	3	44678498	341	0.335	9.976e-06	0.3053	5.894e-05	0.3094	4.654e-05	6.39854874916096e-06	1.46261653393076e-05	Whole Blood	T cells CD8	ENSG00000196653.7
3_44743993_G_A_b37	3	44743993	341	0.335	1.246e-05	0.3045	7.447e-05	0.3246	2.34e-05	5.83692734077188e-06	1.12213768583834e-05	Whole Blood	T cells CD8	ENSG00000186448.10
3_44743993_G_A_b37	3	44743993	341	0.335	1.246e-05	0.3045	7.447e-05	0.3246	2.34e-05	5.83692734077188e-06	1.12213768583834e-05	Whole Blood	T cells CD8	ENSG00000196653.7
3_44743993_G_A_b37	3	44743993	341	0.335	1.246e-05	0.3045	7.447e-05	0.3246	2.34e-05	5.83692734077188e-06	1.12213768583834e-05	Whole Blood	T cells CD8	ENSG00000163807.4
7_100517187_C_T_b37	7	100517187	334	0.4258	2.044e-05	0.4372	9.518e-06	0.3779	0.0001579	6.69914370056397e-06	1.02920241008419e-05	Whole Blood	T cells CD8	ENSG00000176125.3
5_156848783_C_A_b37	5	156848783	321	-0.4502	0.0003026	-0.5217	2.323e-05	-0.5212	1.978e-05	7.55055974800112e-06	5.60849998710939e-06	Whole Blood	NK_Sum	ENSG00000135074.11
7_97680356_T_C_b37	7	97680356	341	-0.5451	5.025e-06	-0.453	0.0001606	-0.5026	2.693e-05	3.48067647376754e-06	1.38544983773627e-05	Whole Blood	Lymph_Sum	ENSG00000272782.1
7_97681444_T_C_b37	7	97681444	335	-0.5504	4.465e-06	-0.457	0.0001579	-0.501	2.994e-05	3.43849035841946e-06	1.46215475006232e-05	Whole Blood	Lymph_Sum	ENSG00000272782.1
7_97682647_A_G_b37	7	97682647	339	-0.5252	1.069e-05	-0.4359	0.0002728	-0.5157	1.731e-05	4.95103164864295e-06	1.46115121479844e-05	Whole Blood	Lymph_Sum	ENSG00000272782.1
7_97687466_C_T_b37	7	97687466	341	-0.5288	1.59e-05	-0.4276	0.0005151	-0.5099	3.217e-05	9.8743802096378e-06	3.12311979901672e-05	Whole Blood	Lymph_Sum	ENSG00000272782.1
