# Supplementary material for: Demographic and genetic factors influence the abundance of infiltrating immune cells in human tissues
Source: Nat Commun. 2020 May 5;11:2213. doi: 10.1038/s41467-020-16097-9 (PMC7200670; doi:10.1038/s41467-020-16097-9)
Supplement: Supplementary file 17 — Supplementary Data 13 [file 41467_2020_16097_MOESM17_ESM.txt]

Function	FDR	Genes in network	Genes in genome
ER to Golgi transport vesicle membrane	2.0859679695830892e-26	19	31
ER to Golgi transport vesicle	2.8947172198842917e-25	19	35
lumenal side of membrane	7.119924899565106e-24	17	28
integral component of lumenal side of endoplasmic reticulum membrane	7.119924899565106e-24	17	28
lumenal side of endoplasmic reticulum membrane	7.119924899565106e-24	17	28
transport vesicle membrane	3.9509800108042775e-22	19	49
T cell costimulation	6.60717184354758e-17	17	61
lymphocyte costimulation	6.60717184354758e-17	17	61
antigen processing and presentation	6.60717184354758e-17	26	216
interferon-gamma-mediated signaling pathway	6.60717184354758e-17	18	73
transport vesicle	1.776671720016364e-16	19	92
MHC class II receptor activity	2.0433095385386195e-16	10	11
coated vesicle membrane	8.093790694956463e-16	19	100
cellular response to interferon-gamma	2.4634182006555584e-15	18	90
antigen processing and presentation of exogenous peptide antigen	3.595036785334317e-15	22	166
endocytic vesicle membrane	6.042451514270567e-15	18	95
antigen processing and presentation of exogenous antigen	6.092842411861187e-15	22	171
antigen processing and presentation of peptide antigen	1.3845961839582592e-14	22	178
response to interferon-gamma	4.0022858886598044e-14	18	106
positive regulation of T cell activation	1.0607965647452695e-13	19	131
integral component of endoplasmic reticulum membrane	1.3315113026510846e-13	17	96
intrinsic component of endoplasmic reticulum membrane	1.5272131439626918e-13	17	97
side of membrane	3.991782577036248e-13	20	163
T cell receptor signaling pathway	7.279226871481352e-13	16	89
positive regulation of lymphocyte activation	2.0857053297867465e-12	19	155
positive regulation of leukocyte activation	7.233724142054429e-12	19	166
regulation of T cell activation	9.718659186098016e-12	19	169
coated vesicle	1.2539910482968578e-11	19	172
positive regulation of cell activation	1.2539910482968578e-11	19	172
antigen processing and presentation of exogenous peptide antigen via MHC class II	1.5428710432723918e-11	15	90
antigen binding	1.8286954036993978e-11	13	59
antigen processing and presentation of peptide antigen via MHC class II	2.032164235265991e-11	15	92
clathrin-coated endocytic vesicle membrane	2.2580133997359178e-11	11	35
antigen processing and presentation of peptide or polysaccharide antigen via MHC class II	2.2598762303345013e-11	15	93
antigen receptor-mediated signaling pathway	2.523073474331567e-11	16	113
trans-Golgi network membrane	4.165666542577953e-11	11	37
integral component of organelle membrane	1.0330502660278502e-10	18	170
clathrin-coated endocytic vesicle	1.0385463346660522e-10	11	40
endocytic vesicle	1.791319869280767e-10	18	176
cytoplasmic vesicle membrane	2.0844367882881106e-10	20	232
intrinsic component of organelle membrane	2.514351153522801e-10	18	180
regulation of lymphocyte activation	2.7841361419847925e-10	19	208
vesicle membrane	3.3841002343912195e-10	20	239
immune response-activating cell surface receptor signaling pathway	1.7029746333158855e-9	17	175
regulation of leukocyte activation	1.8236083925256317e-9	19	232
T cell activation	3.752992165676883e-9	19	242
regulation of cell activation	8.562732233247098e-9	19	254
immune response-regulating cell surface receptor signaling pathway	1.5363344842486065e-8	20	296
clathrin-coated vesicle membrane	4.148008391062362e-8	11	68
peptide antigen binding	1.3138343779387989e-7	7	18
lysosomal membrane	3.375429078617076e-7	15	184
Golgi membrane	4.671200216024151e-7	18	287
phagocytic vesicle membrane	6.412771983159419e-7	7	22
vacuolar membrane	7.131747962735613e-7	15	195
trans-Golgi network	0.0000063897696451789265	11	109
endosome membrane	0.000010457217010700205	13	172
endosomal part	0.000017625574931892464	13	180
early endosome membrane	0.0000206125160923632	7	35
vacuolar part	0.000034474151691079994	15	262
clathrin-coated vesicle	0.00004639172114068789	11	133
antigen processing and presentation of endogenous antigen	0.000720214134185174	4	10
phagocytic vesicle	0.0007926462928976315	7	59
T cell receptor complex	0.002316971832121311	4	13
late endosome membrane	0.002339551025602908	5	27
early endosome	0.002448260441783422	9	129
cellular response to type I interferon	0.003393406150706712	7	74
type I interferon signaling pathway	0.003393406150706712	7	74
response to type I interferon	0.00360261778606045	7	75
antigen processing and presentation of exogenous peptide antigen via MHC class I, TAP-dependent	0.00360261778606045	7	75
antigen processing and presentation of exogenous peptide antigen via MHC class I	0.004604453800202024	7	78
antigen processing and presentation of peptide antigen via MHC class I	0.01529589066187853	7	94
peptide binding	0.025379831285554023	7	102
amide binding	0.03005666699875418	7	105
MHC protein complex binding	0.04449096207510925	3	11
MHC class II protein complex binding	0.04449096207510925	3	11
regulation of defense response to virus by virus	0.0560230091899267	4	29
