# Supplementary material for: Demographic and genetic factors influence the abundance of infiltrating immune cells in human tissues
Source: Nat Commun. 2020 May 5;11:2213. doi: 10.1038/s41467-020-16097-9 (PMC7200670; doi:10.1038/s41467-020-16097-9)
Supplement: Supplementary file 18 — Supplementary Data 14 [file 41467_2020_16097_MOESM18_ESM.txt]

SNP	CHR	BP	NMISS	beta_cibersort_rel	p_lrt_cibersort_rel	beta_cibersort_abs	p_lrt_cibersort_abs	beta_xCell	p_lrt_xCell	Pval_Brown	Pval_Brown_Abs	tissue	cell
1_12537312_A_AT_b37	1	12537312	118	-0.6422	0.001742	-0.8185	4.961e-05	-0.8083	3.574e-05	6.87091111297782e-06	4.02455836895085e-06	Artery - Coronary	Bcellsum
1_12537312_A_AT_b37	1	12537312	118	-0.5373	0.009747	-0.7391	0.0003038	-0.8613	1.06e-05	7.59508993549811e-06	6.10883157533074e-06	Artery - Coronary	Lymph_Sum
1_12537312_A_AT_b37	1	12537312	262	-0.5486	0.0001134	-0.64	4.983e-06	-0.4837	0.0006752	5.0415172707851e-06	7.21737106050269e-06	Nerve - Tibial	MastSum
1_186188892_T_C_b37	1	186188892	240	-0.3716	4.024e-05	-0.3699	4.368e-05	-0.4426	8.251e-07	1.79332002061838e-06	1.17026621525098e-06	Esophagus - Muscularis	MastSum
1_186188892_T_C_b37	1	186188892	280	-0.1734	0.03677	-0.3071	0.0001966	-0.4045	7.41e-07	1.03251545315884e-06	2.43612842669655e-08	Thyroid	CD4_memory
1_186203035_C_T_b37	1	186203035	239	-0.3824	2.513e-05	-0.3771	3.338e-05	-0.4512	5.768e-07	1.1540659127713e-06	8.10896239881796e-07	Esophagus - Muscularis	MastSum
1_186203035_C_T_b37	1	186203035	280	-0.1558	0.06234	-0.299	0.0003019	-0.4097	6.04e-07	1.61924442507807e-06	2.94660115267205e-08	Thyroid	CD4_memory
1_186206695_T_C_b37	1	186206695	240	-0.3791	3.199e-05	-0.3695	5.134e-05	-0.4436	9.586e-07	1.85341670121205e-06	1.40422988791885e-06	Esophagus - Muscularis	MastSum
1_186206695_T_C_b37	1	186206695	281	-0.1451	0.08077	-0.2765	0.0008013	-0.4006	8.979e-07	4.28544976229162e-06	9.41474746472583e-08	Thyroid	CD4_memory
1_186209705_G_C_b37	1	186209705	238	-0.3724	4.351e-05	-0.3775	3.277e-05	-0.442	1.004e-06	1.78398201535316e-06	1.10950296845031e-06	Esophagus - Muscularis	MastSum
1_186209705_G_C_b37	1	186209705	276	-0.1438	0.08508	-0.2953	0.0003665	-0.3953	1.657e-06	3.99574437369032e-06	8.15765354302121e-08	Thyroid	CD4_memory
1_186213639_C_G_b37	1	186213639	240	-0.3827	2.471e-05	-0.3774	3.236e-05	-0.4511	5.492e-07	1.11000570563182e-06	7.73776061077512e-07	Esophagus - Muscularis	MastSum
1_186213639_C_G_b37	1	186213639	281	-0.1557	0.06242	-0.2989	0.0003092	-0.4096	5.818e-07	1.60741288551068e-06	2.91295393491827e-08	Thyroid	CD4_memory
1_186214179_C_T_b37	1	186214179	238	-0.3743	3.17e-05	-0.3675	4.829e-05	-0.4412	9.349e-07	1.78378808259681e-06	1.33511520482451e-06	Esophagus - Muscularis	MastSum
1_186214179_C_T_b37	1	186214179	279	-0.1688	0.04308	-0.3057	0.0002445	-0.4225	2.671e-07	7.02133063225285e-07	1.23362758233138e-08	Thyroid	CD4_memory
1_186226869_A_G_b37	1	186226869	237	-0.3671	6.569e-05	-0.364	7.938e-05	-0.4259	3.539e-06	4.97576727159997e-06	3.8883084564245e-06	Esophagus - Muscularis	MastSum
1_186226869_A_G_b37	1	186226869	275	-0.1498	0.07279	-0.278	0.0008206	-0.3939	2.197e-06	6.95689710737693e-06	2.0451510748688e-07	Thyroid	CD4_memory
1_186232656_A_C_b37	1	186232656	239	-0.3754	3.532e-05	-0.3686	5.028e-05	-0.4317	1.79e-06	2.45728139973656e-06	1.9987815798255e-06	Esophagus - Muscularis	MastSum
1_186232656_A_C_b37	1	186232656	278	-0.158	0.05868	-0.2885	0.000507	-0.3896	2.397e-06	4.84071964201943e-06	1.4660254556031e-07	Thyroid	CD4_memory
1_186234760_G_A_b37	1	186234760	237	-0.367	5.579e-05	-0.3621	7.404e-05	-0.4312	2.211e-06	3.75273216207245e-06	2.83577561825955e-06	Esophagus - Muscularis	MastSum
1_186234760_G_A_b37	1	186234760	278	-0.158	0.05868	-0.2885	0.000507	-0.3896	2.397e-06	4.84071964201943e-06	1.4660254556031e-07	Thyroid	CD4_memory
1_186236788_G_A_b37	1	186236788	240	-0.368	4.407e-05	-0.3678	4.463e-05	-0.4373	1.009e-06	2.03393018079034e-06	1.33313071710547e-06	Esophagus - Muscularis	MastSum
1_186236788_G_A_b37	1	186236788	278	-0.1587	0.05538	-0.2862	0.0005098	-0.3773	4e-06	6.36288058685289e-06	2.26913709756665e-07	Thyroid	CD4_memory
1_186237008_A_G_b37	1	186237008	235	-0.3794	2.724e-05	-0.3828	2.4e-05	-0.4383	1.253e-06	1.42579626637879e-06	1.05264535906338e-06	Esophagus - Muscularis	MastSum
1_186237008_A_G_b37	1	186237008	274	-0.1581	0.05962	-0.2885	0.0005366	-0.3897	2.124e-06	4.7036012672862e-06	1.38868907258814e-07	Thyroid	CD4_memory
1_186237510_C_T_b37	1	186237510	240	-0.3756	3.486e-05	-0.3688	4.892e-05	-0.4317	1.711e-06	2.37423630735141e-06	1.915743803813e-06	Esophagus - Muscularis	MastSum
1_186237510_C_T_b37	1	186237510	279	-0.1579	0.0588	-0.2884	0.0005194	-0.3896	2.319e-06	4.82095289642284e-06	1.45502595235656e-07	Thyroid	CD4_memory
1_186237676_A_G_b37	1	186237676	240	-0.3746	3.762e-05	-0.3876	1.96e-05	-0.4499	6.032e-07	1.11569118019236e-06	6.09544203451794e-07	Esophagus - Muscularis	MastSum
1_186237676_A_G_b37	1	186237676	278	-0.1484	0.07428	-0.2924	0.0004009	-0.3908	1.875e-06	4.18463405114493e-06	9.76967315491672e-08	Thyroid	CD4_memory
1_186237809_A_C_b37	1	186237809	235	-0.3757	5.149e-05	-0.392	2.414e-05	-0.442	1.481e-06	1.97347744026251e-06	1.16476633498797e-06	Esophagus - Muscularis	MastSum
1_186237809_A_C_b37	1	186237809	274	-0.1521	0.07188	-0.3123	0.0002077	-0.3991	1.765e-06	2.67485133049247e-06	5.32268721004839e-08	Thyroid	CD4_memory
1_38718348_T_G_b37	1	38718348	193	0.3592	0.0005009	0.3202	0.001992	0.4392	1.785e-05	1.50672990632399e-06	4.37338138016649e-06	Adipose - Visceral (Omentum)	Lymph_Sum
1_38718348_T_G_b37	1	38718348	185	-0.4566	9.759e-06	-0.4493	1.377e-05	-0.1622	0.125	9.34071494104802e-06	0.000131773435026318	Breast - Mammary Tissue	Monocytes
1_39114995_T_A_b37	1	39114995	173	-0.9482	1.073e-05	-0.8577	6.957e-05	-0.8302	0.0001275	7.49511443886642e-06	2.08974422356788e-05	Colon - Transverse	Bcellsum
1_39114995_T_A_b37	1	39114995	264	-0.9106	4.922e-06	-0.8633	1.426e-05	-0.5621	0.005303	4.98499093663824e-06	5.25463404669771e-05	Nerve - Tibial	MastSum
13_108150220_G_T_b37	13	108150220	119	0.328	0.01301	0.5508	1.624e-05	0.4901	0.000186	8.58087677759933e-06	5.86053825627859e-06	Artery - Coronary	Lymph_Sum
13_108150220_G_T_b37	13	108150220	171	0.5215	2.64e-06	0.4561	4.996e-05	0.2836	0.0136	7.61011136986048e-06	0.000197822915463449	Colon - Transverse	Monocytes
17_78920681_G_A_b37	17	78920681	211	0.5913	0.0001337	0.7054	4.395e-06	0.1386	0.3786	6.75938544600581e-06	5.8973979445943e-05	Artery - Aorta	CD4_memory
17_78920681_G_A_b37	17	78920681	211	0.5455	0.0004407	0.6676	1.465e-05	0.3173	0.04294	3.99600886170498e-06	5.69040240656262e-05	Artery - Aorta	Lymph_Sum
17_78920681_G_A_b37	17	78920681	89	0.954	2.384e-05	0.8792	0.0001124	0.9008	7.302e-05	7.06273053813587e-06	2.61100733944278e-05	Small Intestine - Terminal Ileum	Lymph_Sum
20_10279797_G_A_b37	20	10279797	210	0.7698	6.916e-06	0.8007	2.851e-06	0.5863	0.0006634	3.2508327156637e-07	1.09332493981649e-06	Artery - Aorta	T cells CD8
20_10279797_G_A_b37	20	10279797	121	0.6175	0.007788	1.056	2.848e-06	0.8006	0.0004547	7.19775824603516e-06	7.07918802000093e-06	Artery - Coronary	MacrophageSum
3_58251402_A_G_b37	3	58251402	133	0.6256	0.0008065	0.5935	0.001487	0.7033	7.553e-05	4.37968999048742e-06	6.76760728722522e-06	Colon - Sigmoid	Lymph_Sum
3_58251402_A_G_b37	3	58251402	101	-1.231	2.494e-06	-1.172	7.603e-06	-0.6209	0.02146	3.74387533722271e-06	7.68972835231004e-05	Pituitary	Monocytes
