# Supplementary material for: Demographic and genetic factors influence the abundance of infiltrating immune cells in human tissues
Source: Nat Commun. 2020 May 5;11:2213. doi: 10.1038/s41467-020-16097-9 (PMC7200670; doi:10.1038/s41467-020-16097-9)
Supplement: Supplementary file 20 — Supplementary Data 16 [file 41467_2020_16097_MOESM20_ESM.xlsx]

## Sheet: Sheet1
									NO HETEROGENEITY																						HETEROGENEITY
IDs	CELL_TYPE	ONE CELL INFILTRATING								TWO CELL INFILTRATION - SAME PROP				TWO CELL INFILTRATION - DIFF RATIO								IDs	CELL_TYPE	ONE CELL INFILTRATING								TWO CELL INFILTRATION - SAME PROP				TWO CELL INFILTRATION - DIFF RATIO
ERR431571	CD4 Naive	5	10	15	20	0	0	0	0	2.5	5	7.5	10	2	1	4	2	6	3	8	4	ERR431571	CD4 Naive	1	2	3	4	0	0	0	0	0.5	1	1.5	2	0.4	0.2	0.8	0.4	1.2	0.6	1.6	0.8
ERR431574	CD4 Naive	0	0	0	0	0	0	0	0	0	0	0	0	0	0	0	0	0	0	0	0	ERR431574	CD4 Naive	1	2	3	4	0	0	0	0	0.5	1	1.5	2	0.4	0.2	0.8	0.4	1.2	0.6	1.6	0.8
ERR431580	CD4 Naive	0	0	0	0	0	0	0	0	0	0	0	0	0	0	0	0	0	0	0	0	ERR431580	CD4 Naive	1	2	3	4	0	0	0	0	0.5	1	1.5	2	0.4	0.2	0.8	0.4	1.2	0.6	1.6	0.8
ERR431581	CD4 Naive	0	0	0	0	0	0	0	0	0	0	0	0	0	0	0	0	0	0	0	0	ERR431581	CD4 Naive	1	2	3	4	0	0	0	0	0.5	1	1.5	2	0.4	0.2	0.8	0.4	1.2	0.6	1.6	0.8
ERR431610	CD4 Naive	0	0	0	0	0	0	0	0	0	0	0	0	0	0	0	0	0	0	0	0	ERR431610	CD4 Naive	1	2	3	4	0	0	0	0	0.5	1	1.5	2	0.4	0.2	0.8	0.4	1.2	0.6	1.6	0.8
ERR431592	CD8 Naive	0	0	0	0	5	10	15	20	2.5	5	7.5	10	3	4	6	8	9	12	12	16	ERR431592	CD8 Naive	0	0	0	0	1	2	3	4	0.5	1	1.5	2	0.6	0.8	1.2	1.6	1.8	2.4	2.4	3.2
ERR431605	CD8 Naive	0	0	0	0	0	0	0	0	0	0	0	0	0	0	0	0	0	0	0	0	ERR431605	CD8 Naive	0	0	0	0	1	2	3	4	0.5	1	1.5	2	0.6	0.8	1.2	1.6	1.8	2.4	2.4	3.2
ERR431612	CD8 Naive	0	0	0	0	0	0	0	0	0	0	0	0	0	0	0	0	0	0	0	0	ERR431612	CD8 Naive	0	0	0	0	1	2	3	4	0.5	1	1.5	2	0.6	0.8	1.2	1.6	1.8	2.4	2.4	3.2
ERR431623	CD8 Naive	0	0	0	0	0	0	0	0	0	0	0	0	0	0	0	0	0	0	0	0	ERR431623	CD8 Naive	0	0	0	0	1	2	3	4	0.5	1	1.5	2	0.6	0.8	1.2	1.6	1.8	2.4	2.4	3.2
ERR431627	CD8 Naive	0	0	0	0	0	0	0	0	0	0	0	0	0	0	0	0	0	0	0	0	ERR431627	CD8 Naive	0	0	0	0	1	2	3	4	0.5	1	1.5	2	0.6	0.8	1.2	1.6	1.8	2.4	2.4	3.2
	TOT INFIL	5	10	15	20	5	10	15	20	5	10	15	20	5	5	10	10	15	15	20	20			5	10	15	20	5	10	15	20	5	10	15	20	5	5	10	10	15	15	20	20
