# Supplementary material for: Demographic and genetic factors influence the abundance of infiltrating immune cells in human tissues
Source: Nat Commun. 2020 May 5;11:2213. doi: 10.1038/s41467-020-16097-9 (PMC7200670; doi:10.1038/s41467-020-16097-9)
Supplement: Supplementary file 21 — Source Data [file 41467_2020_16097_MOESM21_ESM.xlsx]

## Sheet: Sheet1
RAW DATA NOTICE: figure 5c and 5f not included because dataset too large. 5b and 5e not included because contains genetic information.

## Sheet: Sheet2
Figure 1a
Tissue	Score	Score2
Artery - Tibial	0.8586	0
Artery - Coronary	1.933	1
Heart - Atrial Appendage	0.80345	0
Adipose - Visceral (Omentum)	2.825	2
Ovary	0.79775	0
Uterus	1.4625	1
Vagina	1.8925	1
Breast - Mammary Tissue	2.17775	2
Skin - Not Sun Exposed (Suprapubic)	1.446	1
Minor Salivary Gland	1.889	1
Adrenal Gland	0.916175	0
Thyroid	2.15525	2
Lung	6.1005	6
Spleen	11.1025	11
Pancreas	0.41835	0
Stomach	1.32175	1
Colon - Sigmoid	1.1265	1
Small Intestine - Terminal Ileum	4.0165	4
Colon - Transverse	2.04025	2
Prostate	1.84275	1
Testis	2.053	2
Nerve - Tibial	2.0505	2
Skin - Sun Exposed (Lower leg)	1.47	1
Heart - Left Ventricle	0.39545	0
Whole Blood	3.866	3
Artery - Aorta	1.5595	1
Pituitary	1.3005	1
Liver	0.77375	0
Brain	0.5758	0
Esophagus	1.09925	1

## Sheet: Sheet3
Figure 2a
Adipose - Subcutaneous	Adipose - Visceral (Omentum)	Adrenal Gland	Artery - Aorta	Artery - Coronary	Artery - Tibial	Brain - Amygdala	Brain - Anterior cingulate cortex (BA24)	Brain - Caudate (basal ganglia)	Brain - Cerebellar Hemisphere	Brain - Cerebellum	Brain - Cortex	Brain - Frontal Cortex (BA9)	Brain - Hippocampus	Brain - Hypothalamus	Brain - Nucleus accumbens (basal ganglia)	Brain - Putamen (basal ganglia)	Brain - Spinal cord (cervical c-1)	Brain - Substantia nigra	Breast - Mammary Tissue	Colon - Sigmoid	Colon - Transverse	Esophagus - Gastroesophageal Junction	Esophagus - Mucosa	Esophagus - Muscularis	Heart - Atrial Appendage	Heart - Left Ventricle	Liver	Lung	Minor Salivary Gland	Muscle - Skeletal	Nerve - Tibial	Ovary	Pancreas	Pituitary	Prostate	Skin - Not Sun Exposed (Suprapubic)	Skin - Sun Exposed (Lower leg)	Small Intestine - Terminal Ileum	Spleen	Stomach	Testis	Thyroid	Uterus	Vagina	Whole Blood
-0.239495	0.640576	-0.229995	0.123667	0.20428	-0.534595	-0.428338	-0.522421	-0.240361	-0.253526	-0.259095	-0.390443	-0.437106	-0.424094	-0.0755375	-0.231388	-0.274984	0.488057	-0.165104	-0.00508446	-0.492452	0.549792	-0.362269	0.234309	-0.243173	-0.17761	-0.499614	-0.242151	2.32909	0.491416	-0.517123	0.0771465	-0.478323	-0.329465	0.668847	0.86828	-0.157633	-0.334039	3.63748	3.63748	0.667982	-0.363611	1.82236	0.345093	1.33167	0.413653
-0.628895	-0.628895	-0.628895	-0.628895	-0.628895	-0.628895	-0.628895	-0.628895	-0.628895	-0.628895	-0.628895	-0.628895	-0.628895	-0.628895	-0.628895	-0.628895	-0.628895	-0.628895	-0.628895	-0.628895	-0.628895	-0.628895	-0.628895	-0.628895	-0.628895	-0.628895	-0.628895	-0.628895	-0.628895	-0.628895	-0.628895	-0.628895	-0.628895	-0.628895	-0.628895	-0.628895	-0.628895	-0.628895	-0.628895	-0.628895	-0.628895	-0.628895	-0.628895	-0.628895	-0.628895	-0.393306
1.48034	2.28857	0.444429	0.79357	1.30742	0.354795	-0.0292411	-0.141585	-0.0951503	-0.348698	0.00903895	-0.0644126	0.0207425	-0.193606	-0.069471	-0.256091	-0.300333	0.209071	-0.127387	1.13384	0.656205	2.8111	0.381514	0.970167	0.318014	0.0541482	-0.410072	-0.066824	3.63748	0.799721	-0.531139	1.4367	0.589203	-0.235371	0.0469666	1.6851	0.561177	0.818114	3.63748	2.91618	1.32026	2.29856	2.29122	1.18305	1.42027	-0.327522
-0.628895	-0.422934	-0.628895	-0.622866	-0.628895	-0.621727	-0.588273	-0.610551	-0.602104	-0.628895	-0.628895	-0.628895	-0.611246	-0.613963	-0.628895	-0.619007	-0.612346	-0.60401	-0.56896	-0.628895	-0.628895	-0.628895	-0.628895	-0.628895	-0.628895	-0.591123	-0.550289	-0.466069	1.12666	-0.628895	-0.612923	-0.628895	-0.628895	-0.628895	-0.628895	-0.628895	-0.628895	-0.628895	-0.628895	3.63748	-0.628895	-0.628895	-0.628895	-0.628895	-0.628895	3.63748
3.63748	3.63748	2.0265	3.50904	3.63748	1.18809	0.115001	0.0200981	0.189661	-0.292431	-0.300825	0.0905072	-0.0424022	0.392254	0.430608	0.0178443	-0.0171853	2.16087	0.870617	3.63748	1.77419	2.90723	1.19954	0.653756	1.39923	0.905705	0.121017	0.518754	3.63748	1.70165	-0.183953	3.63748	0.939915	0.000637158	1.77685	1.65374	0.833662	0.785186	3.20184	3.63748	0.170492	0.584788	2.77892	1.436	1.82868	0.165879
-0.449382	0.446557	-0.537905	-0.165841	-0.0336114	-0.577542	-0.584746	-0.557347	-0.563783	-0.554273	-0.573402	-0.566862	-0.576461	-0.553714	-0.55708	-0.577491	-0.586821	-0.499399	-0.554275	0.379228	-0.547822	0.701002	-0.551482	0.123308	-0.503517	-0.387175	-0.516098	-0.151742	1.77337	3.63748	-0.493375	-0.154182	-0.247079	-0.421035	-0.203331	0.406838	-0.582316	-0.604002	3.63748	3.63748	0.847163	2.70648	0.109756	-0.0787575	-0.174346	0.266086
0.227885	0.302325	-0.177963	-0.0912928	0.00470365	-0.19646	-0.255986	-0.250025	-0.216849	-0.323445	-0.303188	-0.228442	-0.241319	-0.242176	-0.0933054	-0.28793	-0.22885	-0.137214	-0.0468122	0.34663	-0.0721789	0.0426593	-0.184319	-0.0728199	-0.242711	-0.184157	-0.360461	0.0703964	2.38268	-0.0195778	-0.400243	0.0508174	-0.0868639	-0.46241	0.116178	0.116811	-0.152031	-0.179747	0.50198	3.63748	-0.222777	0.715354	0.698831	0.151995	0.226041	1.3643
-0.628895	-0.628895	-0.628895	-0.628895	-0.628895	-0.628895	-0.628895	-0.628895	-0.628895	-0.628895	-0.628895	-0.628895	-0.628895	-0.628895	-0.628895	-0.628895	-0.628895	-0.628895	-0.628895	-0.628895	-0.628895	-0.628895	-0.628895	-0.314055	-0.628895	-0.628895	-0.628895	-0.628895	-0.230756	-0.628895	-0.628895	-0.628895	-0.628895	-0.628895	-0.628895	-0.628895	0.55346	-0.0280447	-0.628895	-0.628895	-0.628895	-0.628895	-0.628895	-0.628895	-0.553423	-0.628895
2.45693	1.69282	-0.0877132	0.568382	0.647289	0.444097	-0.341035	-0.310851	-0.327475	-0.37043	-0.281347	-0.0919445	-0.0409287	-0.335932	-0.338005	-0.362796	-0.360006	-0.14926	-0.303702	1.53934	1.00329	1.26965	2.09268	1.44508	2.13343	-0.217052	-0.389863	-0.277495	3.21779	1.10357	-0.357424	1.3026	-0.0532882	-0.175406	-0.149114	1.86257	2.77648	3.42036	0.86958	-0.0517448	0.86329	0.455755	-0.181169	1.97508	1.83888	-0.230298
-0.423749	-0.362346	-0.595621	-0.37907	-0.310158	-0.457301	-0.455756	-0.253733	-0.0560884	0.107624	0.125664	-0.114341	-0.263552	-0.408348	-0.48394	0.0938251	-0.181377	-0.38483	-0.548931	-0.0107098	-0.507566	-0.221615	-0.494259	0.10339	-0.487382	-0.255151	-0.503739	-0.41711	-0.628895	-0.281204	-0.513301	-0.0342157	-0.247321	-0.480684	0.75559	0.597703	0.273325	-0.0132469	-0.102102	1.98031	-0.317879	1.63713	0.637221	-0.38546	-0.16801	-0.611131
-0.609582	-0.628895	-0.628895	-0.628895	-0.628895	-0.628575	-0.494459	-0.593716	-0.625769	-0.628895	-0.559973	-0.602407	-0.628895	-0.585236	-0.209761	-0.591379	-0.628499	-0.6023	-0.453435	-0.628895	-0.628895	-0.628895	-0.628895	-0.618967	-0.628895	-0.628895	-0.628895	-0.628895	-0.628895	-0.550731	-0.628895	-0.628895	-0.628895	-0.628895	-0.628895	-0.628895	-0.615921	-0.457012	-0.628895	1.9499	-0.628895	-0.628895	-0.628895	-0.628895	-0.628895	-0.36703
-0.628895	-0.628895	-0.628895	-0.628895	-0.628895	-0.628895	-0.628895	-0.628895	-0.628895	-0.628895	-0.628895	-0.628895	-0.628895	-0.628895	-0.628895	-0.628895	-0.628895	-0.628895	-0.628895	-0.628895	-0.628895	-0.628895	-0.628895	-0.628895	-0.628895	-0.628895	-0.628895	-0.628895	-0.628895	-0.628895	-0.628895	-0.628895	-0.628895	-0.628895	-0.628895	-0.628895	-0.628895	-0.628895	-0.628895	-0.628895	-0.628895	-0.628895	-0.628895	-0.628895	-0.628895	-0.628895
0.599161	1.45403	0.345699	0.696723	0.895788	0.231208	-0.0432589	-0.151775	0.0732095	-0.318626	-0.357807	-0.100256	-0.173501	-0.00732382	0.279704	-0.071996	-0.162354	0.928466	0.471208	0.491354	0.172505	-0.134389	-0.218661	-0.204231	-0.229421	0.253815	-0.167769	0.0083677	3.63748	-0.111684	-0.367139	0.747227	-0.0964765	-0.317773	0.31203	0.270144	-0.37202	-0.288751	0.117046	3.63748	-0.221807	0.150279	0.583337	0.0404444	0.312346	3.63748
-0.628895	-0.628895	-0.628895	-0.628895	-0.628895	-0.628895	-0.628895	-0.628895	-0.628895	-0.628895	-0.628895	-0.628895	-0.628895	-0.628895	-0.628895	-0.628895	-0.628895	-0.628895	-0.628895	-0.628895	-0.628895	-0.628895	-0.628895	-0.628895	-0.628895	-0.628895	-0.628895	-0.628895	-0.628895	-0.628895	-0.628895	-0.628895	-0.628895	-0.628895	-0.628895	-0.628895	-0.628895	-0.628895	-0.628895	-0.628895	-0.628895	-0.628895	-0.628895	-0.628895	-0.628895	-0.628895

## Sheet: Sheet4
Figure 2b
SMTSD	MacrophageSum.CIB_Abs
Adipose - Subcutaneous	0.765575
Muscle - Skeletal	0.106036
Artery - Tibial	0.468278
Artery - Coronary	1.16831
Heart - Atrial Appendage	0.288498
Adipose - Visceral (Omentum)	0.563442
Ovary	0.509822
Uterus	0.493868
Vagina	0.19593
Breast - Mammary Tissue	0.25108
Skin - Not Sun Exposed (Suprapubic)	0.419592
Minor Salivary Gland	0.800285
Brain - Cortex	0.0511145
Adrenal Gland	0.438503
Thyroid	0.662583
Lung	1.0714
Spleen	1.00421
Pancreas	0.0751096
Esophagus - Muscularis	0.228503
Esophagus - Mucosa	0.401227
Esophagus - Gastroesophageal Junction	0.367448
Stomach	0.0967201
Adipose - Visceral (Omentum)	0.272459
Skin - Not Sun Exposed (Suprapubic)	0.101599
Colon - Sigmoid	0.444842
Small Intestine - Terminal Ileum	0.564265
Colon - Transverse	0.344374
Prostate	0.313326
Testis	0.0270144
Adipose - Subcutaneous	1.30063
Muscle - Skeletal	0.0334335
Nerve - Tibial	0.816483
Skin - Sun Exposed (Lower leg)	0.0871025
Adipose - Subcutaneous	0.95743
Muscle - Skeletal	0.0489609
Artery - Tibial	0.334192
Nerve - Tibial	0.870585
Heart - Atrial Appendage	0.187231
Heart - Left Ventricle	0.137956
Thyroid	0.0727556
Lung	1.13553
Spleen	0.381209
Testis	0.16715
Prostate	0.203683
Skin - Not Sun Exposed (Suprapubic)	0.0787965
Minor Salivary Gland	0.427421
Brain - Cortex	0.165771
Brain - Cerebellum	0.173083
Heart - Atrial Appendage	0.277563
Thyroid	0.695568
Lung	0.932461
Skin - Not Sun Exposed (Suprapubic)	0.0814225
Testis	0.0513579
Colon - Transverse	0.64392
Adipose - Subcutaneous	3.65262
Skin - Sun Exposed (Lower leg)	0.507211
Nerve - Tibial	0.720085
Muscle - Skeletal	0.0691376
Whole Blood	0.0629226
Adrenal Gland	0.254877
Heart - Atrial Appendage	0.1848
Heart - Left Ventricle	0.0464623
Artery - Aorta	0.399174
Lung	0.561407
Thyroid	0.685629
Esophagus - Gastroesophageal Junction	0.348011
Esophagus - Mucosa	0.28198
Esophagus - Muscularis	0.24058
Stomach	0.0430663
Pancreas	0.0462109
Adipose - Visceral (Omentum)	0.64518
Small Intestine - Terminal Ileum	0.200447
Skin - Not Sun Exposed (Suprapubic)	0.193261
Colon - Transverse	0.176926
Prostate	0.407138
Colon - Sigmoid	0.177869
Breast - Mammary Tissue	0.281827
Testis	0.0984284
Nerve - Tibial	0.723764
Artery - Tibial	0.197023
Muscle - Skeletal	0.058315
Adipose - Subcutaneous	0.859729
Whole Blood	0.140761
Lung	0.66423
Thyroid	0.29804
Adrenal Gland	0.339631
Artery - Coronary	0.437611
Spleen	1.2438
Heart - Atrial Appendage	0.265631
Pancreas	0.0524431
Heart - Left Ventricle	0.0865617
Adipose - Visceral (Omentum)	0.42153
Artery - Aorta	0.474454
Breast - Mammary Tissue	0.941844
Small Intestine - Terminal Ileum	0.330756
Colon - Sigmoid	0.562299
Colon - Transverse	0.627241
Esophagus - Muscularis	0.255409
Esophagus - Mucosa	0.116895
Esophagus - Gastroesophageal Junction	0.3322
Stomach	0.0635049
Adipose - Subcutaneous	0.682739
Skin - Sun Exposed (Lower leg)	0.0924174
Muscle - Skeletal	0.076592
Whole Blood	0.373329
Thyroid	0.831881
Artery - Aorta	0.718499
Lung	1.22397
Pancreas	0.0259882
Adipose - Visceral (Omentum)	1.7287
Colon - Transverse	0.872946
Adipose - Subcutaneous	1.17956
Skin - Sun Exposed (Lower leg)	0.0925718
Muscle - Skeletal	0.031105
Artery - Tibial	0.530755
Pituitary	0.928809
Brain - Cortex	0.117089
Brain - Cerebellum	0.0478057
Whole Blood	0
Skin - Sun Exposed (Lower leg)	0.957188
Adipose - Subcutaneous	1.90102
Artery - Tibial	1.57812
Nerve - Tibial	1.33
Whole Blood	0.155758
Thyroid	0.250707
Adipose - Visceral (Omentum)	0.174174
Esophagus - Muscularis	0.0175844
Esophagus - Gastroesophageal Junction	0.0583811
Vagina	0.162909
Uterus	0.0399056
Skin - Sun Exposed (Lower leg)	0.486092
Muscle - Skeletal	0.0398172
Pituitary	0.183745
Whole Blood	0.123121
Artery - Aorta	0.154202
Thyroid	0.442828
Heart - Atrial Appendage	0.0909449
Breast - Mammary Tissue	1.03478
Testis	0.0535486
Colon - Sigmoid	0.122676
Muscle - Skeletal	0.00278811
Skin - Sun Exposed (Lower leg)	0.0811362
Pituitary	0.169193
Brain - Cortex	0.0918019
Brain - Cerebellum	0.0342165
Whole Blood	0.26521
Thyroid	0.265767
Artery - Aorta	0.303591
Heart - Left Ventricle	0.0576105
Heart - Atrial Appendage	0.0178901
Lung	2.13904
Adipose - Visceral (Omentum)	1.6755
Prostate	0.136657
Testis	0.128213
Colon - Transverse	0.59792
Esophagus - Mucosa	0.0192197
Esophagus - Muscularis	0.00646847
Stomach	0.00824886
Muscle - Skeletal	0.0155509
Skin - Sun Exposed (Lower leg)	0.265785
Artery - Tibial	0.176091
Pituitary	0.442395
Adrenal Gland	0.351766
Pancreas	0.106872
Small Intestine - Terminal Ileum	0.615775
Colon - Sigmoid	0.513586
Heart - Atrial Appendage	0.311244
Adipose - Visceral (Omentum)	1.36136
Colon - Transverse	0.452991
Stomach	0.0819306
Heart - Left Ventricle	0.0537326
Thyroid	0.386363
Lung	1.613
Breast - Mammary Tissue	0.801333
Prostate	0.228876
Esophagus - Mucosa	0.134685
Artery - Coronary	2.09028
Esophagus - Muscularis	0.475651
Skin - Not Sun Exposed (Suprapubic)	0.216351
Testis	0.0719822
Spleen	1.34151
Adipose - Subcutaneous	0.614733
Skin - Sun Exposed (Lower leg)	0.141332
Nerve - Tibial	0.505432
Muscle - Skeletal	0.0477962
Artery - Tibial	0.121334
Whole Blood	0.0892514
Thyroid	0.264595
Heart - Atrial Appendage	0.28837
Skin - Sun Exposed (Lower leg)	1.56023
Pituitary	0.201711
Whole Blood	0
Skin - Sun Exposed (Lower leg)	0.426972
Nerve - Tibial	1.11669
Muscle - Skeletal	0.0804266
Heart - Atrial Appendage	0.0462386
Thyroid	0.157424
Adipose - Visceral (Omentum)	2.38928
Esophagus - Gastroesophageal Junction	0.207159
Breast - Mammary Tissue	0.718926
Small Intestine - Terminal Ileum	0.666733
Skin - Not Sun Exposed (Suprapubic)	0.119096
Minor Salivary Gland	0.203586
Pituitary	0.32839
Brain - Cortex	0.212293
Brain - Cerebellum	0.0944053
Whole Blood	0.188129
Skin - Sun Exposed (Lower leg)	0.196696
Adipose - Subcutaneous	0.402327
Nerve - Tibial	0.808813
Artery - Tibial	0.255278
Breast - Mammary Tissue	0.48075
Muscle - Skeletal	0.0383436
Skin - Not Sun Exposed (Suprapubic)	0.124221
Brain - Cerebellum	0.0355415
Brain - Cortex	0.0725307
Pituitary	0.372071
Whole Blood	0.156832
Adrenal Gland	0.37823
Thyroid	0.445283
Heart - Left Ventricle	0.078822
Artery - Aorta	0.649805
Heart - Atrial Appendage	0.100837
Lung	1.34204
Spleen	0.88083
Artery - Coronary	0.781695
Pancreas	0.0599858
Esophagus - Muscularis	0.250018
Esophagus - Mucosa	0.41759
Esophagus - Gastroesophageal Junction	0.809774
Stomach	0.339187
Ovary	0.407544
Uterus	0.351522
Small Intestine - Terminal Ileum	0.448031
Vagina	0.438045
Colon - Transverse	0.728352
Colon - Sigmoid	0.315777
Adipose - Visceral (Omentum)	0.365931
Skin - Not Sun Exposed (Suprapubic)	0.187414
Adipose - Subcutaneous	0.691913
Skin - Sun Exposed (Lower leg)	0.505324
Nerve - Tibial	0.664153
Artery - Tibial	0.171395
Muscle - Skeletal	0.0377554
Whole Blood	0.077223
Skin - Not Sun Exposed (Suprapubic)	0.128512
Testis	0.441212
Adipose - Visceral (Omentum)	0.92156
Thyroid	0.720048
Liver	0.107463
Heart - Left Ventricle	0.0578734
Heart - Atrial Appendage	0.0783173
Artery - Coronary	1.30053
Esophagus - Gastroesophageal Junction	0.150094
Esophagus - Mucosa	0.107615
Esophagus - Muscularis	0.332861
Adrenal Gland	0.577435
Colon - Sigmoid	0.377841
Breast - Mammary Tissue	0.421281
Skin - Sun Exposed (Lower leg)	0.336327
Muscle - Skeletal	0.0891045
Pituitary	0.405262
Brain - Cerebellum	0.0437295
Brain - Cortex	0.161091
Whole Blood	0.208194
Liver	0.362733
Adrenal Gland	0.581977
Heart - Atrial Appendage	0.172706
Artery - Aorta	0.416408
Artery - Coronary	1.83437
Heart - Left Ventricle	0.0752987
Lung	2.50518
Thyroid	0.438406
Esophagus - Gastroesophageal Junction	0.215064
Esophagus - Mucosa	0.068689
Small Intestine - Terminal Ileum	0.277771
Adipose - Visceral (Omentum)	0.614695
Colon - Sigmoid	0.372659
Colon - Transverse	0.246187
Prostate	0.182715
Breast - Mammary Tissue	0.406292
Skin - Not Sun Exposed (Suprapubic)	0.0870354
Testis	0.046715
Skin - Sun Exposed (Lower leg)	0.0630431
Muscle - Skeletal	0.0304668
Nerve - Tibial	0.90048
Artery - Tibial	0.278634
Whole Blood	0.11456
Skin - Sun Exposed (Lower leg)	0.103457
Nerve - Tibial	0.608654
Thyroid	0.0757742
Artery - Coronary	0.621439
Heart - Atrial Appendage	0.0421949
Artery - Aorta	0.354813
Esophagus - Mucosa	0.099485
Esophagus - Muscularis	0.178444
Skin - Not Sun Exposed (Suprapubic)	0.294922
Esophagus - Gastroesophageal Junction	0.190353
Adipose - Visceral (Omentum)	1.14592
Prostate	0.0872544
Brain - Cerebellum	0.0250432
Pituitary	0.294597
Skin - Sun Exposed (Lower leg)	0.327945
Adipose - Subcutaneous	0.993548
Breast - Mammary Tissue	0.389964
Lung	1.22698
Muscle - Skeletal	0.0391759
Esophagus - Mucosa	0.309878
Skin - Not Sun Exposed (Suprapubic)	0.652205
Thyroid	0.517287
Brain - Cerebellum	0.0559531
Whole Blood	0.743208
Skin - Sun Exposed (Lower leg)	0.220225
Adipose - Subcutaneous	1.17078
Muscle - Skeletal	0.0361773
Nerve - Tibial	1.35517
Artery - Tibial	0.0952951
Breast - Mammary Tissue	0.607972
Thyroid	0.132232
Lung	1.63964
Esophagus - Mucosa	0.0396537
Testis	0.280027
Stomach	0.305062
Colon - Sigmoid	0.433846
Skin - Not Sun Exposed (Suprapubic)	0.353153
Brain - Cerebellum	0.0470362
Brain - Cortex	0.189855
Pituitary	0.973799
Whole Blood	0.145762
Thyroid	0.712857
Artery - Aorta	0.213294
Adrenal Gland	0.20155
Heart - Atrial Appendage	0.210613
Artery - Coronary	0.17771
Heart - Left Ventricle	0.174573
Esophagus - Muscularis	0.316988
Esophagus - Mucosa	0.253561
Esophagus - Gastroesophageal Junction	0.217091
Stomach	0.0236499
Adipose - Visceral (Omentum)	0.430499
Skin - Not Sun Exposed (Suprapubic)	0.45925
Breast - Mammary Tissue	0.356299
Colon - Transverse	0.781607
Colon - Sigmoid	0.114526
Ovary	0.325258
Vagina	0.336274
Uterus	0.381298
Muscle - Skeletal	0.0814597
Artery - Tibial	0.0761933
Adipose - Subcutaneous	0.312908
Skin - Sun Exposed (Lower leg)	0.304214
Whole Blood	0.0552145
Lung	0.914782
Thyroid	0.918852
Adrenal Gland	0.301508
Heart - Left Ventricle	0.218095
Heart - Atrial Appendage	0.384348
Artery - Aorta	0.700593
Colon - Sigmoid	0.187515
Ovary	0.249714
Uterus	0.169059
Vagina	0.298258
Breast - Mammary Tissue	0.354064
Esophagus - Mucosa	0.174219
Minor Salivary Gland	0.445918
Muscle - Skeletal	0.0853043
Adipose - Subcutaneous	0.848232
Skin - Sun Exposed (Lower leg)	0.595426
Artery - Tibial	0.364596
Pituitary	0.291785
Brain - Cortex	0.0653376
Brain - Cerebellum	0.0314639
Whole Blood	0.171746
Adipose - Subcutaneous	1.64256
Artery - Tibial	0.276225
Muscle - Skeletal	0.0991776
Thyroid	0.935098
Skin - Not Sun Exposed (Suprapubic)	0.205686
Testis	0.0533204
Whole Blood	0.0782196
Adrenal Gland	0.298683
Lung	1.01949
Spleen	1.97413
Liver	0.152626
Thyroid	0.559472
Esophagus - Mucosa	0.244673
Esophagus - Muscularis	0.27363
Esophagus - Gastroesophageal Junction	0.212547
Pancreas	0.0539605
Adipose - Visceral (Omentum)	0.51972
Stomach	0.118235
Small Intestine - Terminal Ileum	0.537948
Colon - Transverse	0.211701
Colon - Sigmoid	0.521883
Skin - Not Sun Exposed (Suprapubic)	0.424841
Prostate	0.373601
Breast - Mammary Tissue	0.409547
Testis	0.198206
Minor Salivary Gland	0.34124
Muscle - Skeletal	0.077738
Artery - Tibial	0.14233
Nerve - Tibial	0.724381
Skin - Sun Exposed (Lower leg)	0.101988
Adipose - Subcutaneous	0.690917
Whole Blood	0.354726
Skin - Not Sun Exposed (Suprapubic)	0.17703
Artery - Aorta	0.185212
Heart - Atrial Appendage	0.107194
Heart - Left Ventricle	0.0857932
Artery - Coronary	1.8607
Thyroid	0.310596
Adipose - Visceral (Omentum)	1.18258
Esophagus - Muscularis	0.0185069
Colon - Sigmoid	0.500535
Testis	0.184629
Breast - Mammary Tissue	0.723919
Muscle - Skeletal	0.0444082
Adipose - Subcutaneous	1.3477
Skin - Sun Exposed (Lower leg)	0.214525
Nerve - Tibial	0.629002
Artery - Tibial	1.45033
Pituitary	0.161514
Brain - Cortex	0.050047
Whole Blood	0.101982
Brain - Hippocampus	0.132001
Brain - Substantia nigra	0.225892
Brain - Anterior cingulate cortex (BA24)	0.0323988
Adipose - Visceral (Omentum)	1.19996
Thyroid	0.0772025
Breast - Mammary Tissue	1.58405
Adipose - Subcutaneous	1.60236
Skin - Sun Exposed (Lower leg)	0.486789
Muscle - Skeletal	0.0255345
Nerve - Tibial	0.939559
Pituitary	1.06211
Brain - Cortex	0.114776
Brain - Cerebellum	0.0627459
Whole Blood	0.117667
Brain - Frontal Cortex (BA9)	0
Brain - Cerebellar Hemisphere	0.0525584
Brain - Caudate (basal ganglia)	0.0597233
Brain - Nucleus accumbens (basal ganglia)	0.0719984
Brain - Putamen (basal ganglia)	0.000545359
Brain - Hypothalamus	0.0476561
Brain - Spinal cord (cervical c-1)	0.135649
Ovary	0.0900214
Adrenal Gland	0.329416
Pancreas	0.0190858
Liver	0.1913
Lung	0.821657
Artery - Aorta	0.334304
Heart - Atrial Appendage	0.257276
Heart - Left Ventricle	0.0399363
Colon - Transverse	0.29054
Esophagus - Muscularis	0.105043
Esophagus - Mucosa	0.117669
Stomach	0.00541377
Vagina	0.385741
Skin - Not Sun Exposed (Suprapubic)	0.0945875
Uterus	0.135281
Skin - Sun Exposed (Lower leg)	0.147353
Muscle - Skeletal	0.0739036
Nerve - Tibial	0.776381
Artery - Tibial	0.269076
Pituitary	0.575276
Brain - Cerebellum	0.0422004
Brain - Cortex	0.000334815
Brain - Frontal Cortex (BA9)	0.0826405
Brain - Cerebellar Hemisphere	0.0361956
Brain - Caudate (basal ganglia)	0.125244
Brain - Hypothalamus	0.0779408
Skin - Sun Exposed (Lower leg)	0.450628
Adipose - Subcutaneous	1.08978
Muscle - Skeletal	0.0733194
Nerve - Tibial	0.617839
Whole Blood	0.218114
Lung	2.18589
Adipose - Visceral (Omentum)	0.369298
Thyroid	0.434931
Pancreas	0.0750395
Artery - Aorta	1.04629
Heart - Left Ventricle	0.171155
Artery - Coronary	0.736633
Small Intestine - Terminal Ileum	0.228524
Colon - Transverse	0.114509
Colon - Sigmoid	0.0353461
Esophagus - Muscularis	0.163491
Esophagus - Mucosa	0.0585526
Stomach	0.0503868
Adrenal Gland	0.622022
Ovary	0.160121
Vagina	0.0970773
Uterus	0.115959
Breast - Mammary Tissue	0.440008
Artery - Tibial	0.248577
Muscle - Skeletal	0.0361744
Adipose - Subcutaneous	1.02066
Whole Blood	0.094884
Spleen	2.22489
Pancreas	0.0700125
Adipose - Visceral (Omentum)	0.692918
Lung	1.83564
Thyroid	0.504757
Artery - Aorta	0.823404
Heart - Atrial Appendage	0.218008
Heart - Left Ventricle	0.122205
Skin - Sun Exposed (Lower leg)	0.170495
Adipose - Subcutaneous	0.568456
Muscle - Skeletal	0.0814772
Nerve - Tibial	0.48889
Artery - Tibial	0.157786
Esophagus - Gastroesophageal Junction	0.267512
Esophagus - Muscularis	0.111932
Esophagus - Mucosa	0.300902
Small Intestine - Terminal Ileum	0.285671
Colon - Transverse	0.392005
Skin - Not Sun Exposed (Suprapubic)	0.510336
Testis	0.16848
Breast - Mammary Tissue	0.399157
Whole Blood	0.165522
Thyroid	0.164412
Adrenal Gland	0.200948
Lung	1.50959
Spleen	0.481917
Pancreas	0.0444399
Skin - Not Sun Exposed (Suprapubic)	0.300907
Prostate	0.337417
Breast - Mammary Tissue	0.708755
Testis	0.0393199
Esophagus - Mucosa	0.104642
Esophagus - Muscularis	0.270551
Stomach	0.0862818
Colon - Transverse	0.511808
Small Intestine - Terminal Ileum	0.810767
Nerve - Tibial	0.846557
Muscle - Skeletal	0.0421259
Skin - Sun Exposed (Lower leg)	0.149043
Whole Blood	0.122402
Skin - Sun Exposed (Lower leg)	0.203117
Muscle - Skeletal	0.0407582
Nerve - Tibial	0.805928
Artery - Tibial	0.203775
Artery - Aorta	0.567442
Lung	2.15313
Heart - Atrial Appendage	0.184595
Thyroid	0.450846
Liver	0.073173
Esophagus - Mucosa	0.125105
Esophagus - Gastroesophageal Junction	0.128658
Adipose - Visceral (Omentum)	0.443546
Stomach	0.0765165
Testis	0.0245715
Skin - Not Sun Exposed (Suprapubic)	0.120679
Brain - Cortex	0.0822366
Brain - Cerebellum	0.022884
Pituitary	0.509585
Whole Blood	0.0554447
Brain - Caudate (basal ganglia)	0.169285
Brain - Nucleus accumbens (basal ganglia)	0.120132
Brain - Putamen (basal ganglia)	0.144695
Muscle - Skeletal	0.0464836
Artery - Tibial	0.139741
Thyroid	0.712275
Heart - Atrial Appendage	0.241092
Lung	1.183
Liver	0.14221
Adipose - Visceral (Omentum)	0.964024
Testis	0.0369892
Minor Salivary Gland	0.148502
Breast - Mammary Tissue	0.984342
Brain - Cortex	0.130854
Brain - Cerebellum	0.0827307
Pituitary	0.596086
Whole Blood	0.129572
Skin - Sun Exposed (Lower leg)	0.290629
Adipose - Subcutaneous	0.822916
Muscle - Skeletal	0.061781
Artery - Tibial	0.161232
Nerve - Tibial	0.523296
Skin - Not Sun Exposed (Suprapubic)	0.451443
Testis	0.106985
Heart - Atrial Appendage	0.253241
Heart - Left Ventricle	0.224999
Lung	1.12861
Esophagus - Muscularis	0.509911
Esophagus - Gastroesophageal Junction	0.3108
Breast - Mammary Tissue	0.982985
Colon - Transverse	0.2735
Thyroid	0.865417
Prostate	0.563911
Brain - Cerebellum	0.0445602
Brain - Cortex	0.0564703
Pituitary	0.339507
Whole Blood	0.189734
Skin - Sun Exposed (Lower leg)	0.160309
Muscle - Skeletal	0.046851
Artery - Tibial	0.114016
Nerve - Tibial	0.748516
Brain - Cerebellum	0.0426868
Brain - Cortex	0.0131813
Whole Blood	0.224586
Brain - Cerebellar Hemisphere	0.0357181
Brain - Caudate (basal ganglia)	0.199075
Brain - Nucleus accumbens (basal ganglia)	0.0960393
Brain - Putamen (basal ganglia)	0.121066
Brain - Hypothalamus	0.159082
Skin - Not Sun Exposed (Suprapubic)	0.105448
Thyroid	0.516302
Liver	0.140196
Adipose - Visceral (Omentum)	1.11607
Lung	1.04732
Prostate	0.119899
Testis	0.193989
Breast - Mammary Tissue	0.471412
Esophagus - Muscularis	0.23385
Esophagus - Gastroesophageal Junction	0.210919
Adipose - Subcutaneous	0.662803
Muscle - Skeletal	0.0492794
Skin - Sun Exposed (Lower leg)	0.145473
Pituitary	1.27497
Whole Blood	0.0084612
Brain - Hippocampus	0.056566
Brain - Hypothalamus	0.0951642
Brain - Spinal cord (cervical c-1)	0.13871
Heart - Left Ventricle	0.0822087
Pancreas	0.0534983
Artery - Aorta	1.05202
Heart - Atrial Appendage	0.140707
Artery - Coronary	0.69551
Esophagus - Muscularis	0.185308
Esophagus - Mucosa	0.140081
Colon - Sigmoid	0.486334
Colon - Transverse	0.155911
Breast - Mammary Tissue	2.38063
Testis	0.155567
Nerve - Tibial	0.915882
Muscle - Skeletal	0.143642
Adipose - Subcutaneous	1.48009
Artery - Tibial	0.864825
Pituitary	0.453552
Brain - Cortex	0.140466
Brain - Cerebellum	0.0412844
Whole Blood	0.155099
Adrenal Gland	0.418316
Thyroid	0.568295
Lung	1.39311
Spleen	0.851238
Pancreas	0.124662
Prostate	0.191387
Breast - Mammary Tissue	0.740843
Adipose - Visceral (Omentum)	0.914122
Testis	0.577723
Skin - Not Sun Exposed (Suprapubic)	0.261147
Esophagus - Muscularis	0.186163
Esophagus - Mucosa	0.0631805
Esophagus - Gastroesophageal Junction	0.0802256
Colon - Transverse	0.608819
Small Intestine - Terminal Ileum	0.632649
Stomach	0.302855
Colon - Sigmoid	0.27021
Muscle - Skeletal	0.0472625
Adipose - Subcutaneous	0.322388
Skin - Sun Exposed (Lower leg)	0.200142
Nerve - Tibial	0.508438
Artery - Tibial	0.503308
Whole Blood	0.0022232
Thyroid	0.588466
Lung	1.60272
Artery - Aorta	0.612954
Heart - Atrial Appendage	0.314938
Adipose - Visceral (Omentum)	1.48181
Esophagus - Mucosa	0.124342
Esophagus - Muscularis	0.153766
Esophagus - Gastroesophageal Junction	0.227277
Colon - Transverse	0.476926
Spleen	0.637308
Colon - Sigmoid	0.389689
Ovary	0.447553
Uterus	0.29491
Breast - Mammary Tissue	0.748816
Minor Salivary Gland	0.728063
Vagina	0.199254
Skin - Not Sun Exposed (Suprapubic)	0.149355
Skin - Sun Exposed (Lower leg)	0.311811
Adipose - Subcutaneous	1.04857
Muscle - Skeletal	0.0420181
Nerve - Tibial	0.528777
Artery - Tibial	0.163612
Whole Blood	0.12674
Artery - Aorta	0.283371
Thyroid	0.259161
Adipose - Visceral (Omentum)	0.116895
Esophagus - Gastroesophageal Junction	0.044806
Esophagus - Mucosa	0.129408
Esophagus - Muscularis	0.431525
Stomach	0.269745
Small Intestine - Terminal Ileum	0.826468
Minor Salivary Gland	0.429935
Colon - Transverse	0.611214
Prostate	0.31682
Breast - Mammary Tissue	0.149256
Skin - Not Sun Exposed (Suprapubic)	0.103995
Testis	0.139136
Skin - Sun Exposed (Lower leg)	0.299553
Adipose - Subcutaneous	0.348784
Muscle - Skeletal	0.0309954
Nerve - Tibial	0.572068
Whole Blood	0.0175449
Brain - Substantia nigra	0.141889
Nerve - Tibial	0.814576
Muscle - Skeletal	0.0601245
Adipose - Subcutaneous	2.21165
Skin - Not Sun Exposed (Suprapubic)	0.0914969
Breast - Mammary Tissue	0.604744
Lung	1.27823
Adipose - Visceral (Omentum)	2.05001
Colon - Sigmoid	0.568059
Brain - Cerebellum	0.0283408
Brain - Cortex	0.0678666
Whole Blood	0.286735
Adrenal Gland	0.100872
Pancreas	0.112626
Esophagus - Muscularis	0.148408
Esophagus - Mucosa	0.413595
Esophagus - Gastroesophageal Junction	0.1922
Stomach	0.0810198
Colon - Sigmoid	0.15337
Colon - Transverse	0.489351
Thyroid	0.302346
Artery - Aorta	0.299444
Heart - Left Ventricle	0.0502441
Heart - Atrial Appendage	0.173637
Artery - Coronary	0.116081
Lung	1.70373
Liver	0.0748758
Skin - Not Sun Exposed (Suprapubic)	0.314592
Adipose - Visceral (Omentum)	0.112471
Prostate	0.59098
Breast - Mammary Tissue	0.512957
Testis	0.0434262
Muscle - Skeletal	0.0175662
Adipose - Subcutaneous	0.232432
Skin - Sun Exposed (Lower leg)	0.147585
Nerve - Tibial	0.457783
Artery - Tibial	0.112485
Whole Blood	0.00887014
Skin - Sun Exposed (Lower leg)	0.682511
Adipose - Subcutaneous	0.753493
Muscle - Skeletal	0.252469
Nerve - Tibial	0.957099
Thyroid	0.221975
Colon - Transverse	0.195556
Vagina	0.248627
Brain - Cerebellum	0.0520395
Brain - Cortex	0.126391
Whole Blood	0.409402
Brain - Caudate (basal ganglia)	0.0583132
Thyroid	0.445023
Lung	1.65734
Skin - Not Sun Exposed (Suprapubic)	0.147959
Artery - Aorta	0.284806
Heart - Left Ventricle	0.230868
Heart - Atrial Appendage	0.217769
Esophagus - Muscularis	0.226819
Esophagus - Mucosa	0.0152319
Liver	0.164489
Breast - Mammary Tissue	0.493627
Colon - Transverse	0.304407
Prostate	0.219244
Testis	0.0816555
Colon - Sigmoid	0.246432
Minor Salivary Gland	0.271746
Muscle - Skeletal	0.0794151
Adipose - Subcutaneous	0.945392
Skin - Sun Exposed (Lower leg)	0.262018
Artery - Tibial	0.934698
Pituitary	0.193567
Brain - Hippocampus	0.119349
Brain - Substantia nigra	0.252074
Brain - Anterior cingulate cortex (BA24)	0.096918
Brain - Caudate (basal ganglia)	0.0276359
Skin - Sun Exposed (Lower leg)	0.122011
Adipose - Subcutaneous	2.26969
Muscle - Skeletal	0.0745925
Whole Blood	0.158086
Adipose - Subcutaneous	1.75675
Skin - Sun Exposed (Lower leg)	0.208455
Muscle - Skeletal	0.0400956
Nerve - Tibial	0.683971
Artery - Tibial	0.255531
Thyroid	0.433498
Lung	1.71474
Artery - Aorta	0.361903
Heart - Atrial Appendage	0.112768
Artery - Coronary	0.281692
Esophagus - Muscularis	0.102578
Esophagus - Gastroesophageal Junction	0.037552
Skin - Not Sun Exposed (Suprapubic)	0.244258
Whole Blood	0.194937
Spleen	1.01635
Thyroid	0.132113
Stomach	0.406382
Pancreas	0.148902
Esophagus - Mucosa	0.459761
Esophagus - Muscularis	0.308717
Vagina	0.224484
Esophagus - Gastroesophageal Junction	0.356817
Ovary	0.339506
Skin - Not Sun Exposed (Suprapubic)	0.399688
Adipose - Visceral (Omentum)	0.135082
Colon - Sigmoid	0.762634
Colon - Transverse	0.487677
Small Intestine - Terminal Ileum	0.318349
Skin - Sun Exposed (Lower leg)	0.244823
Muscle - Skeletal	0.0740278
Artery - Tibial	0.116721
Nerve - Tibial	0.747525
Whole Blood	0.0102784
Brain - Frontal Cortex (BA9)	0.0641987
Brain - Cerebellar Hemisphere	0.0325417
Brain - Caudate (basal ganglia)	0.0972027
Brain - Nucleus accumbens (basal ganglia)	0.0265311
Brain - Putamen (basal ganglia)	0.053877
Brain - Hypothalamus	0.239573
Lung	2.00794
Liver	0.34217
Breast - Mammary Tissue	0.61116
Skin - Not Sun Exposed (Suprapubic)	0.122474
Testis	0.111158
Adipose - Subcutaneous	0.520989
Skin - Sun Exposed (Lower leg)	0.138114
Muscle - Skeletal	0.0958127
Artery - Tibial	0.316419
Nerve - Tibial	0.778606
Whole Blood	0.0957059
Brain - Frontal Cortex (BA9)	0.0187453
Brain - Hypothalamus	0.0935862
Brain - Spinal cord (cervical c-1)	0.128682
Heart - Atrial Appendage	0.102076
Artery - Aorta	0.225119
Skin - Sun Exposed (Lower leg)	0.174058
Muscle - Skeletal	0.0109988
Skin - Not Sun Exposed (Suprapubic)	0.382422
Lung	1.15107
Adipose - Visceral (Omentum)	1.01239
Colon - Transverse	0.0553304
Esophagus - Gastroesophageal Junction	0.272921
Breast - Mammary Tissue	1.1325
Colon - Sigmoid	0.549929
Stomach	0.226434
Prostate	0.121728
Minor Salivary Gland	0.225784
Brain - Cortex	0.172908
Pituitary	0.0979798
Whole Blood	0.163446
Adrenal Gland	0.381792
Thyroid	1.0085
Spleen	1.37678
Pancreas	0.0552037
Esophagus - Muscularis	0.195249
Esophagus - Mucosa	0.154807
Esophagus - Gastroesophageal Junction	0.193712
Vagina	0.144825
Small Intestine - Terminal Ileum	0.528617
Ovary	0.143467
Adipose - Visceral (Omentum)	0.263281
Skin - Sun Exposed (Lower leg)	0.122934
Adipose - Subcutaneous	0.329958
Muscle - Skeletal	0.0178602
Nerve - Tibial	0.299436
Artery - Tibial	0.075126
Whole Blood	0.113215
Brain - Hippocampus	0.257119
Brain - Substantia nigra	0.23669
Brain - Anterior cingulate cortex (BA24)	0.0519714
Brain - Hypothalamus	0.015118
Skin - Sun Exposed (Lower leg)	0.252703
Adipose - Subcutaneous	1.47296
Artery - Tibial	0.436509
Muscle - Skeletal	0.0190015
Artery - Aorta	0.221565
Artery - Coronary	0.292565
Thyroid	0.423035
Lung	1.21502
Adipose - Visceral (Omentum)	1.14931
Liver	0.105462
Colon - Sigmoid	0.414063
Ovary	0.127008
Uterus	0.285667
Esophagus - Mucosa	0.117527
Esophagus - Gastroesophageal Junction	0.162215
Minor Salivary Gland	0.235024
Brain - Cerebellum	0.0383837
Pituitary	0.277326
Whole Blood	0.0351124
Artery - Coronary	1.20697
Heart - Atrial Appendage	0.600348
Lung	1.78628
Esophagus - Muscularis	0.331658
Thyroid	0.286357
Colon - Sigmoid	0.469346
Uterus	0.586347
Ovary	0.433111
Skin - Not Sun Exposed (Suprapubic)	0.131025
Minor Salivary Gland	0.113099
Breast - Mammary Tissue	0.323662
Skin - Sun Exposed (Lower leg)	0.17869
Adipose - Subcutaneous	0.763894
Muscle - Skeletal	0.0443462
Whole Blood	0.00896985
Brain - Anterior cingulate cortex (BA24)	0.0662801
Brain - Amygdala	0.0345145
Skin - Not Sun Exposed (Suprapubic)	0.0727228
Colon - Sigmoid	0.318508
Esophagus - Mucosa	0.066768
Muscle - Skeletal	0.14526
Adipose - Subcutaneous	1.12229
Skin - Sun Exposed (Lower leg)	0.473708
Nerve - Tibial	1.37335
Whole Blood	0.146346
Brain - Frontal Cortex (BA9)	0.381577
Brain - Cerebellar Hemisphere	0.0397592
Brain - Hypothalamus	0.205521
Brain - Spinal cord (cervical c-1)	0.397573
Lung	0.442789
Heart - Left Ventricle	0.0423635
Heart - Atrial Appendage	0.135527
Artery - Coronary	0.985172
Adipose - Subcutaneous	1.57968
Breast - Mammary Tissue	1.57548
Esophagus - Muscularis	0.233778
Nerve - Tibial	0.805819
Artery - Tibial	0.221215
Muscle - Skeletal	0.0315572
Adipose - Visceral (Omentum)	0.797034
Prostate	0.237605
Liver	0.057424
Skin - Not Sun Exposed (Suprapubic)	0.224723
Testis	0.0556442
Brain - Cerebellum	0.0393871
Brain - Cortex	0.0741249
Pituitary	0.502404
Whole Blood	0.611309
Brain - Hippocampus	0.143609
Brain - Anterior cingulate cortex (BA24)	0.0310447
Brain - Amygdala	0.0701479
Brain - Spinal cord (cervical c-1)	0.126202
Thyroid	0.575421
Lung	1.57552
Artery - Aorta	0.506533
Heart - Left Ventricle	0.0679888
Heart - Atrial Appendage	0.417572
Liver	0.104286
Ovary	0.118616
Colon - Transverse	0.734197
Skin - Sun Exposed (Lower leg)	0.574929
Adipose - Subcutaneous	1.06085
Muscle - Skeletal	0.126985
Nerve - Tibial	0.79464
Artery - Tibial	0.33622
Brain - Cerebellum	0.0380554
Pituitary	0.294947
Whole Blood	0.102781
Adrenal Gland	0.461987
Heart - Atrial Appendage	0.385106
Artery - Aorta	0.401617
Spleen	1.47401
Heart - Left Ventricle	0.112189
Thyroid	0.27891
Lung	1.14845
Esophagus - Mucosa	0.554101
Esophagus - Muscularis	0.406176
Pancreas	0.0561951
Adipose - Visceral (Omentum)	0.513234
Esophagus - Gastroesophageal Junction	0.172021
Stomach	0.464954
Skin - Not Sun Exposed (Suprapubic)	0.33455
Colon - Transverse	0.579746
Colon - Sigmoid	0.497371
Breast - Mammary Tissue	0.729632
Skin - Sun Exposed (Lower leg)	0.351581
Muscle - Skeletal	0.0684866
Adipose - Subcutaneous	0.884532
Nerve - Tibial	0.659142
Artery - Tibial	0.0853523
Whole Blood	0.133788
Brain - Frontal Cortex (BA9)	0.0459988
Brain - Cerebellar Hemisphere	0.0330449
Brain - Spinal cord (cervical c-1)	0.428234
Skin - Sun Exposed (Lower leg)	0.134309
Adipose - Subcutaneous	0.890438
Muscle - Skeletal	0.0359707
Nerve - Tibial	0.536515
Artery - Tibial	0.104217
Skin - Not Sun Exposed (Suprapubic)	0.177849
Brain - Cerebellum	0.0452541
Brain - Cortex	0.108676
Pituitary	0.225004
Whole Blood	0.114013
Brain - Hippocampus	0.121108
Skin - Not Sun Exposed (Suprapubic)	0.101772
Liver	0.201211
Testis	0.0669529
Thyroid	0.212558
Adipose - Visceral (Omentum)	0.591339
Heart - Left Ventricle	0.112026
Heart - Atrial Appendage	0.0981881
Artery - Aorta	0.277282
Lung	2.07741
Colon - Sigmoid	0.25671
Esophagus - Muscularis	0.0821039
Esophagus - Mucosa	0.0351592
Adipose - Subcutaneous	0.74914
Skin - Sun Exposed (Lower leg)	0.0988653
Muscle - Skeletal	0.0649133
Nerve - Tibial	1.21079
Artery - Tibial	0.140385
Pituitary	0.50636
Whole Blood	0.269331
Brain - Nucleus accumbens (basal ganglia)	0.00974637
Skin - Sun Exposed (Lower leg)	0.703482
Adipose - Subcutaneous	0.799738
Nerve - Tibial	0.335404
Artery - Tibial	0.171637
Muscle - Skeletal	0.0535795
Skin - Not Sun Exposed (Suprapubic)	0.536711
Thyroid	0.355927
Heart - Left Ventricle	0.110202
Heart - Atrial Appendage	0.683941
Lung	0.697618
Adipose - Visceral (Omentum)	0.724138
Pituitary	0.568606
Whole Blood	0.504741
Skin - Not Sun Exposed (Suprapubic)	0.137724
Testis	0.0795327
Thyroid	0.601159
Artery - Aorta	0.575753
Artery - Coronary	0.534884
Adrenal Gland	0.632892
Liver	0.118897
Lung	1.57372
Heart - Left Ventricle	0.118357
Heart - Atrial Appendage	0.145315
Esophagus - Mucosa	0.182915
Esophagus - Muscularis	0.479805
Esophagus - Gastroesophageal Junction	0.251998
Stomach	0.0509904
Adipose - Visceral (Omentum)	0.612172
Colon - Sigmoid	0.63952
Prostate	0.25089
Skin - Sun Exposed (Lower leg)	0.0980935
Adipose - Subcutaneous	0.525132
Nerve - Tibial	0.760846
Artery - Tibial	0.26974
Muscle - Skeletal	0.098439
Brain - Cerebellum	0.0826542
Pituitary	0.190629
Whole Blood	0.013858
Skin - Not Sun Exposed (Suprapubic)	0.118601
Thyroid	0.462973
Liver	0.212889
Heart - Left Ventricle	0.028165
Lung	0.426686
Esophagus - Mucosa	0.0307857
Ovary	0.0702226
Breast - Mammary Tissue	0.395532
Skin - Sun Exposed (Lower leg)	0.19103
Muscle - Skeletal	0.0271988
Adipose - Subcutaneous	1.29515
Artery - Tibial	0.20955
Brain - Cerebellum	0.0232522
Pituitary	0.119677
Whole Blood	0.109591
Heart - Left Ventricle	0.0306173
Heart - Atrial Appendage	0.111104
Thyroid	0.196725
Adrenal Gland	0.298615
Spleen	1.27232
Adipose - Visceral (Omentum)	0.498267
Skin - Not Sun Exposed (Suprapubic)	0.0647531
Lung	0.673556
Pancreas	0.0476188
Prostate	0.450548
Testis	0.0898608
Esophagus - Muscularis	0.555353
Esophagus - Gastroesophageal Junction	0.409527
Esophagus - Mucosa	0.139452
Stomach	0.163313
Breast - Mammary Tissue	0.672059
Small Intestine - Terminal Ileum	0.295233
Colon - Sigmoid	0.24522
Colon - Transverse	0.617187
Minor Salivary Gland	0.294593
Muscle - Skeletal	0.0534117
Nerve - Tibial	0.677428
Artery - Tibial	0.199565
Whole Blood	0.0443199
Artery - Aorta	0.463491
Esophagus - Gastroesophageal Junction	0.211135
Stomach	0.371207
Colon - Transverse	0.523337
Adipose - Visceral (Omentum)	0.324475
Esophagus - Muscularis	0.242973
Esophagus - Mucosa	0.102977
Prostate	0.491599
Testis	0.21232
Skin - Not Sun Exposed (Suprapubic)	0.414867
Adipose - Subcutaneous	0.752453
Skin - Sun Exposed (Lower leg)	0.256396
Nerve - Tibial	1.08561
Muscle - Skeletal	0.0565128
Artery - Tibial	0.161929
Whole Blood	0.169182
Breast - Mammary Tissue	0.446848
Skin - Sun Exposed (Lower leg)	0.309185
Adipose - Subcutaneous	0.9478
Artery - Aorta	0.314406
Lung	1.7653
Muscle - Skeletal	0.0696936
Esophagus - Mucosa	0.0658055
Nerve - Tibial	0.91739
Liver	0.303132
Adipose - Visceral (Omentum)	0.969518
Skin - Not Sun Exposed (Suprapubic)	0.0744761
Colon - Sigmoid	0.166411
Colon - Transverse	0.550675
Whole Blood	0.113941
Brain - Frontal Cortex (BA9)	0.0757328
Brain - Substantia nigra	0.315371
Brain - Amygdala	0.0907654
Brain - Caudate (basal ganglia)	0.143479
Brain - Putamen (basal ganglia)	0.0328934
Brain - Hypothalamus	0.16051
Skin - Sun Exposed (Lower leg)	0.106375
Adipose - Subcutaneous	0.46257
Skin - Not Sun Exposed (Suprapubic)	0.136177
Muscle - Skeletal	0.0538979
Lung	0.521694
Heart - Atrial Appendage	0.113499
Esophagus - Mucosa	0.261369
Adipose - Visceral (Omentum)	0.623828
Brain - Cortex	0.0479176
Whole Blood	0
Brain - Frontal Cortex (BA9)	0.117723
Brain - Cerebellar Hemisphere	0.0220441
Brain - Anterior cingulate cortex (BA24)	0.0695803
Brain - Caudate (basal ganglia)	0.171259
Brain - Nucleus accumbens (basal ganglia)	0.0892567
Brain - Putamen (basal ganglia)	0.163444
Brain - Spinal cord (cervical c-1)	0.181192
Skin - Sun Exposed (Lower leg)	0.171829
Adipose - Subcutaneous	0.919332
Muscle - Skeletal	0.0818513
Artery - Tibial	0.11686
Thyroid	0.246587
Artery - Coronary	0.292079
Heart - Atrial Appendage	0.215818
Heart - Left Ventricle	0.0951912
Adipose - Visceral (Omentum)	1.34693
Skin - Not Sun Exposed (Suprapubic)	0.309246
Brain - Cerebellum	0.0227995
Brain - Cortex	0.0820391
Pituitary	0.738805
Whole Blood	0.00897285
Brain - Frontal Cortex (BA9)	0.0305019
Brain - Hippocampus	0.0599875
Brain - Substantia nigra	0.0407384
Brain - Anterior cingulate cortex (BA24)	0.0377305
Brain - Amygdala	0.0626712
Brain - Caudate (basal ganglia)	0.103009
Brain - Nucleus accumbens (basal ganglia)	0.0468109
Brain - Putamen (basal ganglia)	0.0219327
Brain - Spinal cord (cervical c-1)	0.645327
Skin - Sun Exposed (Lower leg)	0.121597
Adipose - Subcutaneous	1.486
Nerve - Tibial	1.49182
Muscle - Skeletal	0.0688575
Skin - Not Sun Exposed (Suprapubic)	0.21853
Lung	2.19207
Thyroid	0.365158
Artery - Coronary	0.548327
Heart - Left Ventricle	0.0842615
Heart - Atrial Appendage	0.187313
Artery - Aorta	0.617398
Liver	0.286706
Pancreas	0.0246285
Spleen	0.193407
Esophagus - Mucosa	0.0971678
Esophagus - Muscularis	0.218939
Esophagus - Gastroesophageal Junction	0.275183
Adrenal Gland	0.387279
Stomach	0.0912975
Colon - Sigmoid	0.579464
Ovary	0.07244
Uterus	0.330263
Vagina	0.308018
Brain - Cerebellum	0.0464782
Brain - Cortex	0.0274458
Pituitary	0.23312
Whole Blood	0.179697
Brain - Frontal Cortex (BA9)	0.0764901
Brain - Cerebellar Hemisphere	0.0265939
Brain - Hippocampus	0.120923
Brain - Nucleus accumbens (basal ganglia)	0.0214337
Brain - Putamen (basal ganglia)	0.0140326
Skin - Sun Exposed (Lower leg)	0.0335754
Lung	1.14892
Heart - Atrial Appendage	0.222797
Artery - Coronary	0.830762
Thyroid	0.842531
Brain - Cerebellum	0.021693
Pituitary	0.579812
Whole Blood	0
Brain - Frontal Cortex (BA9)	0.0494392
Brain - Cerebellar Hemisphere	0.0779864
Brain - Hippocampus	0.0244244
Brain - Substantia nigra	0.306121
Brain - Anterior cingulate cortex (BA24)	0.142471
Brain - Amygdala	0.216973
Brain - Caudate (basal ganglia)	0.468661
Brain - Nucleus accumbens (basal ganglia)	0.180106
Brain - Putamen (basal ganglia)	0.209624
Nerve - Tibial	0.638331
Muscle - Skeletal	0.0388671
Adipose - Visceral (Omentum)	1.06008
Skin - Not Sun Exposed (Suprapubic)	0.407988
Pituitary	0.14277
Brain - Cortex	0.0689418
Whole Blood	0.251477
Thyroid	1.10706
Adipose - Visceral (Omentum)	2.05368
Heart - Left Ventricle	0.177478
Liver	0.168563
Adrenal Gland	0.813017
Spleen	0.980355
Pancreas	0.0155786
Heart - Atrial Appendage	0.126008
Ovary	0.0375572
Stomach	0.0455655
Uterus	0.138707
Colon - Sigmoid	0.186546
Muscle - Skeletal	0.0705313
Nerve - Tibial	0.856278
Skin - Sun Exposed (Lower leg)	0.0775791
Lung	1.16592
Esophagus - Mucosa	0.309789
Whole Blood	0
Brain - Frontal Cortex (BA9)	0.102051
Brain - Cerebellar Hemisphere	0.0565697
Brain - Hippocampus	0.248441
Brain - Substantia nigra	0.261925
Brain - Amygdala	0.268582
Brain - Caudate (basal ganglia)	0.157472
Brain - Nucleus accumbens (basal ganglia)	0.0503029
Brain - Spinal cord (cervical c-1)	0.524802
Lung	1.05196
Thyroid	0.401115
Testis	0.130863
Skin - Not Sun Exposed (Suprapubic)	0.151251
Muscle - Skeletal	0.0758766
Artery - Tibial	0.13752
Pituitary	1.05924
Brain - Cortex	0.116325
Brain - Cerebellum	0.0403687
Whole Blood	0.0645503
Brain - Cerebellar Hemisphere	0.0243004
Brain - Putamen (basal ganglia)	0.0723496
Liver	0.142817
Heart - Atrial Appendage	0.0935191
Lung	1.76865
Adipose - Visceral (Omentum)	1.64542
Testis	0.137731
Whole Blood	0.080627
Adrenal Gland	0.488547
Lung	2.02494
Thyroid	0.119039
Spleen	2.00213
Esophagus - Muscularis	0.195037
Esophagus - Gastroesophageal Junction	0.431432
Stomach	0.388938
Skin - Not Sun Exposed (Suprapubic)	0.140118
Ovary	0.174116
Vagina	0.491506
Colon - Sigmoid	0.49132
Colon - Transverse	0.78943
Muscle - Skeletal	0.047431
Skin - Sun Exposed (Lower leg)	0.336793
Whole Blood	0.0975292
Spleen	0.485821
Pancreas	0.0915812
Adrenal Gland	0.264938
Artery - Aorta	0.285645
Heart - Atrial Appendage	0.138836
Heart - Left Ventricle	0.169342
Artery - Coronary	0.34133
Lung	2.27388
Thyroid	0.114624
Adipose - Visceral (Omentum)	0.711554
Esophagus - Mucosa	0.0854953
Esophagus - Gastroesophageal Junction	0.137987
Stomach	0.0367596
Small Intestine - Terminal Ileum	0.320839
Ovary	0.0725098
Uterus	0.10043
Skin - Not Sun Exposed (Suprapubic)	0.137124
Breast - Mammary Tissue	0.340421
Skin - Sun Exposed (Lower leg)	0.171026
Nerve - Tibial	0.483723
Artery - Tibial	0.137648
Whole Blood	0.133901
Liver	0.17144
Adrenal Gland	0.311755
Pancreas	0.0706729
Thyroid	0.579063
Artery - Coronary	0.706951
Lung	1.48661
Adipose - Visceral (Omentum)	0.566416
Esophagus - Gastroesophageal Junction	0.173901
Esophagus - Muscularis	0.39973
Esophagus - Mucosa	0.354868
Colon - Transverse	0.345051
Colon - Sigmoid	0.157376
Skin - Not Sun Exposed (Suprapubic)	0.452481
Minor Salivary Gland	0.258049
Testis	0.0852838
Adipose - Subcutaneous	0.818132
Skin - Sun Exposed (Lower leg)	0.36608
Artery - Tibial	0.219135
Muscle - Skeletal	0.0637847
Nerve - Tibial	0.752112
Whole Blood	0.0271535
Brain - Frontal Cortex (BA9)	0.063577
Brain - Cerebellar Hemisphere	0.0507331
Brain - Hippocampus	0.094383
Brain - Anterior cingulate cortex (BA24)	0.04353
Brain - Caudate (basal ganglia)	0.10499
Brain - Nucleus accumbens (basal ganglia)	0.0617868
Brain - Putamen (basal ganglia)	0.0645036
Brain - Hypothalamus	0.229325
Adipose - Subcutaneous	0.565633
Muscle - Skeletal	0.0757031
Nerve - Tibial	0.513648
Artery - Tibial	0.254989
Adipose - Visceral (Omentum)	1.33269
Liver	0.144999
Testis	0.569559
Colon - Sigmoid	0.250947
Breast - Mammary Tissue	0.60894
Minor Salivary Gland	0.105707
Skin - Not Sun Exposed (Suprapubic)	0.187373
Brain - Cerebellum	0.0264596
Pituitary	0.465372
Whole Blood	0.121227
Spleen	1.73656
Heart - Atrial Appendage	0.418707
Artery - Aorta	0.402116
Thyroid	0.264678
Pancreas	0.0935577
Adrenal Gland	0.164529
Breast - Mammary Tissue	0.86469
Skin - Not Sun Exposed (Suprapubic)	0.814794
Esophagus - Gastroesophageal Junction	0.352005
Minor Salivary Gland	0.0904987
Muscle - Skeletal	0.0416874
Artery - Tibial	0.0697671
Heart - Left Ventricle	0.106686
Lung	0.934793
Esophagus - Muscularis	0.359286
Skin - Sun Exposed (Lower leg)	0.405834
Whole Blood	0.0191259
Brain - Frontal Cortex (BA9)	0.0594093
Brain - Anterior cingulate cortex (BA24)	0.0207379
Brain - Amygdala	0.0184902
Brain - Caudate (basal ganglia)	0.0842582
Brain - Nucleus accumbens (basal ganglia)	0.0184274
Brain - Putamen (basal ganglia)	0.0770263
Artery - Tibial	0.27281
Lung	0.893095
Heart - Left Ventricle	0.0972882
Esophagus - Mucosa	0.145816
Adipose - Visceral (Omentum)	1.2788
Colon - Sigmoid	0.560725
Brain - Cortex	0.0776691
Pituitary	0.353601
Whole Blood	0.226072
Brain - Frontal Cortex (BA9)	0.0486072
Brain - Cerebellar Hemisphere	0.0555347
Brain - Hippocampus	0.161271
Brain - Substantia nigra	0.167203
Brain - Anterior cingulate cortex (BA24)	0.115608
Brain - Caudate (basal ganglia)	0.148825
Brain - Nucleus accumbens (basal ganglia)	0.0909539
Brain - Putamen (basal ganglia)	0.0967493
Brain - Hypothalamus	0.042495
Skin - Sun Exposed (Lower leg)	0.176272
Adipose - Subcutaneous	1.78752
Muscle - Skeletal	0.10659
Nerve - Tibial	1.31822
Artery - Tibial	0.19653
Artery - Coronary	0.853904
Heart - Atrial Appendage	0.070082
Artery - Aorta	0.348303
Breast - Mammary Tissue	0.245335
Thyroid	0.757717
Esophagus - Mucosa	0.136477
Adipose - Visceral (Omentum)	0.187424
Vagina	0.234141
Ovary	0.0832915
Uterus	0.0277332
Skin - Not Sun Exposed (Suprapubic)	0.0876859
Colon - Sigmoid	0.30693
Brain - Cerebellum	0.0408497
Brain - Cortex	0.10631
Pituitary	0.485016
Brain - Frontal Cortex (BA9)	0.0900658
Brain - Caudate (basal ganglia)	0.123005
Brain - Nucleus accumbens (basal ganglia)	0.20422
Brain - Putamen (basal ganglia)	0.137191
Testis	0.0488946
Skin - Sun Exposed (Lower leg)	0.094362
Adipose - Subcutaneous	1.0263
Nerve - Tibial	0.743218
Artery - Tibial	0.755851
Muscle - Skeletal	0.0797738
Skin - Not Sun Exposed (Suprapubic)	0.174285
Thyroid	0.146576
Lung	1.78635
Heart - Left Ventricle	0.062526
Heart - Atrial Appendage	0.222659
Artery - Aorta	0.442363
Esophagus - Mucosa	0.115269
Esophagus - Muscularis	0.218487
Colon - Sigmoid	0.629929
Brain - Cerebellum	0.0794133
Brain - Cortex	0.0405524
Pituitary	0.167717
Brain - Frontal Cortex (BA9)	0.0564367
Brain - Cerebellar Hemisphere	0.0252547
Brain - Anterior cingulate cortex (BA24)	0.0738008
Brain - Amygdala	0.0929594
Brain - Caudate (basal ganglia)	0.209792
Brain - Nucleus accumbens (basal ganglia)	0.0447718
Brain - Putamen (basal ganglia)	0.148062
Muscle - Skeletal	0.0839805
Adipose - Subcutaneous	1.16982
Skin - Sun Exposed (Lower leg)	0.19153
Skin - Not Sun Exposed (Suprapubic)	0.267661
Adrenal Gland	0.467013
Thyroid	0.181695
Liver	0.042465
Heart - Left Ventricle	0.0429366
Prostate	0.17795
Colon - Transverse	0.129063
Brain - Cortex	0.10107
Brain - Cerebellum	0.0410563
Whole Blood	0.0730203
Spleen	0.842427
Thyroid	0.475525
Adrenal Gland	0.435034
Lung	1.47181
Artery - Aorta	0.351409
Adipose - Visceral (Omentum)	0.262296
Colon - Transverse	0.220101
Esophagus - Mucosa	0.469329
Esophagus - Muscularis	0.116747
Esophagus - Gastroesophageal Junction	0.101638
Stomach	0.0933451
Prostate	0.107033
Small Intestine - Terminal Ileum	0.451821
Testis	0.0972531
Skin - Sun Exposed (Lower leg)	0.0909053
Adipose - Subcutaneous	0.503535
Colon - Sigmoid	0.159329
Nerve - Tibial	0.936151
Artery - Tibial	0.195305
Muscle - Skeletal	0.0453454
Minor Salivary Gland	1.09759
Brain - Hippocampus	0.101408
Brain - Anterior cingulate cortex (BA24)	0.0510225
Brain - Amygdala	0.0456066
Brain - Caudate (basal ganglia)	0.0253708
Brain - Nucleus accumbens (basal ganglia)	0.0305446
Brain - Putamen (basal ganglia)	0.0392066
Brain - Hypothalamus	0.060609
Skin - Not Sun Exposed (Suprapubic)	0.189477
Testis	0.13854
Thyroid	0.378098
Heart - Left Ventricle	0.214523
Heart - Atrial Appendage	0.236399
Adipose - Visceral (Omentum)	0.189072
Liver	0.0980009
Muscle - Skeletal	0.0588975
Adipose - Subcutaneous	0.499651
Skin - Sun Exposed (Lower leg)	0.106277
Brain - Cerebellum	0.0369173
Pituitary	0.362867
Whole Blood	0.00646508
Thyroid	1.3582
Artery - Aorta	0.44249
Stomach	0.145497
Esophagus - Muscularis	0.521374
Adipose - Visceral (Omentum)	0.687849
Small Intestine - Terminal Ileum	0.928006
Liver	0.108284
Colon - Sigmoid	0.529444
Minor Salivary Gland	0.721811
Skin - Not Sun Exposed (Suprapubic)	1.10951
Breast - Mammary Tissue	0.841705
Adipose - Subcutaneous	0.92324
Nerve - Tibial	2.57873
Artery - Tibial	0.256988
Lung	1.49288
Esophagus - Mucosa	0.679859
Skin - Sun Exposed (Lower leg)	0.39298
Muscle - Skeletal	0.220057
Whole Blood	0.202554
Brain - Frontal Cortex (BA9)	0.0946733
Brain - Cerebellar Hemisphere	0.132866
Brain - Hippocampus	0.170855
Brain - Substantia nigra	0.187208
Brain - Anterior cingulate cortex (BA24)	0.112309
Brain - Amygdala	0.077789
Brain - Caudate (basal ganglia)	0.06974
Brain - Nucleus accumbens (basal ganglia)	0.0800887
Brain - Putamen (basal ganglia)	0.120847
Brain - Hypothalamus	0.121064
Skin - Sun Exposed (Lower leg)	0.112311
Adipose - Subcutaneous	0.621184
Nerve - Tibial	0.811788
Muscle - Skeletal	0.0553631
Skin - Not Sun Exposed (Suprapubic)	0.139266
Thyroid	0.10248
Breast - Mammary Tissue	0.783072
Lung	2.86591
Artery - Aorta	1.33241
Heart - Atrial Appendage	0.0971971
Heart - Left Ventricle	0.0757332
Adipose - Visceral (Omentum)	0.187862
Ovary	0.0758908
Uterus	0.162635
Brain - Cerebellum	0.0477502
Brain - Cortex	0.0609029
Pituitary	0.426686
Whole Blood	0.402717
Heart - Left Ventricle	0.135188
Breast - Mammary Tissue	0.370437
Skin - Not Sun Exposed (Suprapubic)	0.607937
Skin - Sun Exposed (Lower leg)	0.335438
Adipose - Subcutaneous	0.615092
Muscle - Skeletal	0.00980415
Nerve - Tibial	0.934024
Artery - Tibial	0.147072
Minor Salivary Gland	0.787446
Whole Blood	0.0796942
Thyroid	0.655731
Liver	0.207193
Testis	0.321959
Heart - Atrial Appendage	0.214249
Heart - Left Ventricle	0.163175
Lung	1.25509
Colon - Transverse	0.707788
Small Intestine - Terminal Ileum	0.314976
Colon - Sigmoid	0.174532
Spleen	0.780274
Esophagus - Muscularis	0.426498
Esophagus - Mucosa	0.162465
Esophagus - Gastroesophageal Junction	0.22351
Skin - Not Sun Exposed (Suprapubic)	0.697418
Pancreas	0.0348169
Adipose - Visceral (Omentum)	0.678031
Stomach	0.387261
Skin - Sun Exposed (Lower leg)	0.111137
Adipose - Subcutaneous	1.15252
Nerve - Tibial	1.61721
Artery - Tibial	0.588121
Muscle - Skeletal	0.0454326
Whole Blood	0.0296788
Adrenal Gland	0.290666
Heart - Atrial Appendage	0.205212
Artery - Coronary	1.7657
Artery - Aorta	0.444391
Adipose - Visceral (Omentum)	1.2553
Esophagus - Mucosa	0.40894
Esophagus - Muscularis	0.240844
Lung	0.70504
Esophagus - Gastroesophageal Junction	0.126877
Stomach	0.163209
Small Intestine - Terminal Ileum	0.604262
Pancreas	0.120814
Thyroid	0.421624
Skin - Sun Exposed (Lower leg)	0.116372
Adipose - Subcutaneous	0.448792
Muscle - Skeletal	0.0705971
Nerve - Tibial	0.585541
Artery - Tibial	0.469551
Skin - Not Sun Exposed (Suprapubic)	0.114144
Minor Salivary Gland	0.327755
Heart - Left Ventricle	0.116039
Prostate	0.495928
Whole Blood	0.0530743
Adipose - Visceral (Omentum)	0.465325
Thyroid	0.706757
Skin - Not Sun Exposed (Suprapubic)	0.0421933
Spleen	1.57282
Heart - Atrial Appendage	0.110294
Heart - Left Ventricle	0.0841323
Artery - Coronary	2.26002
Esophagus - Muscularis	0.346093
Esophagus - Mucosa	0.205757
Esophagus - Gastroesophageal Junction	0.323153
Stomach	0.060587
Adrenal Gland	0.232452
Pancreas	0.0407419
Colon - Sigmoid	0.267672
Small Intestine - Terminal Ileum	0.626931
Colon - Transverse	0.303991
Ovary	0.477119
Uterus	0.140248
Vagina	0.202413
Artery - Tibial	0.453467
Muscle - Skeletal	0.0355567
Nerve - Tibial	0.650299
Skin - Sun Exposed (Lower leg)	0.131141
Whole Blood	0.00751431
Brain - Frontal Cortex (BA9)	0.0996611
Brain - Cerebellar Hemisphere	0.0244247
Brain - Hippocampus	0.093622
Brain - Substantia nigra	0.130367
Brain - Anterior cingulate cortex (BA24)	0.105755
Brain - Amygdala	0.077255
Brain - Nucleus accumbens (basal ganglia)	0.0327872
Brain - Hypothalamus	0.173517
Skin - Not Sun Exposed (Suprapubic)	0.17098
Heart - Left Ventricle	0.0565528
Lung	0.82298
Thyroid	0.193469
Liver	0.126538
Adipose - Visceral (Omentum)	1.2307
Skin - Sun Exposed (Lower leg)	0.183616
Artery - Tibial	0.0933276
Nerve - Tibial	0.888799
Minor Salivary Gland	0.446902
Muscle - Skeletal	0.0647988
Brain - Cerebellum	0.0294769
Whole Blood	0.221998
Brain - Frontal Cortex (BA9)	0.0142282
Brain - Cerebellar Hemisphere	0.0135951
Brain - Nucleus accumbens (basal ganglia)	0.0216749
Brain - Hypothalamus	0.0214816
Brain - Spinal cord (cervical c-1)	0.414028
Nerve - Tibial	1.01025
Artery - Tibial	0.738753
Muscle - Skeletal	0.0898423
Skin - Sun Exposed (Lower leg)	0.100136
Adipose - Subcutaneous	1.65254
Skin - Not Sun Exposed (Suprapubic)	0.10741
Breast - Mammary Tissue	0.187235
Lung	0.864723
Artery - Aorta	0.604336
Brain - Cortex	0.0838416
Pituitary	0.188271
Whole Blood	0
Brain - Frontal Cortex (BA9)	0.178493
Brain - Cerebellar Hemisphere	0.107979
Brain - Hippocampus	0.219415
Brain - Anterior cingulate cortex (BA24)	0.186097
Brain - Amygdala	0.259
Brain - Caudate (basal ganglia)	0.121959
Brain - Putamen (basal ganglia)	0.234722
Brain - Spinal cord (cervical c-1)	0.632227
Skin - Sun Exposed (Lower leg)	0.0696517
Adipose - Subcutaneous	1.30129
Nerve - Tibial	0.905847
Artery - Tibial	0.620972
Muscle - Skeletal	0.0374106
Breast - Mammary Tissue	0.714032
Thyroid	0.481803
Heart - Atrial Appendage	0.268893
Lung	1.46316
Artery - Aorta	0.503394
Artery - Coronary	1.43983
Esophagus - Mucosa	0.114741
Liver	0.0835001
Adipose - Visceral (Omentum)	0.589206
Adrenal Gland	0.432256
Ovary	0.116743
Uterus	0.119663
Vagina	0.745199
Skin - Not Sun Exposed (Suprapubic)	0.13747
Colon - Sigmoid	0.390772
Brain - Cerebellum	0.0332258
Brain - Cortex	0.131392
Pituitary	0.295232
Whole Blood	0.332961
Adipose - Subcutaneous	1.56956
Skin - Not Sun Exposed (Suprapubic)	0.599646
Liver	0.740877
Adipose - Visceral (Omentum)	2.39015
Artery - Tibial	0.241963
Breast - Mammary Tissue	1.57323
Muscle - Skeletal	0.142711
Thyroid	1.15341
Artery - Coronary	0.840046
Ovary	0.378705
Uterus	0.454043
Adrenal Gland	0.66957
Pancreas	0.209916
Heart - Atrial Appendage	0.381494
Heart - Left Ventricle	0.315797
Artery - Aorta	0.722714
Esophagus - Mucosa	0.280728
Esophagus - Muscularis	0.418508
Stomach	0.292053
Esophagus - Gastroesophageal Junction	0.613263
Colon - Transverse	1.16808
Colon - Sigmoid	0.524276
Whole Blood	0.0832803
Skin - Sun Exposed (Lower leg)	0.109354
Nerve - Tibial	1.12179
Artery - Tibial	0.171751
Muscle - Skeletal	0.0912563
Breast - Mammary Tissue	1.00484
Liver	0.179559
Thyroid	0.225615
Adipose - Visceral (Omentum)	1.28906
Lung	0.603674
Heart - Atrial Appendage	0.373789
Heart - Left Ventricle	0.188233
Esophagus - Gastroesophageal Junction	0.229852
Adrenal Gland	0.512875
Colon - Sigmoid	0.311523
Prostate	0.292355
Whole Blood	0
Brain - Frontal Cortex (BA9)	0.0950766
Brain - Cerebellar Hemisphere	0.042991
Brain - Hippocampus	0.29936
Brain - Substantia nigra	0.358394
Brain - Caudate (basal ganglia)	0.325182
Brain - Nucleus accumbens (basal ganglia)	0.146372
Brain - Putamen (basal ganglia)	0.168062
Brain - Hypothalamus	0.194078
Artery - Tibial	0.353073
Muscle - Skeletal	0.13674
Heart - Atrial Appendage	0.226938
Adipose - Visceral (Omentum)	0.790726
Esophagus - Mucosa	0.401099
Brain - Cerebellum	0.146025
Brain - Cortex	0.179992
Whole Blood	0.0701527
Adrenal Gland	0.463139
Spleen	1.41895
Thyroid	0.332827
Heart - Left Ventricle	0.104553
Heart - Atrial Appendage	0.218125
Artery - Aorta	0.54926
Lung	1.62725
Adipose - Visceral (Omentum)	0.732832
Pancreas	0.174586
Prostate	0.233673
Testis	0.609083
Esophagus - Mucosa	0.409486
Esophagus - Muscularis	0.47136
Esophagus - Gastroesophageal Junction	0.514555
Stomach	0.10685
Nerve - Tibial	0.964774
Adipose - Subcutaneous	0.568781
Whole Blood	0.00363752
Heart - Atrial Appendage	0.119728
Heart - Left Ventricle	0.126754
Artery - Aorta	0.521034
Lung	1.35387
Adipose - Visceral (Omentum)	0.42411
Adrenal Gland	0.319264
Pancreas	0.0419064
Esophagus - Gastroesophageal Junction	0.214591
Stomach	0.144682
Colon - Transverse	0.710995
Colon - Sigmoid	0.193941
Testis	0.0948426
Minor Salivary Gland	0.419612
Muscle - Skeletal	0.0664485
Artery - Tibial	0.309166
Nerve - Tibial	0.381161
Artery - Aorta	0.592984
Thyroid	0.666043
Lung	1.32246
Esophagus - Mucosa	0.470052
Esophagus - Muscularis	0.57838
Adipose - Visceral (Omentum)	1.04417
Ovary	0.327539
Stomach	0.0866586
Small Intestine - Terminal Ileum	0.644951
Colon - Transverse	0.598024
Breast - Mammary Tissue	0.448722
Skin - Sun Exposed (Lower leg)	0.186671
Adipose - Subcutaneous	0.741133
Muscle - Skeletal	0.0818497
Nerve - Tibial	0.927982
Artery - Tibial	0.184717
Skin - Not Sun Exposed (Suprapubic)	0.140477
Esophagus - Mucosa	0.130393
Skin - Not Sun Exposed (Suprapubic)	0.189421
Muscle - Skeletal	0.14652
Whole Blood	0.129503
Thyroid	0.727009
Spleen	0.435556
Adrenal Gland	0.398069
Pancreas	0.109538
Prostate	0.380665
Artery - Aorta	0.753248
Esophagus - Muscularis	0.194823
Esophagus - Mucosa	0.110512
Esophagus - Gastroesophageal Junction	0.140178
Stomach	0.0541267
Liver	0.267449
Skin - Not Sun Exposed (Suprapubic)	0.457798
Testis	0.474601
Heart - Atrial Appendage	0.268843
Artery - Coronary	1.74965
Heart - Left Ventricle	0.0997153
Small Intestine - Terminal Ileum	0.2581
Colon - Sigmoid	0.204784
Colon - Transverse	0.28522
Artery - Tibial	0.200128
Nerve - Tibial	0.966373
Muscle - Skeletal	0.0468667
Adipose - Subcutaneous	1.3385
Skin - Sun Exposed (Lower leg)	0.0461181
Whole Blood	0.174935
Skin - Not Sun Exposed (Suprapubic)	0.0560934
Spleen	1.69072
Pancreas	0.0784566
Adrenal Gland	0.550037
Heart - Atrial Appendage	0.248678
Artery - Coronary	2.79072
Heart - Left Ventricle	0.110237
Esophagus - Mucosa	0.0957743
Adipose - Visceral (Omentum)	0.218371
Esophagus - Gastroesophageal Junction	0.259591
Stomach	0.104895
Lung	0.939905
Colon - Transverse	0.400681
Small Intestine - Terminal Ileum	0.19615
Ovary	1.21499
Uterus	0.413398
Vagina	0.135217
Nerve - Tibial	0.764364
Artery - Tibial	0.21941
Muscle - Skeletal	0.0675358
Brain - Cerebellar Hemisphere	0.188863
Brain - Hippocampus	0.23643
Brain - Substantia nigra	0.412527
Brain - Amygdala	0.181713
Brain - Caudate (basal ganglia)	0.338274
Brain - Nucleus accumbens (basal ganglia)	0.244168
Brain - Hypothalamus	0.220733
Thyroid	0.472325
Heart - Left Ventricle	0.0405592
Artery - Aorta	0.45979
Heart - Atrial Appendage	0.225494
Liver	0.173804
Prostate	0.276739
Adipose - Visceral (Omentum)	1.46276
Esophagus - Muscularis	0.165818
Testis	1.14115
Muscle - Skeletal	0.0452275
Artery - Tibial	0.357078
Adipose - Subcutaneous	1.42905
Skin - Sun Exposed (Lower leg)	0.245515
Pituitary	0.16593
Brain - Cortex	0.150721
Brain - Cerebellum	0.0691657
Whole Blood	0.0990593
Adrenal Gland	0.421077
Thyroid	0.363339
Artery - Aorta	0.708838
Heart - Left Ventricle	0.153416
Artery - Coronary	1.02475
Heart - Atrial Appendage	0.21434
Lung	1.51243
Pancreas	0.174016
Esophagus - Mucosa	0.348847
Skin - Not Sun Exposed (Suprapubic)	0.0431589
Esophagus - Muscularis	0.267055
Uterus	0.196989
Esophagus - Gastroesophageal Junction	0.204491
Vagina	0.308678
Stomach	0.241069
Ovary	0.70384
Breast - Mammary Tissue	0.377859
Colon - Transverse	0.655669
Small Intestine - Terminal Ileum	0.645445
Colon - Sigmoid	0.162553
Skin - Sun Exposed (Lower leg)	0.112685
Adipose - Subcutaneous	0.297818
Muscle - Skeletal	0.0398481
Whole Blood	0.190423
Skin - Sun Exposed (Lower leg)	0.126127
Adipose - Subcutaneous	1.19834
Muscle - Skeletal	0.198568
Skin - Not Sun Exposed (Suprapubic)	0.244871
Artery - Aorta	0.249693
Esophagus - Muscularis	0.850276
Adipose - Visceral (Omentum)	1.95878
Stomach	0.426303
Ovary	0.286353
Uterus	0.248243
Colon - Sigmoid	0.654486
Brain - Spinal cord (cervical c-1)	0.623966
Adipose - Subcutaneous	0.86423
Skin - Sun Exposed (Lower leg)	0.237308
Muscle - Skeletal	0.163684
Nerve - Tibial	0.739857
Pituitary	0.288744
Whole Blood	0.0845592
Spleen	0.949146
Thyroid	0.275492
Lung	1.76991
Adipose - Visceral (Omentum)	0.479534
Esophagus - Mucosa	0.182502
Esophagus - Muscularis	0.225658
Esophagus - Gastroesophageal Junction	0.275149
Small Intestine - Terminal Ileum	0.544775
Testis	0.0450511
Colon - Transverse	0.29073
Colon - Sigmoid	0.322269
Prostate	0.588896
Breast - Mammary Tissue	0.210681
Nerve - Tibial	0.529182
Artery - Tibial	0.310891
Muscle - Skeletal	0.0436942
Adipose - Subcutaneous	0.837058
Whole Blood	0.00186101
Brain - Hippocampus	0.0208655
Brain - Anterior cingulate cortex (BA24)	0.0177836
Brain - Amygdala	0.197637
Brain - Caudate (basal ganglia)	0.0172193
Skin - Sun Exposed (Lower leg)	0.457493
Adipose - Subcutaneous	0.436802
Nerve - Tibial	1.00135
Artery - Tibial	0.11088
Muscle - Skeletal	0.0407773
Skin - Not Sun Exposed (Suprapubic)	0.616907
Breast - Mammary Tissue	0.857743
Brain - Cortex	0.0222378
Whole Blood	0.145535
Brain - Frontal Cortex (BA9)	0.0284441
Brain - Substantia nigra	0.205732
Brain - Caudate (basal ganglia)	0.140348
Brain - Nucleus accumbens (basal ganglia)	0.061668
Brain - Putamen (basal ganglia)	0.0220629
Thyroid	0.791739
Artery - Aorta	0.451208
Liver	0.0974866
Testis	0.301408
Colon - Transverse	0.527165
Skin - Not Sun Exposed (Suprapubic)	0.120172
Colon - Sigmoid	0.189704
Muscle - Skeletal	0.0310575
Skin - Sun Exposed (Lower leg)	0.150047
Pituitary	0.533196
Brain - Cerebellum	0.0245858
Whole Blood	0.0370799
Brain - Cerebellar Hemisphere	0.0478288
Brain - Hippocampus	0.0941994
Brain - Anterior cingulate cortex (BA24)	0.0805505
Brain - Caudate (basal ganglia)	0.0761503
Brain - Nucleus accumbens (basal ganglia)	0.0716357
Brain - Putamen (basal ganglia)	0.104813
Skin - Sun Exposed (Lower leg)	0.253055
Adipose - Subcutaneous	0.628171
Nerve - Tibial	0.899683
Muscle - Skeletal	0.0633049
Artery - Tibial	0.262284
Lung	1.26538
Skin - Not Sun Exposed (Suprapubic)	0.137607
Testis	0.208871
Brain - Cerebellum	0.0546176
Pituitary	0.329445
Whole Blood	0.284326
Brain - Caudate (basal ganglia)	0.136192
Skin - Sun Exposed (Lower leg)	0.258242
Adipose - Subcutaneous	2.5311
Nerve - Tibial	1.67979
Muscle - Skeletal	0.0652287
Breast - Mammary Tissue	3.06096
Skin - Not Sun Exposed (Suprapubic)	0.124271
Liver	0.20787
Artery - Aorta	1.68757
Esophagus - Mucosa	0.208829
Esophagus - Muscularis	0.0365937
Adipose - Visceral (Omentum)	1.22328
Heart - Atrial Appendage	0.244222
Whole Blood	0.266675
Brain - Cerebellar Hemisphere	0.0215751
Brain - Spinal cord (cervical c-1)	0.339168
Thyroid	0.549661
Lung	1.03771
[truncated: 9,143 more rows]

## Sheet: Sheet5
Figure 3b
	GTEX-111VG	GTEX-1122O	GTEX-1128S	GTEX-113IC	GTEX-117YW	GTEX-117YX	GTEX-1192X	GTEX-11DXX	GTEX-11DXZ	GTEX-11EI6	GTEX-11EM3	GTEX-11EQ9	GTEX-11GSO	GTEX-11I78	GTEX-11LCK	GTEX-11NUK	GTEX-11ONC	GTEX-11P7K	GTEX-11P81	GTEX-11P82	GTEX-11PRG	GTEX-11TT1	GTEX-11UD1	GTEX-11VI4	GTEX-11XUK	GTEX-11ZTT	GTEX-1211K	GTEX-1212Z	GTEX-12696	GTEX-12BJ1	GTEX-12KS4	GTEX-12WSG	GTEX-12WSI	GTEX-12WSJ	GTEX-12WSK	GTEX-12WSL	GTEX-12WSN	GTEX-12ZZW	GTEX-13111	GTEX-13113	GTEX-1313W	GTEX-131XE	GTEX-131XF	GTEX-131XG	GTEX-132AR	GTEX-132QS	GTEX-1339X	GTEX-133LE	GTEX-1399S
Adipose - Subcutaneous	1	0	0	0	0	0	0	0	0	0	0	0	0	0	0	0	0	0	0	0	0	0	1	0	0	0	0	0	0	0	0	0	0	0	0	0	0	0	0	0	0	0	0	0	0	0	0	0	0
Adipose - Visceral (Omentum)	0	0	1	0	1	1	1	0	0	0	0	0	1	0	0	0	0	0	1	0	1	0	0	0	0	0	0	0	0	0	0	1	1	0	0	0	0	0	0	0	0	0	1	0	1	0	0	0	0
Adrenal Gland	0	0	0	0	0	0	0	0	1	0	0	0	0	1	0	0	0	0	0	0	0	0	0	0	0	0	1	0	0	0	0	0	0	0	0	0	0	0	0	0	0	0	0	0	1	1	0	0	0
Artery - Aorta	0	0	0	0	0	0	0	0	0	0	0	0	0	0	0	0	0	0	0	0	0	0	0	0	0	0	0	0	0	0	0	0	0	0	0	0	0	0	0	0	0	0	0	0	0	0	0	0	0
Artery - Coronary	0	0	0	0	0	0	0	0	0	0	0	0	0	0	0	0	0	0	0	0	0	0	0	0	0	0	0	0	0	0	0	0	0	0	0	0	0	0	0	0	0	0	0	0	0	0	0	0	1
Artery - Tibial	0	0	0	0	0	0	0	0	0	0	0	0	0	0	0	0	0	0	0	0	0	0	0	0	0	0	0	0	0	0	0	0	0	0	0	0	0	0	0	0	0	0	0	0	0	0	0	0	0
Breast - Mammary Tissue	0	0	0	0	0	0	0	0	0	0	0	0	1	0	0	0	1	0	0	0	0	0	0	0	0	0	0	0	0	0	0	0	0	0	0	0	0	0	0	0	0	0	0	0	0	0	0	0	0
Colon - Sigmoid	0	0	0	0	0	1	0	0	0	0	0	0	0	0	0	0	0	0	0	0	0	0	0	0	0	1	0	0	0	0	0	0	0	1	0	0	0	1	0	0	0	0	0	0	1	0	0	0	0
Colon - Transverse	0	1	0	0	0	0	0	1	0	0	1	0	0	0	0	0	0	1	0	1	0	0	0	0	0	0	0	0	0	1	0	0	0	1	0	0	0	0	0	0	0	0	0	0	0	0	1	0	0
Esophagus - Gastroesophageal Junction	0	0	0	0	0	0	0	0	0	0	0	0	0	0	0	0	0	0	0	0	0	0	0	0	0	0	0	0	0	0	0	0	0	0	0	0	0	0	0	0	0	0	0	0	1	0	0	0	0
Esophagus - Mucosa	0	0	0	0	0	0	0	0	0	0	0	0	0	0	0	0	0	0	0	0	0	0	0	1	0	0	1	0	0	0	0	0	0	0	0	0	0	0	0	1	0	0	0	0	0	0	0	1	0
Esophagus - Muscularis	0	0	0	0	0	1	0	0	0	0	0	0	0	0	0	0	0	0	0	1	0	0	0	0	0	0	1	0	1	1	0	0	0	0	0	1	0	0	0	1	0	0	0	0	0	1	0	1	0
Heart - Atrial Appendage	0	0	0	0	0	0	0	0	0	0	0	0	0	0	0	0	0	0	0	0	0	0	0	0	0	1	0	0	0	0	0	0	0	0	0	0	0	0	0	0	0	0	0	0	0	0	0	0	0
Lung	0	0	0	0	0	0	0	0	0	0	0	0	0	1	1	1	0	0	0	0	0	1	0	0	0	0	0	0	0	0	1	0	1	0	1	1	0	0	1	0	1	0	0	0	0	1	0	0	0
Nerve - Tibial	0	0	0	0	0	0	0	0	0	1	0	0	0	0	0	0	0	0	0	0	0	0	0	0	0	0	0	1	0	0	0	0	0	0	0	0	0	0	0	1	0	1	0	0	0	0	0	0	0
Ovary	0	0	0	0	0	0	0	0	0	0	0	0	0	0	0	0	0	0	0	0	0	0	0	0	0	0	0	0	0	0	0	0	0	0	0	0	0	0	0	0	0	0	0	0	0	0	0	0	1
Pituitary	0	0	0	0	0	0	0	0	0	0	0	0	0	0	0	0	0	0	0	0	0	0	0	0	0	0	0	0	0	0	0	0	0	0	0	0	0	0	0	0	0	0	0	0	0	0	0	0	0
Prostate	0	0	0	0	0	0	0	0	0	0	0	0	0	0	0	0	0	0	0	0	0	0	0	0	0	0	0	0	0	0	0	0	0	0	0	0	0	0	0	0	0	0	0	0	0	0	0	0	0
Skin - Not Sun Exposed (Suprapubic)	0	0	0	0	0	0	0	0	0	0	1	0	0	0	0	0	0	0	0	0	0	0	0	1	0	0	0	0	0	0	0	0	0	0	0	0	1	0	0	1	0	0	0	0	0	0	0	0	0
Skin - Sun Exposed (Lower leg)	0	0	0	1	0	0	0	0	0	0	0	0	0	0	0	0	0	0	0	0	0	0	0	0	0	0	0	0	0	0	0	0	0	0	0	0	0	0	0	0	0	0	0	0	0	0	0	0	0
Small Intestine - Terminal Ileum	0	0	0	0	0	0	0	0	0	0	0	0	0	0	0	0	0	0	0	0	0	0	0	0	0	0	0	0	0	0	0	0	0	0	0	0	0	0	0	0	0	0	0	0	0	0	0	0	0
Spleen	0	0	0	0	0	0	0	0	0	0	0	1	0	0	0	0	0	0	0	0	0	0	0	0	1	0	0	0	0	0	0	0	0	1	0	0	0	0	0	0	0	0	0	1	0	1	0	0	1
Stomach	0	0	0	0	0	0	0	0	0	0	0	0	0	0	0	0	0	0	0	0	0	0	0	0	0	0	0	0	0	0	0	0	0	0	0	0	0	0	0	0	0	0	0	0	0	0	0	0	0
Thyroid	0	0	0	0	0	0	0	0	0	0	0	0	0	0	0	0	0	0	0	0	0	0	0	0	0	0	0	0	0	0	0	0	0	0	0	0	0	0	0	1	0	0	0	0	0	0	0	0	0
Uterus	0	0	0	0	0	0	0	1	0	0	1	0	0	0	0	0	0	0	0	0	0	0	0	0	0	1	0	0	0	0	0	0	0	0	0	0	0	0	0	0	0	0	0	0	0	0	0	0	0
Vagina	0	0	0	0	0	0	0	0	0	0	0	0	0	0	0	0	0	0	0	0	0	0	0	0	0	0	0	0	0	0	0	0	0	1	0	0	0	0	0	0	0	0	0	0	0	0	0	0	0
[truncated: 261 more columns]

## Sheet: Sheet6
Figure 4a
tis	pheno	beta_age_cib.rel	p_age_cib.rel	beta_sex_cib.rel	p_sex_cib.rel	beta_age_cib.abs	p_age_cib.abs	beta_sex_cib.abs	p_sex_cib.abs	beta_age_xcell	p_age_xcell	beta_sex_xcell	p_sex_xcell	p_age_brown	p_sex_brown	age.coef_direc	sex.coef_direc	p_age_brown.fdr	p_sex_brown.fdr	phenotype	xcell.fdr	cib.abs.fdr	cib.rel.fdr	brown.fdr
Adipose - Subcutaneous	CD4_memory	0.000376631	0.883863	-0.0161699	0.00746893	0.013038	0.0327984	-0.0184423	0.195162	0.00116595	0.016364	0.00047627	0.673451	0.0431415	0.0624782	+	-	0.19081	0.215957	Adipose - Subcutaneous-CD4_memory	0	0	1	0
Adipose - Subcutaneous	MacrophageSum	0.00451624	0.377561	0.0412318	0.000606391	0.0449791	0.0295827	0.147426	0.00231586	0.000846408	0.776244	0.0212914	0.00231851	0.195059	0.000343858	+	+	0.368662	0.00364489	Adipose - Subcutaneous-MacrophageSum	1	1	1	1
Adipose - Subcutaneous	MastSum	-0.00352418	0.383822	-0.0233673	0.013672	0.0102549	0.329879	-0.0420487	0.0873875	-5.30151e-05	0.863249	-0.000268455	0.708726	0.525552	0.0714601	+	-	0.661362	0.236711	Adipose - Subcutaneous-MastSum	0	0	1	0
Adipose - Subcutaneous	Myeloid_Sum	-0.00480014	0.199109	0.0135887	0.119619	0.0513545	0.0434443	0.110486	0.0626536	0.00823196	0.481619	0.0101677	0.70961	0.140176	0.155628	+	+	0.331166	0.369327	Adipose - Subcutaneous-Myeloid_Sum	0	0	0	0
Adipose - Subcutaneous	Monocytes	-0.00480373	0.0441381	-0.00299109	0.590574	-0.0026202	0.709368	0.00545812	0.739466	-9.34653e-05	0.944016	0.00597143	0.0551554	0.319304	0.292211	-	+	0.502904	0.559447	Adipose - Subcutaneous-Monocytes	0	0	0	0
Adipose - Subcutaneous	Lymph_Sum	0.00480014	0.199109	-0.0135887	0.119619	0.0362084	0.00118717	0.00661016	0.798679	0.00311744	0.0838248	-0.000912362	0.828125	0.00590693	0.496573	+	+	0.0535918	0.731256	Adipose - Subcutaneous-Lymph_Sum	0	1	0	1
Adipose - Visceral (Omentum)	T cells CD8	0.00717747	0.003763	0.00318693	0.601686	0.0280829	0.0128842	-0.0108182	0.697925	0.00499982	0.0423062	-0.000638671	0.91643	0.00283227	0.838009	+	-	0.0297388	0.907303	Adipose - Visceral (Omentum)-T cells CD8	0	0	1	1
Adipose - Visceral (Omentum)	CD4_memory	0.00253126	0.404494	0.00146649	0.845472	0.0230227	0.094282	-0.0184034	0.58887	0.000364039	0.70014	0.000464216	0.84296	0.305501	0.871113	+	-	0.497755	0.917264	Adipose - Visceral (Omentum)-CD4_memory	0	0	0	0
Adipose - Visceral (Omentum)	MacrophageSum	0.00617354	0.333021	-0.00406395	0.797024	0.0335413	0.180232	-0.045212	0.465847	0.00316962	0.148717	0.00321773	0.553808	0.192914	0.666216	+	-	0.368662	0.80477	Adipose - Visceral (Omentum)-MacrophageSum	0	0	0	0
Adipose - Visceral (Omentum)	Bcellsum	0.00566196	0.0337013	0.0126536	0.0554301	0.0281408	0.0565741	0.00300277	0.934427	0.0137873	0.0517595	-0.00752816	0.667548	0.0205132	0.341845	+	+	0.133689	0.600771	Adipose - Visceral (Omentum)-Bcellsum	0	0	0	0
Adipose - Visceral (Omentum)	MastSum	-0.012649	0.00396681	-0.00141688	0.89582	-0.0179228	0.143846	-0.017029	0.574872	0.000259313	0.485366	-0.000597697	0.516542	0.0362929	0.744839	-	-	0.18578	0.864448	Adipose - Visceral (Omentum)-MastSum	0	0	1	0
Adipose - Visceral (Omentum)	Myeloid_Sum	-0.0159445	0.0128105	-0.0151835	0.337207	0.00203101	0.946248	-0.118105	0.114447	-0.00508707	0.768451	-0.136753	0.00152811	0.198008	0.0217345	+	-	0.37053	0.104721	Adipose - Visceral (Omentum)-Myeloid_Sum	1	0	0	0
Adipose - Visceral (Omentum)	Monocytes	-0.00308566	0.505942	-0.0166331	0.148587	0.00435673	0.727204	-0.0629279	0.0427105	-0.00517156	0.155985	-0.0112321	0.213767	0.413905	0.0858533	+	-	0.557897	0.262217	Adipose - Visceral (Omentum)-Monocytes	0	0	0	0
Adipose - Visceral (Omentum)	Lymph_Sum	0.0159445	0.0128105	0.0151835	0.337207	0.0895261	0.0274638	-0.0500673	0.617759	0.0132967	0.2331	0.00115576	0.966619	0.0138409	0.709946	+	-	0.113736	0.830011	Adipose - Visceral (Omentum)-Lymph_Sum	0	0	0	0
Adrenal Gland	T cells CD8	0.00596634	0.0455695	0.0132295	0.0674424	0.00638621	0.0605562	0.0156587	0.0579279	0.000562754	0.111047	0.000124002	0.884543	0.0303874	0.111191	+	+	0.168918	0.288581	Adrenal Gland-T cells CD8	0	0	0	0
Adrenal Gland	MacrophageSum	0.00730644	0.213971	-0.00510522	0.719926	0.0149893	0.126248	-0.000192648	0.993517	0.00130399	0.338442	-0.000599766	0.85584	0.193408	0.927656	+	-	0.368662	0.938397	Adrenal Gland-MacrophageSum	0	0	0	0
Adrenal Gland	MastSum	-0.0118872	0.000652334	-0.00780748	0.348953	-0.00865687	0.00991792	-0.00875313	0.278917	0.000547608	0.0215542	-0.00149321	0.00994662	0.00046331	0.0599126	-	-	0.00729714	0.211691	Adrenal Gland-MastSum	1	1	1	1
Adrenal Gland	Myeloid_Sum	-0.00518583	0.344056	-0.0285098	0.0329317	0.0085823	0.49066	-0.0244548	0.418394	0.0103836	0.126111	-0.0108974	0.507122	0.277109	0.16873	+	-	0.476843	0.383258	Adrenal Gland-Myeloid_Sum	0	0	0	0
Adrenal Gland	Monocytes	0.000254865	0.955859	-0.0156654	0.162015	0.00296337	0.564105	-0.0160697	0.198233	0.00257714	0.0109102	-0.00469828	0.0548605	0.153616	0.0863423	+	-	0.337903	0.262217	Adrenal Gland-Monocytes	0	0	0	0
Adrenal Gland	Lymph_Sum	0.00518583	0.344056	0.0285098	0.0329317	0.0123779	0.122951	0.0421674	0.0308683	0.00610706	0.00516183	-0.010433	0.0477279	0.0218861	0.00891896	+	+	0.137882	0.0525228	Adrenal Gland-Lymph_Sum	1	0	0	1
Artery - Aorta	T cells CD8	0.0011952	0.635243	-0.012504	0.0496992	0.00743884	0.213864	-0.0325577	0.0313637	0.000160414	0.842567	-0.0039634	0.0523294	0.579437	0.01299	+	-	0.705665	0.0688471	Artery - Aorta-T cells CD8	0	0	0	1
Artery - Aorta	CD4_memory	0.00279859	0.334984	0.00235366	0.747528	0.0205819	0.00642815	-0.00770286	0.683888	0.00158638	0.0120003	-0.00338744	0.0330622	0.00760896	0.245991	+	-	0.0653679	0.507955	Artery - Aorta-CD4_memory	0	1	0	1
Artery - Aorta	MacrophageSum	0.00946736	0.100578	-0.004852	0.737925	0.0465813	0.0382552	-0.053507	0.343618	0.00483632	0.12485	-0.00389349	0.62339	0.0539929	0.605393	+	-	0.205776	0.774551	Artery - Aorta-MacrophageSum	0	0	0	0
Artery - Aorta	Bcellsum	0.00564577	0.0250532	-0.00166807	0.791971	0.014635	0.00673117	0.00216495	0.872845	0.0032177	0.000340119	0.000790376	0.724084	0.000327727	0.905842	+	+	0.00563094	0.930364	Artery - Aorta-Bcellsum	1	1	0	1
Artery - Aorta	MastSum	-0.00780171	0.0272111	0.000533867	0.95199	-0.00773442	0.274571	-0.00946857	0.595386	-0.000134759	0.569747	-0.000414978	0.487488	0.134402	0.753067	-	-	0.325666	0.867664	Artery - Aorta-MastSum	0	0	0	0
Artery - Aorta	Myeloid_Sum	-0.00455451	0.314797	0.00788828	0.489574	0.0299119	0.274207	-0.0429723	0.532885	0.00763359	0.520734	-0.0305972	0.307431	0.378466	0.476234	+	-	0.53782	0.728089	Artery - Aorta-Myeloid_Sum	0	0	0	0
Artery - Aorta	Monocytes	-0.00117015	0.760036	0.00342797	0.722623	0.00205691	0.798037	0.00512135	0.800461	-0.000995637	0.61526	-0.00155852	0.754935	0.818578	0.855895	+	+	0.850062	0.910649	Artery - Aorta-Monocytes	0	0	0	0
Artery - Aorta	Lymph_Sum	0.00455451	0.314797	-0.00788828	0.489574	0.0426944	0.00509593	-0.0402046	0.292565	0.0062528	0.00535134	-0.01691	0.00283589	0.00423417	0.0362809	+	-	0.0421189	0.15591	Artery - Aorta-Lymph_Sum	1	1	0	1
Artery - Coronary	T cells CD8	0.00444045	0.146123	-0.0175269	0.00956267	0.00708091	0.638705	-0.0589249	0.0768101	-0.000780467	0.820334	-0.00437917	0.562266	0.482529	0.038274	+	-	0.620395	0.160147	Artery - Coronary-T cells CD8	0	0	1	0
Artery - Coronary	CD4_memory	0.00310074	0.511418	0.00900161	0.386066	0.0120024	0.546185	-0.0481574	0.271279	-0.000390329	0.777911	-0.00373817	0.22015	0.717727	0.285556	+	-	0.774943	0.5537	Artery - Coronary-CD4_memory	0	0	0	0
Artery - Coronary	MacrophageSum	0.00564495	0.508676	0.0189922	0.312179	0.00933221	0.81857	-0.0481568	0.590372	-0.00435995	0.543125	0.00466099	0.76733	0.710722	0.602099	+	-	0.774943	0.774551	Artery - Coronary-MacrophageSum	0	0	0	0
Artery - Coronary	Bcellsum	0.00241256	0.55568	-0.0246379	0.00676256	0.00309843	0.860373	-0.081075	0.0375189	-0.0118232	0.324814	-0.0251798	0.340065	0.6267	0.0185978	+	-	0.74029	0.0953887	Artery - Coronary-Bcellsum	0	0	1	1
Artery - Coronary	MastSum	-0.00330341	0.494161	0.00248698	0.814741	-0.00734009	0.543505	-0.0261099	0.325989	-0.00124446	0.00555029	-0.00046338	0.634633	0.0738436	0.657169	-	-	0.249222	0.803768	Artery - Coronary-MastSum	1	0	0	0
Artery - Coronary	Myeloid_Sum	-0.00262997	0.724658	0.0331113	0.0449204	-0.00746455	0.881722	-0.0907939	0.410807	-0.0315932	0.241271	-0.0168316	0.775968	0.632296	0.229344	-	-	0.74226	0.479813	Artery - Coronary-Myeloid_Sum	0	0	0	0
Artery - Coronary	Monocytes	0.000624469	0.922658	0.0152803	0.280665	0.00296909	0.853084	-0.0113757	0.746888	-0.00154906	0.691359	0.00316402	0.712187	0.915889	0.614151	+	-	0.925685	0.775	Artery - Coronary-Monocytes	0	0	0	0
Artery - Coronary	Lymph_Sum	0.00262997	0.724658	-0.0331113	0.0449204	0.00312927	0.955289	-0.222475	0.0711858	-0.0184738	0.309897	-0.0415127	0.299277	0.727445	0.0542531	+	-	0.776764	0.20061	Artery - Coronary-Lymph_Sum	0	0	0	0
Artery - Tibial	CD4_memory	0.00111033	0.710764	-0.0126261	0.0960204	0.0288198	1.40175e-06	-0.0240406	0.107312	0.00312973	8.85226e-09	-0.00163385	0.226618	2.68703e-08	0.0937007	+	-	5.07849e-06	0.266043	Artery - Tibial-CD4_memory	1	1	0	1
Artery - Tibial	MacrophageSum	0.000621526	0.866196	0.0132122	0.157273	0.0545965	1.09431e-05	-0.0220154	0.478465	0.00405874	0.00159941	-0.0036681	0.257101	7.87391e-05	0.261569	+	-	0.00212596	0.526449	Artery - Tibial-MacrophageSum	1	1	0	1
Artery - Tibial	MastSum	0.00768753	0.0101994	-0.0192466	0.0109971	0.0286868	9.83717e-08	-0.0225276	0.0930479	-0.000220332	0.164179	-0.000171406	0.668458	7.15444e-06	0.0480755	+	-	0.000270438	0.182	Artery - Tibial-MastSum	0	1	1	1
Artery - Tibial	Myeloid_Sum	-0.00452315	0.248872	0.0146445	0.140178	0.0949292	4.78075e-07	-0.0384502	0.413408	0.0460056	2.95522e-06	-0.0508383	0.0391235	1.95452e-07	0.0910957	+	-	1.84702e-05	0.266043	Artery - Tibial-Myeloid_Sum	1	1	0	1
Artery - Tibial	Monocytes	-0.0102926	0.00251279	0.019273	0.0249479	0.0120959	0.0395359	0.00714656	0.629856	0.00375266	0.000554871	-0.00367944	0.178229	0.000257943	0.10242	+	+	0.00504655	0.280771	Artery - Tibial-Monocytes	1	0	1	1
Artery - Tibial	Lymph_Sum	0.00452315	0.248872	-0.0146445	0.140178	0.0660159	2.21909e-07	-0.055648	0.0800624	0.00787342	0.000602273	-0.0149876	0.00961961	4.17272e-07	0.0119203	+	-	2.62881e-05	0.0653562	Artery - Tibial-Lymph_Sum	1	1	0	1
Breast - Mammary Tissue	T cells CD8	-0.00366005	0.178231	0.0761282	1.95094e-23	-0.01313	0.159432	0.242258	8.35763e-21	-0.00223191	0.0347938	0.00975603	0.000357274	0.046975	1.08598e-33	-	+	0.197295	5.75571e-32	Breast - Mammary Tissue-T cells CD8	1	1	1	1
Breast - Mammary Tissue	CD4_memory	-0.00287623	0.341541	-0.000342468	0.964761	-0.0020569	0.798079	0.106767	4.22175e-07	-0.00114849	0.18446	0.012093	1.04702e-07	0.407002	3.31276e-08	-	+	0.557416	8.77881e-07	Breast - Mammary Tissue-CD4_memory	1	1	0	1
Breast - Mammary Tissue	MacrophageSum	0.0159247	0.0067561	-0.0882336	1.082e-08	0.0612194	0.000696038	0.0272126	0.552853	0.00863196	0.0287107	-0.0351552	0.00055958	0.00086812	3.728e-06	+	+	0.0126211	5.92752e-05	Breast - Mammary Tissue-MacrophageSum	1	1	1	1
Breast - Mammary Tissue	Bcellsum	-0.000502278	0.886988	0.122445	2.16958e-32	-0.00147642	0.889748	0.391737	2.20752e-35	-0.000954267	0.470458	0.0235025	2.75397e-11	0.805792	1.49647e-38	-	+	0.841407	1.1897e-36	Breast - Mammary Tissue-Bcellsum	1	1	1	1
Breast - Mammary Tissue	MastSum	-0.00303992	0.443961	-0.0607187	7.21861e-09	0.00604769	0.553527	-0.0227154	0.38586	0.00061463	0.129586	-0.0053675	4.35466e-07	0.330047	2.1865e-08	+	-	0.510408	6.95306e-07	Breast - Mammary Tissue-MastSum	1	0	1	1
Breast - Mammary Tissue	Myeloid_Sum	0.0127318	0.0349361	-0.198607	3.74693e-30	0.076407	0.000623298	-0.0172806	0.760536	0.0304513	0.0112867	-0.116361	0.000178127	0.00111797	7.11259e-18	+	-	0.0150926	2.82726e-16	Breast - Mammary Tissue-Myeloid_Sum	1	1	1	1
Breast - Mammary Tissue	Monocytes	-0.000794577	0.802758	-0.045609	5.27599e-08	0.00776327	0.164695	-0.0189907	0.185135	0.00272501	0.0619496	-0.0165504	1.31259e-05	0.174323	1.14103e-07	+	-	0.350501	2.59177e-06	Breast - Mammary Tissue-Monocytes	1	0	1	1
Breast - Mammary Tissue	Lymph_Sum	-0.0127318	0.0349361	0.198607	3.74693e-30	-0.0246422	0.307808	0.856193	1.54665e-33	-0.00588972	0.0640899	0.0271902	0.000934619	0.0388648	4.12802e-47	-	+	0.188345	6.56356e-45	Breast - Mammary Tissue-Lymph_Sum	1	1	1	1
Colon - Sigmoid	CD4_memory	-0.00325186	0.476789	-0.00771745	0.490128	-0.0115159	0.21498	0.000855365	0.969922	0.000357109	0.433648	0.000138347	0.901275	0.385746	0.888641	-	+	0.540044	0.929565	Colon - Sigmoid-CD4_memory	0	0	0	0
Colon - Sigmoid	MacrophageSum	0.0143626	0.0196076	0.00463025	0.757065	0.00273499	0.818235	0.0132545	0.649035	-0.000890076	0.419107	0.00361516	0.180411	0.162007	0.50731	+	+	0.342618	0.731256	Colon - Sigmoid-MacrophageSum	0	0	0	0
Colon - Sigmoid	MastSum	0.00684491	0.254776	0.00522018	0.722275	-4.46925e-05	0.996167	0.00456569	0.84104	0.000111065	0.768315	0.000475091	0.606629	0.656862	0.807604	-	+	0.759449	0.893645	Colon - Sigmoid-MastSum	0	0	0	0
Colon - Sigmoid	Myeloid_Sum	0.00465666	0.492914	-0.00754449	0.649717	-0.0302108	0.149891	-0.00860772	0.866539	-0.016894	0.0478522	-0.0119604	0.565415	0.115378	0.809339	-	-	0.310893	0.893645	Colon - Sigmoid-Myeloid_Sum	0	0	0	0
Colon - Sigmoid	Monocytes	-0.0143323	0.00274805	-0.0145765	0.209444	-0.0273872	0.00318928	-0.0202092	0.369597	-0.00580813	0.00166066	-0.00333066	0.456361	0.000267013	0.343838	-	-	0.00504655	0.600771	Colon - Sigmoid-Monocytes	1	1	1	1
Colon - Sigmoid	Lymph_Sum	-0.00465666	0.492914	0.00754449	0.649717	-0.0229397	0.242417	0.0316225	0.509724	-3.74924e-05	0.991369	0.00548359	0.518068	0.582454	0.669432	-	+	0.705665	0.80477	Colon - Sigmoid-Lymph_Sum	0	0	0	0
Colon - Transverse	T cells CD8	-0.00236316	0.416844	-0.00429062	0.542582	-0.00888551	0.345461	-0.0202297	0.375038	-0.00186114	0.360171	-0.00171366	0.727718	0.404278	0.608924	-	-	0.557416	0.774551	Colon - Transverse-T cells CD8	0	0	0	0
Colon - Transverse	CD4_memory	0.00124588	0.750159	0.000806176	0.932185	-0.0318679	0.0586855	-0.0178231	0.661359	0.000152859	0.914291	-0.00167279	0.626774	0.364486	0.838827	-	-	0.529907	0.907303	Colon - Transverse-CD4_memory	0	0	0	0
Colon - Transverse	MacrophageSum	0.00911935	0.0671099	0.0142272	0.237293	-0.00664297	0.658304	-0.022349	0.539003	-0.00267342	0.14051	0.00306505	0.484599	0.163152	0.430194	-	-	0.342618	0.684008	Colon - Transverse-MacrophageSum	0	0	0	0
Colon - Transverse	Bcellsum	-0.00694937	0.144593	-0.0105115	0.361567	-0.0396858	0.014428	-0.0412907	0.290971	-0.0204198	0.125424	-0.0234825	0.466014	0.0452986	0.385251	-	-	0.194578	0.62505	Colon - Transverse-Bcellsum	0	0	0	0
Colon - Transverse	MastSum	-0.00441829	0.38726	-0.012026	0.331236	-0.0275869	0.0262882	-0.0611979	0.0416503	-0.000316498	0.290213	-0.000985755	0.174025	0.108542	0.0980169	-	-	0.306187	0.273416	Colon - Transverse-MastSum	0	0	0	0
Colon - Transverse	Myeloid_Sum	0.00691528	0.422233	0.00508812	0.807243	-0.0379092	0.121755	-0.0972042	0.101402	-0.026915	0.136682	-0.0328827	0.452036	0.152754	0.35648	-	-	0.337903	0.603484	Colon - Transverse-Myeloid_Sum	0	0	0	0
Colon - Transverse	Monocytes	0.002859	0.29878	0.00479069	0.471911	0.000442153	0.930531	-0.00421726	0.731348	-0.00125	0.300144	-0.00332142	0.255674	0.499111	0.510499	+	-	0.633101	0.731256	Colon - Transverse-Monocytes	0	0	0	0
Colon - Transverse	Lymph_Sum	-0.00691528	0.422233	-0.00508812	0.807243	-0.0937262	0.0281491	-0.0764547	0.457802	-0.0213613	0.190692	-0.0358735	0.363754	0.114487	0.554888	-	-	0.310893	0.765773	Colon - Transverse-Lymph_Sum	0	0	0	0
Esophagus - Gastroesophageal Junction	MacrophageSum	-0.00356936	0.55735	0.0381034	0.0129103	0.00620896	0.556432	0.0427413	0.106716	0.000254954	0.836731	0.00634387	0.0414532	0.699028	0.0244071	+	+	0.774943	0.110878	Esophagus - Gastroesophageal Junction-MacrophageSum	0	0	1	0
Esophagus - Gastroesophageal Junction	MastSum	0.0127037	0.107057	-0.0550408	0.00554523	0.0257884	0.0356758	-0.0828677	0.00719241	0.000932453	0.273306	-0.00429142	0.0446921	0.0875134	0.00691165	+	-	0.271148	0.0422674	Esophagus - Gastroesophageal Junction-MastSum	0	1	1	1
Esophagus - Gastroesophageal Junction	Myeloid_Sum	0.00575826	0.279942	-0.012298	0.356571	0.0314075	0.0724757	-0.0369622	0.397281	-0.0032465	0.783002	-0.0161763	0.583729	0.247307	0.472959	+	-	0.436832	0.728089	Esophagus - Gastroesophageal Junction-Myeloid_Sum	0	0	0	0
Esophagus - Gastroesophageal Junction	Monocytes	-0.00405988	0.0742597	-0.000861769	0.879314	-0.00195471	0.568547	-0.00315401	0.713226	0.000180932	0.877987	0.000253851	0.931445	0.35241	0.932495	-	-	0.517344	0.938397	Esophagus - Gastroesophageal Junction-Monocytes	0	0	0	0
Esophagus - Mucosa	T cells CD8	-0.00382312	0.117848	0.00291523	0.630344	-0.00459103	0.410969	-0.0123878	0.371339	-0.000968613	0.461964	-0.00560795	0.0865752	0.283044	0.27107	-	-	0.477637	0.538751	Esophagus - Mucosa-T cells CD8	0	0	0	0
Esophagus - Mucosa	CD4_memory	-0.00335868	0.272406	-0.00772751	0.308802	-0.00352449	0.689779	-0.0302936	0.167258	-0.000135732	0.795569	-0.00078603	0.54549	0.606674	0.312567	-	-	0.725704	0.582055	Esophagus - Mucosa-CD4_memory	0	0	0	0
Esophagus - Mucosa	MacrophageSum	0.00275095	0.281119	0.0208151	0.00108776	0.00753634	0.25597	0.00884305	0.59092	0.000551855	0.509921	-0.000415786	0.841379	0.346925	0.0569827	+	+	0.517344	0.205915	Esophagus - Mucosa-MacrophageSum	0	0	1	0
Esophagus - Mucosa	Bcellsum	-0.00543449	0.099006	-0.0181407	0.0266822	-0.006758	0.360305	-0.0485527	0.00833148	-0.00310334	0.403234	-0.0322478	0.000510591	0.234036	0.000781916	-	-	0.422481	0.00777029	Esophagus - Mucosa-Bcellsum	1	1	0	1
Esophagus - Mucosa	DendriticSum	-0.00109119	0.605342	0.0220104	3.24779e-05	-0.00178894	0.566886	0.0278885	0.000357789	-0.00345839	0.616482	-0.00304207	0.859065	0.718527	7.21679e-05	-	+	0.774943	0.000882669	Esophagus - Mucosa-DendriticSum	0	1	1	1
Esophagus - Mucosa	MastSum	0.00632984	0.139461	-0.00823897	0.437783	0.00661695	0.397241	-0.0284569	0.142686	0.000174789	0.503887	-0.00251325	0.000123989	0.311313	0.00662024	+	-	0.498628	0.0421047	Esophagus - Mucosa-MastSum	1	0	0	1
Esophagus - Mucosa	Myeloid_Sum	0.0100752	0.0375221	0.0320027	0.0078614	0.0183162	0.266473	-0.0112711	0.782723	-0.00414832	0.629362	-0.0130867	0.539533	0.154384	0.112528	+	-	0.337903	0.288581	Esophagus - Mucosa-Myeloid_Sum	0	0	1	0
Esophagus - Mucosa	T cells follicular helper	0.000460378	0.787114	0.00105787	0.802525	-0.000833336	0.813507	-0.00403178	0.645583	-0.0049723	0.0527445	0.000123258	0.984525	0.337571	0.895936	-	-	0.510408	0.930364	Esophagus - Mucosa-T cells follicular helper	0	0	0	0
Esophagus - Mucosa	Monocytes	0.000814034	0.667727	-0.00432132	0.358641	0.00357331	0.452842	-0.0204397	0.0840236	0.000265088	0.773254	-0.00327409	0.152057	0.72164	0.136064	+	-	0.774943	0.332833	Esophagus - Mucosa-Monocytes	0	0	0	0
Esophagus - Mucosa	Lymph_Sum	-0.0100752	0.0375221	-0.0320027	0.0078614	-0.0140582	0.501539	-0.111248	0.0325418	-0.0081252	0.206588	-0.0378597	0.0179994	0.129404	0.00484242	-	-	0.317629	0.0349975	Esophagus - Mucosa-Lymph_Sum	0	0	1	1
Esophagus - Muscularis	T cells CD8	0.00139278	0.42216	0.00567583	0.204616	0.00357568	0.116916	0.0070122	0.232469	-0.000186046	0.506349	0.000453757	0.529366	0.294453	0.295557	+	+	0.487039	0.559447	Esophagus - Muscularis-T cells CD8	0	0	0	0
Esophagus - Muscularis	MacrophageSum	0.00522255	0.239546	0.0342001	0.00294663	0.014829	0.0637934	0.0456462	0.0269716	0.00161934	0.041655	0.00455397	0.0263011	0.068151	0.00619608	+	+	0.238529	0.041049	Esophagus - Muscularis-MacrophageSum	0	0	1	1
Esophagus - Muscularis	MastSum	0.00498798	0.407505	-0.068476	1.32198e-05	0.0135084	0.157221	-0.0619236	0.0121183	0.000934856	0.0731965	-0.0039631	0.00332246	0.157125	0.000263896	+	-	0.337903	0.00299711	Esophagus - Muscularis-MastSum	1	0	1	1
Esophagus - Muscularis	Myeloid_Sum	0.00893694	0.016968	-0.0270447	0.00511946	0.0298133	0.0293362	-0.00486532	0.889888	0.0115309	0.182676	-0.0125471	0.573261	0.0257437	0.114558	+	-	0.156953	0.289121	Esophagus - Muscularis-Myeloid_Sum	0	0	1	0
Esophagus - Muscularis	Monocytes	-0.0024399	0.257288	0.00476227	0.390696	-0.000456114	0.893117	0.00641492	0.463531	0.000883228	0.300671	0.000454912	0.835998	0.451557	0.608648	-	+	0.592669	0.774551	Esophagus - Muscularis-Monocytes	0	0	0	0
Esophagus - Muscularis	Lymph_Sum	-0.00893694	0.016968	0.0270447	0.00511946	0.000954003	0.866401	0.0393056	0.00744247	0.000939458	0.559962	0.00332043	0.424108	0.17074	0.00521418	+	+	0.348878	0.0360458	Esophagus - Muscularis-Lymph_Sum	0	1	1	1
Heart - Atrial Appendage	T cells CD8	0.00468364	0.189334	0.0138238	0.0755234	0.00798124	0.0504524	0.00741097	0.402821	0.000540712	0.383113	0.000104926	0.937993	0.11679	0.314822	+	+	0.310893	0.582055	Heart - Atrial Appendage-T cells CD8	0	0	0	0
Heart - Atrial Appendage	CD4_memory	-0.00225564	0.606087	-0.0103184	0.278946	0.00168223	0.774469	-0.0188342	0.141315	0.000123015	0.863346	0.000117429	0.939839	0.891015	0.356777	+	-	0.915227	0.603484	Heart - Atrial Appendage-CD4_memory	0	0	0	0
Heart - Atrial Appendage	MacrophageSum	-0.00343596	0.577336	0.0185463	0.167647	0.00431779	0.65366	-0.00441058	0.833233	0.000363569	0.855121	0.00433845	0.317323	0.764458	0.37293	+	-	0.80268	0.615007	Heart - Atrial Appendage-MacrophageSum	0	0	0	0
Heart - Atrial Appendage	Bcellsum	0.000106199	0.973672	-0.0102262	0.145096	0.000939427	0.857768	-0.0139075	0.223541	-0.00363756	0.214419	-0.00237014	0.709871	0.676013	0.284966	+	-	0.765069	0.5537	Heart - Atrial Appendage-Bcellsum	0	0	0	0
Heart - Atrial Appendage	MastSum	-0.00129474	0.693992	-0.014515	0.0434724	0.00291248	0.381788	-0.0160419	0.0274602	0.000210572	0.0836862	-0.000256673	0.33195	0.280051	0.0356092	+	-	0.476843	0.15591	Heart - Atrial Appendage-MastSum	0	0	0	0
Heart - Atrial Appendage	Myeloid_Sum	-0.000657701	0.922679	0.00619435	0.674607	0.0158916	0.341484	-0.0420318	0.247991	-0.00344264	0.793654	-0.0073944	0.796355	0.701282	0.563493	+	-	0.774943	0.765773	Heart - Atrial Appendage-Myeloid_Sum	0	0	0	0
Heart - Atrial Appendage	Monocytes	-0.0054565	0.202766	0.00817882	0.380152	-0.00253216	0.692943	-0.00502073	0.719116	0.00045726	0.806508	-0.00150669	0.710866	0.552847	0.673172	-	-	0.682929	0.80477	Heart - Atrial Appendage-Monocytes	0	0	0	0
Heart - Atrial Appendage	Lymph_Sum	0.000657701	0.922679	-0.00619435	0.674607	0.0137386	0.295053	-0.0235065	0.410372	-0.00510278	0.188347	0.00669417	0.427508	0.414956	0.594156	+	-	0.557897	0.774551	Heart - Atrial Appendage-Lymph_Sum	0	0	0	0
Lung	T cells CD8	0.000380598	0.834485	0.00485636	0.27542	0.0061797	0.666987	0.0599239	0.0881566	0.00437778	0.113616	0.00829551	0.219451	0.42512	0.159036	+	+	0.565405	0.371864	Lung-T cells CD8	0	0	0	0
Lung	CD4_memory	0.00621322	0.0258508	0.00647253	0.340783	0.0536257	0.026708	0.101832	0.0846345	0.00301197	0.0717686	0.00685974	0.0931305	0.0170222	0.111301	+	+	0.130177	0.288581	Lung-CD4_memory	0	0	0	0
Lung	Neutrophils	-0.00260095	0.313472	-6.3462e-05	0.991962	-0.00929191	0.560065	0.00638413	0.869787	-0.000395605	0.748063	0.00249554	0.407038	0.565983	0.789718	-	+	0.694615	0.890533	Lung-Neutrophils	0	0	0	0
Lung	MacrophageSum	-0.00661382	0.109228	-0.0106672	0.289876	-0.025449	0.285555	0.00237512	0.967434	-0.00310393	0.239423	-0.0100898	0.117715	0.185957	0.329224	-	+	0.366102	0.594848	Lung-MacrophageSum	0	0	0	0
Lung	Bcellsum	0.00203271	0.394638	0.00298294	0.609007	0.0126389	0.399648	0.029356	0.423228	0.000227876	0.930082	0.00587071	0.355039	0.602572	0.504659	+	+	0.725389	0.731256	Lung-Bcellsum	0	0	0	0
Lung	NK_Sum	0.00208184	0.197095	0.00211593	0.591197	0.0219641	0.0865743	0.0304524	0.330151	-7.45965e-05	0.883556	0.000949071	0.445742	0.23623	0.503315	+	+	0.422481	0.731256	Lung-NK_Sum	0	0	0	0
Lung	MastSum	0.00301718	0.283247	-0.0013723	0.841542	0.0235594	0.234147	0.0162284	0.737066	-0.000583785	0.124245	0.00034362	0.710726	0.183371	0.859103	+	+	0.364811	0.910649	Lung-MastSum	0	0	0	0
Lung	Myeloid_Sum	-0.0112289	0.0239684	-0.0185024	0.127174	-0.0383054	0.328523	0.0550187	0.565488	-0.0237164	0.0812902	-0.0174276	0.599408	0.0554427	0.373786	-	+	0.205776	0.615007	Lung-Myeloid_Sum	0	0	0	0
Lung	Monocytes	-0.00501249	0.132877	-0.00471359	0.562466	-0.0261922	0.299192	0.0365096	0.553423	-0.0042114	0.0769824	0.00322582	0.578586	0.125583	0.625032	-	+	0.312305	0.78117	Lung-Monocytes	0	0	0	0
Lung	Lymph_Sum	0.0112289	0.0239684	0.0185024	0.127174	0.0974897	0.0418053	0.236686	0.0430778	0.003916	0.623101	0.0255531	0.189655	0.0639421	0.0795114	+	+	0.22802	0.258006	Lung-Lymph_Sum	0	0	0	0
Nerve - Tibial	T cells CD8	0.00651233	2.21514e-05	0.00123217	0.745079	0.0157643	0.000160609	0.00415375	0.687771	0.000372633	0.203107	0.00041862	0.566475	1.18732e-05	0.800352	+	+	0.000374006	0.893645	Nerve - Tibial-T cells CD8	0	1	1	1
Nerve - Tibial	CD4_memory	-0.00411978	0.0770295	0.00991355	0.0882437	-0.000788345	0.890206	0.0174983	0.220075	0.00282355	1.14847e-06	-0.00158197	0.268211	0.000183456	0.133282	-	+	0.00433416	0.331123	Nerve - Tibial-CD4_memory	1	0	0	1
Nerve - Tibial	MacrophageSum	0.00505264	0.0938061	-0.0073861	0.325898	0.0305233	0.00636734	-0.0144048	0.604391	0.000640922	0.492399	-0.00173106	0.457636	0.028893	0.522435	+	-	0.165478	0.735108	Nerve - Tibial-MacrophageSum	0	1	0	0
Nerve - Tibial	MastSum	-0.00359899	0.186755	-0.00919062	0.176841	-0.00028153	0.969541	-0.0254748	0.166817	0.000340043	0.0271246	-0.000351534	0.358913	0.145312	0.204789	-	-	0.334927	0.44002	Nerve - Tibial-MastSum	0	0	0	0
Nerve - Tibial	Myeloid_Sum	0.00138132	0.663986	-0.0178619	0.024858	0.0359936	0.0317987	-0.0396333	0.342507	0.000261376	0.968224	-0.0587281	0.000374426	0.271167	0.00314613	+	-	0.474542	0.0263282	Nerve - Tibial-Myeloid_Sum	1	0	0	1
Nerve - Tibial	Monocytes	0.00170804	0.400682	0.000317119	0.950138	0.0089834	0.0795855	0.00336825	0.791925	0.000803526	0.225402	-0.00314962	0.0572922	0.169318	0.375193	+	+	0.348878	0.615007	Nerve - Tibial-Monocytes	0	0	0	0
Nerve - Tibial	Lymph_Sum	-0.00138132	0.663986	0.0178619	0.024858	0.0133418	0.191209	0.0360874	0.156784	0.00558963	5.32313e-05	0.00149069	0.662776	0.00220286	0.0862168	+	+	0.0260213	0.262217	Nerve - Tibial-Lymph_Sum	1	0	0	1
Ovary	T cells CD8	0.00271527	0.569732	NA	NA	-0.00257021	0.750533	NA	NA	0.000296977	0.457558	NA	NA	0.739024	NA	-	NA	0.784694	NA	Ovary-T cells CD8	0	0	0	0
Ovary	MacrophageSum	-0.00309509	0.688768	NA	NA	-0.0218878	0.168453	NA	NA	0.00171603	0.367218	NA	NA	0.368204	NA	-	NA	0.529939	NA	Ovary-MacrophageSum	0	0	0	0
Ovary	Bcellsum	-0.00189048	0.728626	NA	NA	-0.00417485	0.555175	NA	NA	0.00160157	0.357124	NA	NA	0.626089	NA	-	NA	0.74029	NA	Ovary-Bcellsum	0	0	0	0
Ovary	Myeloid_Sum	-0.0061819	0.398319	NA	NA	-0.0411022	0.0983514	NA	NA	-0.00760105	0.55546	NA	NA	0.279861	NA	-	NA	0.476843	NA	Ovary-Myeloid_Sum	0	0	0	0
Ovary	Monocytes	0.000432792	0.922554	NA	NA	-0.00782953	0.27929	NA	NA	-0.000320845	0.834284	NA	NA	0.718684	NA	-	NA	0.774943	NA	Ovary-Monocytes	0	0	0	0
Ovary	Lymph_Sum	0.0061819	0.398319	NA	NA	-0.0284775	0.213676	NA	NA	0.00442854	0.194693	NA	NA	0.228245	NA	-	NA	0.418819	NA	Ovary-Lymph_Sum	0	0	0	0
Pituitary	T cells CD8	-0.00413427	0.440666	-0.0371335	0.00081142	0.010936	0.306201	-0.0632237	0.00404433	-0.000442984	0.418229	-0.000831736	0.455363	0.427794	0.00142545	+	-	0.565405	0.0133321	Pituitary-T cells CD8	0	1	1	1
Pituitary	MacrophageSum	-0.00077801	0.914793	-0.0093679	0.527179	0.0312417	0.12464	-0.0568089	0.170006	0.00358221	0.0327392	0.00427089	0.209252	0.122712	0.26102	+	-	0.312305	0.526449	Pituitary-MacrophageSum	0	0	0	0
Pituitary	Myeloid_Sum	0.0117098	0.189229	0.0225766	0.213733	0.0746716	0.0351449	-0.0277035	0.69933	0.0227384	0.0333693	0.00239792	0.911688	0.0373525	0.576227	+	-	0.18578	0.774551	Pituitary-Myeloid_Sum	0	0	0	0
Pituitary	Monocytes	0.00716807	0.210849	0.0107167	0.35777	0.0276368	0.0767605	0.00739668	0.815255	0.00390053	0.0278109	0.00446206	0.2143	0.0434004	0.439294	+	+	0.19081	0.691562	Pituitary-Monocytes	0	0	0	0
Prostate	T cells CD8	0.000524941	0.889253	NA	NA	0.0217219	0.0902189	NA	NA	0.00301674	0.0284798	NA	NA	0.0958916	NA	+	NA	0.283264	NA	Prostate-T cells CD8	0	0	0	0
Prostate	CD4_memory	0.00444307	0.323149	NA	NA	0.0500172	0.00471592	NA	NA	-0.00159479	0.27349	NA	NA	0.0367363	NA	+	NA	0.18578	NA	Prostate-CD4_memory	0	1	0	0
Prostate	MacrophageSum	-0.00821282	0.10088	NA	NA	0.02527	0.0964581	NA	NA	0.0026046	0.0325804	NA	NA	0.0434118	NA	+	NA	0.19081	NA	Prostate-MacrophageSum	0	0	0	0
Prostate	Bcellsum	0.00371078	0.387265	NA	NA	0.0318593	0.0289812	NA	NA	0.00306709	0.554601	NA	NA	0.15733	NA	+	NA	0.337903	NA	Prostate-Bcellsum	0	0	0	0
Prostate	MastSum	0.00349064	0.536523	NA	NA	0.0414296	0.00504797	NA	NA	0.00114209	0.000314009	NA	NA	0.00125536	NA	+	NA	0.0158175	NA	Prostate-MastSum	1	1	0	1
Prostate	Myeloid_Sum	-0.00265656	0.728095	NA	NA	0.0845528	0.00537053	NA	NA	0.0246651	0.0330752	NA	NA	0.0195393	NA	+	NA	0.133689	NA	Prostate-Myeloid_Sum	0	1	0	0
Prostate	Monocytes	0.000915963	0.750969	NA	NA	0.0152767	0.0686332	NA	NA	0.00230313	0.0271151	NA	NA	0.0712962	NA	+	NA	0.245	NA	Prostate-Monocytes	0	0	0	0
Prostate	Lymph_Sum	0.00265656	0.728095	NA	NA	0.117805	0.0107929	NA	NA	0.00970152	0.189745	NA	NA	0.0560671	NA	+	NA	0.205776	NA	Prostate-Lymph_Sum	0	1	0	0
Skin - Not Sun Exposed (Suprapubic)	MacrophageSum	0.000137161	0.967518	-0.007999	0.334215	-9.58155e-05	0.989027	-0.00420131	0.806189	-0.000403964	0.586647	0.00170598	0.350372	0.926502	0.519658	-	-	0.93143	0.735108	Skin - Not Sun Exposed (Suprapubic)-MacrophageSum	0	0	0	0
Skin - Not Sun Exposed (Suprapubic)	DendriticSum	0.00364015	0.379773	-0.00982579	0.334782	0.00283763	0.664407	-0.0201971	0.209396	0.00239615	0.812558	-0.0451031	0.0699549	0.672591	0.146726	+	-	0.765069	0.353476	Skin - Not Sun Exposed (Suprapubic)-DendriticSum	0	0	0	0
Skin - Not Sun Exposed (Suprapubic)	MastSum	-0.00574083	0.205998	0.0166332	0.136164	-0.0112513	0.32971	0.0409281	0.149432	-0.000256625	0.47361	0.00213201	0.0157851	0.329462	0.0438864	-	+	0.510408	0.170194	Skin - Not Sun Exposed (Suprapubic)-MastSum	0	0	0	0
Skin - Not Sun Exposed (Suprapubic)	Myeloid_Sum	-0.00261669	0.474879	-0.00238832	0.790669	-0.0112044	0.527462	0.0158792	0.715537	0.0010346	0.921568	-0.0378107	0.14374	0.706679	0.482205	-	+	0.774943	0.730196	Skin - Not Sun Exposed (Suprapubic)-Myeloid_Sum	0	0	0	0
Skin - Sun Exposed (Lower leg)	MacrophageSum	0.000285511	0.921281	0.000673691	0.925109	0.0114569	0.0816465	-0.00656062	0.687259	0.000478683	0.439698	0.00385697	0.0123424	0.335178	0.17645	+	-	0.510408	0.395149	Skin - Sun Exposed (Lower leg)-MacrophageSum	1	0	0	0
Skin - Sun Exposed (Lower leg)	DendriticSum	-0.00242395	0.394995	-0.0180535	0.0108982	0.00165659	0.705522	-0.0334487	0.00221005	0.01434	0.0897278	-0.0382095	0.0684194	0.296347	0.00173329	+	-	0.487039	0.0153107	Skin - Sun Exposed (Lower leg)-DendriticSum	0	1	1	1
Skin - Sun Exposed (Lower leg)	MastSum	0.00689502	0.0936577	0.00563811	0.580013	0.0282758	0.00846424	-0.00998697	0.706711	0.000483573	0.0467192	0.000129007	0.830277	0.0179079	0.776663	+	-	0.130177	0.882068	Skin - Sun Exposed (Lower leg)-MastSum	0	1	0	0
Skin - Sun Exposed (Lower leg)	Myeloid_Sum	0.00236172	0.493344	-0.00282216	0.741366	0.0415673	0.00766778	-0.0389478	0.312264	0.0147888	0.0932718	-0.0306032	0.161279	0.0427878	0.351519	+	-	0.19081	0.603484	Skin - Sun Exposed (Lower leg)-Myeloid_Sum	0	1	0	0
Skin - Sun Exposed (Lower leg)	T cells follicular helper	-0.00400658	0.0306313	0.000848176	0.853263	0.00117591	0.647122	-0.00104858	0.869281	-0.00169573	0.0532396	0.000233661	0.91432	0.0566157	0.973063	+	-	0.205776	0.973063	Skin - Sun Exposed (Lower leg)-T cells follicular helper	0	0	0	0
Skin - Sun Exposed (Lower leg)	Lymph_Sum	-0.00236172	0.493344	0.00282216	0.741366	0.0190888	0.014864	-0.0222353	0.251544	-0.000790953	0.681923	-0.00543574	0.256476	0.125352	0.402953	+	-	0.312305	0.647167	Skin - Sun Exposed (Lower leg)-Lymph_Sum	0	0	0	0
Small Intestine - Terminal Ileum	T cells CD8	-0.00595287	0.192868	-0.0101466	0.424392	-0.0977414	0.00158973	0.0294386	0.727649	-0.0252666	0.00966263	0.0124522	0.642728	0.00595464	0.647946	-	+	0.0535918	0.798631	Small Intestine - Terminal Ileum-T cells CD8	0	1	0	1
Small Intestine - Terminal Ileum	CD4_memory	0.00136959	0.798422	-0.00257986	0.862808	-0.0526521	0.233648	0.0124748	0.919049	0.00030363	0.950424	-0.0124226	0.361668	0.660143	0.775428	-	+	0.759449	0.882068	Small Intestine - Terminal Ileum-CD4_memory	0	0	0	0
Small Intestine - Terminal Ileum	MacrophageSum	0.0124497	0.0264062	-0.0239466	0.123194	-0.00614226	0.774061	0.0194706	0.743798	-0.00197775	0.430056	0.0118112	0.0919281	0.188116	0.184567	-	+	0.366536	0.402003	Small Intestine - Terminal Ileum-MacrophageSum	0	0	0	0
Small Intestine - Terminal Ileum	Bcellsum	-0.0194322	0.0631446	0.0729627	0.0126868	-0.18916	0.0495053	0.359088	0.178745	-0.14707	0.0352673	0.350963	0.0705169	0.0341195	0.0397236	-	+	0.184245	0.16195	Small Intestine - Terminal Ileum-Bcellsum	0	0	1	0
Small Intestine - Terminal Ileum	MastSum	0.0127491	0.0390733	-0.0270498	0.114591	0.0222821	0.110034	-0.0764119	0.0496069	-0.000234086	0.635345	-0.00294879	0.033363	0.0988136	0.0235481	+	-	0.28732	0.110122	Small Intestine - Terminal Ileum-MastSum	0	0	0	0
Small Intestine - Terminal Ileum	Myeloid_Sum	0.026216	0.0179334	-0.0650261	0.0345638	0.00140476	0.960376	-0.0671239	0.394508	-0.0665792	0.0702586	-0.00357322	0.971985	0.0504111	0.208249	+	-	0.203681	0.441488	Small Intestine - Terminal Ileum-Myeloid_Sum	0	0	0	0
Small Intestine - Terminal Ileum	Lymph_Sum	-0.026216	0.0179334	0.0650261	0.0345638	-0.39402	0.0221706	0.461847	0.331493	-0.188828	0.0362672	0.355593	0.154786	0.017835	0.11096	-	+	0.130177	0.288581	Small Intestine - Terminal Ileum-Lymph_Sum	0	0	0	0
Spleen	T cells CD8	0.00666263	0.0836853	-0.00481298	0.600165	0.0625303	0.21945	-0.120139	0.324036	0.00880888	0.0808581	-0.00404699	0.736443	0.0909657	0.580147	+	-	0.277299	0.774551	Spleen-T cells CD8	0	0	0	0
Spleen	CD4_memory	0.00416548	0.127676	0.00411734	0.528155	0.0457898	0.167176	0.0234305	0.767173	0.00224725	0.0957925	-0.000782022	0.807893	0.0856352	0.820702	+	+	0.271148	0.899943	Spleen-CD4_memory	0	0	0	0
Spleen	Neutrophils	-0.0041495	0.260948	0.00633384	0.473065	-0.0472561	0.277471	0.0577508	0.578845	-0.00324967	0.189784	-0.00246511	0.677079	0.236947	0.604799	-	+	0.422481	0.774551	Spleen-Neutrophils	0	0	0	0
Spleen	MacrophageSum	0.000393572	0.894111	0.0082474	0.245106	0.00378767	0.902469	0.0657285	0.375091	0.00147295	0.411664	0.00410336	0.339692	0.752796	0.322878	+	+	0.794852	0.590087	Spleen-MacrophageSum	0	0	0	0
Spleen	Bcellsum	0.00146103	0.794552	0.0343525	0.0113882	0.00779122	0.906659	0.288579	0.0712116	-0.000997073	0.929934	0.0576395	0.0350805	0.914608	0.0212347	+	+	0.925685	0.104721	Spleen-Bcellsum	0	0	1	0
Spleen	NK_Sum	0.000569557	0.763927	-0.00709199	0.119752	-0.00760466	0.77884	-0.108582	0.0954716	-0.000218339	0.696796	0.00219016	0.104017	0.872337	0.0655546	-	-	0.900938	0.22177	Spleen-NK_Sum	0	0	0	0
Spleen	Myeloid_Sum	-0.0104028	0.150644	-0.0172309	0.31926	-0.129026	0.111278	-0.291921	0.132226	-0.0183224	0.109783	-0.0413909	0.131193	0.106387	0.164939	-	-	0.304654	0.380076	Spleen-Myeloid_Sum	0	0	0	0
Spleen	Monocytes	-0.00580504	0.186517	-0.0293027	0.00581608	-0.0729618	0.13193	-0.387991	0.000971778	-0.00651654	0.0551205	-0.012802	0.114876	0.09592	0.00437399	-	-	0.283264	0.0347733	Spleen-Monocytes	0	1	1	1
Spleen	Lymph_Sum	0.0104028	0.150644	0.0172309	0.31926	0.0785869	0.515233	-0.0678709	0.814331	0.0098893	0.575462	0.0441411	0.297122	0.370116	0.454064	+	-	0.529939	0.707805	Spleen-Lymph_Sum	0	0	0	0
Stomach	T cells CD8	0.00169614	0.659771	0.00557389	0.572032	-0.00563991	0.476571	0.00395491	0.845329	-0.000426993	0.842575	0.00389581	0.479249	0.721305	0.689956	-	+	0.774943	0.817629	Stomach-T cells CD8	0	0	0	0
Stomach	CD4_memory	0.000416021	0.898946	0.0137179	0.102787	-0.011214	0.179932	0.0170442	0.4254	0.000822944	0.525203	-0.000916357	0.782201	0.495518	0.340141	-	+	0.63279	0.600771	Stomach-CD4_memory	0	0	0	0
Stomach	MacrophageSum	0.00807119	0.0612237	-0.00908475	0.409163	0.00524192	0.53327	-0.0160173	0.457152	0.00115784	0.187318	-0.00110424	0.622745	0.156614	0.560625	+	-	0.337903	0.765773	Stomach-MacrophageSum	0	0	0	0
Stomach	Bcellsum	-0.00773712	0.180281	-0.00141396	0.923661	-0.0209504	0.039625	-0.019912	0.443243	-0.00395217	0.499162	0.0110121	0.462021	0.136268	0.628866	-	-	0.326008	0.78117	Stomach-Bcellsum	0	0	0	0
Stomach	Myeloid_Sum	0.0040828	0.680037	-0.0173915	0.492683	-0.0152063	0.464453	-0.0498457	0.349064	-0.00731704	0.346403	-0.0394607	0.0479641	0.547593	0.179902	-	-	0.680888	0.397283	Stomach-Myeloid_Sum	0	0	0	0
Stomach	Monocytes	-0.0023257	0.525926	-0.00748303	0.42546	-0.00986792	0.176612	-0.0114667	0.539043	-0.00421462	0.0199814	-0.00431998	0.349358	0.0864402	0.487687	-	-	0.271148	0.731256	Stomach-Monocytes	0	0	0	0
Stomach	Lymph_Sum	-0.0040828	0.680037	0.0173915	0.492683	-0.0405387	0.113364	8.87206e-05	0.998917	-0.00640615	0.429167	0.00454208	0.82657	0.335832	0.857699	-	+	0.510408	0.910649	Stomach-Lymph_Sum	0	0	0	0
Thyroid	T cells CD8	0.0134665	0.000102082	0.0118142	0.151932	0.032342	0.0170798	0.14079	1.71573e-05	0.000780759	0.821017	0.0349886	2.82938e-05	0.00247978	1.34809e-05	+	+	0.0275693	0.000189705	Thyroid-T cells CD8	1	1	1	1
Thyroid	CD4_memory	-0.00851763	0.0215985	0.00162383	0.854599	-0.0104994	0.501756	0.140097	0.000206969	0.00138677	0.216333	0.0141042	2.34798e-07	0.0862389	1.3885e-06	-	+	0.271148	2.45303e-05	Thyroid-CD4_memory	1	1	0	1
Thyroid	MacrophageSum	-0.00643006	0.094162	-0.0124063	0.177671	-0.00465542	0.695378	0.0636264	0.0259979	0.000286063	0.769768	0.00690831	0.00334641	0.393386	0.0113822	-	+	0.546691	0.0646345	Thyroid-MacrophageSum	1	0	0	1
Thyroid	Bcellsum	0.00591875	0.0394829	0.0180844	0.00877972	0.0166145	0.276067	0.136366	0.000213616	0.00362994	0.72565	0.0926115	0.000210942	0.17167	1.43174e-05	+	+	0.348878	0.000189705	Thyroid-Bcellsum	1	1	1	1
Thyroid	Myeloid_Sum	-0.0113831	0.0189124	-0.0196158	0.0910487	-0.00796771	0.622176	0.0756941	0.0513165	-0.00111806	0.906812	0.0750692	0.00111922	0.203125	0.00466637	-	+	0.376378	0.0349975	Thyroid-Myeloid_Sum	1	0	0	1
Thyroid	T cells follicular helper	-0.00126615	0.547524	-0.00126138	0.802587	-0.00239759	0.726413	0.0537107	0.00115336	0.00133768	0.0896646	0.00109426	0.56192	0.348631	0.0407621	-	+	0.517344	0.162029	Thyroid-T cells follicular helper	0	1	0	0
Thyroid	Monocytes	-0.00324187	0.124162	-0.000459319	0.927496	-0.00245339	0.648806	0.0235497	0.0687114	0.000116349	0.837247	0.00279513	0.0400128	0.462948	0.0935309	-	+	0.603429	0.266043	Thyroid-Monocytes	0	0	0	0
Thyroid	Lymph_Sum	0.0113831	0.0189124	0.0196158	0.0910487	0.0446385	0.316485	0.481682	8.19234e-06	0.00647797	0.690327	0.164115	3.06179e-05	0.119733	1.34672e-06	+	+	0.312305	2.45303e-05	Thyroid-Lymph_Sum	1	1	0	1
Uterus	T cells CD8	0.00601369	0.21308	NA	NA	0.000603226	0.951938	NA	NA	-0.000544933	0.181748	NA	NA	0.353108	NA	+	NA	0.517344	NA	Uterus-T cells CD8	0	0	0	0
Uterus	CD4_memory	0.00696474	0.273331	NA	NA	-0.000821506	0.946228	NA	NA	-0.00200668	0.11042	NA	NA	0.314938	NA	-	NA	0.500195	NA	Uterus-CD4_memory	0	0	0	0
Uterus	MacrophageSum	0.00658367	0.325157	NA	NA	-0.00161417	0.890928	NA	NA	0.000652471	0.70454	NA	NA	0.648142	NA	-	NA	0.756165	NA	Uterus-MacrophageSum	0	0	0	0
Uterus	Bcellsum	0.00544461	0.241098	NA	NA	0.00351759	0.666652	NA	NA	-0.000401605	0.442011	NA	NA	0.4668	NA	+	NA	0.604282	NA	Uterus-Bcellsum	0	0	0	0
Uterus	MastSum	-0.0347391	0.000116761	NA	NA	-0.0669782	0.000138728	NA	NA	-0.00245292	2.73893e-05	NA	NA	3.68272e-06	NA	-	NA	0.000174008	NA	Uterus-MastSum	1	1	1	1
Uterus	Myeloid_Sum	-0.0170864	0.0540007	NA	NA	-0.0592863	0.02513	NA	NA	-0.00865775	0.461642	NA	NA	0.0558952	NA	-	NA	0.205776	NA	Uterus-Myeloid_Sum	0	0	0	0
Uterus	Monocytes	0.0111173	0.0184888	NA	NA	0.00933373	0.349965	NA	NA	0.000993419	0.471831	NA	NA	0.115204	NA	+	NA	0.310893	NA	Uterus-Monocytes	0	0	0	0
Uterus	Lymph_Sum	0.0170864	0.0540007	NA	NA	-0.00321693	0.886301	NA	NA	-0.00494693	0.0505776	NA	NA	0.0843431	NA	-	NA	0.271148	NA	Uterus-Lymph_Sum	0	0	0	0
Vagina	T cells CD8	-0.00543716	0.472037	NA	NA	-0.0145263	0.442005	NA	NA	-0.000262867	0.847315	NA	NA	0.663011	NA	-	NA	0.759449	NA	Vagina-T cells CD8	0	0	0	0
Vagina	CD4_memory	0.00648778	0.452108	NA	NA	0.0219659	0.362873	NA	NA	0.000448942	0.586102	NA	NA	0.52839	NA	+	NA	0.661362	NA	Vagina-CD4_memory	0	0	0	0
Vagina	MacrophageSum	-0.00402547	0.573176	NA	NA	-0.00593969	0.710291	NA	NA	0.00463472	0.0117574	NA	NA	0.144187	NA	-	NA	0.334927	NA	Vagina-MacrophageSum	0	0	0	0
Vagina	Bcellsum	0.00790582	0.107538	NA	NA	0.025759	0.0590913	NA	NA	0.00498868	0.133121	NA	NA	0.0506509	NA	+	NA	0.203681	NA	Vagina-Bcellsum	0	0	0	0
Vagina	MastSum	0.000769191	0.937476	NA	NA	0.000751308	0.977891	NA	NA	-7.13807e-05	0.860233	NA	NA	0.986148	NA	+	NA	0.986148	NA	Vagina-MastSum	0	0	0	0
Vagina	Myeloid_Sum	-0.00444218	0.730546	NA	NA	0.00341793	0.937008	NA	NA	0.00428679	0.732306	NA	NA	0.90171	NA	+	NA	0.921207	NA	Vagina-Myeloid_Sum	0	0	0	0
Vagina	Monocytes	0.00290512	0.489959	NA	NA	0.0171112	0.225211	NA	NA	0.00155711	0.248864	NA	NA	0.309405	NA	+	NA	0.498628	NA	Vagina-Monocytes	0	0	0	0
Vagina	Lymph_Sum	0.00444218	0.730546	NA	NA	0.023178	0.62912	NA	NA	0.00942452	0.110868	NA	NA	0.416209	NA	+	NA	0.557897	NA	Vagina-Lymph_Sum	0	0	0	0
Whole Blood	T cells CD8	0.00336489	0.209088	-0.00303545	0.645655	0.0281569	0.275537	-0.00133133	0.98331	0.00662136	0.424798	0.00411583	0.840525	0.294044	0.91536	+	-	0.487039	0.932963	Whole Blood-T cells CD8	0	0	0	0
Whole Blood	Neutrophils	-0.00867481	0.145416	0.0259693	0.0773933	-0.0611232	0.141339	0.162028	0.114001	-0.000624571	0.147118	0.00152302	0.15174	0.123831	0.0874058	-	+	0.312305	0.262217	Whole Blood-Neutrophils	0	0	0	0
Whole Blood	NK_Sum	0.00759651	0.0172065	0.00332606	0.671297	0.0399674	0.193344	0.011319	0.881147	0.00243114	0.0441689	-0.000303895	0.918554	0.0279902	0.906959	+	+	0.165317	0.930364	Whole Blood-NK_Sum	0	0	0	0
Whole Blood	Myeloid_Sum	-0.00749411	0.148102	-0.0056224	0.659607	-0.0776204	0.239086	0.0914606	0.573565	0.0223773	0.0154089	-0.0281971	0.214575	0.0200462	0.540971	-	+	0.133689	0.754512	Whole Blood-Myeloid_Sum	0	0	0	0
Whole Blood	Lymph_Sum	0.00749411	0.148102	0.0056224	0.659607	0.0538734	0.402595	0.0585949	0.711957	0.00396697	0.831746	0.0260051	0.572346	0.382193	0.694213	+	+	0.539063	0.817629	Whole Blood-Lymph_Sum	0	0	0	0

## Sheet: Sheet7
Figure 4b
SEX	value
2	0.963257
1	0.66073
2	0.806315
1	0.573795
1	0.328125
1	1.14262
1	0.741095
1	0.649984
1	0.598918
1	0.335676
1	1.2606
2	1.92002
2	1.54466
1	0.36736
1	1.72692
1	0.766924
2	0.491706
1	0.745793
1	0.587352
1	1.38563
1	0.614756
1	0.94682
1	1.27818
1	0.597985
2	2.12145
1	0.0986043
1	1.06445
1	0.510108
1	0.403169
1	1.39841
1	0.283576
2	0.221865
1	0.672574
2	1.18447
2	2.28634
1	0.399498
1	0.202638
2	0.629184
1	0.489705
1	0.438688
2	2.60626
2	0.873521
2	0.986006
1	0.540496
2	2.09068
2	1.61894
2	0.360709
1	0.587584
2	1.30871
2	1.30479
1	0.4805
1	1.4947
1	0.657827
1	0.750715
2	0.667305
2	1.40252
1	0.990103
1	0.229139
2	0.398403
2	2.24374
2	1.45408
1	0.657991
2	1.20599
1	0.664497
1	0.957769
2	1.05428
1	1.75512
1	1.07841
1	0.276389
1	0.857367
1	0.634839
2	2.49159
1	0.335653
2	1.28002
2	1.22773
1	0.1915
1	0.474621
2	1.01764
1	0.660294
2	1.20173
1	0.69833
1	0.968127
1	0.367569
1	0.53918
2	0.671974
1	0.313523
1	0.40479
1	0.400478
2	1.49192
1	0.622621
1	0.732627
2	1.77566
2	1.6748
1	0.355083
2	2.28459
1	0.437204
1	0.549855
1	0.810164
1	0.3937
1	0.997897
2	1.34735
1	0.305327
2	2.52757
2	2.30734
1	0.359546
1	0.59398
2	1.10649
1	0.504257
2	2.09855
2	0.778098
2	3.25925
2	1.62423
2	1.9276
1	1.05223
1	0.407042
1	3.35434
2	1.24241
1	0.253297
2	0.93847
2	1.85073
1	0.791463
1	0.964702
1	1.28698
1	0.595363
1	0.336696
1	0.624255
2	0.629843
1	0.535109
2	2.49357
1	0.497554
1	0.956572
1	1.57343
2	1.38197
1	0.586753
1	0.281919
1	0.390306
1	0.45964
2	1.06129
1	0.599729
1	0.659023
2	1.86486
1	0.815249
2	0.342579
1	1.03448
1	0.566723
1	0.264063
1	0.971282
2	0.272067
1	0.780367
1	1.0158
1	0.570295
1	0.855963
1	0.777989
2	1.96926
2	0.844842
1	0.945653
2	1.59489
1	0.824751
1	0.629043
1	0.708018
1	0.919348
1	0.12354
2	2.06646
1	0.743527
1	1.06945
1	0.738362
1	1.43445
1	0.486236
1	0.515754
1	0.355301
2	2.81449
2	2.01611
1	1.08658
1	1.16231
1	0.416247
2	0.844206
2	1.90054
2	1.46469
1	0.313254
1	0.584316
2	2.42675
2	1.71816
1	0.449555
2	1.86991
2	1.38783
1	0.845113
2	2.01401
2	1.8376
1	0.279992
2	1.61631
1	1.05703
2	0.745035
2	1.92852
1	1.76307
1	1.08511
2	1.17481
1	1.21128
2	1.97121
1	0.311461
1	0.867931
2	2.07149
2	2.11751
1	1.34507
2	2.20413
1	0.426253
1	0.542592
2	1.80457
1	1.16111
1	0.5002
1	0.55622
2	1.64781
1	0.667236
2	1.52247
1	0.327844
2	1.11692
1	0.840773
2	2.01328
2	0.976385
1	0.320378
2	2.0028
1	0.578451
2	2.84355
2	1.99099
1	0.713183
2	2.18186
1	0.371826
1	0.882923
1	0.461177
1	0.948044
2	1.79397
1	0.301509
2	1.18484
1	0.466772
1	0.467971
2	2.03624
2	1.63566
2	0.862705
2	0.877753
1	0.696145
2	1.0694
1	0.420559
2	2.20958
2	1.26364
2	0.944752
1	0.370886
1	0.316397
2	1.00746
1	0.338581
1	0.232249
2	0.368269
1	0.256366
2	1.77971
1	0.465397
2	0.767731
1	0.239022
1	0.925243
2	1.8906
2	3.06112
1	0.424417
1	0.504419
1	0.248371
1	0.678319
2	2.01118
2	2.4481
2	1.16654
1	0.204309
2	1.3757
2	0.666487
2	0.281679
1	0.240342
1	0.340444
1	0.743358
1	0.857293
1	0.711326
1	0.884819
2	0.498445
1	0.783828
1	1.78343
2	1.34095
2	0.881911
1	0.999702
2	1.31154
1	1.08839
2	1.73585
1	1.0722
1	0.966018
1	0.750551
1	0.567284
1	0.188567
2	1.87956

## Sheet: Sheet8
Figure 4c
SEX	value
1	0.89239
1	1.04899
1	3.09307
1	0.916475
2	0.921604
2	1.43415
2	1.79244
1	1.83525
1	1.632
1	0.481351
1	1.57607
1	1.50915
2	0.79121
1	1.86003
1	1.66064
1	1.59476
1	1.07324
1	2.02225
2	0.680558
2	1.63503
1	2.28894
1	0.688215
1	1.53819
1	0.376985
2	0.873367
1	1.64171
1	1.1154
1	1.49843
1	8.75801
1	1.36267
1	3.19309
1	0.620488
2	0.861921
1	0.722446
1	0.806503
2	0.957845
1	1.25885
1	1.20991
2	0.868989
2	7.47952
2	1.94883
2	0.474039
2	1.52319
2	0.842664
1	1.49432
1	1.32146
1	0.739986
2	1.94967
1	0.908735
1	2.77881
2	1.91754
1	2.01403
2	4.06068
1	1.45624
2	0.578031
2	0.747666
1	1.64128
1	1.07302
2	4.1929
1	2.4638
1	1.75955
1	2.46119
1	1.25806
2	0.987837
2	1.23004
1	1.05362
1	1.63849
2	0.801279
1	1.23046
2	4.20132
2	1.03427
1	2.08784
1	0.644965
2	1.24825
1	1.2709
1	1.519
2	1.29519
1	1.02767
1	2.07524
1	2.51419
1	1.67276
2	1.55082
2	1.42086
2	2.60629
1	1.1395
1	1.68565
1	1.36695
1	1.13061
1	0.972569
2	1.68912
1	4.94087
1	1.62393
1	0.880708
1	1.44612
2	1.47952
1	0.695009
1	1.78844
1	2.46332
1	1.33591
2	1.65423
1	6.20836
1	0.893269
1	1.32556
1	1.25981
2	1.48012
1	1.71262
1	1.73569
1	1.10019
1	1.63929
2	0.769774
2	1.17176
1	1.14376
1	1.07961
1	1.86509
1	1.55313
1	1.3495
1	1.06935
2	1.19648
1	1.54783
2	3.79851
2	0.62356
1	1.5944
2	4.36732
1	0.71921
1	0.707479
1	1.44668
2	2.22146
2	0.700715
1	1.11546
1	1.73529
2	0.974418
1	1.89386
1	1.54037
1	1.855
1	1.12054
1	1.22499
1	0.796648
1	2.10739
2	1.66523
1	2.09529
1	1.25194
2	1.25311
1	1.19895
2	1.38198
1	1.93552
1	1.68029
1	1.31485
1	1.52068
2	1.03674
1	1.54192
1	1.24496
1	1.24749
1	1.15221
1	2.35744
2	3.94714
1	1.33627
1	1.41066
2	2.60617
2	4.97415
1	1.07739
1	1.19755
1	1.04016
1	1.95113
2	2.25204
1	1.21946
1	1.15624
1	1.5668
1	1.18927
1	1.07138
1	0.884385
2	1.55863
1	1.33256
1	1.74223
1	0.88386
2	2.20626
2	6.6011
1	1.84545
2	1.43987
2	1.01012
2	0.856263
2	1.10249
1	1.04284
2	1.27271
2	0.755142
2	0.705865
1	1.54258
1	1.09311
1	1.06303
2	0.587322
2	0.773013
2	1.65124
1	1.3437
2	1.36166
2	1.60029
1	0.507248
2	4.31033
1	1.06948
1	0.783853
1	0.980179
1	1.29241
1	0.891403
2	0.849415
2	1.6165
1	3.97614
2	0.993009
1	1.48207
1	2.19843
2	1.36597
1	1.27545
2	4.9816
1	1.38206
2	4.05087
1	1.11574
1	1.20634
1	1.30431
1	1.49018
1	2.07168
1	7.09206
1	1.57308
1	3.1165
1	1.52835
1	1.78409
1	1.11619
2	1.19479
2	3.8174
1	1.55515
1	1.07916
1	1.20619
1	1.362
2	1.29465
1	1.30079
1	0.67652
1	1.1455
2	1.48746
1	1.35917
1	1.13102
1	1.92015
1	1.00096
2	1.47629
2	1.00105
1	1.11592
1	1.17403
1	0.780346
1	1.63231
2	2.184
1	1.46187
1	2.08157
2	1.36932
2	1.07541
1	1.01551
1	1.17045
1	1.35696
1	0.738883
1	1.64982
1	0.614089
1	1.47945
1	1.28734
1	1.26979
1	1.27399
2	1.3391
1	0.466066
1	1.58217
1	1.07811
1	1.38661
1	2.35457
1	2.03553
1	2.64279
1	1.03118
1	2.15753
1	1.38383
2	1.44091
1	0.783499
1	0.871797
1	1.05621
1	1.35371
1	1.04433
1	2.14392
1	1.68469
1	0.910303
2	1.22148
1	0.724959
1	0.627128
1	1.27576
1	1.16195
2	1.51956
1	1.34762
2	0.945273
2	1.34932
1	0.944093
1	1.03553
2	1.59966
2	1.82957
2	1.78587
1	1.33209
2	0.859669
2	1.54634
2	1.69206
2	1.65759
1	1.58904
1	1.26355
2	1.29109
1	0.481087
1	1.15786
1	0.700585
1	0.832406
1	1.80269
1	0.712784
1	1.67013
1	1.00305
2	0.991682
2	1.57135
1	1.2942
1	1.34173
2	5.86418
1	2.77618
1	1.4291
1	1.39281
2	1.77446
2	1.04215
2	0.899581
2	3.91813
1	1.05797
1	1.13943
2	1.73533
1	0.899321
2	1.08353
2	1.02321
1	1.45472
2	1.10416
2	0.784415
1	2.89883
1	1.24195
2	1.43538
1	0.938345
2	2.32481
2	1.67433
1	2.26707
2	0.4146
1	1.09084
1	1.19066
2	5.29329
2	3.36405
1	0.856932
2	1.26256
1	1.00278
1	1.06712
1	1.06997
1	1.10515
1	1.59186
1	1.30294
1	1.53747
2	2.61476
2	1.6291
2	0.692559
1	1.15756
1	1.04778
1	1.26889
1	1.13594
1	1.5028
1	1.45195
1	0.955957
1	1.24949
1	2.22097
1	0.949438
2	2.55528
1	2.03053
2	1.30672
2	1.23145
1	1.05769
2	1.85082
1	1.38136
2	2.69447
2	1.58462
1	1.28556
1	1.17829
1	1.28584
1	1.06507
2	1.94282
1	1.16196
1	0.638735
1	0.925112
1	1.13811
1	1.06817
2	1.20624
2	0.807445
2	1.84648
1	1.12362
2	0.434351
1	1.58309
2	1.11271
1	0.600178
2	1.45299
2	0.887181
2	1.12951
1	0.766412
1	1.3457
1	1.10024
1	0.706954
2	2.72797
1	0.566149
1	0.864352
1	1.22236
2	8.87933
1	0.54799
1	4.37995
1	0.713973
1	1.01444
1	1.86371
2	1.62589
2	1.3103
2	1.28267
1	1.48236
1	2.66052
2	4.32681
1	1.4525
2	1.77407
1	1.08469
2	6.41274
2	0.987382
2	1.25319
1	1.97458
2	1.07922
1	1.09503
1	0.509144
1	1.44377
2	0.848229
1	0.995212
1	0.757151
1	1.4369
2	1.00594
1	1.30343
1	1.26667
2	1.89062
1	0.631427
2	3.1935
1	1.21574
1	1.07224
1	1.88929
1	1.61987
2	0.683246
1	1.34358
2	1.74066
1	0.783289
2	4.29037
1	0.73606
2	1.4613

## Sheet: Sheet9
figure 4d
AGE	SMTSD	variable	value
60-69	Artery - Tibial	CD4_memory	0.347928
60-69	Artery - Tibial	CD4_memory	0.266646
60-69	Artery - Tibial	CD4_memory	0.282953
60-69	Artery - Tibial	CD4_memory	0.26795
60-69	Artery - Tibial	CD4_memory	0.316801
50-59	Artery - Tibial	CD4_memory	0.213176
50-59	Artery - Tibial	CD4_memory	0.0591684
40-49	Artery - Tibial	CD4_memory	0.104708
60-69	Artery - Tibial	CD4_memory	0.13174
50-59	Artery - Tibial	CD4_memory	0.178488
60-69	Artery - Tibial	CD4_memory	0.200456
20-29	Artery - Tibial	CD4_memory	0.025812
60-69	Artery - Tibial	CD4_memory	0.0773233
60-69	Artery - Tibial	CD4_memory	0.0747083
30-39	Artery - Tibial	CD4_memory	0.0651467
60-69	Artery - Tibial	CD4_memory	0.564251
60-69	Artery - Tibial	CD4_memory	0.0951174
50-59	Artery - Tibial	CD4_memory	0.172808
30-39	Artery - Tibial	CD4_memory	0.157515
50-59	Artery - Tibial	CD4_memory	0.137936
60-69	Artery - Tibial	CD4_memory	0.200923
40-49	Artery - Tibial	CD4_memory	0.120918
60-69	Artery - Tibial	CD4_memory	0.0812249
60-69	Artery - Tibial	CD4_memory	0.44454
30-39	Artery - Tibial	CD4_memory	0.32542
30-39	Artery - Tibial	CD4_memory	0.168255
20-29	Artery - Tibial	CD4_memory	0.0391534
60-69	Artery - Tibial	CD4_memory	0.373005
50-59	Artery - Tibial	CD4_memory	0.0332063
40-49	Artery - Tibial	CD4_memory	0.205314
60-69	Artery - Tibial	CD4_memory	0.0858789
40-49	Artery - Tibial	CD4_memory	0.140773
60-69	Artery - Tibial	CD4_memory	0.247143
30-39	Artery - Tibial	CD4_memory	0.0966374
50-59	Artery - Tibial	CD4_memory	0.125209
60-69	Artery - Tibial	CD4_memory	0.0416844
20-29	Artery - Tibial	CD4_memory	0.0391572
60-69	Artery - Tibial	CD4_memory	0.0540745
40-49	Artery - Tibial	CD4_memory	0.0876159
60-69	Artery - Tibial	CD4_memory	0.115883
60-69	Artery - Tibial	CD4_memory	0.185067
60-69	Artery - Tibial	CD4_memory	0.181595
20-29	Artery - Tibial	CD4_memory	0.0874519
50-59	Artery - Tibial	CD4_memory	0.121304
50-59	Artery - Tibial	CD4_memory	0.232453
40-49	Artery - Tibial	CD4_memory	0.0371644
50-59	Artery - Tibial	CD4_memory	0.322172
60-69	Artery - Tibial	CD4_memory	0.0581166
40-49	Artery - Tibial	CD4_memory	0.0688309
50-59	Artery - Tibial	CD4_memory	0.0613658
40-49	Artery - Tibial	CD4_memory	0.094729
60-69	Artery - Tibial	CD4_memory	0.132455
50-59	Artery - Tibial	CD4_memory	0.0664339
60-69	Artery - Tibial	CD4_memory	0.0784486
30-39	Artery - Tibial	CD4_memory	0.0842849
50-59	Artery - Tibial	CD4_memory	0.215297
60-69	Artery - Tibial	CD4_memory	0.475582
50-59	Artery - Tibial	CD4_memory	0.146744
50-59	Artery - Tibial	CD4_memory	0.108178
50-59	Artery - Tibial	CD4_memory	0.491864
60-69	Artery - Tibial	CD4_memory	0.348534
50-59	Artery - Tibial	CD4_memory	0
60-69	Artery - Tibial	CD4_memory	0.172493
60-69	Artery - Tibial	CD4_memory	0.0322811
40-49	Artery - Tibial	CD4_memory	0.184398
20-29	Artery - Tibial	CD4_memory	0.12139
30-39	Artery - Tibial	CD4_memory	0.0958656
30-39	Artery - Tibial	CD4_memory	0.108766
60-69	Artery - Tibial	CD4_memory	0.368149
50-59	Artery - Tibial	CD4_memory	0.117987
60-69	Artery - Tibial	CD4_memory	0.116084
60-69	Artery - Tibial	CD4_memory	0.129472
60-69	Artery - Tibial	CD4_memory	0.127608
50-59	Artery - Tibial	CD4_memory	0.143445
60-69	Artery - Tibial	CD4_memory	0.146774
50-59	Artery - Tibial	CD4_memory	0.194126
50-59	Artery - Tibial	CD4_memory	0.565769
50-59	Artery - Tibial	CD4_memory	0.215693
40-49	Artery - Tibial	CD4_memory	0.192868
20-29	Artery - Tibial	CD4_memory	0.0241154
40-49	Artery - Tibial	CD4_memory	0.108042
60-69	Artery - Tibial	CD4_memory	0.404514
40-49	Artery - Tibial	CD4_memory	0.425242
60-69	Artery - Tibial	CD4_memory	0.269227
50-59	Artery - Tibial	CD4_memory	0.304469
70-79	Artery - Tibial	CD4_memory	0.122372
40-49	Artery - Tibial	CD4_memory	0.0688526
60-69	Artery - Tibial	CD4_memory	0.0720341
60-69	Artery - Tibial	CD4_memory	0.0174438
60-69	Artery - Tibial	CD4_memory	0.20617
50-59	Artery - Tibial	CD4_memory	0.364815
30-39	Artery - Tibial	CD4_memory	0.110857
50-59	Artery - Tibial	CD4_memory	0.161749
60-69	Artery - Tibial	CD4_memory	0.272373
50-59	Artery - Tibial	CD4_memory	0.099682
50-59	Artery - Tibial	CD4_memory	0.101029
60-69	Artery - Tibial	CD4_memory	0.279685
60-69	Artery - Tibial	CD4_memory	0.194327
70-79	Artery - Tibial	CD4_memory	0.254378
40-49	Artery - Tibial	CD4_memory	0.204766
50-59	Artery - Tibial	CD4_memory	0.120029
50-59	Artery - Tibial	CD4_memory	0.229396
50-59	Artery - Tibial	CD4_memory	0.0982363
60-69	Artery - Tibial	CD4_memory	0.235367
40-49	Artery - Tibial	CD4_memory	0.22487
60-69	Artery - Tibial	CD4_memory	0.242011
60-69	Artery - Tibial	CD4_memory	0.0349866
50-59	Artery - Tibial	CD4_memory	0.260653
60-69	Artery - Tibial	CD4_memory	0.268236
40-49	Artery - Tibial	CD4_memory	0.105778
60-69	Artery - Tibial	CD4_memory	0.272739
50-59	Artery - Tibial	CD4_memory	0.227271
60-69	Artery - Tibial	CD4_memory	0.172648
60-69	Artery - Tibial	CD4_memory	0.0572308
20-29	Artery - Tibial	CD4_memory	0.0450484
40-49	Artery - Tibial	CD4_memory	0.307885
40-49	Artery - Tibial	CD4_memory	0.180197
40-49	Artery - Tibial	CD4_memory	0.0726558
20-29	Artery - Tibial	CD4_memory	0.105921
50-59	Artery - Tibial	CD4_memory	0.447704
60-69	Artery - Tibial	CD4_memory	0.317235
50-59	Artery - Tibial	CD4_memory	0.0842308
50-59	Artery - Tibial	CD4_memory	0.0571521
60-69	Artery - Tibial	CD4_memory	0.151733
50-59	Artery - Tibial	CD4_memory	0.144145
20-29	Artery - Tibial	CD4_memory	0.053882
60-69	Artery - Tibial	CD4_memory	0.085604
50-59	Artery - Tibial	CD4_memory	0.105604
40-49	Artery - Tibial	CD4_memory	0.125854
50-59	Artery - Tibial	CD4_memory	0.109422
50-59	Artery - Tibial	CD4_memory	0.321244
30-39	Artery - Tibial	CD4_memory	0.194004
60-69	Artery - Tibial	CD4_memory	0.146886
50-59	Artery - Tibial	CD4_memory	0.103384
30-39	Artery - Tibial	CD4_memory	0.274527
60-69	Artery - Tibial	CD4_memory	0.252612
60-69	Artery - Tibial	CD4_memory	0.100946
50-59	Artery - Tibial	CD4_memory	0.125044
50-59	Artery - Tibial	CD4_memory	0.069205
60-69	Artery - Tibial	CD4_memory	0.166273
70-79	Artery - Tibial	CD4_memory	0.386646
60-69	Artery - Tibial	CD4_memory	0.185157
30-39	Artery - Tibial	CD4_memory	0.203675
40-49	Artery - Tibial	CD4_memory	0.200567
30-39	Artery - Tibial	CD4_memory	0.095216
50-59	Artery - Tibial	CD4_memory	0.0196372
20-29	Artery - Tibial	CD4_memory	0.086999
50-59	Artery - Tibial	CD4_memory	0.15395
40-49	Artery - Tibial	CD4_memory	0.127911
60-69	Artery - Tibial	CD4_memory	0.083607
60-69	Artery - Tibial	CD4_memory	0.17795
50-59	Artery - Tibial	CD4_memory	0.11128
50-59	Artery - Tibial	CD4_memory	0.052104
40-49	Artery - Tibial	CD4_memory	0.111147
30-39	Artery - Tibial	CD4_memory	0.130785
70-79	Artery - Tibial	CD4_memory	0.155662
30-39	Artery - Tibial	CD4_memory	0.118536
60-69	Artery - Tibial	CD4_memory	0.725621
40-49	Artery - Tibial	CD4_memory	0.097913
30-39	Artery - Tibial	CD4_memory	0.189426
60-69	Artery - Tibial	CD4_memory	0.191294
60-69	Artery - Tibial	CD4_memory	0.131027
50-59	Artery - Tibial	CD4_memory	0.158702
60-69	Artery - Tibial	CD4_memory	0.135345
50-59	Artery - Tibial	CD4_memory	0.0723132
30-39	Artery - Tibial	CD4_memory	0.0858867
70-79	Artery - Tibial	CD4_memory	0.21699
40-49	Artery - Tibial	CD4_memory	0.0858904
50-59	Artery - Tibial	CD4_memory	0.0696689
60-69	Artery - Tibial	CD4_memory	0.0727851
40-49	Artery - Tibial	CD4_memory	0.194539
50-59	Artery - Tibial	CD4_memory	0.048116
50-59	Artery - Tibial	CD4_memory	0.117569
30-39	Artery - Tibial	CD4_memory	0.156293
20-29	Artery - Tibial	CD4_memory	0.0388064
40-49	Artery - Tibial	CD4_memory	0.171151
50-59	Artery - Tibial	CD4_memory	0.236635
30-39	Artery - Tibial	CD4_memory	0.407512
40-49	Artery - Tibial	CD4_memory	0.207869
50-59	Artery - Tibial	CD4_memory	0.116374
60-69	Artery - Tibial	CD4_memory	0.227585
60-69	Artery - Tibial	CD4_memory	1.18286
70-79	Artery - Tibial	CD4_memory	0.115829
40-49	Artery - Tibial	CD4_memory	0.14383
50-59	Artery - Tibial	CD4_memory	0.216728
60-69	Artery - Tibial	CD4_memory	0.103749
60-69	Artery - Tibial	CD4_memory	0.199316
50-59	Artery - Tibial	CD4_memory	0.157231
50-59	Artery - Tibial	CD4_memory	0.0417088
70-79	Artery - Tibial	CD4_memory	0.0637737
60-69	Artery - Tibial	CD4_memory	0.133635
30-39	Artery - Tibial	CD4_memory	0.120069
40-49	Artery - Tibial	CD4_memory	0.13727
20-29	Artery - Tibial	CD4_memory	0.0916189
40-49	Artery - Tibial	CD4_memory	0.0620544
70-79	Artery - Tibial	CD4_memory	0.150672
50-59	Artery - Tibial	CD4_memory	0
40-49	Artery - Tibial	CD4_memory	0.0845822
50-59	Artery - Tibial	CD4_memory	0.113403
70-79	Artery - Tibial	CD4_memory	0.476017
60-69	Artery - Tibial	CD4_memory	0.221775
50-59	Artery - Tibial	CD4_memory	0.106979
50-59	Artery - Tibial	CD4_memory	0.164561
50-59	Artery - Tibial	CD4_memory	0.206731
50-59	Artery - Tibial	CD4_memory	0.0932055
50-59	Artery - Tibial	CD4_memory	0.0926206
40-49	Artery - Tibial	CD4_memory	0.165523
20-29	Artery - Tibial	CD4_memory	0.268653
20-29	Artery - Tibial	CD4_memory	0.276471
50-59	Artery - Tibial	CD4_memory	0.115982
60-69	Artery - Tibial	CD4_memory	0.186852
50-59	Artery - Tibial	CD4_memory	0.577992
60-69	Artery - Tibial	CD4_memory	0.198573
50-59	Artery - Tibial	CD4_memory	0.0618609
70-79	Artery - Tibial	CD4_memory	0.215804
30-39	Artery - Tibial	CD4_memory	0.100137
60-69	Artery - Tibial	CD4_memory	0.0846748
40-49	Artery - Tibial	CD4_memory	0.145199
30-39	Artery - Tibial	CD4_memory	0.100188
50-59	Artery - Tibial	CD4_memory	0
30-39	Artery - Tibial	CD4_memory	0.054362
60-69	Artery - Tibial	CD4_memory	0.223263
60-69	Artery - Tibial	CD4_memory	0.321209
60-69	Artery - Tibial	CD4_memory	0.188399
60-69	Artery - Tibial	CD4_memory	1.07169
50-59	Artery - Tibial	CD4_memory	0.147058
60-69	Artery - Tibial	CD4_memory	0.19241
50-59	Artery - Tibial	CD4_memory	0.220355
50-59	Artery - Tibial	CD4_memory	0.136086
50-59	Artery - Tibial	CD4_memory	0.615522
50-59	Artery - Tibial	CD4_memory	0.0832834
60-69	Artery - Tibial	CD4_memory	0.219979
60-69	Artery - Tibial	CD4_memory	0.101001
50-59	Artery - Tibial	CD4_memory	0.0105294
40-49	Artery - Tibial	CD4_memory	0.149068
40-49	Artery - Tibial	CD4_memory	0.062996
60-69	Artery - Tibial	CD4_memory	0.0933212
70-79	Artery - Tibial	CD4_memory	0.172758
50-59	Artery - Tibial	CD4_memory	0.0668951
30-39	Artery - Tibial	CD4_memory	0.214626
60-69	Artery - Tibial	CD4_memory	0.107629
50-59	Artery - Tibial	CD4_memory	0.0342684
60-69	Artery - Tibial	CD4_memory	0.127396
40-49	Artery - Tibial	CD4_memory	0.204608
60-69	Artery - Tibial	CD4_memory	0.146709
60-69	Artery - Tibial	CD4_memory	0.414887
40-49	Artery - Tibial	CD4_memory	0.207766
40-49	Artery - Tibial	CD4_memory	0.106569
20-29	Artery - Tibial	CD4_memory	0.214081
60-69	Artery - Tibial	CD4_memory	0.433019
50-59	Artery - Tibial	CD4_memory	0.166647
50-59	Artery - Tibial	CD4_memory	0.182078
60-69	Artery - Tibial	CD4_memory	0.471527
50-59	Artery - Tibial	CD4_memory	0.298559
60-69	Artery - Tibial	CD4_memory	0.323025
50-59	Artery - Tibial	CD4_memory	0.203097
40-49	Artery - Tibial	CD4_memory	0.237887
60-69	Artery - Tibial	CD4_memory	0.218747
50-59	Artery - Tibial	CD4_memory	0.0518105
50-59	Artery - Tibial	CD4_memory	0.171076
50-59	Artery - Tibial	CD4_memory	1.47001
60-69	Artery - Tibial	CD4_memory	0.0180357
60-69	Artery - Tibial	CD4_memory	0.518056
40-49	Artery - Tibial	CD4_memory	0.0608074
30-39	Artery - Tibial	CD4_memory	0.0787643
60-69	Artery - Tibial	CD4_memory	0.0945675
50-59	Artery - Tibial	CD4_memory	0.25404
40-49	Artery - Tibial	CD4_memory	0.127733
50-59	Artery - Tibial	CD4_memory	0.370064
30-39	Artery - Tibial	CD4_memory	0.134521
20-29	Artery - Tibial	CD4_memory	0
50-59	Artery - Tibial	CD4_memory	0.133434
40-49	Artery - Tibial	CD4_memory	0.070281
20-29	Artery - Tibial	CD4_memory	0.0625832
20-29	Artery - Tibial	CD4_memory	0.120545
40-49	Artery - Tibial	CD4_memory	0.0941899
20-29	Artery - Tibial	CD4_memory	0.177693
40-49	Artery - Tibial	CD4_memory	0.00081123
40-49	Artery - Tibial	CD4_memory	0.117699
40-49	Artery - Tibial	CD4_memory	0.26319
40-49	Artery - Tibial	CD4_memory	0.33926
50-59	Artery - Tibial	CD4_memory	0.196233
30-39	Artery - Tibial	CD4_memory	0.102529
50-59	Artery - Tibial	CD4_memory	0.0338509
50-59	Artery - Tibial	CD4_memory	0.21944
30-39	Artery - Tibial	CD4_memory	0.0936312
20-29	Artery - Tibial	CD4_memory	0.278435
50-59	Artery - Tibial	CD4_memory	0.109582
60-69	Artery - Tibial	CD4_memory	0.459076
30-39	Artery - Tibial	CD4_memory	0.123692
30-39	Artery - Tibial	CD4_memory	0.0645509
50-59	Artery - Tibial	CD4_memory	0.0766927
50-59	Artery - Tibial	CD4_memory	0.0638591
50-59	Artery - Tibial	CD4_memory	0.29808
40-49	Artery - Tibial	CD4_memory	0.158751
20-29	Artery - Tibial	CD4_memory	0.198188
50-59	Artery - Tibial	CD4_memory	0.0507932
50-59	Artery - Tibial	CD4_memory	0.127174
50-59	Artery - Tibial	CD4_memory	0.2023
60-69	Artery - Tibial	CD4_memory	0.0582898
20-29	Artery - Tibial	CD4_memory	0.131885
50-59	Artery - Tibial	CD4_memory	0.172488
50-59	Artery - Tibial	CD4_memory	0.106298
60-69	Artery - Tibial	CD4_memory	0.0964458
60-69	Artery - Tibial	CD4_memory	0.113608
40-49	Artery - Tibial	CD4_memory	0.0466288
50-59	Artery - Tibial	CD4_memory	0.15899
30-39	Artery - Tibial	CD4_memory	0.246545
40-49	Artery - Tibial	CD4_memory	0.263795
20-29	Artery - Tibial	CD4_memory	0.159734
60-69	Artery - Tibial	CD4_memory	0.157776
50-59	Artery - Tibial	CD4_memory	0.201399
60-69	Artery - Tibial	CD4_memory	0.418158
50-59	Artery - Tibial	CD4_memory	0.170192
60-69	Artery - Tibial	CD4_memory	0.286204
50-59	Artery - Tibial	CD4_memory	0.195786
20-29	Artery - Tibial	CD4_memory	0.0346076
40-49	Artery - Tibial	CD4_memory	0.207823
60-69	Artery - Tibial	CD4_memory	0.373457
20-29	Artery - Tibial	CD4_memory	0.199393
20-29	Artery - Tibial	CD4_memory	0.0565783
50-59	Artery - Tibial	CD4_memory	0.293895
40-49	Artery - Tibial	CD4_memory	0.101538
40-49	Artery - Tibial	CD4_memory	0.218745
30-39	Artery - Tibial	CD4_memory	0.153008
50-59	Artery - Tibial	CD4_memory	0.213585
40-49	Artery - Tibial	CD4_memory	0.0978558
60-69	Artery - Tibial	CD4_memory	0.140548
30-39	Artery - Tibial	CD4_memory	0.221772
30-39	Artery - Tibial	CD4_memory	0.39198
60-69	Artery - Tibial	CD4_memory	0.414427
40-49	Artery - Tibial	CD4_memory	0.131378
60-69	Artery - Tibial	CD4_memory	0.0875085
30-39	Artery - Tibial	CD4_memory	0.0100731
50-59	Artery - Tibial	CD4_memory	0.139117
50-59	Artery - Tibial	CD4_memory	0.897096
50-59	Artery - Tibial	CD4_memory	0.109331
50-59	Artery - Tibial	CD4_memory	0.125612
60-69	Artery - Tibial	CD4_memory	0.0857107
50-59	Artery - Tibial	CD4_memory	0.449753
60-69	Artery - Tibial	CD4_memory	0.516084
50-59	Artery - Tibial	CD4_memory	0.216933
50-59	Artery - Tibial	CD4_memory	0.0506202
50-59	Artery - Tibial	CD4_memory	0.508455
40-49	Artery - Tibial	CD4_memory	0.037237
20-29	Artery - Tibial	CD4_memory	0.0673653
40-49	Artery - Tibial	CD4_memory	0.190365
50-59	Artery - Tibial	CD4_memory	0.163952
20-29	Artery - Tibial	CD4_memory	0.024383
50-59	Artery - Tibial	CD4_memory	0.198169
50-59	Artery - Tibial	CD4_memory	0.104811
20-29	Artery - Tibial	CD4_memory	0.0730734
20-29	Artery - Tibial	CD4_memory	0.0724654
50-59	Artery - Tibial	CD4_memory	0.262254
50-59	Artery - Tibial	CD4_memory	0.0648869
50-59	Artery - Tibial	CD4_memory	0.130779
60-69	Artery - Tibial	CD4_memory	0.0588068
50-59	Artery - Tibial	CD4_memory	0.0846234
40-49	Artery - Tibial	CD4_memory	0.0683385
40-49	Artery - Tibial	CD4_memory	0.097498
50-59	Artery - Tibial	CD4_memory	0.242808
60-69	Artery - Tibial	CD4_memory	0.151843
60-69	Artery - Tibial	CD4_memory	0
40-49	Artery - Tibial	CD4_memory	0.192049
50-59	Artery - Tibial	CD4_memory	0.168328
30-39	Artery - Tibial	CD4_memory	0.345603
40-49	Artery - Tibial	CD4_memory	0.312106
50-59	Artery - Tibial	CD4_memory	0.234225
60-69	Artery - Tibial	CD4_memory	0.11553
40-49	Artery - Tibial	CD4_memory	0.0638332
50-59	Artery - Tibial	CD4_memory	0.048655
60-69	Artery - Tibial	CD4_memory	0.0783245
40-49	Artery - Tibial	CD4_memory	0.114435
60-69	Artery - Tibial	CD4_memory	0.205148
20-29	Artery - Tibial	CD4_memory	0.180254
50-59	Artery - Tibial	CD4_memory	0.151648
50-59	Artery - Tibial	CD4_memory	0.144356
50-59	Artery - Tibial	CD4_memory	0.277868
50-59	Artery - Tibial	CD4_memory	0.302937
30-39	Artery - Tibial	CD4_memory	0.0988762
60-69	Artery - Tibial	CD4_memory	0.129617
50-59	Artery - Tibial	CD4_memory	0.140333
50-59	Artery - Tibial	CD4_memory	0.115888
50-59	Artery - Tibial	CD4_memory	0.124134
40-49	Artery - Tibial	CD4_memory	0.0942124
60-69	Artery - Tibial	CD4_memory	0.0316511
60-69	Artery - Tibial	CD4_memory	0.136522
60-69	Artery - Tibial	CD4_memory	0.108671
30-39	Artery - Tibial	CD4_memory	0.213815
40-49	Artery - Tibial	CD4_memory	0.37873
40-49	Artery - Tibial	CD4_memory	0.107788
50-59	Artery - Tibial	CD4_memory	0.35362
50-59	Artery - Tibial	CD4_memory	0.202899
40-49	Artery - Tibial	CD4_memory	0.191506
60-69	Artery - Tibial	CD4_memory	0.293938
40-49	Artery - Tibial	CD4_memory	0.155049
20-29	Artery - Tibial	CD4_memory	0.125761
40-49	Artery - Tibial	CD4_memory	0.1882
50-59	Artery - Tibial	CD4_memory	0.0374763
50-59	Artery - Tibial	CD4_memory	0.285707
40-49	Artery - Tibial	CD4_memory	0.0589963
20-29	Artery - Tibial	CD4_memory	0.10203
40-49	Artery - Tibial	CD4_memory	0.0782946
50-59	Artery - Tibial	CD4_memory	0.0509677
50-59	Artery - Tibial	CD4_memory	0.147971
70-79	Artery - Tibial	CD4_memory	0.677179
40-49	Artery - Tibial	CD4_memory	0.0737474
60-69	Artery - Tibial	CD4_memory	0.345225
60-69	Artery - Tibial	CD4_memory	0.153456
50-59	Artery - Tibial	CD4_memory	0.0521415
50-59	Artery - Tibial	CD4_memory	0.334099
50-59	Artery - Tibial	CD4_memory	0.0942308
40-49	Artery - Tibial	CD4_memory	0.087386
60-69	Artery - Tibial	CD4_memory	0.0741907
50-59	Artery - Tibial	CD4_memory	0.254441
20-29	Artery - Tibial	CD4_memory	0.0897645
40-49	Artery - Tibial	CD4_memory	0.100298
40-49	Artery - Tibial	CD4_memory	0.290494
30-39	Artery - Tibial	CD4_memory	0.11519
50-59	Artery - Tibial	CD4_memory	0.226086
40-49	Artery - Tibial	CD4_memory	0.351474
20-29	Artery - Tibial	CD4_memory	0.0139547
20-29	Artery - Tibial	CD4_memory	0.07947
40-49	Artery - Tibial	CD4_memory	0.0988535
40-49	Artery - Tibial	CD4_memory	0.138341
50-59	Artery - Tibial	CD4_memory	0.210362
50-59	Artery - Tibial	CD4_memory	0.233832
50-59	Artery - Tibial	CD4_memory	0.0145018
60-69	Artery - Tibial	CD4_memory	0.109867
20-29	Artery - Tibial	CD4_memory	0.110552
40-49	Artery - Tibial	CD4_memory	0.553085
50-59	Artery - Tibial	CD4_memory	0.224323
60-69	Artery - Tibial	CD4_memory	0.0216456
50-59	Artery - Tibial	CD4_memory	0.249992
50-59	Artery - Tibial	CD4_memory	0
50-59	Artery - Tibial	CD4_memory	0.0557112
30-39	Artery - Tibial	CD4_memory	0.0669974
50-59	Artery - Tibial	CD4_memory	0.0861203
60-69	Artery - Tibial	CD4_memory	0.117907
20-29	Artery - Tibial	CD4_memory	0.236842
50-59	Artery - Tibial	CD4_memory	0.1629
60-69	Artery - Tibial	MacrophageSum	0.468278
60-69	Artery - Tibial	MacrophageSum	0.334192
60-69	Artery - Tibial	MacrophageSum	0.197023
60-69	Artery - Tibial	MacrophageSum	0.530755
60-69	Artery - Tibial	MacrophageSum	1.57812
50-59	Artery - Tibial	MacrophageSum	0.176091
50-59	Artery - Tibial	MacrophageSum	0.121334
40-49	Artery - Tibial	MacrophageSum	0.255278
60-69	Artery - Tibial	MacrophageSum	0.171395
50-59	Artery - Tibial	MacrophageSum	0.278634
60-69	Artery - Tibial	MacrophageSum	0.0952951
20-29	Artery - Tibial	MacrophageSum	0.0761933
60-69	Artery - Tibial	MacrophageSum	0.364596
60-69	Artery - Tibial	MacrophageSum	0.276225
30-39	Artery - Tibial	MacrophageSum	0.14233
60-69	Artery - Tibial	MacrophageSum	1.45033
60-69	Artery - Tibial	MacrophageSum	0.269076
50-59	Artery - Tibial	MacrophageSum	0.248577
30-39	Artery - Tibial	MacrophageSum	0.157786
50-59	Artery - Tibial	MacrophageSum	0.203775
60-69	Artery - Tibial	MacrophageSum	0.139741
40-49	Artery - Tibial	MacrophageSum	0.161232
60-69	Artery - Tibial	MacrophageSum	0.114016
60-69	Artery - Tibial	MacrophageSum	0.864825
30-39	Artery - Tibial	MacrophageSum	0.503308
30-39	Artery - Tibial	MacrophageSum	0.163612
20-29	Artery - Tibial	MacrophageSum	0.112485
60-69	Artery - Tibial	MacrophageSum	0.934698
50-59	Artery - Tibial	MacrophageSum	0.255531
40-49	Artery - Tibial	MacrophageSum	0.116721
60-69	Artery - Tibial	MacrophageSum	0.316419
40-49	Artery - Tibial	MacrophageSum	0.0751259
60-69	Artery - Tibial	MacrophageSum	0.436509
30-39	Artery - Tibial	MacrophageSum	0.221215
50-59	Artery - Tibial	MacrophageSum	0.33622
60-69	Artery - Tibial	MacrophageSum	0.0853523
20-29	Artery - Tibial	MacrophageSum	0.104217
60-69	Artery - Tibial	MacrophageSum	0.140385
40-49	Artery - Tibial	MacrophageSum	0.171637
60-69	Artery - Tibial	MacrophageSum	0.26974
60-69	Artery - Tibial	MacrophageSum	0.20955
60-69	Artery - Tibial	MacrophageSum	0.199565
20-29	Artery - Tibial	MacrophageSum	0.161929
50-59	Artery - Tibial	MacrophageSum	0.11686
50-59	Artery - Tibial	MacrophageSum	0.13752
40-49	Artery - Tibial	MacrophageSum	0.137648
50-59	Artery - Tibial	MacrophageSum	0.219135
60-69	Artery - Tibial	MacrophageSum	0.254989
40-49	Artery - Tibial	MacrophageSum	0.0697671
50-59	Artery - Tibial	MacrophageSum	0.27281
40-49	Artery - Tibial	MacrophageSum	0.19653
60-69	Artery - Tibial	MacrophageSum	0.755851
50-59	Artery - Tibial	MacrophageSum	0.195305
60-69	Artery - Tibial	MacrophageSum	0.256988
30-39	Artery - Tibial	MacrophageSum	0.147072
50-59	Artery - Tibial	MacrophageSum	0.588121
60-69	Artery - Tibial	MacrophageSum	0.469551
50-59	Artery - Tibial	MacrophageSum	0.453467
50-59	Artery - Tibial	MacrophageSum	0.0933276
50-59	Artery - Tibial	MacrophageSum	0.738753
60-69	Artery - Tibial	MacrophageSum	0.620972
50-59	Artery - Tibial	MacrophageSum	0.241963
60-69	Artery - Tibial	MacrophageSum	0.171751
60-69	Artery - Tibial	MacrophageSum	0.353073
40-49	Artery - Tibial	MacrophageSum	0.309166
20-29	Artery - Tibial	MacrophageSum	0.184717
30-39	Artery - Tibial	MacrophageSum	0.200128
30-39	Artery - Tibial	MacrophageSum	0.21941
60-69	Artery - Tibial	MacrophageSum	0.357078
50-59	Artery - Tibial	MacrophageSum	0.310891
60-69	Artery - Tibial	MacrophageSum	0.11088
60-69	Artery - Tibial	MacrophageSum	0.262284
60-69	Artery - Tibial	MacrophageSum	0.372073
50-59	Artery - Tibial	MacrophageSum	0.311148
60-69	Artery - Tibial	MacrophageSum	0.155334
50-59	Artery - Tibial	MacrophageSum	0.421952
50-59	Artery - Tibial	MacrophageSum	0.762916
50-59	Artery - Tibial	MacrophageSum	0.21962
40-49	Artery - Tibial	MacrophageSum	0.144082
20-29	Artery - Tibial	MacrophageSum	0.0854964
40-49	Artery - Tibial	MacrophageSum	0.212285
60-69	Artery - Tibial	MacrophageSum	0.388722
40-49	Artery - Tibial	MacrophageSum	0.226451
60-69	Artery - Tibial	MacrophageSum	0.50332
50-59	Artery - Tibial	MacrophageSum	0.461089
70-79	Artery - Tibial	MacrophageSum	0.294853
40-49	Artery - Tibial	MacrophageSum	0.345077
60-69	Artery - Tibial	MacrophageSum	0.21283
60-69	Artery - Tibial	MacrophageSum	0.159284
60-69	Artery - Tibial	MacrophageSum	0.359958
50-59	Artery - Tibial	MacrophageSum	0.548615
30-39	Artery - Tibial	MacrophageSum	0.0900873
50-59	Artery - Tibial	MacrophageSum	0.523691
60-69	Artery - Tibial	MacrophageSum	0.114958
50-59	Artery - Tibial	MacrophageSum	0.167652
50-59	Artery - Tibial	MacrophageSum	0.221023
60-69	Artery - Tibial	MacrophageSum	0.259606
60-69	Artery - Tibial	MacrophageSum	0.37021
70-79	Artery - Tibial	MacrophageSum	0.332092
40-49	Artery - Tibial	MacrophageSum	0.157415
50-59	Artery - Tibial	MacrophageSum	0.307114
50-59	Artery - Tibial	MacrophageSum	0.286197
50-59	Artery - Tibial	MacrophageSum	0.176081
60-69	Artery - Tibial	MacrophageSum	0.611813
40-49	Artery - Tibial	MacrophageSum	0.588782
60-69	Artery - Tibial	MacrophageSum	0.346662
60-69	Artery - Tibial	MacrophageSum	0.108294
50-59	Artery - Tibial	MacrophageSum	0.640076
60-69	Artery - Tibial	MacrophageSum	0.273527
40-49	Artery - Tibial	MacrophageSum	0.0870043
60-69	Artery - Tibial	MacrophageSum	0.757027
50-59	Artery - Tibial	MacrophageSum	0.132246
60-69	Artery - Tibial	MacrophageSum	0.259111
60-69	Artery - Tibial	MacrophageSum	0.318431
20-29	Artery - Tibial	MacrophageSum	0.114779
40-49	Artery - Tibial	MacrophageSum	0.687701
40-49	Artery - Tibial	MacrophageSum	0.240938
40-49	Artery - Tibial	MacrophageSum	0.376176
20-29	Artery - Tibial	MacrophageSum	0.207835
50-59	Artery - Tibial	MacrophageSum	0.20184
60-69	Artery - Tibial	MacrophageSum	0.40032
50-59	Artery - Tibial	MacrophageSum	0.234332
50-59	Artery - Tibial	MacrophageSum	0.146245
60-69	Artery - Tibial	MacrophageSum	0.204649
50-59	Artery - Tibial	MacrophageSum	0.207648
20-29	Artery - Tibial	MacrophageSum	0.331712
60-69	Artery - Tibial	MacrophageSum	0.256235
50-59	Artery - Tibial	MacrophageSum	0.235292
40-49	Artery - Tibial	MacrophageSum	0.340696
50-59	Artery - Tibial	MacrophageSum	0.200012
50-59	Artery - Tibial	MacrophageSum	0.345775
30-39	Artery - Tibial	MacrophageSum	0.39007
60-69	Artery - Tibial	MacrophageSum	0.278944
50-59	Artery - Tibial	MacrophageSum	0.188786
30-39	Artery - Tibial	MacrophageSum	0.512695
60-69	Artery - Tibial	MacrophageSum	0.348775
60-69	Artery - Tibial	MacrophageSum	0.226911
50-59	Artery - Tibial	MacrophageSum	0.346033
50-59	Artery - Tibial	MacrophageSum	0.30404
60-69	Artery - Tibial	MacrophageSum	0.337817
70-79	Artery - Tibial	MacrophageSum	0.216757
60-69	Artery - Tibial	MacrophageSum	2.35661
30-39	Artery - Tibial	MacrophageSum	0.104269
40-49	Artery - Tibial	MacrophageSum	0.202805
30-39	Artery - Tibial	MacrophageSum	0.0709441
50-59	Artery - Tibial	MacrophageSum	0.129677
20-29	Artery - Tibial	MacrophageSum	0.25709
50-59	Artery - Tibial	MacrophageSum	0.180457
40-49	Artery - Tibial	MacrophageSum	0.190559
60-69	Artery - Tibial	MacrophageSum	0.139949
60-69	Artery - Tibial	MacrophageSum	0.336285
50-59	Artery - Tibial	MacrophageSum	0.159612
50-59	Artery - Tibial	MacrophageSum	0.135631
40-49	Artery - Tibial	MacrophageSum	0.0932159
30-39	Artery - Tibial	MacrophageSum	0.194629
70-79	Artery - Tibial	MacrophageSum	0.290957
30-39	Artery - Tibial	MacrophageSum	0.219921
60-69	Artery - Tibial	MacrophageSum	1.89731
40-49	Artery - Tibial	MacrophageSum	0.347041
30-39	Artery - Tibial	MacrophageSum	0.171765
60-69	Artery - Tibial	MacrophageSum	0.665842
60-69	Artery - Tibial	MacrophageSum	0.335519
50-59	Artery - Tibial	MacrophageSum	0.14072
60-69	Artery - Tibial	MacrophageSum	0.462222
50-59	Artery - Tibial	MacrophageSum	0.204647
30-39	Artery - Tibial	MacrophageSum	0.200615
70-79	Artery - Tibial	MacrophageSum	0.590186
40-49	Artery - Tibial	MacrophageSum	0.0868936
50-59	Artery - Tibial	MacrophageSum	0.146296
60-69	Artery - Tibial	MacrophageSum	0.162731
40-49	Artery - Tibial	MacrophageSum	0.136839
50-59	Artery - Tibial	MacrophageSum	0.185947
50-59	Artery - Tibial	MacrophageSum	0.397176
30-39	Artery - Tibial	MacrophageSum	0.468988
20-29	Artery - Tibial	MacrophageSum	0.0874609
40-49	Artery - Tibial	MacrophageSum	0.553891
50-59	Artery - Tibial	MacrophageSum	0.307843
30-39	Artery - Tibial	MacrophageSum	0.323663
40-49	Artery - Tibial	MacrophageSum	0.167745
50-59	Artery - Tibial	MacrophageSum	0.448609
60-69	Artery - Tibial	MacrophageSum	0.345012
60-69	Artery - Tibial	MacrophageSum	1.6299
70-79	Artery - Tibial	MacrophageSum	0.411876
40-49	Artery - Tibial	MacrophageSum	0.149906
50-59	Artery - Tibial	MacrophageSum	0.281178
60-69	Artery - Tibial	MacrophageSum	0.452587
60-69	Artery - Tibial	MacrophageSum	0.314872
50-59	Artery - Tibial	MacrophageSum	0.154522
50-59	Artery - Tibial	MacrophageSum	0.0605693
70-79	Artery - Tibial	MacrophageSum	0.559501
60-69	Artery - Tibial	MacrophageSum	0.142652
30-39	Artery - Tibial	MacrophageSum	0.269757
40-49	Artery - Tibial	MacrophageSum	0.198619
20-29	Artery - Tibial	MacrophageSum	0.0873338
40-49	Artery - Tibial	MacrophageSum	0.168175
70-79	Artery - Tibial	MacrophageSum	0.377101
50-59	Artery - Tibial	MacrophageSum	0.612981
40-49	Artery - Tibial	MacrophageSum	0.168665
50-59	Artery - Tibial	MacrophageSum	0.338868
70-79	Artery - Tibial	MacrophageSum	0.865087
60-69	Artery - Tibial	MacrophageSum	0.426397
50-59	Artery - Tibial	MacrophageSum	0.304147
50-59	Artery - Tibial	MacrophageSum	0.236113
50-59	Artery - Tibial	MacrophageSum	0.192603
50-59	Artery - Tibial	MacrophageSum	0.219733
50-59	Artery - Tibial	MacrophageSum	0.346235
40-49	Artery - Tibial	MacrophageSum	0.286974
20-29	Artery - Tibial	MacrophageSum	0.460585
20-29	Artery - Tibial	MacrophageSum	0.542956
50-59	Artery - Tibial	MacrophageSum	0.311557
60-69	Artery - Tibial	MacrophageSum	0.219415
50-59	Artery - Tibial	MacrophageSum	1.76912
60-69	Artery - Tibial	MacrophageSum	0.177946
50-59	Artery - Tibial	MacrophageSum	0.23645
70-79	Artery - Tibial	MacrophageSum	0.445289
30-39	Artery - Tibial	MacrophageSum	0.219023
60-69	Artery - Tibial	MacrophageSum	0.115497
40-49	Artery - Tibial	MacrophageSum	0.461925
30-39	Artery - Tibial	MacrophageSum	0.234731
50-59	Artery - Tibial	MacrophageSum	0.165616
30-39	Artery - Tibial	MacrophageSum	0.0773978
60-69	Artery - Tibial	MacrophageSum	0.298167
60-69	Artery - Tibial	MacrophageSum	1.73217
60-69	Artery - Tibial	MacrophageSum	0.301157
60-69	Artery - Tibial	MacrophageSum	2.5859
50-59	Artery - Tibial	MacrophageSum	0.303085
60-69	Artery - Tibial	MacrophageSum	0.293214
50-59	Artery - Tibial	MacrophageSum	0.409312
50-59	Artery - Tibial	MacrophageSum	0.201101
50-59	Artery - Tibial	MacrophageSum	0.794222
50-59	Artery - Tibial	MacrophageSum	0.419542
60-69	Artery - Tibial	MacrophageSum	0.353394
60-69	Artery - Tibial	MacrophageSum	0.249531
50-59	Artery - Tibial	MacrophageSum	0.208554
40-49	Artery - Tibial	MacrophageSum	0.603795
40-49	Artery - Tibial	MacrophageSum	0.266846
60-69	Artery - Tibial	MacrophageSum	0.298529
70-79	Artery - Tibial	MacrophageSum	0.337932
50-59	Artery - Tibial	MacrophageSum	0.279887
30-39	Artery - Tibial	MacrophageSum	0.192947
60-69	Artery - Tibial	MacrophageSum	0.244605
50-59	Artery - Tibial	MacrophageSum	0.20528
60-69	Artery - Tibial	MacrophageSum	0.22014
40-49	Artery - Tibial	MacrophageSum	0.627742
60-69	Artery - Tibial	MacrophageSum	0.222109
60-69	Artery - Tibial	MacrophageSum	0.275799
40-49	Artery - Tibial	MacrophageSum	0.239668
40-49	Artery - Tibial	MacrophageSum	0.0956724
20-29	Artery - Tibial	MacrophageSum	0.282081
60-69	Artery - Tibial	MacrophageSum	0.490533
50-59	Artery - Tibial	MacrophageSum	0.401575
50-59	Artery - Tibial	MacrophageSum	0.297593
60-69	Artery - Tibial	MacrophageSum	0.620927
50-59	Artery - Tibial	MacrophageSum	0.382223
60-69	Artery - Tibial	MacrophageSum	0.952816
50-59	Artery - Tibial	MacrophageSum	0.234337
40-49	Artery - Tibial	MacrophageSum	0.234104
60-69	Artery - Tibial	MacrophageSum	0.214757
50-59	Artery - Tibial	MacrophageSum	0.165718
50-59	Artery - Tibial	MacrophageSum	0.0870939
50-59	Artery - Tibial	MacrophageSum	2.53491
60-69	Artery - Tibial	MacrophageSum	0.398596
60-69	Artery - Tibial	MacrophageSum	0.175825
40-49	Artery - Tibial	MacrophageSum	0.208151
30-39	Artery - Tibial	MacrophageSum	0.179546
60-69	Artery - Tibial	MacrophageSum	0.34854
50-59	Artery - Tibial	MacrophageSum	0.451017
40-49	Artery - Tibial	MacrophageSum	0.257291
50-59	Artery - Tibial	MacrophageSum	0.369592
30-39	Artery - Tibial	MacrophageSum	0.218723
20-29	Artery - Tibial	MacrophageSum	0.211944
50-59	Artery - Tibial	MacrophageSum	0.175689
40-49	Artery - Tibial	MacrophageSum	0.204822
20-29	Artery - Tibial	MacrophageSum	0.134396
20-29	Artery - Tibial	MacrophageSum	0.0895746
40-49	Artery - Tibial	MacrophageSum	0.392559
20-29	Artery - Tibial	MacrophageSum	0.29094
40-49	Artery - Tibial	MacrophageSum	0.0951319
40-49	Artery - Tibial	MacrophageSum	0.56005
40-49	Artery - Tibial	MacrophageSum	0.252161
40-49	Artery - Tibial	MacrophageSum	0.822389
50-59	Artery - Tibial	MacrophageSum	0.286682
30-39	Artery - Tibial	MacrophageSum	0.466279
50-59	Artery - Tibial	MacrophageSum	0.428087
50-59	Artery - Tibial	MacrophageSum	0.155412
30-39	Artery - Tibial	MacrophageSum	0.213503
20-29	Artery - Tibial	MacrophageSum	0.411598
50-59	Artery - Tibial	MacrophageSum	0.33392
60-69	Artery - Tibial	MacrophageSum	0.670159
30-39	Artery - Tibial	MacrophageSum	0.423803
30-39	Artery - Tibial	MacrophageSum	0.231121
50-59	Artery - Tibial	MacrophageSum	0.16042
50-59	Artery - Tibial	MacrophageSum	0.37507
50-59	Artery - Tibial	MacrophageSum	0.249759
40-49	Artery - Tibial	MacrophageSum	0.244372
20-29	Artery - Tibial	MacrophageSum	0.461101
50-59	Artery - Tibial	MacrophageSum	0.137802
50-59	Artery - Tibial	MacrophageSum	0.404336
50-59	Artery - Tibial	MacrophageSum	0.405575
60-69	Artery - Tibial	MacrophageSum	0.202806
20-29	Artery - Tibial	MacrophageSum	0.415907
50-59	Artery - Tibial	MacrophageSum	0.254269
50-59	Artery - Tibial	MacrophageSum	0.164224
60-69	Artery - Tibial	MacrophageSum	0.251405
60-69	Artery - Tibial	MacrophageSum	0.176553
40-49	Artery - Tibial	MacrophageSum	0.253975
50-59	Artery - Tibial	MacrophageSum	0.270365
30-39	Artery - Tibial	MacrophageSum	0.389769
40-49	Artery - Tibial	MacrophageSum	0.498829
20-29	Artery - Tibial	MacrophageSum	0.235255
60-69	Artery - Tibial	MacrophageSum	0.484323
50-59	Artery - Tibial	MacrophageSum	0.426146
60-69	Artery - Tibial	MacrophageSum	0.312726
50-59	Artery - Tibial	MacrophageSum	0.431078
60-69	Artery - Tibial	MacrophageSum	0.178145
50-59	Artery - Tibial	MacrophageSum	0.203677
20-29	Artery - Tibial	MacrophageSum	0.17134
40-49	Artery - Tibial	MacrophageSum	0.309124
60-69	Artery - Tibial	MacrophageSum	0.602559
20-29	Artery - Tibial	MacrophageSum	0.213266
20-29	Artery - Tibial	MacrophageSum	0.077311
50-59	Artery - Tibial	MacrophageSum	0.216921
40-49	Artery - Tibial	MacrophageSum	0.113501
40-49	Artery - Tibial	MacrophageSum	0.133232
30-39	Artery - Tibial	MacrophageSum	0.415019
50-59	Artery - Tibial	MacrophageSum	0.381952
40-49	Artery - Tibial	MacrophageSum	0.208123
60-69	Artery - Tibial	MacrophageSum	0.271882
30-39	Artery - Tibial	MacrophageSum	0.316013
30-39	Artery - Tibial	MacrophageSum	1.07947
60-69	Artery - Tibial	MacrophageSum	0.415342
40-49	Artery - Tibial	MacrophageSum	0.131559
60-69	Artery - Tibial	MacrophageSum	0.265568
30-39	Artery - Tibial	MacrophageSum	0.184339
50-59	Artery - Tibial	MacrophageSum	0.297617
50-59	Artery - Tibial	MacrophageSum	1.97583
50-59	Artery - Tibial	MacrophageSum	0.517395
50-59	Artery - Tibial	MacrophageSum	0.148104
60-69	Artery - Tibial	MacrophageSum	0.135792
50-59	Artery - Tibial	MacrophageSum	1.27298
60-69	Artery - Tibial	MacrophageSum	0.653937
50-59	Artery - Tibial	MacrophageSum	0.372373
50-59	Artery - Tibial	MacrophageSum	0.0875705
50-59	Artery - Tibial	MacrophageSum	0.885238
40-49	Artery - Tibial	MacrophageSum	0.0683099
20-29	Artery - Tibial	MacrophageSum	0.15193
40-49	Artery - Tibial	MacrophageSum	0.37225
50-59	Artery - Tibial	MacrophageSum	0.583501
20-29	Artery - Tibial	MacrophageSum	0.0992342
50-59	Artery - Tibial	MacrophageSum	0.162556
50-59	Artery - Tibial	MacrophageSum	0.271365
20-29	Artery - Tibial	MacrophageSum	0.170345
20-29	Artery - Tibial	MacrophageSum	0.0820796
50-59	Artery - Tibial	MacrophageSum	0.490086
50-59	Artery - Tibial	MacrophageSum	0.330809
50-59	Artery - Tibial	MacrophageSum	0.166083
60-69	Artery - Tibial	MacrophageSum	0.11879
50-59	Artery - Tibial	MacrophageSum	0.123428
40-49	Artery - Tibial	MacrophageSum	0.171031
40-49	Artery - Tibial	MacrophageSum	0.186208
50-59	Artery - Tibial	MacrophageSum	0.733071
60-69	Artery - Tibial	MacrophageSum	0.250438
60-69	Artery - Tibial	MacrophageSum	0.213378
40-49	Artery - Tibial	MacrophageSum	0.0867301
50-59	Artery - Tibial	MacrophageSum	0.0574356
30-39	Artery - Tibial	MacrophageSum	0.76374
40-49	Artery - Tibial	MacrophageSum	0.281755
50-59	Artery - Tibial	MacrophageSum	0.209109
60-69	Artery - Tibial	MacrophageSum	0.325706
40-49	Artery - Tibial	MacrophageSum	0.103527
50-59	Artery - Tibial	MacrophageSum	0.447072
60-69	Artery - Tibial	MacrophageSum	0.354944
40-49	Artery - Tibial	MacrophageSum	0.186734
60-69	Artery - Tibial	MacrophageSum	0.257383
20-29	Artery - Tibial	MacrophageSum	0.149529
50-59	Artery - Tibial	MacrophageSum	0.138408
50-59	Artery - Tibial	MacrophageSum	0.0833474
50-59	Artery - Tibial	MacrophageSum	0.191737
50-59	Artery - Tibial	MacrophageSum	0.4731
30-39	Artery - Tibial	MacrophageSum	0.126597
60-69	Artery - Tibial	MacrophageSum	0.387556
50-59	Artery - Tibial	MacrophageSum	0.262229
50-59	Artery - Tibial	MacrophageSum	0.607578
50-59	Artery - Tibial	MacrophageSum	0.405158
40-49	Artery - Tibial	MacrophageSum	0.187541
60-69	Artery - Tibial	MacrophageSum	0.302317
60-69	Artery - Tibial	MacrophageSum	0.28436
60-69	Artery - Tibial	MacrophageSum	0.24639
30-39	Artery - Tibial	MacrophageSum	0.367852
40-49	Artery - Tibial	MacrophageSum	0.963954
40-49	Artery - Tibial	MacrophageSum	0.202946
50-59	Artery - Tibial	MacrophageSum	0.696257
50-59	Artery - Tibial	MacrophageSum	0.469398
40-49	Artery - Tibial	MacrophageSum	0.367958
60-69	Artery - Tibial	MacrophageSum	0.212887
40-49	Artery - Tibial	MacrophageSum	0.218314
20-29	Artery - Tibial	MacrophageSum	0.302691
40-49	Artery - Tibial	MacrophageSum	0.338663
50-59	Artery - Tibial	MacrophageSum	0.199936
50-59	Artery - Tibial	MacrophageSum	0.782424
40-49	Artery - Tibial	MacrophageSum	0.293251
20-29	Artery - Tibial	MacrophageSum	0.185566
40-49	Artery - Tibial	MacrophageSum	0.179466
50-59	Artery - Tibial	MacrophageSum	0.28484
50-59	Artery - Tibial	MacrophageSum	0.404574
70-79	Artery - Tibial	MacrophageSum	0.961014
40-49	Artery - Tibial	MacrophageSum	0.150291
60-69	Artery - Tibial	MacrophageSum	0.186038
60-69	Artery - Tibial	MacrophageSum	0.294276
50-59	Artery - Tibial	MacrophageSum	0.258531
50-59	Artery - Tibial	MacrophageSum	0.528931
50-59	Artery - Tibial	MacrophageSum	0.254726
40-49	Artery - Tibial	MacrophageSum	0.144164
60-69	Artery - Tibial	MacrophageSum	0.224938
50-59	Artery - Tibial	MacrophageSum	0.1926
20-29	Artery - Tibial	MacrophageSum	0.106778
40-49	Artery - Tibial	MacrophageSum	0.107014
40-49	Artery - Tibial	MacrophageSum	0.281201
30-39	Artery - Tibial	MacrophageSum	0.179811
50-59	Artery - Tibial	MacrophageSum	0.247554
40-49	Artery - Tibial	MacrophageSum	0.483147
20-29	Artery - Tibial	MacrophageSum	0.108658
20-29	Artery - Tibial	MacrophageSum	0.230613
40-49	Artery - Tibial	MacrophageSum	0.220304
40-49	Artery - Tibial	MacrophageSum	0.282112
50-59	Artery - Tibial	MacrophageSum	0.245642
50-59	Artery - Tibial	MacrophageSum	0.428694
50-59	Artery - Tibial	MacrophageSum	0.357051
60-69	Artery - Tibial	MacrophageSum	0.294538
20-29	Artery - Tibial	MacrophageSum	0.107789
40-49	Artery - Tibial	MacrophageSum	0.700276
50-59	Artery - Tibial	MacrophageSum	0.388505
60-69	Artery - Tibial	MacrophageSum	0.257514
50-59	Artery - Tibial	MacrophageSum	0.184321
50-59	Artery - Tibial	MacrophageSum	0.197462
50-59	Artery - Tibial	MacrophageSum	0.154167
30-39	Artery - Tibial	MacrophageSum	0.136758
50-59	Artery - Tibial	MacrophageSum	1.10221
60-69	Artery - Tibial	MacrophageSum	0.145118
20-29	Artery - Tibial	MacrophageSum	0.21033
50-59	Artery - Tibial	MacrophageSum	0.360732
60-69	Artery - Tibial	MastSum	0.088542
60-69	Artery - Tibial	MastSum	0.219092
60-69	Artery - Tibial	MastSum	0.201011
60-69	Artery - Tibial	MastSum	0.0902892
60-69	Artery - Tibial	MastSum	0.579896
50-59	Artery - Tibial	MastSum	0.569377
50-59	Artery - Tibial	MastSum	0.0370091
40-49	Artery - Tibial	MastSum	0.135952
60-69	Artery - Tibial	MastSum	0.13932
50-59	Artery - Tibial	MastSum	0.110794
60-69	Artery - Tibial	MastSum	0.0959912
20-29	Artery - Tibial	MastSum	0.0295786
60-69	Artery - Tibial	MastSum	0.123526
60-69	Artery - Tibial	MastSum	0.326278
30-39	Artery - Tibial	MastSum	0.0469286
60-69	Artery - Tibial	MastSum	0.145999
60-69	Artery - Tibial	MastSum	0.172671
50-59	Artery - Tibial	MastSum	0.152943
30-39	Artery - Tibial	MastSum	0.109016
50-59	Artery - Tibial	MastSum	0.21834
60-69	Artery - Tibial	MastSum	0.0455678
40-49	Artery - Tibial	MastSum	0.170412
60-69	Artery - Tibial	MastSum	0.0581395
60-69	Artery - Tibial	MastSum	0.0883354
30-39	Artery - Tibial	MastSum	0.0625672
30-39	Artery - Tibial	MastSum	0.150906
20-29	Artery - Tibial	MastSum	0.0336547
60-69	Artery - Tibial	MastSum	0.711934
50-59	Artery - Tibial	MastSum	0.184649
40-49	Artery - Tibial	MastSum	0.105107
60-69	Artery - Tibial	MastSum	0.122494
40-49	Artery - Tibial	MastSum	0.138255
60-69	Artery - Tibial	MastSum	0.202691
30-39	Artery - Tibial	MastSum	0.0501139
50-59	Artery - Tibial	MastSum	0.0722689
60-69	Artery - Tibial	MastSum	0.0405714
20-29	Artery - Tibial	MastSum	0.0616818
60-69	Artery - Tibial	MastSum	0.113694
40-49	Artery - Tibial	MastSum	0.0288652
60-69	Artery - Tibial	MastSum	0.0521332
60-69	Artery - Tibial	MastSum	0.116247
60-69	Artery - Tibial	MastSum	0.235971
20-29	Artery - Tibial	MastSum	0.0923038
50-59	Artery - Tibial	MastSum	0.0923516
50-59	Artery - Tibial	MastSum	0.122432
40-49	Artery - Tibial	MastSum	0.10158
50-59	Artery - Tibial	MastSum	0.172634
60-69	Artery - Tibial	MastSum	0.0594292
40-49	Artery - Tibial	MastSum	0.0507714
50-59	Artery - Tibial	MastSum	0.165329
40-49	Artery - Tibial	MastSum	0.0975657
60-69	Artery - Tibial	MastSum	0.170488
50-59	Artery - Tibial	MastSum	0.152999
60-69	Artery - Tibial	MastSum	0.189845
30-39	Artery - Tibial	MastSum	0.0424907
50-59	Artery - Tibial	MastSum	0.199516
60-69	Artery - Tibial	MastSum	0.0510709
50-59	Artery - Tibial	MastSum	0.246721
50-59	Artery - Tibial	MastSum	0.0843837
50-59	Artery - Tibial	MastSum	0.456119
60-69	Artery - Tibial	MastSum	0.195476
50-59	Artery - Tibial	MastSum	0.116824
60-69	Artery - Tibial	MastSum	0.173464
60-69	Artery - Tibial	MastSum	0.14519
40-49	Artery - Tibial	MastSum	0.0857374
20-29	Artery - Tibial	MastSum	0.168122
30-39	Artery - Tibial	MastSum	0.271369
30-39	Artery - Tibial	MastSum	0.0765795
60-69	Artery - Tibial	MastSum	0.188773
50-59	Artery - Tibial	MastSum	0.151806
60-69	Artery - Tibial	MastSum	0.153683
60-69	Artery - Tibial	MastSum	0.177539
60-69	Artery - Tibial	MastSum	0.210447
50-59	Artery - Tibial	MastSum	0.21889
60-69	Artery - Tibial	MastSum	0.0442261
50-59	Artery - Tibial	MastSum	0.267106
50-59	Artery - Tibial	MastSum	0.295654
50-59	Artery - Tibial	MastSum	0.157296
40-49	Artery - Tibial	MastSum	0.163616
20-29	Artery - Tibial	MastSum	0.032283
40-49	Artery - Tibial	MastSum	0.0941706
60-69	Artery - Tibial	MastSum	0.273697
40-49	Artery - Tibial	MastSum	0.0406086
60-69	Artery - Tibial	MastSum	0.0993942
50-59	Artery - Tibial	MastSum	0.276985
70-79	Artery - Tibial	MastSum	0.279767
40-49	Artery - Tibial	MastSum	0.166503
60-69	Artery - Tibial	MastSum	0.0710051
60-69	Artery - Tibial	MastSum	0.117525
60-69	Artery - Tibial	MastSum	0.209027
50-59	Artery - Tibial	MastSum	0.421796
30-39	Artery - Tibial	MastSum	0.0957024
50-59	Artery - Tibial	MastSum	0.196334
60-69	Artery - Tibial	MastSum	0.0884449
50-59	Artery - Tibial	MastSum	0.0390699
50-59	Artery - Tibial	MastSum	0.0621293
60-69	Artery - Tibial	MastSum	0.25035
60-69	Artery - Tibial	MastSum	0.356467
70-79	Artery - Tibial	MastSum	0.300469
40-49	Artery - Tibial	MastSum	0.131562
50-59	Artery - Tibial	MastSum	0.183893
50-59	Artery - Tibial	MastSum	0.140378
50-59	Artery - Tibial	MastSum	0.154025
60-69	Artery - Tibial	MastSum	0.228669
40-49	Artery - Tibial	MastSum	0.220316
60-69	Artery - Tibial	MastSum	0.244779
60-69	Artery - Tibial	MastSum	0.068661
50-59	Artery - Tibial	MastSum	0.644713
60-69	Artery - Tibial	MastSum	0.099335
40-49	Artery - Tibial	MastSum	0.0404303
60-69	Artery - Tibial	MastSum	0.593296
50-59	Artery - Tibial	MastSum	0.119559
60-69	Artery - Tibial	MastSum	0.132017
60-69	Artery - Tibial	MastSum	0.258446
20-29	Artery - Tibial	MastSum	0.0311001
40-49	Artery - Tibial	MastSum	0.190721
40-49	Artery - Tibial	MastSum	0.205944
40-49	Artery - Tibial	MastSum	0.236413
20-29	Artery - Tibial	MastSum	0.0692924
50-59	Artery - Tibial	MastSum	0.183852
60-69	Artery - Tibial	MastSum	0.210043
50-59	Artery - Tibial	MastSum	0.0832546
50-59	Artery - Tibial	MastSum	0.121932
60-69	Artery - Tibial	MastSum	0.113789
50-59	Artery - Tibial	MastSum	0.196485
20-29	Artery - Tibial	MastSum	0.0315076
60-69	Artery - Tibial	MastSum	0.085425
50-59	Artery - Tibial	MastSum	0.199068
40-49	Artery - Tibial	MastSum	0.15988
50-59	Artery - Tibial	MastSum	0.137892
50-59	Artery - Tibial	MastSum	0.182406
30-39	Artery - Tibial	MastSum	0.182042
60-69	Artery - Tibial	MastSum	0.0622268
50-59	Artery - Tibial	MastSum	0.0771765
30-39	Artery - Tibial	MastSum	0.575123
60-69	Artery - Tibial	MastSum	0.217475
60-69	Artery - Tibial	MastSum	0.227627
50-59	Artery - Tibial	MastSum	0.196223
50-59	Artery - Tibial	MastSum	0.0723847
60-69	Artery - Tibial	MastSum	0.255045
70-79	Artery - Tibial	MastSum	0.26528
60-69	Artery - Tibial	MastSum	0.297292
30-39	Artery - Tibial	MastSum	0.0961261
40-49	Artery - Tibial	MastSum	0.155377
30-39	Artery - Tibial	MastSum	0.0332227
50-59	Artery - Tibial	MastSum	0.035231
20-29	Artery - Tibial	MastSum	0.0339313
50-59	Artery - Tibial	MastSum	0.055951
40-49	Artery - Tibial	MastSum	0.0611529
60-69	Artery - Tibial	MastSum	0.111037
60-69	Artery - Tibial	MastSum	0.0553187
50-59	Artery - Tibial	MastSum	0.204231
50-59	Artery - Tibial	MastSum	0.0598263
40-49	Artery - Tibial	MastSum	0.00280852
30-39	Artery - Tibial	MastSum	0.0754475
70-79	Artery - Tibial	MastSum	0.294601
30-39	Artery - Tibial	MastSum	0.0967429
60-69	Artery - Tibial	MastSum	0.856289
40-49	Artery - Tibial	MastSum	0.118043
30-39	Artery - Tibial	MastSum	0.174202
60-69	Artery - Tibial	MastSum	0.164159
60-69	Artery - Tibial	MastSum	0.319516
50-59	Artery - Tibial	MastSum	0.112758
60-69	Artery - Tibial	MastSum	0.269198
50-59	Artery - Tibial	MastSum	0.136007
30-39	Artery - Tibial	MastSum	0.0834448
70-79	Artery - Tibial	MastSum	0.228416
40-49	Artery - Tibial	MastSum	0.0999326
50-59	Artery - Tibial	MastSum	0.0710568
60-69	Artery - Tibial	MastSum	0.158758
40-49	Artery - Tibial	MastSum	0.206693
50-59	Artery - Tibial	MastSum	0.0677533
50-59	Artery - Tibial	MastSum	0.113533
30-39	Artery - Tibial	MastSum	0.207262
20-29	Artery - Tibial	MastSum	0.0174238
40-49	Artery - Tibial	MastSum	0.336528
50-59	Artery - Tibial	MastSum	0.241645
30-39	Artery - Tibial	MastSum	0.0989622
40-49	Artery - Tibial	MastSum	0.216391
50-59	Artery - Tibial	MastSum	0.211648
60-69	Artery - Tibial	MastSum	0.0420705
60-69	Artery - Tibial	MastSum	0.471629
70-79	Artery - Tibial	MastSum	0.0666117
40-49	Artery - Tibial	MastSum	0.19842
50-59	Artery - Tibial	MastSum	0.230544
60-69	Artery - Tibial	MastSum	0.390142
60-69	Artery - Tibial	MastSum	0.0964911
50-59	Artery - Tibial	MastSum	0.174956
50-59	Artery - Tibial	MastSum	0.0927135
70-79	Artery - Tibial	MastSum	0.222491
60-69	Artery - Tibial	MastSum	0.062673
30-39	Artery - Tibial	MastSum	0.177592
40-49	Artery - Tibial	MastSum	0.144963
20-29	Artery - Tibial	MastSum	0.0551557
40-49	Artery - Tibial	MastSum	0.165962
70-79	Artery - Tibial	MastSum	0.241764
50-59	Artery - Tibial	MastSum	0.11609
40-49	Artery - Tibial	MastSum	0.138233
50-59	Artery - Tibial	MastSum	0.0961737
70-79	Artery - Tibial	MastSum	0.261221
60-69	Artery - Tibial	MastSum	0.290787
50-59	Artery - Tibial	MastSum	0.124079
50-59	Artery - Tibial	MastSum	0.130934
50-59	Artery - Tibial	MastSum	0.146136
50-59	Artery - Tibial	MastSum	0.106797
50-59	Artery - Tibial	MastSum	0.126584
40-49	Artery - Tibial	MastSum	0.152889
20-29	Artery - Tibial	MastSum	0.357358
20-29	Artery - Tibial	MastSum	0.356112
50-59	Artery - Tibial	MastSum	0.21073
60-69	Artery - Tibial	MastSum	0.113893
50-59	Artery - Tibial	MastSum	0.069034
60-69	Artery - Tibial	MastSum	0.19385
50-59	Artery - Tibial	MastSum	0.0620929
70-79	Artery - Tibial	MastSum	0.15991
30-39	Artery - Tibial	MastSum	0.0538288
60-69	Artery - Tibial	MastSum	0.0980818
40-49	Artery - Tibial	MastSum	0.33811
30-39	Artery - Tibial	MastSum	0.158961
50-59	Artery - Tibial	MastSum	0.0760831
30-39	Artery - Tibial	MastSum	0.0193705
60-69	Artery - Tibial	MastSum	0.0299647
60-69	Artery - Tibial	MastSum	0.87114
60-69	Artery - Tibial	MastSum	0.20419
60-69	Artery - Tibial	MastSum	0.260384
50-59	Artery - Tibial	MastSum	0.132531
60-69	Artery - Tibial	MastSum	0.176844
50-59	Artery - Tibial	MastSum	0.23349
50-59	Artery - Tibial	MastSum	0.231421
50-59	Artery - Tibial	MastSum	0.272875
50-59	Artery - Tibial	MastSum	0.25327
60-69	Artery - Tibial	MastSum	0.188589
60-69	Artery - Tibial	MastSum	0.313611
50-59	Artery - Tibial	MastSum	0.0809006
40-49	Artery - Tibial	MastSum	0.183633
40-49	Artery - Tibial	MastSum	0.0879566
60-69	Artery - Tibial	MastSum	0.161013
70-79	Artery - Tibial	MastSum	0.232347
50-59	Artery - Tibial	MastSum	0.0609017
30-39	Artery - Tibial	MastSum	0.196296
60-69	Artery - Tibial	MastSum	0.0757787
50-59	Artery - Tibial	MastSum	0.0764837
60-69	Artery - Tibial	MastSum	0.10368
40-49	Artery - Tibial	MastSum	0.260978
60-69	Artery - Tibial	MastSum	0.153171
60-69	Artery - Tibial	MastSum	0.44041
40-49	Artery - Tibial	MastSum	0.198398
40-49	Artery - Tibial	MastSum	0.0862646
20-29	Artery - Tibial	MastSum	0.0710321
60-69	Artery - Tibial	MastSum	0.272415
50-59	Artery - Tibial	MastSum	0.12325
50-59	Artery - Tibial	MastSum	0.0722814
60-69	Artery - Tibial	MastSum	0.826163
50-59	Artery - Tibial	MastSum	0.206437
60-69	Artery - Tibial	MastSum	0.158969
50-59	Artery - Tibial	MastSum	0.156368
40-49	Artery - Tibial	MastSum	0.204283
60-69	Artery - Tibial	MastSum	0.143748
50-59	Artery - Tibial	MastSum	0.0483624
50-59	Artery - Tibial	MastSum	0.107329
50-59	Artery - Tibial	MastSum	0.087026
60-69	Artery - Tibial	MastSum	0.158542
60-69	Artery - Tibial	MastSum	0.0683575
40-49	Artery - Tibial	MastSum	0.151854
30-39	Artery - Tibial	MastSum	0.0915517
60-69	Artery - Tibial	MastSum	0.11692
50-59	Artery - Tibial	MastSum	0.142645
40-49	Artery - Tibial	MastSum	0.0769932
50-59	Artery - Tibial	MastSum	0.144896
30-39	Artery - Tibial	MastSum	0.0612591
20-29	Artery - Tibial	MastSum	0.0721822
50-59	Artery - Tibial	MastSum	0.225607
40-49	Artery - Tibial	MastSum	0.176114
20-29	Artery - Tibial	MastSum	0.0372718
20-29	Artery - Tibial	MastSum	0.109174
40-49	Artery - Tibial	MastSum	0.203774
20-29	Artery - Tibial	MastSum	0.187687
40-49	Artery - Tibial	MastSum	0.0970267
40-49	Artery - Tibial	MastSum	0.161909
40-49	Artery - Tibial	MastSum	0.265912
40-49	Artery - Tibial	MastSum	0.373411
50-59	Artery - Tibial	MastSum	0.173301
30-39	Artery - Tibial	MastSum	0.103673
50-59	Artery - Tibial	MastSum	0.1509
50-59	Artery - Tibial	MastSum	0.121179
30-39	Artery - Tibial	MastSum	0.116132
20-29	Artery - Tibial	MastSum	0.0807363
50-59	Artery - Tibial	MastSum	0.105343
60-69	Artery - Tibial	MastSum	0.146437
30-39	Artery - Tibial	MastSum	0.640506
30-39	Artery - Tibial	MastSum	0.187061
50-59	Artery - Tibial	MastSum	0.0761576
50-59	Artery - Tibial	MastSum	0.262809
50-59	Artery - Tibial	MastSum	0.319256
40-49	Artery - Tibial	MastSum	0.0438523
20-29	Artery - Tibial	MastSum	0.375377
50-59	Artery - Tibial	MastSum	0.0344945
50-59	Artery - Tibial	MastSum	0.434948
50-59	Artery - Tibial	MastSum	0.263691
60-69	Artery - Tibial	MastSum	0.037967
20-29	Artery - Tibial	MastSum	0.333739
50-59	Artery - Tibial	MastSum	0.07446
50-59	Artery - Tibial	MastSum	0.00982944
60-69	Artery - Tibial	MastSum	0.223246
60-69	Artery - Tibial	MastSum	0.132749
40-49	Artery - Tibial	MastSum	0.0867347
50-59	Artery - Tibial	MastSum	0.0435332
30-39	Artery - Tibial	MastSum	0.277175
40-49	Artery - Tibial	MastSum	0.422167
20-29	Artery - Tibial	MastSum	0.129621
60-69	Artery - Tibial	MastSum	0.381429
50-59	Artery - Tibial	MastSum	0.186947
60-69	Artery - Tibial	MastSum	0.0714279
50-59	Artery - Tibial	MastSum	0.294681
60-69	Artery - Tibial	MastSum	0.167381
50-59	Artery - Tibial	MastSum	0.207544
20-29	Artery - Tibial	MastSum	0.0693691
40-49	Artery - Tibial	MastSum	0.0860659
60-69	Artery - Tibial	MastSum	0.613801
20-29	Artery - Tibial	MastSum	0.0589637
20-29	Artery - Tibial	MastSum	0.0653067
50-59	Artery - Tibial	MastSum	0.323416
40-49	Artery - Tibial	MastSum	0.0307532
40-49	Artery - Tibial	MastSum	0.116794
30-39	Artery - Tibial	MastSum	0.0586346
50-59	Artery - Tibial	MastSum	0.130946
40-49	Artery - Tibial	MastSum	0.261019
60-69	Artery - Tibial	MastSum	0.154332
30-39	Artery - Tibial	MastSum	0.160883
30-39	Artery - Tibial	MastSum	0.348244
60-69	Artery - Tibial	MastSum	0.391622
40-49	Artery - Tibial	MastSum	0.161755
60-69	Artery - Tibial	MastSum	0.185602
30-39	Artery - Tibial	MastSum	0.138058
50-59	Artery - Tibial	MastSum	0.250738
50-59	Artery - Tibial	MastSum	0.298
50-59	Artery - Tibial	MastSum	0.282969
50-59	Artery - Tibial	MastSum	0.187558
60-69	Artery - Tibial	MastSum	0.0315357
50-59	Artery - Tibial	MastSum	0.203604
60-69	Artery - Tibial	MastSum	0.83684
50-59	Artery - Tibial	MastSum	0.222325
50-59	Artery - Tibial	MastSum	0.0320768
50-59	Artery - Tibial	MastSum	0.446474
40-49	Artery - Tibial	MastSum	0.0106034
20-29	Artery - Tibial	MastSum	0.0722389
40-49	Artery - Tibial	MastSum	0.130298
50-59	Artery - Tibial	MastSum	0.277582
20-29	Artery - Tibial	MastSum	0.0962872
50-59	Artery - Tibial	MastSum	0.196944
50-59	Artery - Tibial	MastSum	0.147253
20-29	Artery - Tibial	MastSum	0.0231967
20-29	Artery - Tibial	MastSum	0.0553625
50-59	Artery - Tibial	MastSum	0.685938
50-59	Artery - Tibial	MastSum	0.0791421
50-59	Artery - Tibial	MastSum	0.1759
60-69	Artery - Tibial	MastSum	0.12063
50-59	Artery - Tibial	MastSum	0.0738494
40-49	Artery - Tibial	MastSum	0.0550044
40-49	Artery - Tibial	MastSum	0.151112
50-59	Artery - Tibial	MastSum	0.405318
60-69	Artery - Tibial	MastSum	0.229451
60-69	Artery - Tibial	MastSum	0.0367751
40-49	Artery - Tibial	MastSum	0.118923
50-59	Artery - Tibial	MastSum	0.193531
30-39	Artery - Tibial	MastSum	0.0642103
40-49	Artery - Tibial	MastSum	0.204936
50-59	Artery - Tibial	MastSum	0.445658
60-69	Artery - Tibial	MastSum	0.198381
40-49	Artery - Tibial	MastSum	0.0228333
50-59	Artery - Tibial	MastSum	0.313009
60-69	Artery - Tibial	MastSum	0.0798719
40-49	Artery - Tibial	MastSum	0.180131
60-69	Artery - Tibial	MastSum	0.318197
20-29	Artery - Tibial	MastSum	0.100624
50-59	Artery - Tibial	MastSum	0.154884
50-59	Artery - Tibial	MastSum	0.149665
50-59	Artery - Tibial	MastSum	0.0915371
50-59	Artery - Tibial	MastSum	0.215874
30-39	Artery - Tibial	MastSum	0.0794496
60-69	Artery - Tibial	MastSum	0.188487
50-59	Artery - Tibial	MastSum	0.180701
50-59	Artery - Tibial	MastSum	0.264861
50-59	Artery - Tibial	MastSum	0.114056
40-49	Artery - Tibial	MastSum	0.062182
60-69	Artery - Tibial	MastSum	0.217312
60-69	Artery - Tibial	MastSum	0.226612
60-69	Artery - Tibial	MastSum	0.222755
30-39	Artery - Tibial	MastSum	0.107644
40-49	Artery - Tibial	MastSum	0.369964
40-49	Artery - Tibial	MastSum	0.0894827
50-59	Artery - Tibial	MastSum	0.571217
50-59	Artery - Tibial	MastSum	0.301936
40-49	Artery - Tibial	MastSum	0.171563
60-69	Artery - Tibial	MastSum	0.315254
40-49	Artery - Tibial	MastSum	0.172647
20-29	Artery - Tibial	MastSum	0.101782
40-49	Artery - Tibial	MastSum	0.173564
50-59	Artery - Tibial	MastSum	0.149362
50-59	Artery - Tibial	MastSum	0.314478
40-49	Artery - Tibial	MastSum	0.0862701
20-29	Artery - Tibial	MastSum	0.127783
40-49	Artery - Tibial	MastSum	0.147872
50-59	Artery - Tibial	MastSum	0.178627
50-59	Artery - Tibial	MastSum	0.174073
70-79	Artery - Tibial	MastSum	0.620319
40-49	Artery - Tibial	MastSum	0.07196
60-69	Artery - Tibial	MastSum	0.201108
60-69	Artery - Tibial	MastSum	0.285596
50-59	Artery - Tibial	MastSum	0.0635756
50-59	Artery - Tibial	MastSum	0.554389
50-59	Artery - Tibial	MastSum	0.149624
40-49	Artery - Tibial	MastSum	0.063177
60-69	Artery - Tibial	MastSum	0.220394
50-59	Artery - Tibial	MastSum	0.397195
20-29	Artery - Tibial	MastSum	0.0103128
40-49	Artery - Tibial	MastSum	0.0262244
40-49	Artery - Tibial	MastSum	0.0740797
30-39	Artery - Tibial	MastSum	0.0589863
50-59	Artery - Tibial	MastSum	0.182029
40-49	Artery - Tibial	MastSum	0.386215
20-29	Artery - Tibial	MastSum	0.039307
20-29	Artery - Tibial	MastSum	0.048731
40-49	Artery - Tibial	MastSum	0.149171
40-49	Artery - Tibial	MastSum	0.0326081
50-59	Artery - Tibial	MastSum	0.257082
50-59	Artery - Tibial	MastSum	0.270903
50-59	Artery - Tibial	MastSum	0.187682
60-69	Artery - Tibial	MastSum	0.0868188
20-29	Artery - Tibial	MastSum	0.107816
40-49	Artery - Tibial	MastSum	0.819403
50-59	Artery - Tibial	MastSum	0.0745001
60-69	Artery - Tibial	MastSum	0.148192
50-59	Artery - Tibial	MastSum	0.183096
50-59	Artery - Tibial	MastSum	0.164771
50-59	Artery - Tibial	MastSum	0.10155
30-39	Artery - Tibial	MastSum	0.0588665
50-59	Artery - Tibial	MastSum	0.112092
60-69	Artery - Tibial	MastSum	0.14272
20-29	Artery - Tibial	MastSum	0.0845561
50-59	Artery - Tibial	MastSum	0.186426
60-69	Artery - Tibial	Monocytes	0.0942145
60-69	Artery - Tibial	Monocytes	0.0774126
60-69	Artery - Tibial	Monocytes	0.119564
60-69	Artery - Tibial	Monocytes	0.259909
60-69	Artery - Tibial	Monocytes	0.201605
50-59	Artery - Tibial	Monocytes	0.0606015
50-59	Artery - Tibial	Monocytes	0.16801
40-49	Artery - Tibial	Monocytes	0.046111
60-69	Artery - Tibial	Monocytes	0.0200244
50-59	Artery - Tibial	Monocytes	0.170501
60-69	Artery - Tibial	Monocytes	0.18647
20-29	Artery - Tibial	Monocytes	0.05675
60-69	Artery - Tibial	Monocytes	0.167644
60-69	Artery - Tibial	Monocytes	0.194449
30-39	Artery - Tibial	Monocytes	0.19942
60-69	Artery - Tibial	Monocytes	0.239068
60-69	Artery - Tibial	Monocytes	0.214636
50-59	Artery - Tibial	Monocytes	0.13691
30-39	Artery - Tibial	Monocytes	0.0447184
50-59	Artery - Tibial	Monocytes	0.0940489
60-69	Artery - Tibial	Monocytes	0.0261109
40-49	Artery - Tibial	Monocytes	0.060366
60-69	Artery - Tibial	Monocytes	0.0470714
60-69	Artery - Tibial	Monocytes	0.263765
30-39	Artery - Tibial	Monocytes	0.130564
30-39	Artery - Tibial	Monocytes	0.107603
20-29	Artery - Tibial	Monocytes	0.119971
60-69	Artery - Tibial	Monocytes	0.400375
50-59	Artery - Tibial	Monocytes	0.140861
40-49	Artery - Tibial	Monocytes	0.029982
60-69	Artery - Tibial	Monocytes	0.0336499
40-49	Artery - Tibial	Monocytes	0.0666619
60-69	Artery - Tibial	Monocytes	0.126989
30-39	Artery - Tibial	Monocytes	0.0451191
50-59	Artery - Tibial	Monocytes	0.144539
60-69	Artery - Tibial	Monocytes	0.112514
20-29	Artery - Tibial	Monocytes	0.0204684
60-69	Artery - Tibial	Monocytes	0.154723
40-49	Artery - Tibial	Monocytes	0.153956
60-69	Artery - Tibial	Monocytes	0.251687
60-69	Artery - Tibial	Monocytes	0.0668362
60-69	Artery - Tibial	Monocytes	0.138904
20-29	Artery - Tibial	Monocytes	0.0296898
50-59	Artery - Tibial	Monocytes	0.0384185
50-59	Artery - Tibial	Monocytes	0.0796934
40-49	Artery - Tibial	Monocytes	0.0635052
50-59	Artery - Tibial	Monocytes	0.0669943
60-69	Artery - Tibial	Monocytes	0.0901781
40-49	Artery - Tibial	Monocytes	0.0249803
50-59	Artery - Tibial	Monocytes	0.211221
40-49	Artery - Tibial	Monocytes	0.0673162
60-69	Artery - Tibial	Monocytes	0.0110918
50-59	Artery - Tibial	Monocytes	0.112556
60-69	Artery - Tibial	Monocytes	0.12005
30-39	Artery - Tibial	Monocytes	0.0540882
50-59	Artery - Tibial	Monocytes	0.196317
60-69	Artery - Tibial	Monocytes	0.405146
50-59	Artery - Tibial	Monocytes	0.264533
50-59	Artery - Tibial	Monocytes	0.0296049
50-59	Artery - Tibial	Monocytes	0.409123
60-69	Artery - Tibial	Monocytes	0.195897
50-59	Artery - Tibial	Monocytes	0.102681
60-69	Artery - Tibial	Monocytes	0.0706974
60-69	Artery - Tibial	Monocytes	0.214811
40-49	Artery - Tibial	Monocytes	0.104938
20-29	Artery - Tibial	Monocytes	0.0824075
30-39	Artery - Tibial	Monocytes	0.0934217
30-39	Artery - Tibial	Monocytes	0.170122
60-69	Artery - Tibial	Monocytes	0.0860703
50-59	Artery - Tibial	Monocytes	0.161857
60-69	Artery - Tibial	Monocytes	0.047467
60-69	Artery - Tibial	Monocytes	0.0532509
60-69	Artery - Tibial	Monocytes	0.01651
50-59	Artery - Tibial	Monocytes	0.116515
60-69	Artery - Tibial	Monocytes	0.0914408
50-59	Artery - Tibial	Monocytes	0.175188
50-59	Artery - Tibial	Monocytes	0.589513
50-59	Artery - Tibial	Monocytes	0.146429
40-49	Artery - Tibial	Monocytes	0.0368613
20-29	Artery - Tibial	Monocytes	0.0798841
40-49	Artery - Tibial	Monocytes	0.0989401
60-69	Artery - Tibial	Monocytes	0.0888975
40-49	Artery - Tibial	Monocytes	0.176613
60-69	Artery - Tibial	Monocytes	0.128623
50-59	Artery - Tibial	Monocytes	0.0876914
70-79	Artery - Tibial	Monocytes	0.104117
40-49	Artery - Tibial	Monocytes	0.00872954
60-69	Artery - Tibial	Monocytes	0.111487
60-69	Artery - Tibial	Monocytes	0.206994
60-69	Artery - Tibial	Monocytes	0.0937086
50-59	Artery - Tibial	Monocytes	0.0630515
30-39	Artery - Tibial	Monocytes	0.0360523
50-59	Artery - Tibial	Monocytes	0.190016
60-69	Artery - Tibial	Monocytes	0.0436058
50-59	Artery - Tibial	Monocytes	0.158488
50-59	Artery - Tibial	Monocytes	0.0947226
60-69	Artery - Tibial	Monocytes	0.0551849
60-69	Artery - Tibial	Monocytes	0.143962
70-79	Artery - Tibial	Monocytes	0.141869
40-49	Artery - Tibial	Monocytes	0.0461631
50-59	Artery - Tibial	Monocytes	0.148881
50-59	Artery - Tibial	Monocytes	0.0434838
50-59	Artery - Tibial	Monocytes	0.112849
60-69	Artery - Tibial	Monocytes	0.29359
40-49	Artery - Tibial	Monocytes	0.189577
60-69	Artery - Tibial	Monocytes	0.044972
60-69	Artery - Tibial	Monocytes	0.0263976
50-59	Artery - Tibial	Monocytes	0.275833
60-69	Artery - Tibial	Monocytes	0.295007
40-49	Artery - Tibial	Monocytes	0.114334
60-69	Artery - Tibial	Monocytes	0.455278
50-59	Artery - Tibial	Monocytes	0.0427935
60-69	Artery - Tibial	Monocytes	0.234069
60-69	Artery - Tibial	Monocytes	0.452562
20-29	Artery - Tibial	Monocytes	0.151789
40-49	Artery - Tibial	Monocytes	0.0837061
40-49	Artery - Tibial	Monocytes	0.0550011
40-49	Artery - Tibial	Monocytes	0.350115
20-29	Artery - Tibial	Monocytes	0.208589
50-59	Artery - Tibial	Monocytes	0.094448
60-69	Artery - Tibial	Monocytes	0.132756
50-59	Artery - Tibial	Monocytes	0.129009
50-59	Artery - Tibial	Monocytes	0.123096
60-69	Artery - Tibial	Monocytes	0.0194823
50-59	Artery - Tibial	Monocytes	0.177166
20-29	Artery - Tibial	Monocytes	0.109777
60-69	Artery - Tibial	Monocytes	0.0962163
50-59	Artery - Tibial	Monocytes	0.183487
40-49	Artery - Tibial	Monocytes	0.0713679
50-59	Artery - Tibial	Monocytes	0.0887334
50-59	Artery - Tibial	Monocytes	0.132622
30-39	Artery - Tibial	Monocytes	0.0821611
60-69	Artery - Tibial	Monocytes	0.206534
50-59	Artery - Tibial	Monocytes	0.242545
30-39	Artery - Tibial	Monocytes	0.633995
60-69	Artery - Tibial	Monocytes	0.138306
60-69	Artery - Tibial	Monocytes	0.145961
50-59	Artery - Tibial	Monocytes	0.317704
50-59	Artery - Tibial	Monocytes	0.221824
60-69	Artery - Tibial	Monocytes	0.123391
70-79	Artery - Tibial	Monocytes	0.202417
60-69	Artery - Tibial	Monocytes	0.0444943
30-39	Artery - Tibial	Monocytes	0.145729
40-49	Artery - Tibial	Monocytes	0.0775526
30-39	Artery - Tibial	Monocytes	0.085703
50-59	Artery - Tibial	Monocytes	0.0483746
20-29	Artery - Tibial	Monocytes	0.0774366
50-59	Artery - Tibial	Monocytes	0.0374367
40-49	Artery - Tibial	Monocytes	0.0834265
60-69	Artery - Tibial	Monocytes	0.158674
60-69	Artery - Tibial	Monocytes	0.131448
50-59	Artery - Tibial	Monocytes	0.0602963
50-59	Artery - Tibial	Monocytes	0.0378505
40-49	Artery - Tibial	Monocytes	0.027347
30-39	Artery - Tibial	Monocytes	0.178615
70-79	Artery - Tibial	Monocytes	0.136434
30-39	Artery - Tibial	Monocytes	0.0542348
60-69	Artery - Tibial	Monocytes	0.0601284
40-49	Artery - Tibial	Monocytes	0.0655644
30-39	Artery - Tibial	Monocytes	0.120903
60-69	Artery - Tibial	Monocytes	0.127074
60-69	Artery - Tibial	Monocytes	0.446764
50-59	Artery - Tibial	Monocytes	0.0358841
60-69	Artery - Tibial	Monocytes	0.255076
50-59	Artery - Tibial	Monocytes	0.0965983
30-39	Artery - Tibial	Monocytes	0.138735
70-79	Artery - Tibial	Monocytes	0.165769
40-49	Artery - Tibial	Monocytes	0.0836119
50-59	Artery - Tibial	Monocytes	0.188435
60-69	Artery - Tibial	Monocytes	0.0331631
40-49	Artery - Tibial	Monocytes	0.131353
50-59	Artery - Tibial	Monocytes	0.0782451
50-59	Artery - Tibial	Monocytes	0.0648094
30-39	Artery - Tibial	Monocytes	0.0453428
20-29	Artery - Tibial	Monocytes	0.119769
40-49	Artery - Tibial	Monocytes	0.124735
50-59	Artery - Tibial	Monocytes	0.0542727
30-39	Artery - Tibial	Monocytes	0.188493
40-49	Artery - Tibial	Monocytes	0.191139
50-59	Artery - Tibial	Monocytes	0.206854
60-69	Artery - Tibial	Monocytes	0.0617897
60-69	Artery - Tibial	Monocytes	1.47255
70-79	Artery - Tibial	Monocytes	0.313608
40-49	Artery - Tibial	Monocytes	0.0324521
50-59	Artery - Tibial	Monocytes	0.04866
60-69	Artery - Tibial	Monocytes	0.268228
60-69	Artery - Tibial	Monocytes	0.0452276
50-59	Artery - Tibial	Monocytes	0.04727
50-59	Artery - Tibial	Monocytes	0.157258
70-79	Artery - Tibial	Monocytes	0.189221
60-69	Artery - Tibial	Monocytes	0.145231
30-39	Artery - Tibial	Monocytes	0.121099
40-49	Artery - Tibial	Monocytes	0.0635093
20-29	Artery - Tibial	Monocytes	0.0851199
40-49	Artery - Tibial	Monocytes	0.417381
70-79	Artery - Tibial	Monocytes	0.208285
50-59	Artery - Tibial	Monocytes	1.42132
40-49	Artery - Tibial	Monocytes	0.0292233
50-59	Artery - Tibial	Monocytes	0.109066
70-79	Artery - Tibial	Monocytes	0.153151
60-69	Artery - Tibial	Monocytes	0.108234
50-59	Artery - Tibial	Monocytes	0.141321
50-59	Artery - Tibial	Monocytes	0.170578
50-59	Artery - Tibial	Monocytes	0.0874693
50-59	Artery - Tibial	Monocytes	0.290629
50-59	Artery - Tibial	Monocytes	0.109369
40-49	Artery - Tibial	Monocytes	0.0431294
20-29	Artery - Tibial	Monocytes	0.124829
20-29	Artery - Tibial	Monocytes	0.104993
50-59	Artery - Tibial	Monocytes	0.0463812
60-69	Artery - Tibial	Monocytes	0.0752135
50-59	Artery - Tibial	Monocytes	0.0842247
60-69	Artery - Tibial	Monocytes	0.0665808
50-59	Artery - Tibial	Monocytes	0.0846563
70-79	Artery - Tibial	Monocytes	0.137447
30-39	Artery - Tibial	Monocytes	0.128866
60-69	Artery - Tibial	Monocytes	0.041403
40-49	Artery - Tibial	Monocytes	0.257265
30-39	Artery - Tibial	Monocytes	0.119977
50-59	Artery - Tibial	Monocytes	0.283114
30-39	Artery - Tibial	Monocytes	0.0769979
60-69	Artery - Tibial	Monocytes	0.204227
60-69	Artery - Tibial	Monocytes	0.15573
60-69	Artery - Tibial	Monocytes	0.241063
60-69	Artery - Tibial	Monocytes	0.397476
50-59	Artery - Tibial	Monocytes	0.352112
60-69	Artery - Tibial	Monocytes	0.146187
50-59	Artery - Tibial	Monocytes	0.0713016
50-59	Artery - Tibial	Monocytes	0.0218005
50-59	Artery - Tibial	Monocytes	0.0551575
50-59	Artery - Tibial	Monocytes	0.257935
60-69	Artery - Tibial	Monocytes	0.0983971
60-69	Artery - Tibial	Monocytes	0.121634
50-59	Artery - Tibial	Monocytes	0.18706
40-49	Artery - Tibial	Monocytes	0.241888
40-49	Artery - Tibial	Monocytes	0.135667
60-69	Artery - Tibial	Monocytes	0.240752
70-79	Artery - Tibial	Monocytes	0.205417
50-59	Artery - Tibial	Monocytes	0.210649
30-39	Artery - Tibial	Monocytes	0.0431895
60-69	Artery - Tibial	Monocytes	0.0694369
50-59	Artery - Tibial	Monocytes	0.0475082
60-69	Artery - Tibial	Monocytes	0.0407028
40-49	Artery - Tibial	Monocytes	0.302667
60-69	Artery - Tibial	Monocytes	0.107317
60-69	Artery - Tibial	Monocytes	0.178584
40-49	Artery - Tibial	Monocytes	0.0838969
40-49	Artery - Tibial	Monocytes	0.0469971
20-29	Artery - Tibial	Monocytes	0.159747
60-69	Artery - Tibial	Monocytes	0.223311
50-59	Artery - Tibial	Monocytes	0.096464
50-59	Artery - Tibial	Monocytes	0.0834599
60-69	Artery - Tibial	Monocytes	0.234693
50-59	Artery - Tibial	Monocytes	0.0923712
60-69	Artery - Tibial	Monocytes	0.592539
50-59	Artery - Tibial	Monocytes	0.0546625
40-49	Artery - Tibial	Monocytes	0.0573389
60-69	Artery - Tibial	Monocytes	0.164498
50-59	Artery - Tibial	Monocytes	0.171492
50-59	Artery - Tibial	Monocytes	0.0522276
50-59	Artery - Tibial	Monocytes	0.367918
60-69	Artery - Tibial	Monocytes	0.169395
60-69	Artery - Tibial	Monocytes	0.258363
40-49	Artery - Tibial	Monocytes	0.194395
30-39	Artery - Tibial	Monocytes	0.112939
60-69	Artery - Tibial	Monocytes	0.174094
50-59	Artery - Tibial	Monocytes	0.154058
40-49	Artery - Tibial	Monocytes	0.032005
50-59	Artery - Tibial	Monocytes	0.188914
30-39	Artery - Tibial	Monocytes	0.182374
20-29	Artery - Tibial	Monocytes	0.144022
50-59	Artery - Tibial	Monocytes	0.0545271
40-49	Artery - Tibial	Monocytes	0.0346787
20-29	Artery - Tibial	Monocytes	0.11551
20-29	Artery - Tibial	Monocytes	0.0792794
40-49	Artery - Tibial	Monocytes	0.231458
20-29	Artery - Tibial	Monocytes	0.183507
40-49	Artery - Tibial	Monocytes	0.357642
40-49	Artery - Tibial	Monocytes	0.13225
40-49	Artery - Tibial	Monocytes	0.276461
40-49	Artery - Tibial	Monocytes	1.31261
50-59	Artery - Tibial	Monocytes	0.0767608
30-39	Artery - Tibial	Monocytes	0.0915296
50-59	Artery - Tibial	Monocytes	0.32867
50-59	Artery - Tibial	Monocytes	0.138327
30-39	Artery - Tibial	Monocytes	0.0709587
20-29	Artery - Tibial	Monocytes	0.05742
50-59	Artery - Tibial	Monocytes	0.169691
60-69	Artery - Tibial	Monocytes	0.167495
30-39	Artery - Tibial	Monocytes	0.295634
30-39	Artery - Tibial	Monocytes	0.124592
50-59	Artery - Tibial	Monocytes	0.151521
50-59	Artery - Tibial	Monocytes	0.217757
50-59	Artery - Tibial	Monocytes	0.177586
40-49	Artery - Tibial	Monocytes	0.377785
20-29	Artery - Tibial	Monocytes	0.0402071
50-59	Artery - Tibial	Monocytes	0.114814
50-59	Artery - Tibial	Monocytes	0.0808375
50-59	Artery - Tibial	Monocytes	0.100312
60-69	Artery - Tibial	Monocytes	0.197371
20-29	Artery - Tibial	Monocytes	0.352085
50-59	Artery - Tibial	Monocytes	0.158248
50-59	Artery - Tibial	Monocytes	0.101929
60-69	Artery - Tibial	Monocytes	0.111396
60-69	Artery - Tibial	Monocytes	0.137349
40-49	Artery - Tibial	Monocytes	0.0967269
50-59	Artery - Tibial	Monocytes	0.0696038
30-39	Artery - Tibial	Monocytes	0.179209
40-49	Artery - Tibial	Monocytes	0.26591
20-29	Artery - Tibial	Monocytes	0.233189
60-69	Artery - Tibial	Monocytes	0.253456
50-59	Artery - Tibial	Monocytes	0.139026
60-69	Artery - Tibial	Monocytes	0.250199
50-59	Artery - Tibial	Monocytes	0.131271
60-69	Artery - Tibial	Monocytes	0.077036
50-59	Artery - Tibial	Monocytes	0.0521043
20-29	Artery - Tibial	Monocytes	0.115387
40-49	Artery - Tibial	Monocytes	0.171228
60-69	Artery - Tibial	Monocytes	0.152879
20-29	Artery - Tibial	Monocytes	0.113755
20-29	Artery - Tibial	Monocytes	0.0258597
50-59	Artery - Tibial	Monocytes	0.104456
40-49	Artery - Tibial	Monocytes	0.0580753
40-49	Artery - Tibial	Monocytes	0.0309785
30-39	Artery - Tibial	Monocytes	0.0486285
50-59	Artery - Tibial	Monocytes	0.239598
40-49	Artery - Tibial	Monocytes	0.213765
60-69	Artery - Tibial	Monocytes	0.114645
30-39	Artery - Tibial	Monocytes	0.106021
30-39	Artery - Tibial	Monocytes	0.173707
60-69	Artery - Tibial	Monocytes	0.325371
40-49	Artery - Tibial	Monocytes	0.209387
60-69	Artery - Tibial	Monocytes	0.144538
30-39	Artery - Tibial	Monocytes	0.186717
50-59	Artery - Tibial	Monocytes	0.0423143
50-59	Artery - Tibial	Monocytes	0.125194
50-59	Artery - Tibial	Monocytes	0.214082
50-59	Artery - Tibial	Monocytes	0.0794451
60-69	Artery - Tibial	Monocytes	0.103317
50-59	Artery - Tibial	Monocytes	0.147228
60-69	Artery - Tibial	Monocytes	0.269104
50-59	Artery - Tibial	Monocytes	0.319901
50-59	Artery - Tibial	Monocytes	0.104786
50-59	Artery - Tibial	Monocytes	0.353686
40-49	Artery - Tibial	Monocytes	0.113469
20-29	Artery - Tibial	Monocytes	0.150105
40-49	Artery - Tibial	Monocytes	0.183008
50-59	Artery - Tibial	Monocytes	0.132275
20-29	Artery - Tibial	Monocytes	0.0480781
50-59	Artery - Tibial	Monocytes	0.0433314
50-59	Artery - Tibial	Monocytes	0.142569
20-29	Artery - Tibial	Monocytes	0.0731827
20-29	Artery - Tibial	Monocytes	0.0572276
50-59	Artery - Tibial	Monocytes	0.121899
50-59	Artery - Tibial	Monocytes	0.172754
50-59	Artery - Tibial	Monocytes	0.0876953
60-69	Artery - Tibial	Monocytes	0.028902
50-59	Artery - Tibial	Monocytes	0.159927
40-49	Artery - Tibial	Monocytes	0.0910464
40-49	Artery - Tibial	Monocytes	0.0762315
50-59	Artery - Tibial	Monocytes	0.203424
60-69	Artery - Tibial	Monocytes	0.0805551
60-69	Artery - Tibial	Monocytes	0.125451
40-49	Artery - Tibial	Monocytes	0.0423323
50-59	Artery - Tibial	Monocytes	0.162345
30-39	Artery - Tibial	Monocytes	0.628455
40-49	Artery - Tibial	Monocytes	0.0701277
50-59	Artery - Tibial	Monocytes	0.123108
60-69	Artery - Tibial	Monocytes	0.246699
40-49	Artery - Tibial	Monocytes	0.0168391
50-59	Artery - Tibial	Monocytes	0.252124
60-69	Artery - Tibial	Monocytes	0.217669
40-49	Artery - Tibial	Monocytes	0.0694408
60-69	Artery - Tibial	Monocytes	0.0735466
20-29	Artery - Tibial	Monocytes	0.0940416
50-59	Artery - Tibial	Monocytes	0.0726378
50-59	Artery - Tibial	Monocytes	0.0514406
50-59	Artery - Tibial	Monocytes	0.0580248
50-59	Artery - Tibial	Monocytes	0.287042
30-39	Artery - Tibial	Monocytes	0.0519423
60-69	Artery - Tibial	Monocytes	0.174561
50-59	Artery - Tibial	Monocytes	0.0495259
50-59	Artery - Tibial	Monocytes	0.210255
50-59	Artery - Tibial	Monocytes	0.239602
40-49	Artery - Tibial	Monocytes	0.182786
60-69	Artery - Tibial	Monocytes	0.166866
60-69	Artery - Tibial	Monocytes	0.0784578
60-69	Artery - Tibial	Monocytes	0.053807
30-39	Artery - Tibial	Monocytes	0.258116
40-49	Artery - Tibial	Monocytes	0.0553981
40-49	Artery - Tibial	Monocytes	0.120482
50-59	Artery - Tibial	Monocytes	0.368757
50-59	Artery - Tibial	Monocytes	0.0881185
40-49	Artery - Tibial	Monocytes	0.127915
60-69	Artery - Tibial	Monocytes	0.0660736
40-49	Artery - Tibial	Monocytes	0.0572351
20-29	Artery - Tibial	Monocytes	0.107717
40-49	Artery - Tibial	Monocytes	0.0323897
50-59	Artery - Tibial	Monocytes	0.0939841
50-59	Artery - Tibial	Monocytes	0.428062
40-49	Artery - Tibial	Monocytes	0.10446
20-29	Artery - Tibial	Monocytes	0.0390395
40-49	Artery - Tibial	Monocytes	0.0196894
50-59	Artery - Tibial	Monocytes	0.128267
50-59	Artery - Tibial	Monocytes	0.214296
70-79	Artery - Tibial	Monocytes	0.480357
40-49	Artery - Tibial	Monocytes	0.148983
60-69	Artery - Tibial	Monocytes	0.175711
60-69	Artery - Tibial	Monocytes	0.261879
50-59	Artery - Tibial	Monocytes	0.0983888
50-59	Artery - Tibial	Monocytes	0.316966
50-59	Artery - Tibial	Monocytes	0.102738
40-49	Artery - Tibial	Monocytes	0.0456334
60-69	Artery - Tibial	Monocytes	0.0545301
50-59	Artery - Tibial	Monocytes	0.172627
20-29	Artery - Tibial	Monocytes	0.0529533
40-49	Artery - Tibial	Monocytes	0.0495528
40-49	Artery - Tibial	Monocytes	0.545408
30-39	Artery - Tibial	Monocytes	0.0760056
50-59	Artery - Tibial	Monocytes	0.0642937
40-49	Artery - Tibial	Monocytes	0.189235
20-29	Artery - Tibial	Monocytes	0.122031
20-29	Artery - Tibial	Monocytes	0.0978032
40-49	Artery - Tibial	Monocytes	0.0902557
40-49	Artery - Tibial	Monocytes	0.199473
50-59	Artery - Tibial	Monocytes	0.072705
50-59	Artery - Tibial	Monocytes	0.190779
50-59	Artery - Tibial	Monocytes	0.0810363
60-69	Artery - Tibial	Monocytes	0.338966
20-29	Artery - Tibial	Monocytes	0.0324066
40-49	Artery - Tibial	Monocytes	0.298435
50-59	Artery - Tibial	Monocytes	0.526297
60-69	Artery - Tibial	Monocytes	0.12096
50-59	Artery - Tibial	Monocytes	0.110903
50-59	Artery - Tibial	Monocytes	0.184591
50-59	Artery - Tibial	Monocytes	0.128286
30-39	Artery - Tibial	Monocytes	0.0414058
50-59	Artery - Tibial	Monocytes	0.00426597
60-69	Artery - Tibial	Monocytes	0.362582
20-29	Artery - Tibial	Monocytes	0.222131
50-59	Artery - Tibial	Monocytes	0.127743
60-69	Artery - Tibial	Myeloid_Sum	0.651035
60-69	Artery - Tibial	Myeloid_Sum	0.636547
60-69	Artery - Tibial	Myeloid_Sum	0.561288
60-69	Artery - Tibial	Myeloid_Sum	0.882431
60-69	Artery - Tibial	Myeloid_Sum	2.40229
50-59	Artery - Tibial	Myeloid_Sum	0.889847
50-59	Artery - Tibial	Myeloid_Sum	0.330685
40-49	Artery - Tibial	Myeloid_Sum	0.447018
60-69	Artery - Tibial	Myeloid_Sum	0.334967
50-59	Artery - Tibial	Myeloid_Sum	0.559929
60-69	Artery - Tibial	Myeloid_Sum	0.377756
20-29	Artery - Tibial	Myeloid_Sum	0.162522
60-69	Artery - Tibial	Myeloid_Sum	0.705748
60-69	Artery - Tibial	Myeloid_Sum	0.820661
30-39	Artery - Tibial	Myeloid_Sum	0.390026
60-69	Artery - Tibial	Myeloid_Sum	1.83539
60-69	Artery - Tibial	Myeloid_Sum	0.681586
50-59	Artery - Tibial	Myeloid_Sum	0.554246
30-39	Artery - Tibial	Myeloid_Sum	0.312348
50-59	Artery - Tibial	Myeloid_Sum	0.522158
60-69	Artery - Tibial	Myeloid_Sum	0.219467
40-49	Artery - Tibial	Myeloid_Sum	0.392709
60-69	Artery - Tibial	Myeloid_Sum	0.22124
60-69	Artery - Tibial	Myeloid_Sum	1.30559
30-39	Artery - Tibial	Myeloid_Sum	0.76751
30-39	Artery - Tibial	Myeloid_Sum	0.425691
20-29	Artery - Tibial	Myeloid_Sum	0.289009
60-69	Artery - Tibial	Myeloid_Sum	2.04701
50-59	Artery - Tibial	Myeloid_Sum	0.623581
40-49	Artery - Tibial	Myeloid_Sum	0.258689
60-69	Artery - Tibial	Myeloid_Sum	0.472563
40-49	Artery - Tibial	Myeloid_Sum	0.285538
60-69	Artery - Tibial	Myeloid_Sum	0.77162
30-39	Artery - Tibial	Myeloid_Sum	0.317915
50-59	Artery - Tibial	Myeloid_Sum	0.553409
60-69	Artery - Tibial	Myeloid_Sum	0.243501
20-29	Artery - Tibial	Myeloid_Sum	0.192737
60-69	Artery - Tibial	Myeloid_Sum	0.408802
40-49	Artery - Tibial	Myeloid_Sum	0.354458
60-69	Artery - Tibial	Myeloid_Sum	0.574244
60-69	Artery - Tibial	Myeloid_Sum	0.392633
60-69	Artery - Tibial	Myeloid_Sum	0.576878
20-29	Artery - Tibial	Myeloid_Sum	0.286449
50-59	Artery - Tibial	Myeloid_Sum	0.251527
50-59	Artery - Tibial	Myeloid_Sum	0.373338
40-49	Artery - Tibial	Myeloid_Sum	0.312354
50-59	Artery - Tibial	Myeloid_Sum	0.490115
60-69	Artery - Tibial	Myeloid_Sum	0.404596
40-49	Artery - Tibial	Myeloid_Sum	0.152546
50-59	Artery - Tibial	Myeloid_Sum	0.730904
40-49	Artery - Tibial	Myeloid_Sum	0.361994
60-69	Artery - Tibial	Myeloid_Sum	0.937431
50-59	Artery - Tibial	Myeloid_Sum	0.460859
60-69	Artery - Tibial	Myeloid_Sum	0.567829
30-39	Artery - Tibial	Myeloid_Sum	0.244897
50-59	Artery - Tibial	Myeloid_Sum	1.01681
60-69	Artery - Tibial	Myeloid_Sum	0.955624
50-59	Artery - Tibial	Myeloid_Sum	0.964721
50-59	Artery - Tibial	Myeloid_Sum	0.207316
50-59	Artery - Tibial	Myeloid_Sum	1.62353
60-69	Artery - Tibial	Myeloid_Sum	1.01235
50-59	Artery - Tibial	Myeloid_Sum	0.474545
60-69	Artery - Tibial	Myeloid_Sum	0.415912
60-69	Artery - Tibial	Myeloid_Sum	0.742536
40-49	Artery - Tibial	Myeloid_Sum	0.505633
20-29	Artery - Tibial	Myeloid_Sum	0.447354
30-39	Artery - Tibial	Myeloid_Sum	0.576943
30-39	Artery - Tibial	Myeloid_Sum	0.473879
60-69	Artery - Tibial	Myeloid_Sum	0.636789
50-59	Artery - Tibial	Myeloid_Sum	0.624555
60-69	Artery - Tibial	Myeloid_Sum	0.31203
60-69	Artery - Tibial	Myeloid_Sum	0.494766
60-69	Artery - Tibial	Myeloid_Sum	0.601505
50-59	Artery - Tibial	Myeloid_Sum	0.672685
60-69	Artery - Tibial	Myeloid_Sum	0.291001
50-59	Artery - Tibial	Myeloid_Sum	0.873521
50-59	Artery - Tibial	Myeloid_Sum	1.64808
50-59	Artery - Tibial	Myeloid_Sum	0.523345
40-49	Artery - Tibial	Myeloid_Sum	0.344559
20-29	Artery - Tibial	Myeloid_Sum	0.19904
40-49	Artery - Tibial	Myeloid_Sum	0.412671
60-69	Artery - Tibial	Myeloid_Sum	0.756771
40-49	Artery - Tibial	Myeloid_Sum	0.538736
60-69	Artery - Tibial	Myeloid_Sum	0.739069
50-59	Artery - Tibial	Myeloid_Sum	0.832601
70-79	Artery - Tibial	Myeloid_Sum	0.678738
40-49	Artery - Tibial	Myeloid_Sum	0.523166
60-69	Artery - Tibial	Myeloid_Sum	0.417585
60-69	Artery - Tibial	Myeloid_Sum	0.647142
60-69	Artery - Tibial	Myeloid_Sum	0.662694
50-59	Artery - Tibial	Myeloid_Sum	1.04661
30-39	Artery - Tibial	Myeloid_Sum	0.221842
50-59	Artery - Tibial	Myeloid_Sum	0.953043
60-69	Artery - Tibial	Myeloid_Sum	0.249022
50-59	Artery - Tibial	Myeloid_Sum	0.366549
50-59	Artery - Tibial	Myeloid_Sum	0.381059
60-69	Artery - Tibial	Myeloid_Sum	0.614876
60-69	Artery - Tibial	Myeloid_Sum	0.870638
70-79	Artery - Tibial	Myeloid_Sum	0.7819
40-49	Artery - Tibial	Myeloid_Sum	0.335186
50-59	Artery - Tibial	Myeloid_Sum	0.639887
50-59	Artery - Tibial	Myeloid_Sum	0.472869
50-59	Artery - Tibial	Myeloid_Sum	0.442954
60-69	Artery - Tibial	Myeloid_Sum	1.15736
40-49	Artery - Tibial	Myeloid_Sum	1.0246
60-69	Artery - Tibial	Myeloid_Sum	0.646155
60-69	Artery - Tibial	Myeloid_Sum	0.203596
50-59	Artery - Tibial	Myeloid_Sum	1.58986
60-69	Artery - Tibial	Myeloid_Sum	0.669699
40-49	Artery - Tibial	Myeloid_Sum	0.267794
60-69	Artery - Tibial	Myeloid_Sum	1.80778
50-59	Artery - Tibial	Myeloid_Sum	0.316387
60-69	Artery - Tibial	Myeloid_Sum	0.625197
60-69	Artery - Tibial	Myeloid_Sum	1.30277
20-29	Artery - Tibial	Myeloid_Sum	0.301554
40-49	Artery - Tibial	Myeloid_Sum	0.962128
40-49	Artery - Tibial	Myeloid_Sum	0.506687
40-49	Artery - Tibial	Myeloid_Sum	0.963686
20-29	Artery - Tibial	Myeloid_Sum	0.485716
50-59	Artery - Tibial	Myeloid_Sum	0.480926
60-69	Artery - Tibial	Myeloid_Sum	0.743119
50-59	Artery - Tibial	Myeloid_Sum	0.446596
50-59	Artery - Tibial	Myeloid_Sum	0.391273
60-69	Artery - Tibial	Myeloid_Sum	0.340214
50-59	Artery - Tibial	Myeloid_Sum	0.581299
20-29	Artery - Tibial	Myeloid_Sum	0.501803
60-69	Artery - Tibial	Myeloid_Sum	0.456248
50-59	Artery - Tibial	Myeloid_Sum	0.619109
40-49	Artery - Tibial	Myeloid_Sum	0.571944
50-59	Artery - Tibial	Myeloid_Sum	0.438262
50-59	Artery - Tibial	Myeloid_Sum	0.681829
30-39	Artery - Tibial	Myeloid_Sum	0.665845
60-69	Artery - Tibial	Myeloid_Sum	0.554067
50-59	Artery - Tibial	Myeloid_Sum	0.508507
30-39	Artery - Tibial	Myeloid_Sum	2.10432
60-69	Artery - Tibial	Myeloid_Sum	0.714722
60-69	Artery - Tibial	Myeloid_Sum	0.640605
50-59	Artery - Tibial	Myeloid_Sum	0.863354
50-59	Artery - Tibial	Myeloid_Sum	0.631913
60-69	Artery - Tibial	Myeloid_Sum	0.731334
70-79	Artery - Tibial	Myeloid_Sum	0.756064
60-69	Artery - Tibial	Myeloid_Sum	2.7242
30-39	Artery - Tibial	Myeloid_Sum	0.393685
40-49	Artery - Tibial	Myeloid_Sum	0.438887
30-39	Artery - Tibial	Myeloid_Sum	0.190053
50-59	Artery - Tibial	Myeloid_Sum	0.213283
20-29	Artery - Tibial	Myeloid_Sum	0.371039
50-59	Artery - Tibial	Myeloid_Sum	0.273845
40-49	Artery - Tibial	Myeloid_Sum	0.335139
60-69	Artery - Tibial	Myeloid_Sum	0.416473
60-69	Artery - Tibial	Myeloid_Sum	0.555368
50-59	Artery - Tibial	Myeloid_Sum	0.431735
50-59	Artery - Tibial	Myeloid_Sum	0.233307
40-49	Artery - Tibial	Myeloid_Sum	0.123371
30-39	Artery - Tibial	Myeloid_Sum	0.459292
70-79	Artery - Tibial	Myeloid_Sum	0.73257
30-39	Artery - Tibial	Myeloid_Sum	0.397643
60-69	Artery - Tibial	Myeloid_Sum	2.81372
40-49	Artery - Tibial	Myeloid_Sum	0.534063
30-39	Artery - Tibial	Myeloid_Sum	0.472469
60-69	Artery - Tibial	Myeloid_Sum	0.957075
60-69	Artery - Tibial	Myeloid_Sum	1.13173
50-59	Artery - Tibial	Myeloid_Sum	0.295169
60-69	Artery - Tibial	Myeloid_Sum	0.999615
50-59	Artery - Tibial	Myeloid_Sum	0.437253
30-39	Artery - Tibial	Myeloid_Sum	0.422795
70-79	Artery - Tibial	Myeloid_Sum	0.991283
40-49	Artery - Tibial	Myeloid_Sum	0.270438
50-59	Artery - Tibial	Myeloid_Sum	0.405788
60-69	Artery - Tibial	Myeloid_Sum	0.3574
40-49	Artery - Tibial	Myeloid_Sum	0.474885
50-59	Artery - Tibial	Myeloid_Sum	0.331945
50-59	Artery - Tibial	Myeloid_Sum	0.58599
30-39	Artery - Tibial	Myeloid_Sum	0.724079
20-29	Artery - Tibial	Myeloid_Sum	0.224653
40-49	Artery - Tibial	Myeloid_Sum	1.01606
50-59	Artery - Tibial	Myeloid_Sum	0.606353
30-39	Artery - Tibial	Myeloid_Sum	0.614535
40-49	Artery - Tibial	Myeloid_Sum	0.587914
50-59	Artery - Tibial	Myeloid_Sum	0.867111
60-69	Artery - Tibial	Myeloid_Sum	0.448872
60-69	Artery - Tibial	Myeloid_Sum	3.59863
70-79	Artery - Tibial	Myeloid_Sum	0.831027
40-49	Artery - Tibial	Myeloid_Sum	0.380779
50-59	Artery - Tibial	Myeloid_Sum	0.574967
60-69	Artery - Tibial	Myeloid_Sum	1.11954
60-69	Artery - Tibial	Myeloid_Sum	0.459611
50-59	Artery - Tibial	Myeloid_Sum	0.379037
50-59	Artery - Tibial	Myeloid_Sum	0.468576
70-79	Artery - Tibial	Myeloid_Sum	0.971213
60-69	Artery - Tibial	Myeloid_Sum	0.355569
30-39	Artery - Tibial	Myeloid_Sum	0.581903
40-49	Artery - Tibial	Myeloid_Sum	0.410216
20-29	Artery - Tibial	Myeloid_Sum	0.227609
40-49	Artery - Tibial	Myeloid_Sum	0.757031
70-79	Artery - Tibial	Myeloid_Sum	0.842227
50-59	Artery - Tibial	Myeloid_Sum	2.27126
40-49	Artery - Tibial	Myeloid_Sum	0.34245
50-59	Artery - Tibial	Myeloid_Sum	0.546293
70-79	Artery - Tibial	Myeloid_Sum	1.28308
60-69	Artery - Tibial	Myeloid_Sum	0.839498
50-59	Artery - Tibial	Myeloid_Sum	0.57239
50-59	Artery - Tibial	Myeloid_Sum	0.537625
50-59	Artery - Tibial	Myeloid_Sum	0.433383
50-59	Artery - Tibial	Myeloid_Sum	0.622479
50-59	Artery - Tibial	Myeloid_Sum	0.585628
40-49	Artery - Tibial	Myeloid_Sum	0.486135
20-29	Artery - Tibial	Myeloid_Sum	0.94328
20-29	Artery - Tibial	Myeloid_Sum	1.02393
50-59	Artery - Tibial	Myeloid_Sum	0.576222
60-69	Artery - Tibial	Myeloid_Sum	0.408521
50-59	Artery - Tibial	Myeloid_Sum	1.92733
60-69	Artery - Tibial	Myeloid_Sum	0.453648
50-59	Artery - Tibial	Myeloid_Sum	0.383199
70-79	Artery - Tibial	Myeloid_Sum	0.775931
30-39	Artery - Tibial	Myeloid_Sum	0.403643
60-69	Artery - Tibial	Myeloid_Sum	0.258637
40-49	Artery - Tibial	Myeloid_Sum	1.0573
30-39	Artery - Tibial	Myeloid_Sum	0.514726
50-59	Artery - Tibial	Myeloid_Sum	0.751696
30-39	Artery - Tibial	Myeloid_Sum	0.173766
60-69	Artery - Tibial	Myeloid_Sum	0.549106
60-69	Artery - Tibial	Myeloid_Sum	2.7835
60-69	Artery - Tibial	Myeloid_Sum	0.74641
60-69	Artery - Tibial	Myeloid_Sum	3.44899
50-59	Artery - Tibial	Myeloid_Sum	0.790029
60-69	Artery - Tibial	Myeloid_Sum	0.622429
50-59	Artery - Tibial	Myeloid_Sum	0.736128
50-59	Artery - Tibial	Myeloid_Sum	0.460357
50-59	Artery - Tibial	Myeloid_Sum	1.12629
50-59	Artery - Tibial	Myeloid_Sum	0.933485
60-69	Artery - Tibial	Myeloid_Sum	0.642836
60-69	Artery - Tibial	Myeloid_Sum	0.684775
50-59	Artery - Tibial	Myeloid_Sum	0.479651
[truncated: 648 more rows]

## Sheet: Sheet10
Figure 4e
AGE	SMTSD	variable	value
50-59	Nerve - Tibial	T cells CD8	0.0466994
60-69	Nerve - Tibial	T cells CD8	0.0106555
60-69	Nerve - Tibial	T cells CD8	0.339823
60-69	Nerve - Tibial	T cells CD8	0.139489
60-69	Nerve - Tibial	T cells CD8	0.278532
50-59	Nerve - Tibial	T cells CD8	0.166164
50-59	Nerve - Tibial	T cells CD8	0.118568
40-49	Nerve - Tibial	T cells CD8	0.31028
60-69	Nerve - Tibial	T cells CD8	0.103227
50-59	Nerve - Tibial	T cells CD8	0.0840264
60-69	Nerve - Tibial	T cells CD8	0.0344425
60-69	Nerve - Tibial	T cells CD8	0.129127
30-39	Nerve - Tibial	T cells CD8	0.0406044
60-69	Nerve - Tibial	T cells CD8	0.0301362
60-69	Nerve - Tibial	T cells CD8	0.180592
60-69	Nerve - Tibial	T cells CD8	0.16392
50-59	Nerve - Tibial	T cells CD8	0.0222044
30-39	Nerve - Tibial	T cells CD8	0.0575447
20-29	Nerve - Tibial	T cells CD8	0.0881371
50-59	Nerve - Tibial	T cells CD8	0.0645268
40-49	Nerve - Tibial	T cells CD8	0.0779591
60-69	Nerve - Tibial	T cells CD8	0.0890406
60-69	Nerve - Tibial	T cells CD8	0.666741
30-39	Nerve - Tibial	T cells CD8	0
30-39	Nerve - Tibial	T cells CD8	0.0363958
20-29	Nerve - Tibial	T cells CD8	0
50-59	Nerve - Tibial	T cells CD8	0.176788
20-29	Nerve - Tibial	T cells CD8	0
60-69	Nerve - Tibial	T cells CD8	0.0814522
50-59	Nerve - Tibial	T cells CD8	0.276558
40-49	Nerve - Tibial	T cells CD8	0.0458736
60-69	Nerve - Tibial	T cells CD8	0.122775
40-49	Nerve - Tibial	T cells CD8	0
60-69	Nerve - Tibial	T cells CD8	0.180419
30-39	Nerve - Tibial	T cells CD8	0.0609867
50-59	Nerve - Tibial	T cells CD8	0.0843756
60-69	Nerve - Tibial	T cells CD8	0.0481378
20-29	Nerve - Tibial	T cells CD8	0.0473556
60-69	Nerve - Tibial	T cells CD8	0.156137
40-49	Nerve - Tibial	T cells CD8	0.0624438
60-69	Nerve - Tibial	T cells CD8	0.0538666
60-69	Nerve - Tibial	T cells CD8	0.023001
20-29	Nerve - Tibial	T cells CD8	0.0951419
30-39	Nerve - Tibial	T cells CD8	0.0579279
60-69	Nerve - Tibial	T cells CD8	0.273278
70-79	Nerve - Tibial	T cells CD8	0.0447742
50-59	Nerve - Tibial	T cells CD8	0.149182
40-49	Nerve - Tibial	T cells CD8	0.0320253
50-59	Nerve - Tibial	T cells CD8	0.130649
60-69	Nerve - Tibial	T cells CD8	0.0347381
40-49	Nerve - Tibial	T cells CD8	0.217983
60-69	Nerve - Tibial	T cells CD8	0.097091
50-59	Nerve - Tibial	T cells CD8	0.115023
60-69	Nerve - Tibial	T cells CD8	0.40784
50-59	Nerve - Tibial	T cells CD8	0.172294
30-39	Nerve - Tibial	T cells CD8	0.153681
50-59	Nerve - Tibial	T cells CD8	0.128668
60-69	Nerve - Tibial	T cells CD8	0.00381053
50-59	Nerve - Tibial	T cells CD8	0.0768273
50-59	Nerve - Tibial	T cells CD8	0.110651
50-59	Nerve - Tibial	T cells CD8	0.310097
60-69	Nerve - Tibial	T cells CD8	0.265815
60-69	Nerve - Tibial	T cells CD8	0.257242
60-69	Nerve - Tibial	T cells CD8	0.0564764
40-49	Nerve - Tibial	T cells CD8	0.0109054
20-29	Nerve - Tibial	T cells CD8	0
30-39	Nerve - Tibial	T cells CD8	0.131076
30-39	Nerve - Tibial	T cells CD8	0.19448
50-59	Nerve - Tibial	T cells CD8	0.207936
50-59	Nerve - Tibial	T cells CD8	0.058644
60-69	Nerve - Tibial	T cells CD8	0.0770898
60-69	Nerve - Tibial	T cells CD8	0
60-69	Nerve - Tibial	T cells CD8	0.309756
50-59	Nerve - Tibial	T cells CD8	0.216683
60-69	Nerve - Tibial	T cells CD8	0.188405
50-59	Nerve - Tibial	T cells CD8	0.0770806
50-59	Nerve - Tibial	T cells CD8	0.109139
60-69	Nerve - Tibial	T cells CD8	0.111372
50-59	Nerve - Tibial	T cells CD8	0.260868
50-59	Nerve - Tibial	T cells CD8	0.0535514
40-49	Nerve - Tibial	T cells CD8	0.103881
60-69	Nerve - Tibial	T cells CD8	0.27211
70-79	Nerve - Tibial	T cells CD8	0.0766064
40-49	Nerve - Tibial	T cells CD8	0
60-69	Nerve - Tibial	T cells CD8	0.291086
50-59	Nerve - Tibial	T cells CD8	0.0324964
70-79	Nerve - Tibial	T cells CD8	0.0380636
60-69	Nerve - Tibial	T cells CD8	0.0998397
60-69	Nerve - Tibial	T cells CD8	0.371754
50-59	Nerve - Tibial	T cells CD8	0.0697577
60-69	Nerve - Tibial	T cells CD8	0.206965
60-69	Nerve - Tibial	T cells CD8	0.0244094
50-59	Nerve - Tibial	T cells CD8	0.310263
60-69	Nerve - Tibial	T cells CD8	0.131972
50-59	Nerve - Tibial	T cells CD8	0.0696322
50-59	Nerve - Tibial	T cells CD8	0.113005
60-69	Nerve - Tibial	T cells CD8	0.165515
60-69	Nerve - Tibial	T cells CD8	0.0980353
60-69	Nerve - Tibial	T cells CD8	0.128219
50-59	Nerve - Tibial	T cells CD8	0.131551
50-59	Nerve - Tibial	T cells CD8	0.0522424
50-59	Nerve - Tibial	T cells CD8	0.246955
50-59	Nerve - Tibial	T cells CD8	0.0704379
60-69	Nerve - Tibial	T cells CD8	0.282436
60-69	Nerve - Tibial	T cells CD8	0.0763759
50-59	Nerve - Tibial	T cells CD8	0.229345
60-69	Nerve - Tibial	T cells CD8	0.0627217
40-49	Nerve - Tibial	T cells CD8	0.0638481
60-69	Nerve - Tibial	T cells CD8	0.057834
50-59	Nerve - Tibial	T cells CD8	0.174251
60-69	Nerve - Tibial	T cells CD8	0.1543
60-69	Nerve - Tibial	T cells CD8	0.095913
40-49	Nerve - Tibial	T cells CD8	0.332248
50-59	Nerve - Tibial	T cells CD8	0.0106594
20-29	Nerve - Tibial	T cells CD8	0.123267
50-59	Nerve - Tibial	T cells CD8	0.182112
60-69	Nerve - Tibial	T cells CD8	0
50-59	Nerve - Tibial	T cells CD8	0.53825
50-59	Nerve - Tibial	T cells CD8	0.106743
60-69	Nerve - Tibial	T cells CD8	0.121741
60-69	Nerve - Tibial	T cells CD8	0.2264
50-59	Nerve - Tibial	T cells CD8	0
50-59	Nerve - Tibial	T cells CD8	0.265094
20-29	Nerve - Tibial	T cells CD8	0.0471349
50-59	Nerve - Tibial	T cells CD8	0.0803296
40-49	Nerve - Tibial	T cells CD8	0.0914524
50-59	Nerve - Tibial	T cells CD8	0.138055
50-59	Nerve - Tibial	T cells CD8	0.0562946
40-49	Nerve - Tibial	T cells CD8	0
50-59	Nerve - Tibial	T cells CD8	0.17124
60-69	Nerve - Tibial	T cells CD8	0.121279
50-59	Nerve - Tibial	T cells CD8	0.0276713
30-39	Nerve - Tibial	T cells CD8	0.177747
60-69	Nerve - Tibial	T cells CD8	0.14574
60-69	Nerve - Tibial	T cells CD8	0
60-69	Nerve - Tibial	T cells CD8	0.377349
60-69	Nerve - Tibial	T cells CD8	0.140462
50-59	Nerve - Tibial	T cells CD8	0.04517
30-39	Nerve - Tibial	T cells CD8	0.14437
40-49	Nerve - Tibial	T cells CD8	0.0630492
60-69	Nerve - Tibial	T cells CD8	0
50-59	Nerve - Tibial	T cells CD8	0.107902
60-69	Nerve - Tibial	T cells CD8	0.196864
50-59	Nerve - Tibial	T cells CD8	0.147883
50-59	Nerve - Tibial	T cells CD8	0.0975393
50-59	Nerve - Tibial	T cells CD8	0.164761
40-49	Nerve - Tibial	T cells CD8	0.038465
60-69	Nerve - Tibial	T cells CD8	0.199921
60-69	Nerve - Tibial	T cells CD8	0.366522
50-59	Nerve - Tibial	T cells CD8	0.0414201
40-49	Nerve - Tibial	T cells CD8	0.0601977
30-39	Nerve - Tibial	T cells CD8	0
70-79	Nerve - Tibial	T cells CD8	0
40-49	Nerve - Tibial	T cells CD8	0.0870825
30-39	Nerve - Tibial	T cells CD8	0
70-79	Nerve - Tibial	T cells CD8	0.0332353
60-69	Nerve - Tibial	T cells CD8	0.0662664
50-59	Nerve - Tibial	T cells CD8	0.0622465
60-69	Nerve - Tibial	T cells CD8	0.0130276
60-69	Nerve - Tibial	T cells CD8	0.209982
50-59	Nerve - Tibial	T cells CD8	0.058174
60-69	Nerve - Tibial	T cells CD8	0.0712951
60-69	Nerve - Tibial	T cells CD8	0.16887
60-69	Nerve - Tibial	T cells CD8	0.159529
60-69	Nerve - Tibial	T cells CD8	0.0497916
60-69	Nerve - Tibial	T cells CD8	0.104084
50-59	Nerve - Tibial	T cells CD8	0.0906407
60-69	Nerve - Tibial	T cells CD8	0.0613781
50-59	Nerve - Tibial	T cells CD8	0
20-29	Nerve - Tibial	T cells CD8	0.0143663
40-49	Nerve - Tibial	T cells CD8	0
30-39	Nerve - Tibial	T cells CD8	0.271904
60-69	Nerve - Tibial	T cells CD8	0.14934
40-49	Nerve - Tibial	T cells CD8	0.145201
60-69	Nerve - Tibial	T cells CD8	0.101702
20-29	Nerve - Tibial	T cells CD8	0.0725355
50-59	Nerve - Tibial	T cells CD8	0
30-39	Nerve - Tibial	T cells CD8	0.0978875
60-69	Nerve - Tibial	T cells CD8	0.16477
60-69	Nerve - Tibial	T cells CD8	0.246739
40-49	Nerve - Tibial	T cells CD8	0.0350232
50-59	Nerve - Tibial	T cells CD8	0.258703
70-79	Nerve - Tibial	T cells CD8	0.240536
60-69	Nerve - Tibial	T cells CD8	0.202889
30-39	Nerve - Tibial	T cells CD8	0.212999
40-49	Nerve - Tibial	T cells CD8	0.109903
20-29	Nerve - Tibial	T cells CD8	0.0360265
40-49	Nerve - Tibial	T cells CD8	0.200342
70-79	Nerve - Tibial	T cells CD8	0.154912
70-79	Nerve - Tibial	T cells CD8	0.131475
50-59	Nerve - Tibial	T cells CD8	0.107522
40-49	Nerve - Tibial	T cells CD8	0.115042
50-59	Nerve - Tibial	T cells CD8	0.106755
70-79	Nerve - Tibial	T cells CD8	0.0565538
30-39	Nerve - Tibial	T cells CD8	0.321929
50-59	Nerve - Tibial	T cells CD8	0.056122
50-59	Nerve - Tibial	T cells CD8	0.0650353
50-59	Nerve - Tibial	T cells CD8	0.187593
50-59	Nerve - Tibial	T cells CD8	0.0196956
60-69	Nerve - Tibial	T cells CD8	0.178023
40-49	Nerve - Tibial	T cells CD8	0.196377
20-29	Nerve - Tibial	T cells CD8	0.0894262
70-79	Nerve - Tibial	T cells CD8	0.479551
50-59	Nerve - Tibial	T cells CD8	0.127986
60-69	Nerve - Tibial	T cells CD8	0.211884
60-69	Nerve - Tibial	T cells CD8	0
50-59	Nerve - Tibial	T cells CD8	0.299785
70-79	Nerve - Tibial	T cells CD8	0.30225
30-39	Nerve - Tibial	T cells CD8	0.141167
60-69	Nerve - Tibial	T cells CD8	0
40-49	Nerve - Tibial	T cells CD8	0.167982
30-39	Nerve - Tibial	T cells CD8	0
50-59	Nerve - Tibial	T cells CD8	0.107888
30-39	Nerve - Tibial	T cells CD8	0.0829926
60-69	Nerve - Tibial	T cells CD8	0.0991699
60-69	Nerve - Tibial	T cells CD8	0.162626
60-69	Nerve - Tibial	T cells CD8	0.187537
60-69	Nerve - Tibial	T cells CD8	0.349649
50-59	Nerve - Tibial	T cells CD8	0.226438
60-69	Nerve - Tibial	T cells CD8	0.0230116
60-69	Nerve - Tibial	T cells CD8	0.101229
50-59	Nerve - Tibial	T cells CD8	0.112885
50-59	Nerve - Tibial	T cells CD8	0.0678492
50-59	Nerve - Tibial	T cells CD8	0.0941564
50-59	Nerve - Tibial	T cells CD8	0.22356
60-69	Nerve - Tibial	T cells CD8	0.166901
60-69	Nerve - Tibial	T cells CD8	0.110807
50-59	Nerve - Tibial	T cells CD8	0.141746
40-49	Nerve - Tibial	T cells CD8	0.053653
40-49	Nerve - Tibial	T cells CD8	0
60-69	Nerve - Tibial	T cells CD8	0.032989
70-79	Nerve - Tibial	T cells CD8	0.0613669
50-59	Nerve - Tibial	T cells CD8	0.0263121
40-49	Nerve - Tibial	T cells CD8	0.126688
50-59	Nerve - Tibial	T cells CD8	0.0135312
60-69	Nerve - Tibial	T cells CD8	0.150928
60-69	Nerve - Tibial	T cells CD8	0.180907
40-49	Nerve - Tibial	T cells CD8	0.0728479
40-49	Nerve - Tibial	T cells CD8	0.0791448
50-59	Nerve - Tibial	T cells CD8	0.0993987
60-69	Nerve - Tibial	T cells CD8	0.255405
50-59	Nerve - Tibial	T cells CD8	0.0989492
70-79	Nerve - Tibial	T cells CD8	0.292369
60-69	Nerve - Tibial	T cells CD8	0.147982
40-49	Nerve - Tibial	T cells CD8	0.0754641
60-69	Nerve - Tibial	T cells CD8	0.135122
40-49	Nerve - Tibial	T cells CD8	0.0756907
20-29	Nerve - Tibial	T cells CD8	0.0204928
60-69	Nerve - Tibial	T cells CD8	0.0900067
50-59	Nerve - Tibial	T cells CD8	0.0835636
60-69	Nerve - Tibial	T cells CD8	0.392535
40-49	Nerve - Tibial	T cells CD8	0.0534675
50-59	Nerve - Tibial	T cells CD8	0.0903772
50-59	Nerve - Tibial	T cells CD8	0.140604
60-69	Nerve - Tibial	T cells CD8	0.0635467
40-49	Nerve - Tibial	T cells CD8	0
30-39	Nerve - Tibial	T cells CD8	0.0263093
60-69	Nerve - Tibial	T cells CD8	0.00202055
60-69	Nerve - Tibial	T cells CD8	0.11004
50-59	Nerve - Tibial	T cells CD8	0.0160106
40-49	Nerve - Tibial	T cells CD8	0.121662
50-59	Nerve - Tibial	T cells CD8	0.204756
30-39	Nerve - Tibial	T cells CD8	0.118293
20-29	Nerve - Tibial	T cells CD8	0.0366193
60-69	Nerve - Tibial	T cells CD8	0.275385
50-59	Nerve - Tibial	T cells CD8	0.218353
40-49	Nerve - Tibial	T cells CD8	0
20-29	Nerve - Tibial	T cells CD8	0.0551871
20-29	Nerve - Tibial	T cells CD8	0.071072
40-49	Nerve - Tibial	T cells CD8	0
40-49	Nerve - Tibial	T cells CD8	0.33102
40-49	Nerve - Tibial	T cells CD8	0
50-59	Nerve - Tibial	T cells CD8	0.138407
30-39	Nerve - Tibial	T cells CD8	0.18887
50-59	Nerve - Tibial	T cells CD8	0.106827
30-39	Nerve - Tibial	T cells CD8	0.19856
20-29	Nerve - Tibial	T cells CD8	0.130637
50-59	Nerve - Tibial	T cells CD8	0.321532
20-29	Nerve - Tibial	T cells CD8	0.0363226
60-69	Nerve - Tibial	T cells CD8	0.063699
30-39	Nerve - Tibial	T cells CD8	0.0540428
60-69	Nerve - Tibial	T cells CD8	0.113547
50-59	Nerve - Tibial	T cells CD8	0.178532
40-49	Nerve - Tibial	T cells CD8	0.147604
20-29	Nerve - Tibial	T cells CD8	0.112149
40-49	Nerve - Tibial	T cells CD8	0.41715
60-69	Nerve - Tibial	T cells CD8	0.0849269
50-59	Nerve - Tibial	T cells CD8	0.108329
60-69	Nerve - Tibial	T cells CD8	0.0827396
50-59	Nerve - Tibial	T cells CD8	0.085153
50-59	Nerve - Tibial	T cells CD8	0.021673
60-69	Nerve - Tibial	T cells CD8	0.167966
50-59	Nerve - Tibial	T cells CD8	0.0266106
30-39	Nerve - Tibial	T cells CD8	0.0747995
60-69	Nerve - Tibial	T cells CD8	0.053911
50-59	Nerve - Tibial	T cells CD8	0.124493
60-69	Nerve - Tibial	T cells CD8	0.686393
50-59	Nerve - Tibial	T cells CD8	0
20-29	Nerve - Tibial	T cells CD8	0.0302202
40-49	Nerve - Tibial	T cells CD8	0.0358335
60-69	Nerve - Tibial	T cells CD8	0.208719
20-29	Nerve - Tibial	T cells CD8	0.149739
50-59	Nerve - Tibial	T cells CD8	0.172312
50-59	Nerve - Tibial	T cells CD8	0.213924
40-49	Nerve - Tibial	T cells CD8	0.16301
40-49	Nerve - Tibial	T cells CD8	0.0693287
30-39	Nerve - Tibial	T cells CD8	0.0143338
40-49	Nerve - Tibial	T cells CD8	0.255775
40-49	Nerve - Tibial	T cells CD8	0.0230538
60-69	Nerve - Tibial	T cells CD8	0.0420499
30-39	Nerve - Tibial	T cells CD8	0.0581902
60-69	Nerve - Tibial	T cells CD8	0.106014
30-39	Nerve - Tibial	T cells CD8	0.148291
50-59	Nerve - Tibial	T cells CD8	0.133966
50-59	Nerve - Tibial	T cells CD8	0.0555818
60-69	Nerve - Tibial	T cells CD8	0.062803
60-69	Nerve - Tibial	T cells CD8	0.0977137
50-59	Nerve - Tibial	T cells CD8	0.0824954
50-59	Nerve - Tibial	T cells CD8	0.133361
40-49	Nerve - Tibial	T cells CD8	0.099189
40-49	Nerve - Tibial	T cells CD8	0.0358716
20-29	Nerve - Tibial	T cells CD8	0
20-29	Nerve - Tibial	T cells CD8	0.0457082
40-49	Nerve - Tibial	T cells CD8	0.0747707
50-59	Nerve - Tibial	T cells CD8	0.0314512
20-29	Nerve - Tibial	T cells CD8	0.038744
50-59	Nerve - Tibial	T cells CD8	0.128302
50-59	Nerve - Tibial	T cells CD8	0.266035
20-29	Nerve - Tibial	T cells CD8	0.0628264
50-59	Nerve - Tibial	T cells CD8	0.0708038
50-59	Nerve - Tibial	T cells CD8	0.0928601
60-69	Nerve - Tibial	T cells CD8	0.15922
50-59	Nerve - Tibial	T cells CD8	0.218964
40-49	Nerve - Tibial	T cells CD8	0.133066
40-49	Nerve - Tibial	T cells CD8	0.211677
50-59	Nerve - Tibial	T cells CD8	0.136752
40-49	Nerve - Tibial	T cells CD8	0.224487
60-69	Nerve - Tibial	T cells CD8	0.164267
60-69	Nerve - Tibial	T cells CD8	0.155578
50-59	Nerve - Tibial	T cells CD8	0.121141
40-49	Nerve - Tibial	T cells CD8	0.0442814
70-79	Nerve - Tibial	T cells CD8	0.245013
40-49	Nerve - Tibial	T cells CD8	0.226147
50-59	Nerve - Tibial	T cells CD8	0.177444
60-69	Nerve - Tibial	T cells CD8	0.0636145
40-49	Nerve - Tibial	T cells CD8	0
50-59	Nerve - Tibial	T cells CD8	0.0925696
60-69	Nerve - Tibial	T cells CD8	0.0665639
60-69	Nerve - Tibial	T cells CD8	0.0862289
40-49	Nerve - Tibial	T cells CD8	0.158663
60-69	Nerve - Tibial	T cells CD8	0.137696
20-29	Nerve - Tibial	T cells CD8	0.217315
50-59	Nerve - Tibial	T cells CD8	0.104114
50-59	Nerve - Tibial	T cells CD8	0.0757976
50-59	Nerve - Tibial	T cells CD8	0.0847334
50-59	Nerve - Tibial	T cells CD8	0.197969
60-69	Nerve - Tibial	T cells CD8	0.138234
50-59	Nerve - Tibial	T cells CD8	0.203095
50-59	Nerve - Tibial	T cells CD8	0.0678349
50-59	Nerve - Tibial	T cells CD8	0.0956217
50-59	Nerve - Tibial	T cells CD8	0.136186
40-49	Nerve - Tibial	T cells CD8	0
60-69	Nerve - Tibial	T cells CD8	0.177531
60-69	Nerve - Tibial	T cells CD8	0.0475902
60-69	Nerve - Tibial	T cells CD8	0.121221
40-49	Nerve - Tibial	T cells CD8	0.113079
60-69	Nerve - Tibial	T cells CD8	0.277307
50-59	Nerve - Tibial	T cells CD8	0.0537003
30-39	Nerve - Tibial	T cells CD8	0.0543964
40-49	Nerve - Tibial	T cells CD8	0
40-49	Nerve - Tibial	T cells CD8	0.108025
50-59	Nerve - Tibial	T cells CD8	0.231198
40-49	Nerve - Tibial	T cells CD8	0.0872231
60-69	Nerve - Tibial	T cells CD8	0.343561
50-59	Nerve - Tibial	T cells CD8	0.0891751
40-49	Nerve - Tibial	T cells CD8	0.266186
20-29	Nerve - Tibial	T cells CD8	0.0266057
40-49	Nerve - Tibial	T cells CD8	0.392907
50-59	Nerve - Tibial	T cells CD8	0.347391
40-49	Nerve - Tibial	T cells CD8	0.189289
20-29	Nerve - Tibial	T cells CD8	0.000329438
40-49	Nerve - Tibial	T cells CD8	0.0660309
70-79	Nerve - Tibial	T cells CD8	0.196416
40-49	Nerve - Tibial	T cells CD8	0.225253
60-69	Nerve - Tibial	T cells CD8	0.0982563
60-69	Nerve - Tibial	T cells CD8	0
50-59	Nerve - Tibial	T cells CD8	0.09618
60-69	Nerve - Tibial	T cells CD8	0.123565
50-59	Nerve - Tibial	T cells CD8	0.056915
40-49	Nerve - Tibial	T cells CD8	0.114038
60-69	Nerve - Tibial	T cells CD8	0.0425129
50-59	Nerve - Tibial	T cells CD8	0.00147242
20-29	Nerve - Tibial	T cells CD8	0
60-69	Nerve - Tibial	T cells CD8	0.0319515
60-69	Nerve - Tibial	T cells CD8	0.135217
30-39	Nerve - Tibial	T cells CD8	0
40-49	Nerve - Tibial	T cells CD8	0.0999219
20-29	Nerve - Tibial	T cells CD8	0.0470821
20-29	Nerve - Tibial	T cells CD8	0.0313062
50-59	Nerve - Tibial	T cells CD8	0.0374138
50-59	Nerve - Tibial	T cells CD8	0.211025
60-69	Nerve - Tibial	T cells CD8	0.504002
20-29	Nerve - Tibial	T cells CD8	0.0283644
40-49	Nerve - Tibial	T cells CD8	0.0144257
50-59	Nerve - Tibial	T cells CD8	0.0684049
30-39	Nerve - Tibial	T cells CD8	0.0235701
60-69	Nerve - Tibial	T cells CD8	0.188577
50-59	Nerve - Tibial	T cells CD8	0.0907815
50-59	Nerve - Tibial	T cells CD8	0.0158039
60-69	Nerve - Tibial	T cells CD8	0.0770226
30-39	Nerve - Tibial	T cells CD8	0.188277
50-59	Nerve - Tibial	T cells CD8	0.12679
60-69	Nerve - Tibial	T cells CD8	0.125854
20-29	Nerve - Tibial	T cells CD8	0
50-59	Nerve - Tibial	CD4_memory	0.126198
60-69	Nerve - Tibial	CD4_memory	0.253156
60-69	Nerve - Tibial	CD4_memory	0.263074
60-69	Nerve - Tibial	CD4_memory	0.249173
60-69	Nerve - Tibial	CD4_memory	0.480989
50-59	Nerve - Tibial	CD4_memory	0.167273
50-59	Nerve - Tibial	CD4_memory	0.190162
40-49	Nerve - Tibial	CD4_memory	0.480315
60-69	Nerve - Tibial	CD4_memory	0.111633
50-59	Nerve - Tibial	CD4_memory	0.386303
60-69	Nerve - Tibial	CD4_memory	0.206865
60-69	Nerve - Tibial	CD4_memory	0.368599
30-39	Nerve - Tibial	CD4_memory	0.174907
60-69	Nerve - Tibial	CD4_memory	0.260694
60-69	Nerve - Tibial	CD4_memory	0.111045
60-69	Nerve - Tibial	CD4_memory	0.325606
50-59	Nerve - Tibial	CD4_memory	0.163821
30-39	Nerve - Tibial	CD4_memory	0.187815
20-29	Nerve - Tibial	CD4_memory	0.390205
50-59	Nerve - Tibial	CD4_memory	0.206973
40-49	Nerve - Tibial	CD4_memory	0.55592
60-69	Nerve - Tibial	CD4_memory	0.231945
60-69	Nerve - Tibial	CD4_memory	0.658593
30-39	Nerve - Tibial	CD4_memory	0.370164
30-39	Nerve - Tibial	CD4_memory	0.369667
20-29	Nerve - Tibial	CD4_memory	0.0658437
50-59	Nerve - Tibial	CD4_memory	0.144329
20-29	Nerve - Tibial	CD4_memory	0.104563
60-69	Nerve - Tibial	CD4_memory	0.230395
50-59	Nerve - Tibial	CD4_memory	0.503725
40-49	Nerve - Tibial	CD4_memory	0.21239
60-69	Nerve - Tibial	CD4_memory	0.481279
40-49	Nerve - Tibial	CD4_memory	0.53759
60-69	Nerve - Tibial	CD4_memory	0.550424
30-39	Nerve - Tibial	CD4_memory	0.403514
50-59	Nerve - Tibial	CD4_memory	0.322168
60-69	Nerve - Tibial	CD4_memory	0.257711
20-29	Nerve - Tibial	CD4_memory	0.370257
60-69	Nerve - Tibial	CD4_memory	0.652548
40-49	Nerve - Tibial	CD4_memory	0.221285
60-69	Nerve - Tibial	CD4_memory	0.194957
60-69	Nerve - Tibial	CD4_memory	0.233635
20-29	Nerve - Tibial	CD4_memory	0.440979
30-39	Nerve - Tibial	CD4_memory	0.304671
60-69	Nerve - Tibial	CD4_memory	0.508425
70-79	Nerve - Tibial	CD4_memory	0.249108
50-59	Nerve - Tibial	CD4_memory	0.175143
40-49	Nerve - Tibial	CD4_memory	0.129663
50-59	Nerve - Tibial	CD4_memory	0.175927
60-69	Nerve - Tibial	CD4_memory	0.254011
40-49	Nerve - Tibial	CD4_memory	0.425314
60-69	Nerve - Tibial	CD4_memory	0.421401
50-59	Nerve - Tibial	CD4_memory	0.246629
60-69	Nerve - Tibial	CD4_memory	0.203581
50-59	Nerve - Tibial	CD4_memory	0.337464
30-39	Nerve - Tibial	CD4_memory	0.489024
50-59	Nerve - Tibial	CD4_memory	0.449055
60-69	Nerve - Tibial	CD4_memory	0.372039
50-59	Nerve - Tibial	CD4_memory	0.235367
50-59	Nerve - Tibial	CD4_memory	0.274944
50-59	Nerve - Tibial	CD4_memory	0.372578
60-69	Nerve - Tibial	CD4_memory	0.428706
60-69	Nerve - Tibial	CD4_memory	0.38909
60-69	Nerve - Tibial	CD4_memory	0.153323
40-49	Nerve - Tibial	CD4_memory	0.176784
20-29	Nerve - Tibial	CD4_memory	0.667042
30-39	Nerve - Tibial	CD4_memory	0.307732
30-39	Nerve - Tibial	CD4_memory	0.196346
50-59	Nerve - Tibial	CD4_memory	0.760657
50-59	Nerve - Tibial	CD4_memory	0.149849
60-69	Nerve - Tibial	CD4_memory	0.207195
60-69	Nerve - Tibial	CD4_memory	0.497604
60-69	Nerve - Tibial	CD4_memory	0.315945
50-59	Nerve - Tibial	CD4_memory	0.184931
60-69	Nerve - Tibial	CD4_memory	0.459995
50-59	Nerve - Tibial	CD4_memory	0.308944
50-59	Nerve - Tibial	CD4_memory	0.301656
60-69	Nerve - Tibial	CD4_memory	0.119174
50-59	Nerve - Tibial	CD4_memory	0.578669
50-59	Nerve - Tibial	CD4_memory	0.23299
40-49	Nerve - Tibial	CD4_memory	0.477725
60-69	Nerve - Tibial	CD4_memory	0.324169
70-79	Nerve - Tibial	CD4_memory	0.193848
40-49	Nerve - Tibial	CD4_memory	0.488801
60-69	Nerve - Tibial	CD4_memory	0.325807
50-59	Nerve - Tibial	CD4_memory	0.269152
70-79	Nerve - Tibial	CD4_memory	0.185842
60-69	Nerve - Tibial	CD4_memory	0.373988
60-69	Nerve - Tibial	CD4_memory	0.192229
50-59	Nerve - Tibial	CD4_memory	0.286627
60-69	Nerve - Tibial	CD4_memory	0.320868
60-69	Nerve - Tibial	CD4_memory	0.320198
50-59	Nerve - Tibial	CD4_memory	0.237323
60-69	Nerve - Tibial	CD4_memory	0.165429
50-59	Nerve - Tibial	CD4_memory	0.222899
50-59	Nerve - Tibial	CD4_memory	0.286922
60-69	Nerve - Tibial	CD4_memory	0.211733
60-69	Nerve - Tibial	CD4_memory	0.257714
60-69	Nerve - Tibial	CD4_memory	0.0832594
50-59	Nerve - Tibial	CD4_memory	0.312651
50-59	Nerve - Tibial	CD4_memory	0.539793
50-59	Nerve - Tibial	CD4_memory	0.601179
50-59	Nerve - Tibial	CD4_memory	0.508859
60-69	Nerve - Tibial	CD4_memory	0.237863
60-69	Nerve - Tibial	CD4_memory	0.249683
50-59	Nerve - Tibial	CD4_memory	0.349633
60-69	Nerve - Tibial	CD4_memory	0.334069
40-49	Nerve - Tibial	CD4_memory	0.19377
60-69	Nerve - Tibial	CD4_memory	0.343568
50-59	Nerve - Tibial	CD4_memory	0.299574
60-69	Nerve - Tibial	CD4_memory	0.106451
60-69	Nerve - Tibial	CD4_memory	0.232718
40-49	Nerve - Tibial	CD4_memory	0.408022
50-59	Nerve - Tibial	CD4_memory	0.391327
20-29	Nerve - Tibial	CD4_memory	0.193779
50-59	Nerve - Tibial	CD4_memory	0.243159
60-69	Nerve - Tibial	CD4_memory	0.427369
50-59	Nerve - Tibial	CD4_memory	0.484426
50-59	Nerve - Tibial	CD4_memory	0.533568
60-69	Nerve - Tibial	CD4_memory	0.38786
60-69	Nerve - Tibial	CD4_memory	0.119996
50-59	Nerve - Tibial	CD4_memory	0.148111
50-59	Nerve - Tibial	CD4_memory	0.276277
20-29	Nerve - Tibial	CD4_memory	0.144833
50-59	Nerve - Tibial	CD4_memory	0.290015
40-49	Nerve - Tibial	CD4_memory	0.142138
50-59	Nerve - Tibial	CD4_memory	0.235219
50-59	Nerve - Tibial	CD4_memory	0.154444
40-49	Nerve - Tibial	CD4_memory	0.199105
50-59	Nerve - Tibial	CD4_memory	0.314505
60-69	Nerve - Tibial	CD4_memory	0.185683
50-59	Nerve - Tibial	CD4_memory	0.228281
30-39	Nerve - Tibial	CD4_memory	0.364518
60-69	Nerve - Tibial	CD4_memory	0.245402
60-69	Nerve - Tibial	CD4_memory	0.326151
60-69	Nerve - Tibial	CD4_memory	0.320835
60-69	Nerve - Tibial	CD4_memory	0.369736
50-59	Nerve - Tibial	CD4_memory	0.213549
30-39	Nerve - Tibial	CD4_memory	0.351078
40-49	Nerve - Tibial	CD4_memory	0.335355
60-69	Nerve - Tibial	CD4_memory	0.676992
50-59	Nerve - Tibial	CD4_memory	0.325789
60-69	Nerve - Tibial	CD4_memory	0.481049
50-59	Nerve - Tibial	CD4_memory	0.240523
50-59	Nerve - Tibial	CD4_memory	0.443321
50-59	Nerve - Tibial	CD4_memory	0.224252
40-49	Nerve - Tibial	CD4_memory	0.437864
60-69	Nerve - Tibial	CD4_memory	0.262573
60-69	Nerve - Tibial	CD4_memory	0.645848
50-59	Nerve - Tibial	CD4_memory	0.145081
40-49	Nerve - Tibial	CD4_memory	0.24128
30-39	Nerve - Tibial	CD4_memory	0.225355
70-79	Nerve - Tibial	CD4_memory	0.893226
40-49	Nerve - Tibial	CD4_memory	0.131831
30-39	Nerve - Tibial	CD4_memory	0.472161
70-79	Nerve - Tibial	CD4_memory	0.503957
60-69	Nerve - Tibial	CD4_memory	0.133211
50-59	Nerve - Tibial	CD4_memory	0.145872
60-69	Nerve - Tibial	CD4_memory	0.280503
60-69	Nerve - Tibial	CD4_memory	0.708544
50-59	Nerve - Tibial	CD4_memory	0.217932
60-69	Nerve - Tibial	CD4_memory	0.256073
60-69	Nerve - Tibial	CD4_memory	0.308544
60-69	Nerve - Tibial	CD4_memory	0.108498
60-69	Nerve - Tibial	CD4_memory	0.203081
60-69	Nerve - Tibial	CD4_memory	0.204145
50-59	Nerve - Tibial	CD4_memory	0.402015
60-69	Nerve - Tibial	CD4_memory	0.44975
50-59	Nerve - Tibial	CD4_memory	0.139172
20-29	Nerve - Tibial	CD4_memory	0.474138
40-49	Nerve - Tibial	CD4_memory	0.356947
30-39	Nerve - Tibial	CD4_memory	0.426928
60-69	Nerve - Tibial	CD4_memory	0.250765
40-49	Nerve - Tibial	CD4_memory	0.267614
60-69	Nerve - Tibial	CD4_memory	0.371872
20-29	Nerve - Tibial	CD4_memory	0.349005
50-59	Nerve - Tibial	CD4_memory	0.563438
30-39	Nerve - Tibial	CD4_memory	0.222936
60-69	Nerve - Tibial	CD4_memory	0.302463
60-69	Nerve - Tibial	CD4_memory	0.400306
40-49	Nerve - Tibial	CD4_memory	0.180665
50-59	Nerve - Tibial	CD4_memory	0.368832
70-79	Nerve - Tibial	CD4_memory	0.114815
60-69	Nerve - Tibial	CD4_memory	0.307488
30-39	Nerve - Tibial	CD4_memory	0.420201
40-49	Nerve - Tibial	CD4_memory	0.479133
20-29	Nerve - Tibial	CD4_memory	0.256584
40-49	Nerve - Tibial	CD4_memory	0.438614
70-79	Nerve - Tibial	CD4_memory	0.376895
70-79	Nerve - Tibial	CD4_memory	0.240666
50-59	Nerve - Tibial	CD4_memory	0.142355
40-49	Nerve - Tibial	CD4_memory	0.118258
50-59	Nerve - Tibial	CD4_memory	0.174263
70-79	Nerve - Tibial	CD4_memory	0.524171
30-39	Nerve - Tibial	CD4_memory	0.456615
50-59	Nerve - Tibial	CD4_memory	0.339636
50-59	Nerve - Tibial	CD4_memory	0.357591
50-59	Nerve - Tibial	CD4_memory	0.429337
50-59	Nerve - Tibial	CD4_memory	0.154111
60-69	Nerve - Tibial	CD4_memory	0.273392
40-49	Nerve - Tibial	CD4_memory	0.288786
20-29	Nerve - Tibial	CD4_memory	0.206066
70-79	Nerve - Tibial	CD4_memory	0.244197
50-59	Nerve - Tibial	CD4_memory	0.50402
60-69	Nerve - Tibial	CD4_memory	0.483167
60-69	Nerve - Tibial	CD4_memory	0.614393
50-59	Nerve - Tibial	CD4_memory	0.750982
70-79	Nerve - Tibial	CD4_memory	0.168307
30-39	Nerve - Tibial	CD4_memory	0.22985
60-69	Nerve - Tibial	CD4_memory	0.178741
40-49	Nerve - Tibial	CD4_memory	0.226174
30-39	Nerve - Tibial	CD4_memory	0.336635
50-59	Nerve - Tibial	CD4_memory	0.475772
30-39	Nerve - Tibial	CD4_memory	0.151412
60-69	Nerve - Tibial	CD4_memory	0.164142
60-69	Nerve - Tibial	CD4_memory	0.369844
60-69	Nerve - Tibial	CD4_memory	0.372606
60-69	Nerve - Tibial	CD4_memory	0.379884
50-59	Nerve - Tibial	CD4_memory	0.422637
60-69	Nerve - Tibial	CD4_memory	0.302102
60-69	Nerve - Tibial	CD4_memory	0.186591
50-59	Nerve - Tibial	CD4_memory	0.415053
50-59	Nerve - Tibial	CD4_memory	0.302991
50-59	Nerve - Tibial	CD4_memory	0.180799
50-59	Nerve - Tibial	CD4_memory	0.337213
60-69	Nerve - Tibial	CD4_memory	0.523067
60-69	Nerve - Tibial	CD4_memory	0.452483
50-59	Nerve - Tibial	CD4_memory	0.306847
40-49	Nerve - Tibial	CD4_memory	0.374796
40-49	Nerve - Tibial	CD4_memory	0.247449
60-69	Nerve - Tibial	CD4_memory	0.28203
70-79	Nerve - Tibial	CD4_memory	0.470257
50-59	Nerve - Tibial	CD4_memory	0.500824
40-49	Nerve - Tibial	CD4_memory	0.380958
50-59	Nerve - Tibial	CD4_memory	0.25813
60-69	Nerve - Tibial	CD4_memory	0.696528
60-69	Nerve - Tibial	CD4_memory	0.526902
40-49	Nerve - Tibial	CD4_memory	0.173337
40-49	Nerve - Tibial	CD4_memory	0.349782
50-59	Nerve - Tibial	CD4_memory	0.540684
60-69	Nerve - Tibial	CD4_memory	0.229811
50-59	Nerve - Tibial	CD4_memory	0.555637
70-79	Nerve - Tibial	CD4_memory	0.20318
60-69	Nerve - Tibial	CD4_memory	0.353651
40-49	Nerve - Tibial	CD4_memory	0.227417
60-69	Nerve - Tibial	CD4_memory	0.0932309
40-49	Nerve - Tibial	CD4_memory	0.12508
20-29	Nerve - Tibial	CD4_memory	0.190309
60-69	Nerve - Tibial	CD4_memory	0.265946
50-59	Nerve - Tibial	CD4_memory	0.179328
60-69	Nerve - Tibial	CD4_memory	0.555867
40-49	Nerve - Tibial	CD4_memory	0.17236
50-59	Nerve - Tibial	CD4_memory	0.194415
50-59	Nerve - Tibial	CD4_memory	0.22057
60-69	Nerve - Tibial	CD4_memory	0.279929
40-49	Nerve - Tibial	CD4_memory	0.616385
30-39	Nerve - Tibial	CD4_memory	0.223301
60-69	Nerve - Tibial	CD4_memory	0.130527
60-69	Nerve - Tibial	CD4_memory	0.348306
50-59	Nerve - Tibial	CD4_memory	0.286743
40-49	Nerve - Tibial	CD4_memory	0.237343
50-59	Nerve - Tibial	CD4_memory	0.409137
30-39	Nerve - Tibial	CD4_memory	0.168771
20-29	Nerve - Tibial	CD4_memory	0.419677
60-69	Nerve - Tibial	CD4_memory	0.0315694
50-59	Nerve - Tibial	CD4_memory	0.124605
40-49	Nerve - Tibial	CD4_memory	0.587751
20-29	Nerve - Tibial	CD4_memory	0.314115
20-29	Nerve - Tibial	CD4_memory	0.420342
40-49	Nerve - Tibial	CD4_memory	0.250409
40-49	Nerve - Tibial	CD4_memory	0.206031
40-49	Nerve - Tibial	CD4_memory	0.557032
50-59	Nerve - Tibial	CD4_memory	0.328918
30-39	Nerve - Tibial	CD4_memory	0.191968
50-59	Nerve - Tibial	CD4_memory	0.283235
30-39	Nerve - Tibial	CD4_memory	0.623671
20-29	Nerve - Tibial	CD4_memory	0.0252939
50-59	Nerve - Tibial	CD4_memory	0.257421
20-29	Nerve - Tibial	CD4_memory	0.185644
60-69	Nerve - Tibial	CD4_memory	0.227664
30-39	Nerve - Tibial	CD4_memory	0.321672
60-69	Nerve - Tibial	CD4_memory	0.371005
50-59	Nerve - Tibial	CD4_memory	0.274036
40-49	Nerve - Tibial	CD4_memory	0.426221
20-29	Nerve - Tibial	CD4_memory	0.438945
40-49	Nerve - Tibial	CD4_memory	0.134766
60-69	Nerve - Tibial	CD4_memory	0.289381
50-59	Nerve - Tibial	CD4_memory	0.361685
60-69	Nerve - Tibial	CD4_memory	0.179142
50-59	Nerve - Tibial	CD4_memory	0.290974
50-59	Nerve - Tibial	CD4_memory	0.33508
60-69	Nerve - Tibial	CD4_memory	0.410205
50-59	Nerve - Tibial	CD4_memory	0.33965
30-39	Nerve - Tibial	CD4_memory	0.388156
60-69	Nerve - Tibial	CD4_memory	0.373135
50-59	Nerve - Tibial	CD4_memory	0.393138
60-69	Nerve - Tibial	CD4_memory	0.620263
50-59	Nerve - Tibial	CD4_memory	0.423541
20-29	Nerve - Tibial	CD4_memory	0.401463
40-49	Nerve - Tibial	CD4_memory	0.178671
60-69	Nerve - Tibial	CD4_memory	0.431623
20-29	Nerve - Tibial	CD4_memory	0.284812
50-59	Nerve - Tibial	CD4_memory	0.4758
50-59	Nerve - Tibial	CD4_memory	0.374277
40-49	Nerve - Tibial	CD4_memory	0.333557
40-49	Nerve - Tibial	CD4_memory	0.467628
30-39	Nerve - Tibial	CD4_memory	0.18655
40-49	Nerve - Tibial	CD4_memory	0.338518
40-49	Nerve - Tibial	CD4_memory	0.345939
60-69	Nerve - Tibial	CD4_memory	0.206785
30-39	Nerve - Tibial	CD4_memory	0.222931
60-69	Nerve - Tibial	CD4_memory	0.291512
30-39	Nerve - Tibial	CD4_memory	0.198
50-59	Nerve - Tibial	CD4_memory	0.227502
50-59	Nerve - Tibial	CD4_memory	0.170032
60-69	Nerve - Tibial	CD4_memory	0.157219
60-69	Nerve - Tibial	CD4_memory	0.502779
50-59	Nerve - Tibial	CD4_memory	0.209897
50-59	Nerve - Tibial	CD4_memory	0.605751
40-49	Nerve - Tibial	CD4_memory	0.393902
40-49	Nerve - Tibial	CD4_memory	0.284274
20-29	Nerve - Tibial	CD4_memory	0.490544
20-29	Nerve - Tibial	CD4_memory	0.26536
40-49	Nerve - Tibial	CD4_memory	0.158142
50-59	Nerve - Tibial	CD4_memory	0.226704
20-29	Nerve - Tibial	CD4_memory	0.251199
50-59	Nerve - Tibial	CD4_memory	0.31918
50-59	Nerve - Tibial	CD4_memory	0.415308
20-29	Nerve - Tibial	CD4_memory	0.162523
50-59	Nerve - Tibial	CD4_memory	0.456666
50-59	Nerve - Tibial	CD4_memory	0.335943
60-69	Nerve - Tibial	CD4_memory	0.457154
50-59	Nerve - Tibial	CD4_memory	0.186654
40-49	Nerve - Tibial	CD4_memory	0.702556
40-49	Nerve - Tibial	CD4_memory	0.556268
50-59	Nerve - Tibial	CD4_memory	0.119908
40-49	Nerve - Tibial	CD4_memory	0.281669
60-69	Nerve - Tibial	CD4_memory	0.308694
60-69	Nerve - Tibial	CD4_memory	0.238146
50-59	Nerve - Tibial	CD4_memory	0.304126
40-49	Nerve - Tibial	CD4_memory	0.275122
70-79	Nerve - Tibial	CD4_memory	0.41535
40-49	Nerve - Tibial	CD4_memory	0.143634
50-59	Nerve - Tibial	CD4_memory	0.256608
60-69	Nerve - Tibial	CD4_memory	0.24899
40-49	Nerve - Tibial	CD4_memory	0.266535
50-59	Nerve - Tibial	CD4_memory	0.240939
60-69	Nerve - Tibial	CD4_memory	0.23378
60-69	Nerve - Tibial	CD4_memory	0.485122
40-49	Nerve - Tibial	CD4_memory	0.480494
60-69	Nerve - Tibial	CD4_memory	0.403868
20-29	Nerve - Tibial	CD4_memory	0.225776
50-59	Nerve - Tibial	CD4_memory	0.279076
50-59	Nerve - Tibial	CD4_memory	0.265519
50-59	Nerve - Tibial	CD4_memory	0.307035
50-59	Nerve - Tibial	CD4_memory	0.674089
60-69	Nerve - Tibial	CD4_memory	0.291345
50-59	Nerve - Tibial	CD4_memory	0.304747
50-59	Nerve - Tibial	CD4_memory	0.241416
50-59	Nerve - Tibial	CD4_memory	0.252008
50-59	Nerve - Tibial	CD4_memory	0.237914
40-49	Nerve - Tibial	CD4_memory	0.302094
60-69	Nerve - Tibial	CD4_memory	0.277732
60-69	Nerve - Tibial	CD4_memory	0.341937
60-69	Nerve - Tibial	CD4_memory	0.255462
40-49	Nerve - Tibial	CD4_memory	0.380678
60-69	Nerve - Tibial	CD4_memory	0.672196
50-59	Nerve - Tibial	CD4_memory	0.243103
30-39	Nerve - Tibial	CD4_memory	0.0763159
40-49	Nerve - Tibial	CD4_memory	0.556909
40-49	Nerve - Tibial	CD4_memory	0.147114
50-59	Nerve - Tibial	CD4_memory	0.471546
40-49	Nerve - Tibial	CD4_memory	0.207366
60-69	Nerve - Tibial	CD4_memory	0.495023
50-59	Nerve - Tibial	CD4_memory	0.238153
40-49	Nerve - Tibial	CD4_memory	0.322405
20-29	Nerve - Tibial	CD4_memory	0.25915
40-49	Nerve - Tibial	CD4_memory	0.596133
50-59	Nerve - Tibial	CD4_memory	0.404002
40-49	Nerve - Tibial	CD4_memory	0.376028
20-29	Nerve - Tibial	CD4_memory	0.196745
40-49	Nerve - Tibial	CD4_memory	0.212277
70-79	Nerve - Tibial	CD4_memory	0.385093
40-49	Nerve - Tibial	CD4_memory	0.3591
60-69	Nerve - Tibial	CD4_memory	0.337618
60-69	Nerve - Tibial	CD4_memory	0.439872
50-59	Nerve - Tibial	CD4_memory	0.194559
60-69	Nerve - Tibial	CD4_memory	0.31942
50-59	Nerve - Tibial	CD4_memory	0.315726
40-49	Nerve - Tibial	CD4_memory	0.199589
60-69	Nerve - Tibial	CD4_memory	0.213769
50-59	Nerve - Tibial	CD4_memory	0.254197
20-29	Nerve - Tibial	CD4_memory	0.205377
60-69	Nerve - Tibial	CD4_memory	0.308948
60-69	Nerve - Tibial	CD4_memory	0.247627
30-39	Nerve - Tibial	CD4_memory	0.256332
40-49	Nerve - Tibial	CD4_memory	0.531677
20-29	Nerve - Tibial	CD4_memory	0.218248
20-29	Nerve - Tibial	CD4_memory	0.330265
50-59	Nerve - Tibial	CD4_memory	0.231968
50-59	Nerve - Tibial	CD4_memory	0.134387
60-69	Nerve - Tibial	CD4_memory	0.438109
20-29	Nerve - Tibial	CD4_memory	0.257832
40-49	Nerve - Tibial	CD4_memory	0.263759
50-59	Nerve - Tibial	CD4_memory	0.274775
30-39	Nerve - Tibial	CD4_memory	0.387743
60-69	Nerve - Tibial	CD4_memory	0.224217
50-59	Nerve - Tibial	CD4_memory	0.320927
50-59	Nerve - Tibial	CD4_memory	0.331703
60-69	Nerve - Tibial	CD4_memory	0.133817
30-39	Nerve - Tibial	CD4_memory	0.338386
50-59	Nerve - Tibial	CD4_memory	0.198058
60-69	Nerve - Tibial	CD4_memory	0.0407102
20-29	Nerve - Tibial	CD4_memory	0.417348
50-59	Nerve - Tibial	MacrophageSum	0.816483
60-69	Nerve - Tibial	MacrophageSum	0.870585
60-69	Nerve - Tibial	MacrophageSum	0.720085
60-69	Nerve - Tibial	MacrophageSum	0.723764
60-69	Nerve - Tibial	MacrophageSum	1.33
50-59	Nerve - Tibial	MacrophageSum	0.505432
50-59	Nerve - Tibial	MacrophageSum	1.11669
40-49	Nerve - Tibial	MacrophageSum	0.808813
60-69	Nerve - Tibial	MacrophageSum	0.664153
50-59	Nerve - Tibial	MacrophageSum	0.90048
60-69	Nerve - Tibial	MacrophageSum	0.608654
60-69	Nerve - Tibial	MacrophageSum	1.35517
30-39	Nerve - Tibial	MacrophageSum	0.724381
60-69	Nerve - Tibial	MacrophageSum	0.629002
60-69	Nerve - Tibial	MacrophageSum	0.939559
60-69	Nerve - Tibial	MacrophageSum	0.776381
50-59	Nerve - Tibial	MacrophageSum	0.617839
30-39	Nerve - Tibial	MacrophageSum	0.48889
20-29	Nerve - Tibial	MacrophageSum	0.846557
50-59	Nerve - Tibial	MacrophageSum	0.805928
40-49	Nerve - Tibial	MacrophageSum	0.523296
60-69	Nerve - Tibial	MacrophageSum	0.748516
60-69	Nerve - Tibial	MacrophageSum	0.915882
30-39	Nerve - Tibial	MacrophageSum	0.508438
30-39	Nerve - Tibial	MacrophageSum	0.528777
20-29	Nerve - Tibial	MacrophageSum	0.572068
50-59	Nerve - Tibial	MacrophageSum	0.814576
20-29	Nerve - Tibial	MacrophageSum	0.457783
60-69	Nerve - Tibial	MacrophageSum	0.957099
50-59	Nerve - Tibial	MacrophageSum	0.683971
40-49	Nerve - Tibial	MacrophageSum	0.747525
60-69	Nerve - Tibial	MacrophageSum	0.778606
40-49	Nerve - Tibial	MacrophageSum	0.299436
60-69	Nerve - Tibial	MacrophageSum	1.37335
30-39	Nerve - Tibial	MacrophageSum	0.805819
50-59	Nerve - Tibial	MacrophageSum	0.79464
60-69	Nerve - Tibial	MacrophageSum	0.659142
20-29	Nerve - Tibial	MacrophageSum	0.536515
60-69	Nerve - Tibial	MacrophageSum	1.21079
40-49	Nerve - Tibial	MacrophageSum	0.335404
60-69	Nerve - Tibial	MacrophageSum	0.760846
60-69	Nerve - Tibial	MacrophageSum	0.677428
20-29	Nerve - Tibial	MacrophageSum	1.08561
30-39	Nerve - Tibial	MacrophageSum	0.91739
60-69	Nerve - Tibial	MacrophageSum	1.49182
70-79	Nerve - Tibial	MacrophageSum	0.638331
50-59	Nerve - Tibial	MacrophageSum	0.856278
40-49	Nerve - Tibial	MacrophageSum	0.483723
50-59	Nerve - Tibial	MacrophageSum	0.752112
60-69	Nerve - Tibial	MacrophageSum	0.513648
40-49	Nerve - Tibial	MacrophageSum	1.31822
60-69	Nerve - Tibial	MacrophageSum	0.743218
50-59	Nerve - Tibial	MacrophageSum	0.936151
60-69	Nerve - Tibial	MacrophageSum	2.57873
50-59	Nerve - Tibial	MacrophageSum	0.811788
30-39	Nerve - Tibial	MacrophageSum	0.934024
50-59	Nerve - Tibial	MacrophageSum	1.61721
60-69	Nerve - Tibial	MacrophageSum	0.585541
50-59	Nerve - Tibial	MacrophageSum	0.650299
50-59	Nerve - Tibial	MacrophageSum	0.888799
50-59	Nerve - Tibial	MacrophageSum	1.01025
60-69	Nerve - Tibial	MacrophageSum	0.905847
60-69	Nerve - Tibial	MacrophageSum	1.12179
60-69	Nerve - Tibial	MacrophageSum	0.964774
40-49	Nerve - Tibial	MacrophageSum	0.381161
20-29	Nerve - Tibial	MacrophageSum	0.927982
30-39	Nerve - Tibial	MacrophageSum	0.966373
30-39	Nerve - Tibial	MacrophageSum	0.764364
50-59	Nerve - Tibial	MacrophageSum	0.739857
50-59	Nerve - Tibial	MacrophageSum	0.529182
60-69	Nerve - Tibial	MacrophageSum	1.00135
60-69	Nerve - Tibial	MacrophageSum	0.899683
60-69	Nerve - Tibial	MacrophageSum	1.67979
50-59	Nerve - Tibial	MacrophageSum	1.24725
60-69	Nerve - Tibial	MacrophageSum	0.595478
50-59	Nerve - Tibial	MacrophageSum	1.08951
50-59	Nerve - Tibial	MacrophageSum	0.868814
60-69	Nerve - Tibial	MacrophageSum	0.933394
50-59	Nerve - Tibial	MacrophageSum	1.42396
50-59	Nerve - Tibial	MacrophageSum	0.932668
40-49	Nerve - Tibial	MacrophageSum	0.489668
60-69	Nerve - Tibial	MacrophageSum	1.15316
70-79	Nerve - Tibial	MacrophageSum	0.693877
40-49	Nerve - Tibial	MacrophageSum	0.768749
60-69	Nerve - Tibial	MacrophageSum	1.31708
50-59	Nerve - Tibial	MacrophageSum	1.29897
70-79	Nerve - Tibial	MacrophageSum	0.506266
60-69	Nerve - Tibial	MacrophageSum	0.818492
60-69	Nerve - Tibial	MacrophageSum	1.30893
50-59	Nerve - Tibial	MacrophageSum	1.20632
60-69	Nerve - Tibial	MacrophageSum	0.897044
60-69	Nerve - Tibial	MacrophageSum	1.02924
50-59	Nerve - Tibial	MacrophageSum	1.04917
60-69	Nerve - Tibial	MacrophageSum	1.03092
50-59	Nerve - Tibial	MacrophageSum	1.14356
50-59	Nerve - Tibial	MacrophageSum	0.873079
60-69	Nerve - Tibial	MacrophageSum	1.05777
60-69	Nerve - Tibial	MacrophageSum	0.726636
60-69	Nerve - Tibial	MacrophageSum	0.665761
50-59	Nerve - Tibial	MacrophageSum	0.73625
50-59	Nerve - Tibial	MacrophageSum	1.04189
50-59	Nerve - Tibial	MacrophageSum	1.23145
50-59	Nerve - Tibial	MacrophageSum	0.782466
60-69	Nerve - Tibial	MacrophageSum	0.940906
60-69	Nerve - Tibial	MacrophageSum	0.808823
50-59	Nerve - Tibial	MacrophageSum	1.04417
60-69	Nerve - Tibial	MacrophageSum	0.50869
40-49	Nerve - Tibial	MacrophageSum	0.678324
60-69	Nerve - Tibial	MacrophageSum	0.802117
50-59	Nerve - Tibial	MacrophageSum	1.08208
60-69	Nerve - Tibial	MacrophageSum	0.760761
60-69	Nerve - Tibial	MacrophageSum	0.863482
40-49	Nerve - Tibial	MacrophageSum	1.12444
50-59	Nerve - Tibial	MacrophageSum	0.728347
20-29	Nerve - Tibial	MacrophageSum	0.925226
50-59	Nerve - Tibial	MacrophageSum	0.974431
60-69	Nerve - Tibial	MacrophageSum	0.515475
50-59	Nerve - Tibial	MacrophageSum	0.912901
50-59	Nerve - Tibial	MacrophageSum	0.800395
60-69	Nerve - Tibial	MacrophageSum	0.817209
60-69	Nerve - Tibial	MacrophageSum	1.04401
50-59	Nerve - Tibial	MacrophageSum	0.552647
50-59	Nerve - Tibial	MacrophageSum	1.04632
20-29	Nerve - Tibial	MacrophageSum	1.19701
50-59	Nerve - Tibial	MacrophageSum	1.08814
40-49	Nerve - Tibial	MacrophageSum	0.662588
50-59	Nerve - Tibial	MacrophageSum	0.720438
50-59	Nerve - Tibial	MacrophageSum	0.880705
40-49	Nerve - Tibial	MacrophageSum	0.553922
50-59	Nerve - Tibial	MacrophageSum	0.840082
60-69	Nerve - Tibial	MacrophageSum	0.766089
50-59	Nerve - Tibial	MacrophageSum	0.813013
30-39	Nerve - Tibial	MacrophageSum	0.954744
60-69	Nerve - Tibial	MacrophageSum	0.827383
60-69	Nerve - Tibial	MacrophageSum	0.515359
60-69	Nerve - Tibial	MacrophageSum	1.04945
60-69	Nerve - Tibial	MacrophageSum	0.956931
50-59	Nerve - Tibial	MacrophageSum	0.546813
30-39	Nerve - Tibial	MacrophageSum	0.897244
40-49	Nerve - Tibial	MacrophageSum	0.92901
60-69	Nerve - Tibial	MacrophageSum	0.926405
50-59	Nerve - Tibial	MacrophageSum	0.858309
60-69	Nerve - Tibial	MacrophageSum	0.968203
50-59	Nerve - Tibial	MacrophageSum	0.817674
50-59	Nerve - Tibial	MacrophageSum	0.886019
50-59	Nerve - Tibial	MacrophageSum	0.41472
40-49	Nerve - Tibial	MacrophageSum	0.974083
60-69	Nerve - Tibial	MacrophageSum	0.60555
60-69	Nerve - Tibial	MacrophageSum	1.31008
50-59	Nerve - Tibial	MacrophageSum	0.449347
40-49	Nerve - Tibial	MacrophageSum	0.927364
30-39	Nerve - Tibial	MacrophageSum	0.75152
70-79	Nerve - Tibial	MacrophageSum	0.829158
40-49	Nerve - Tibial	MacrophageSum	0.839283
30-39	Nerve - Tibial	MacrophageSum	0.56298
70-79	Nerve - Tibial	MacrophageSum	0.826374
60-69	Nerve - Tibial	MacrophageSum	0.482653
50-59	Nerve - Tibial	MacrophageSum	0.960743
60-69	Nerve - Tibial	MacrophageSum	0.560934
60-69	Nerve - Tibial	MacrophageSum	1.00077
50-59	Nerve - Tibial	MacrophageSum	0.694436
60-69	Nerve - Tibial	MacrophageSum	0.537847
60-69	Nerve - Tibial	MacrophageSum	0.936738
60-69	Nerve - Tibial	MacrophageSum	0.678947
60-69	Nerve - Tibial	MacrophageSum	0.583465
60-69	Nerve - Tibial	MacrophageSum	0.996164
50-59	Nerve - Tibial	MacrophageSum	1.02509
60-69	Nerve - Tibial	MacrophageSum	1.02261
50-59	Nerve - Tibial	MacrophageSum	0.401062
20-29	Nerve - Tibial	MacrophageSum	0.754068
40-49	Nerve - Tibial	MacrophageSum	0.540312
30-39	Nerve - Tibial	MacrophageSum	1.12865
60-69	Nerve - Tibial	MacrophageSum	1.05495
40-49	Nerve - Tibial	MacrophageSum	0.752577
60-69	Nerve - Tibial	MacrophageSum	1.17557
20-29	Nerve - Tibial	MacrophageSum	0.446416
50-59	Nerve - Tibial	MacrophageSum	0.486344
30-39	Nerve - Tibial	MacrophageSum	0.805865
60-69	Nerve - Tibial	MacrophageSum	0.83329
60-69	Nerve - Tibial	MacrophageSum	1.1369
40-49	Nerve - Tibial	MacrophageSum	0.596984
50-59	Nerve - Tibial	MacrophageSum	1.80099
70-79	Nerve - Tibial	MacrophageSum	1.07739
60-69	Nerve - Tibial	MacrophageSum	0.581299
30-39	Nerve - Tibial	MacrophageSum	0.95105
40-49	Nerve - Tibial	MacrophageSum	0.672526
20-29	Nerve - Tibial	MacrophageSum	0.652959
40-49	Nerve - Tibial	MacrophageSum	1.27901
70-79	Nerve - Tibial	MacrophageSum	0.976279
70-79	Nerve - Tibial	MacrophageSum	0.83095
50-59	Nerve - Tibial	MacrophageSum	1.08867
40-49	Nerve - Tibial	MacrophageSum	0.864913
50-59	Nerve - Tibial	MacrophageSum	0.660743
70-79	Nerve - Tibial	MacrophageSum	0.865389
30-39	Nerve - Tibial	MacrophageSum	0.834652
50-59	Nerve - Tibial	MacrophageSum	0.961379
50-59	Nerve - Tibial	MacrophageSum	1.18438
50-59	Nerve - Tibial	MacrophageSum	1.23462
50-59	Nerve - Tibial	MacrophageSum	0.618878
60-69	Nerve - Tibial	MacrophageSum	0.955716
40-49	Nerve - Tibial	MacrophageSum	1.05602
20-29	Nerve - Tibial	MacrophageSum	0.776272
70-79	Nerve - Tibial	MacrophageSum	0.902085
50-59	Nerve - Tibial	MacrophageSum	0.647868
60-69	Nerve - Tibial	MacrophageSum	1.33274
60-69	Nerve - Tibial	MacrophageSum	0.951097
50-59	Nerve - Tibial	MacrophageSum	0.826293
70-79	Nerve - Tibial	MacrophageSum	0.571857
30-39	Nerve - Tibial	MacrophageSum	0.586136
60-69	Nerve - Tibial	MacrophageSum	0.378351
40-49	Nerve - Tibial	MacrophageSum	0.81632
30-39	Nerve - Tibial	MacrophageSum	0.561909
50-59	Nerve - Tibial	MacrophageSum	0.895413
30-39	Nerve - Tibial	MacrophageSum	0.497726
60-69	Nerve - Tibial	MacrophageSum	1.12804
60-69	Nerve - Tibial	MacrophageSum	0.74659
60-69	Nerve - Tibial	MacrophageSum	0.719278
60-69	Nerve - Tibial	MacrophageSum	1.32801
50-59	Nerve - Tibial	MacrophageSum	1.03885
60-69	Nerve - Tibial	MacrophageSum	0.887478
60-69	Nerve - Tibial	MacrophageSum	0.665901
50-59	Nerve - Tibial	MacrophageSum	1.11202
50-59	Nerve - Tibial	MacrophageSum	0.839698
50-59	Nerve - Tibial	MacrophageSum	0.715133
50-59	Nerve - Tibial	MacrophageSum	1.51515
60-69	Nerve - Tibial	MacrophageSum	1.03719
60-69	Nerve - Tibial	MacrophageSum	0.811497
50-59	Nerve - Tibial	MacrophageSum	0.638112
40-49	Nerve - Tibial	MacrophageSum	1.14741
40-49	Nerve - Tibial	MacrophageSum	0.616246
60-69	Nerve - Tibial	MacrophageSum	0.431884
70-79	Nerve - Tibial	MacrophageSum	0.890394
50-59	Nerve - Tibial	MacrophageSum	0.513674
40-49	Nerve - Tibial	MacrophageSum	0.873001
50-59	Nerve - Tibial	MacrophageSum	0.490841
60-69	Nerve - Tibial	MacrophageSum	1.03223
60-69	Nerve - Tibial	MacrophageSum	1.00643
40-49	Nerve - Tibial	MacrophageSum	0.735345
40-49	Nerve - Tibial	MacrophageSum	0.346566
50-59	Nerve - Tibial	MacrophageSum	0.94136
60-69	Nerve - Tibial	MacrophageSum	0.868386
50-59	Nerve - Tibial	MacrophageSum	0.718339
70-79	Nerve - Tibial	MacrophageSum	1.28407
60-69	Nerve - Tibial	MacrophageSum	1.11265
40-49	Nerve - Tibial	MacrophageSum	0.621766
60-69	Nerve - Tibial	MacrophageSum	0.710574
40-49	Nerve - Tibial	MacrophageSum	0.778285
20-29	Nerve - Tibial	MacrophageSum	0.868641
60-69	Nerve - Tibial	MacrophageSum	1.06801
50-59	Nerve - Tibial	MacrophageSum	0.593765
60-69	Nerve - Tibial	MacrophageSum	1.1239
40-49	Nerve - Tibial	MacrophageSum	0.878427
50-59	Nerve - Tibial	MacrophageSum	0.826806
50-59	Nerve - Tibial	MacrophageSum	0.805841
60-69	Nerve - Tibial	MacrophageSum	0.47475
40-49	Nerve - Tibial	MacrophageSum	0.879839
30-39	Nerve - Tibial	MacrophageSum	0.650798
60-69	Nerve - Tibial	MacrophageSum	0.890323
60-69	Nerve - Tibial	MacrophageSum	0.867618
50-59	Nerve - Tibial	MacrophageSum	0.934316
40-49	Nerve - Tibial	MacrophageSum	0.749746
50-59	Nerve - Tibial	MacrophageSum	1.31265
30-39	Nerve - Tibial	MacrophageSum	0.807605
20-29	Nerve - Tibial	MacrophageSum	1.2277
60-69	Nerve - Tibial	MacrophageSum	0.841975
50-59	Nerve - Tibial	MacrophageSum	1.44439
40-49	Nerve - Tibial	MacrophageSum	0.574196
20-29	Nerve - Tibial	MacrophageSum	0.923586
20-29	Nerve - Tibial	MacrophageSum	0.847589
40-49	Nerve - Tibial	MacrophageSum	0.461864
40-49	Nerve - Tibial	MacrophageSum	1.26624
40-49	Nerve - Tibial	MacrophageSum	0.969073
50-59	Nerve - Tibial	MacrophageSum	1.36482
30-39	Nerve - Tibial	MacrophageSum	1.8173
50-59	Nerve - Tibial	MacrophageSum	1.00744
30-39	Nerve - Tibial	MacrophageSum	0.778739
20-29	Nerve - Tibial	MacrophageSum	0.720244
50-59	Nerve - Tibial	MacrophageSum	1.01439
20-29	Nerve - Tibial	MacrophageSum	0.83416
60-69	Nerve - Tibial	MacrophageSum	0.922381
30-39	Nerve - Tibial	MacrophageSum	0.960634
60-69	Nerve - Tibial	MacrophageSum	1.44789
50-59	Nerve - Tibial	MacrophageSum	1.40564
40-49	Nerve - Tibial	MacrophageSum	0.616234
20-29	Nerve - Tibial	MacrophageSum	0.733364
40-49	Nerve - Tibial	MacrophageSum	0.73554
60-69	Nerve - Tibial	MacrophageSum	0.49832
50-59	Nerve - Tibial	MacrophageSum	1.09404
60-69	Nerve - Tibial	MacrophageSum	0.854681
50-59	Nerve - Tibial	MacrophageSum	1.17413
50-59	Nerve - Tibial	MacrophageSum	0.930207
60-69	Nerve - Tibial	MacrophageSum	0.775188
50-59	Nerve - Tibial	MacrophageSum	0.733345
30-39	Nerve - Tibial	MacrophageSum	1.42346
60-69	Nerve - Tibial	MacrophageSum	1.21717
50-59	Nerve - Tibial	MacrophageSum	0.662013
60-69	Nerve - Tibial	MacrophageSum	1.20958
50-59	Nerve - Tibial	MacrophageSum	0.708436
20-29	Nerve - Tibial	MacrophageSum	0.543919
40-49	Nerve - Tibial	MacrophageSum	0.903476
60-69	Nerve - Tibial	MacrophageSum	1.828
20-29	Nerve - Tibial	MacrophageSum	0.756602
50-59	Nerve - Tibial	MacrophageSum	1.07163
50-59	Nerve - Tibial	MacrophageSum	0.836396
40-49	Nerve - Tibial	MacrophageSum	0.790063
40-49	Nerve - Tibial	MacrophageSum	0.789973
30-39	Nerve - Tibial	MacrophageSum	0.519362
40-49	Nerve - Tibial	MacrophageSum	1.48368
40-49	Nerve - Tibial	MacrophageSum	0.710425
60-69	Nerve - Tibial	MacrophageSum	0.443783
30-39	Nerve - Tibial	MacrophageSum	0.651925
60-69	Nerve - Tibial	MacrophageSum	0.643237
30-39	Nerve - Tibial	MacrophageSum	1.06781
50-59	Nerve - Tibial	MacrophageSum	0.739158
50-59	Nerve - Tibial	MacrophageSum	0.844229
60-69	Nerve - Tibial	MacrophageSum	0.79344
60-69	Nerve - Tibial	MacrophageSum	1.27117
50-59	Nerve - Tibial	MacrophageSum	0.969004
50-59	Nerve - Tibial	MacrophageSum	0.878573
40-49	Nerve - Tibial	MacrophageSum	0.939104
40-49	Nerve - Tibial	MacrophageSum	0.526171
20-29	Nerve - Tibial	MacrophageSum	0.588889
20-29	Nerve - Tibial	MacrophageSum	0.752407
40-49	Nerve - Tibial	MacrophageSum	0.799469
50-59	Nerve - Tibial	MacrophageSum	0.624382
20-29	Nerve - Tibial	MacrophageSum	0.567534
50-59	Nerve - Tibial	MacrophageSum	0.994589
50-59	Nerve - Tibial	MacrophageSum	1.27617
20-29	Nerve - Tibial	MacrophageSum	0.656608
50-59	Nerve - Tibial	MacrophageSum	1.04485
50-59	Nerve - Tibial	MacrophageSum	0.858938
60-69	Nerve - Tibial	MacrophageSum	0.904812
50-59	Nerve - Tibial	MacrophageSum	0.747302
40-49	Nerve - Tibial	MacrophageSum	0.91382
40-49	Nerve - Tibial	MacrophageSum	1.21907
50-59	Nerve - Tibial	MacrophageSum	0.731628
40-49	Nerve - Tibial	MacrophageSum	0.875786
60-69	Nerve - Tibial	MacrophageSum	0.847464
60-69	Nerve - Tibial	MacrophageSum	1.09649
50-59	Nerve - Tibial	MacrophageSum	0.823066
40-49	Nerve - Tibial	MacrophageSum	0.691037
70-79	Nerve - Tibial	MacrophageSum	0.982443
40-49	Nerve - Tibial	MacrophageSum	0.763378
50-59	Nerve - Tibial	MacrophageSum	0.71106
60-69	Nerve - Tibial	MacrophageSum	0.732496
40-49	Nerve - Tibial	MacrophageSum	0.76556
50-59	Nerve - Tibial	MacrophageSum	0.673095
60-69	Nerve - Tibial	MacrophageSum	0.588839
60-69	Nerve - Tibial	MacrophageSum	0.855491
40-49	Nerve - Tibial	MacrophageSum	1.23502
60-69	Nerve - Tibial	MacrophageSum	1.15159
20-29	Nerve - Tibial	MacrophageSum	0.88022
50-59	Nerve - Tibial	MacrophageSum	0.751021
50-59	Nerve - Tibial	MacrophageSum	1.0816
50-59	Nerve - Tibial	MacrophageSum	0.778751
50-59	Nerve - Tibial	MacrophageSum	0.638686
60-69	Nerve - Tibial	MacrophageSum	0.862052
50-59	Nerve - Tibial	MacrophageSum	0.670953
50-59	Nerve - Tibial	MacrophageSum	0.72876
50-59	Nerve - Tibial	MacrophageSum	1.01813
50-59	Nerve - Tibial	MacrophageSum	0.722369
40-49	Nerve - Tibial	MacrophageSum	0.595421
60-69	Nerve - Tibial	MacrophageSum	0.767696
60-69	Nerve - Tibial	MacrophageSum	0.755952
60-69	Nerve - Tibial	MacrophageSum	0.798203
40-49	Nerve - Tibial	MacrophageSum	0.976842
60-69	Nerve - Tibial	MacrophageSum	1.19853
50-59	Nerve - Tibial	MacrophageSum	0.626206
30-39	Nerve - Tibial	MacrophageSum	0.555423
40-49	Nerve - Tibial	MacrophageSum	0.582302
40-49	Nerve - Tibial	MacrophageSum	0.658285
50-59	Nerve - Tibial	MacrophageSum	1.44257
40-49	Nerve - Tibial	MacrophageSum	0.651612
60-69	Nerve - Tibial	MacrophageSum	1.1781
50-59	Nerve - Tibial	MacrophageSum	0.778805
40-49	Nerve - Tibial	MacrophageSum	0.821941
20-29	Nerve - Tibial	MacrophageSum	0.647119
40-49	Nerve - Tibial	MacrophageSum	0.851024
50-59	Nerve - Tibial	MacrophageSum	1.30464
40-49	Nerve - Tibial	MacrophageSum	0.982007
20-29	Nerve - Tibial	MacrophageSum	0.346461
40-49	Nerve - Tibial	MacrophageSum	0.80885
70-79	Nerve - Tibial	MacrophageSum	1.36722
40-49	Nerve - Tibial	MacrophageSum	0.87673
60-69	Nerve - Tibial	MacrophageSum	0.826099
60-69	Nerve - Tibial	MacrophageSum	0.765149
50-59	Nerve - Tibial	MacrophageSum	0.752402
60-69	Nerve - Tibial	MacrophageSum	0.747232
50-59	Nerve - Tibial	MacrophageSum	0.831055
40-49	Nerve - Tibial	MacrophageSum	0.846127
60-69	Nerve - Tibial	MacrophageSum	0.497065
50-59	Nerve - Tibial	MacrophageSum	0.682445
20-29	Nerve - Tibial	MacrophageSum	0.567691
60-69	Nerve - Tibial	MacrophageSum	0.524942
60-69	Nerve - Tibial	MacrophageSum	0.898403
30-39	Nerve - Tibial	MacrophageSum	0.616474
40-49	Nerve - Tibial	MacrophageSum	0.92071
20-29	Nerve - Tibial	MacrophageSum	0.612981
20-29	Nerve - Tibial	MacrophageSum	0.610769
50-59	Nerve - Tibial	MacrophageSum	0.474322
50-59	Nerve - Tibial	MacrophageSum	1.09636
60-69	Nerve - Tibial	MacrophageSum	1.16283
20-29	Nerve - Tibial	MacrophageSum	0.73212
40-49	Nerve - Tibial	MacrophageSum	0.763754
50-59	Nerve - Tibial	MacrophageSum	0.577474
30-39	Nerve - Tibial	MacrophageSum	0.410149
60-69	Nerve - Tibial	MacrophageSum	1.18685
50-59	Nerve - Tibial	MacrophageSum	0.802456
50-59	Nerve - Tibial	MacrophageSum	0.665681
60-69	Nerve - Tibial	MacrophageSum	0.759825
30-39	Nerve - Tibial	MacrophageSum	1.38924
50-59	Nerve - Tibial	MacrophageSum	0.628381
60-69	Nerve - Tibial	MacrophageSum	0.683054
20-29	Nerve - Tibial	MacrophageSum	0.92703
50-59	Nerve - Tibial	MastSum	0.225193
60-69	Nerve - Tibial	MastSum	0.245079
60-69	Nerve - Tibial	MastSum	0.292281
60-69	Nerve - Tibial	MastSum	0.112935
60-69	Nerve - Tibial	MastSum	0.88095
50-59	Nerve - Tibial	MastSum	0.207059
50-59	Nerve - Tibial	MastSum	0.197255
40-49	Nerve - Tibial	MastSum	0.786318
60-69	Nerve - Tibial	MastSum	0.0927536
50-59	Nerve - Tibial	MastSum	0.466995
60-69	Nerve - Tibial	MastSum	0.256103
60-69	Nerve - Tibial	MastSum	0.197497
30-39	Nerve - Tibial	MastSum	0.199608
60-69	Nerve - Tibial	MastSum	0.302462
60-69	Nerve - Tibial	MastSum	0.698966
60-69	Nerve - Tibial	MastSum	0.214603
50-59	Nerve - Tibial	MastSum	0.336293
30-39	Nerve - Tibial	MastSum	0.0996928
20-29	Nerve - Tibial	MastSum	0.379326
50-59	Nerve - Tibial	MastSum	0.319978
40-49	Nerve - Tibial	MastSum	0.90077
60-69	Nerve - Tibial	MastSum	0.53788
60-69	Nerve - Tibial	MastSum	0.294277
30-39	Nerve - Tibial	MastSum	0.0995939
30-39	Nerve - Tibial	MastSum	0.307251
20-29	Nerve - Tibial	MastSum	0.088746
50-59	Nerve - Tibial	MastSum	0.931674
20-29	Nerve - Tibial	MastSum	0.140404
60-69	Nerve - Tibial	MastSum	0.358228
50-59	Nerve - Tibial	MastSum	0.330166
40-49	Nerve - Tibial	MastSum	0.225799
60-69	Nerve - Tibial	MastSum	0.166973
40-49	Nerve - Tibial	MastSum	0.362445
60-69	Nerve - Tibial	MastSum	0.137083
30-39	Nerve - Tibial	MastSum	0.222329
50-59	Nerve - Tibial	MastSum	0.20653
60-69	Nerve - Tibial	MastSum	0.126483
20-29	Nerve - Tibial	MastSum	0.534923
60-69	Nerve - Tibial	MastSum	0.189109
40-49	Nerve - Tibial	MastSum	0.1803
60-69	Nerve - Tibial	MastSum	0.137264
60-69	Nerve - Tibial	MastSum	0.381312
20-29	Nerve - Tibial	MastSum	0.240549
30-39	Nerve - Tibial	MastSum	0.223954
60-69	Nerve - Tibial	MastSum	0.593917
70-79	Nerve - Tibial	MastSum	0.314172
50-59	Nerve - Tibial	MastSum	0.324685
40-49	Nerve - Tibial	MastSum	0.258934
50-59	Nerve - Tibial	MastSum	0.193721
60-69	Nerve - Tibial	MastSum	0.161761
40-49	Nerve - Tibial	MastSum	0.417817
60-69	Nerve - Tibial	MastSum	0.2313
50-59	Nerve - Tibial	MastSum	0.169985
60-69	Nerve - Tibial	MastSum	0.20024
50-59	Nerve - Tibial	MastSum	0.392797
30-39	Nerve - Tibial	MastSum	0.30752
50-59	Nerve - Tibial	MastSum	0.382452
60-69	Nerve - Tibial	MastSum	0.145101
50-59	Nerve - Tibial	MastSum	0.314288
50-59	Nerve - Tibial	MastSum	0.250223
50-59	Nerve - Tibial	MastSum	0.543453
60-69	Nerve - Tibial	MastSum	0.468178
60-69	Nerve - Tibial	MastSum	0.692271
60-69	Nerve - Tibial	MastSum	0.197132
40-49	Nerve - Tibial	MastSum	0.104498
20-29	Nerve - Tibial	MastSum	0.30772
30-39	Nerve - Tibial	MastSum	0.355427
30-39	Nerve - Tibial	MastSum	0.191063
50-59	Nerve - Tibial	MastSum	0.794756
50-59	Nerve - Tibial	MastSum	0.0691122
60-69	Nerve - Tibial	MastSum	0.229775
60-69	Nerve - Tibial	MastSum	0.737188
60-69	Nerve - Tibial	MastSum	1.09283
50-59	Nerve - Tibial	MastSum	0.204748
60-69	Nerve - Tibial	MastSum	0.702803
50-59	Nerve - Tibial	MastSum	0.240578
50-59	Nerve - Tibial	MastSum	0.152692
60-69	Nerve - Tibial	MastSum	0.178393
50-59	Nerve - Tibial	MastSum	1.09944
50-59	Nerve - Tibial	MastSum	0.402539
40-49	Nerve - Tibial	MastSum	0.17861
60-69	Nerve - Tibial	MastSum	0.280945
70-79	Nerve - Tibial	MastSum	0.0983222
40-49	Nerve - Tibial	MastSum	0.717811
60-69	Nerve - Tibial	MastSum	0.355102
50-59	Nerve - Tibial	MastSum	0.525113
70-79	Nerve - Tibial	MastSum	0.118641
60-69	Nerve - Tibial	MastSum	0.382427
60-69	Nerve - Tibial	MastSum	0.399225
50-59	Nerve - Tibial	MastSum	0.506612
60-69	Nerve - Tibial	MastSum	0.780297
60-69	Nerve - Tibial	MastSum	0.263848
50-59	Nerve - Tibial	MastSum	0.278644
60-69	Nerve - Tibial	MastSum	0.288499
50-59	Nerve - Tibial	MastSum	0.415442
50-59	Nerve - Tibial	MastSum	0.517787
60-69	Nerve - Tibial	MastSum	0.146062
60-69	Nerve - Tibial	MastSum	0.386064
60-69	Nerve - Tibial	MastSum	0.203343
50-59	Nerve - Tibial	MastSum	0.248566
50-59	Nerve - Tibial	MastSum	0.362509
50-59	Nerve - Tibial	MastSum	0.745149
50-59	Nerve - Tibial	MastSum	0.449371
60-69	Nerve - Tibial	MastSum	0.513412
60-69	Nerve - Tibial	MastSum	0.126333
50-59	Nerve - Tibial	MastSum	0.468089
60-69	Nerve - Tibial	MastSum	0.18458
40-49	Nerve - Tibial	MastSum	0.081202
60-69	Nerve - Tibial	MastSum	0.424121
50-59	Nerve - Tibial	MastSum	0.411732
60-69	Nerve - Tibial	MastSum	0.0286514
60-69	Nerve - Tibial	MastSum	0.254952
40-49	Nerve - Tibial	MastSum	0.43783
50-59	Nerve - Tibial	MastSum	0.153047
20-29	Nerve - Tibial	MastSum	0.277513
50-59	Nerve - Tibial	MastSum	0.847483
60-69	Nerve - Tibial	MastSum	0.311523
50-59	Nerve - Tibial	MastSum	0.531536
50-59	Nerve - Tibial	MastSum	0.310634
60-69	Nerve - Tibial	MastSum	0.377699
60-69	Nerve - Tibial	MastSum	0.319775
50-59	Nerve - Tibial	MastSum	0.217561
50-59	Nerve - Tibial	MastSum	0.498677
20-29	Nerve - Tibial	MastSum	0.213742
50-59	Nerve - Tibial	MastSum	0.226527
40-49	Nerve - Tibial	MastSum	0.182024
50-59	Nerve - Tibial	MastSum	0.366933
50-59	Nerve - Tibial	MastSum	0.164664
40-49	Nerve - Tibial	MastSum	0.14562
50-59	Nerve - Tibial	MastSum	0.459772
60-69	Nerve - Tibial	MastSum	0.232307
50-59	Nerve - Tibial	MastSum	0.363736
30-39	Nerve - Tibial	MastSum	0.332861
60-69	Nerve - Tibial	MastSum	0.412165
60-69	Nerve - Tibial	MastSum	0.157854
60-69	Nerve - Tibial	MastSum	0.126327
60-69	Nerve - Tibial	MastSum	0.499407
50-59	Nerve - Tibial	MastSum	0.16115
30-39	Nerve - Tibial	MastSum	0.228517
40-49	Nerve - Tibial	MastSum	0.236172
60-69	Nerve - Tibial	MastSum	0.317006
50-59	Nerve - Tibial	MastSum	0.116476
60-69	Nerve - Tibial	MastSum	0.109886
50-59	Nerve - Tibial	MastSum	0.427774
50-59	Nerve - Tibial	MastSum	0.225197
50-59	Nerve - Tibial	MastSum	0.23041
40-49	Nerve - Tibial	MastSum	0.172678
60-69	Nerve - Tibial	MastSum	0.0967239
60-69	Nerve - Tibial	MastSum	0.147836
50-59	Nerve - Tibial	MastSum	0.24473
40-49	Nerve - Tibial	MastSum	0.177174
30-39	Nerve - Tibial	MastSum	0.0916737
70-79	Nerve - Tibial	MastSum	0.329163
40-49	Nerve - Tibial	MastSum	0.136115
30-39	Nerve - Tibial	MastSum	0.17273
70-79	Nerve - Tibial	MastSum	0.163989
60-69	Nerve - Tibial	MastSum	0.253885
50-59	Nerve - Tibial	MastSum	0.326347
60-69	Nerve - Tibial	MastSum	0.0521702
60-69	Nerve - Tibial	MastSum	0.243085
50-59	Nerve - Tibial	MastSum	0.0411567
60-69	Nerve - Tibial	MastSum	0.195835
60-69	Nerve - Tibial	MastSum	0.0879666
60-69	Nerve - Tibial	MastSum	0.248308
60-69	Nerve - Tibial	MastSum	0.236865
60-69	Nerve - Tibial	MastSum	0.229194
50-59	Nerve - Tibial	MastSum	0.478751
60-69	Nerve - Tibial	MastSum	0.343887
50-59	Nerve - Tibial	MastSum	0.0356502
20-29	Nerve - Tibial	MastSum	0.316868
40-49	Nerve - Tibial	MastSum	0.0854944
30-39	Nerve - Tibial	MastSum	0.389222
60-69	Nerve - Tibial	MastSum	0.0721854
40-49	Nerve - Tibial	MastSum	0.134461
60-69	Nerve - Tibial	MastSum	0.65255
20-29	Nerve - Tibial	MastSum	0.193597
50-59	Nerve - Tibial	MastSum	0.231889
30-39	Nerve - Tibial	MastSum	0.442624
60-69	Nerve - Tibial	MastSum	0.182593
60-69	Nerve - Tibial	MastSum	0.251881
40-49	Nerve - Tibial	MastSum	0.240271
50-59	Nerve - Tibial	MastSum	0.513672
70-79	Nerve - Tibial	MastSum	0.385954
60-69	Nerve - Tibial	MastSum	0.224518
30-39	Nerve - Tibial	MastSum	0.294828
40-49	Nerve - Tibial	MastSum	0.305595
20-29	Nerve - Tibial	MastSum	0.0400068
40-49	Nerve - Tibial	MastSum	0.334978
70-79	Nerve - Tibial	MastSum	0.0965978
70-79	Nerve - Tibial	MastSum	0.0480422
50-59	Nerve - Tibial	MastSum	0.510907
40-49	Nerve - Tibial	MastSum	0.0975195
50-59	Nerve - Tibial	MastSum	0.395123
70-79	Nerve - Tibial	MastSum	0.12314
30-39	Nerve - Tibial	MastSum	0.621999
50-59	Nerve - Tibial	MastSum	0.189666
50-59	Nerve - Tibial	MastSum	0.350378
50-59	Nerve - Tibial	MastSum	0.14958
50-59	Nerve - Tibial	MastSum	0.374496
60-69	Nerve - Tibial	MastSum	0.30718
40-49	Nerve - Tibial	MastSum	0.427922
20-29	Nerve - Tibial	MastSum	0.163907
70-79	Nerve - Tibial	MastSum	0.464584
50-59	Nerve - Tibial	MastSum	0.105419
60-69	Nerve - Tibial	MastSum	0.228085
60-69	Nerve - Tibial	MastSum	0.125955
50-59	Nerve - Tibial	MastSum	0.45897
70-79	Nerve - Tibial	MastSum	0.371194
30-39	Nerve - Tibial	MastSum	0.0610519
60-69	Nerve - Tibial	MastSum	0.167634
40-49	Nerve - Tibial	MastSum	0.304836
30-39	Nerve - Tibial	MastSum	0.573495
50-59	Nerve - Tibial	MastSum	0.465394
30-39	Nerve - Tibial	MastSum	0.305704
60-69	Nerve - Tibial	MastSum	0.33174
60-69	Nerve - Tibial	MastSum	0.380459
60-69	Nerve - Tibial	MastSum	0.558083
60-69	Nerve - Tibial	MastSum	0.518452
50-59	Nerve - Tibial	MastSum	0.197345
60-69	Nerve - Tibial	MastSum	0.357961
60-69	Nerve - Tibial	MastSum	0.305509
50-59	Nerve - Tibial	MastSum	0.316079
50-59	Nerve - Tibial	MastSum	0.340473
50-59	Nerve - Tibial	MastSum	0.76701
50-59	Nerve - Tibial	MastSum	0.647108
60-69	Nerve - Tibial	MastSum	0.30529
60-69	Nerve - Tibial	MastSum	0.196177
50-59	Nerve - Tibial	MastSum	0.449674
40-49	Nerve - Tibial	MastSum	0.286775
40-49	Nerve - Tibial	MastSum	0.140573
60-69	Nerve - Tibial	MastSum	0.189451
70-79	Nerve - Tibial	MastSum	0.177935
50-59	Nerve - Tibial	MastSum	0.19012
40-49	Nerve - Tibial	MastSum	0.255271
50-59	Nerve - Tibial	MastSum	0.0720883
60-69	Nerve - Tibial	MastSum	0.307267
60-69	Nerve - Tibial	MastSum	0.176812
40-49	Nerve - Tibial	MastSum	0.305118
40-49	Nerve - Tibial	MastSum	0.970162
50-59	Nerve - Tibial	MastSum	0.725997
60-69	Nerve - Tibial	MastSum	0.258654
50-59	Nerve - Tibial	MastSum	0.465206
70-79	Nerve - Tibial	MastSum	0.597051
60-69	Nerve - Tibial	MastSum	0.340745
40-49	Nerve - Tibial	MastSum	0.157082
60-69	Nerve - Tibial	MastSum	0.29487
40-49	Nerve - Tibial	MastSum	0.255562
20-29	Nerve - Tibial	MastSum	0.284786
60-69	Nerve - Tibial	MastSum	0.101009
50-59	Nerve - Tibial	MastSum	0.294966
60-69	Nerve - Tibial	MastSum	0.31601
40-49	Nerve - Tibial	MastSum	0.31455
50-59	Nerve - Tibial	MastSum	0.305671
50-59	Nerve - Tibial	MastSum	0.354051
60-69	Nerve - Tibial	MastSum	0.128057
40-49	Nerve - Tibial	MastSum	0.269698
30-39	Nerve - Tibial	MastSum	0.187846
60-69	Nerve - Tibial	MastSum	0.400149
60-69	Nerve - Tibial	MastSum	0.173563
50-59	Nerve - Tibial	MastSum	0.313526
40-49	Nerve - Tibial	MastSum	0.238138
50-59	Nerve - Tibial	MastSum	0.455043
30-39	Nerve - Tibial	MastSum	0.101739
20-29	Nerve - Tibial	MastSum	0.283133
60-69	Nerve - Tibial	MastSum	0.491019
50-59	Nerve - Tibial	MastSum	0.285483
40-49	Nerve - Tibial	MastSum	0.54417
20-29	Nerve - Tibial	MastSum	0.399811
20-29	Nerve - Tibial	MastSum	0.140609
40-49	Nerve - Tibial	MastSum	0.0707036
40-49	Nerve - Tibial	MastSum	0.590261
40-49	Nerve - Tibial	MastSum	0.453644
50-59	Nerve - Tibial	MastSum	0.10203
30-39	Nerve - Tibial	MastSum	0.522583
50-59	Nerve - Tibial	MastSum	0.19374
30-39	Nerve - Tibial	MastSum	0.34486
20-29	Nerve - Tibial	MastSum	0.279456
50-59	Nerve - Tibial	MastSum	0.273857
20-29	Nerve - Tibial	MastSum	0.385536
60-69	Nerve - Tibial	MastSum	0.405304
30-39	Nerve - Tibial	MastSum	0.543885
60-69	Nerve - Tibial	MastSum	0.531992
50-59	Nerve - Tibial	MastSum	0.301883
40-49	Nerve - Tibial	MastSum	0.125935
20-29	Nerve - Tibial	MastSum	0.735477
40-49	Nerve - Tibial	MastSum	0.0736788
60-69	Nerve - Tibial	MastSum	0.50456
50-59	Nerve - Tibial	MastSum	0.567146
60-69	Nerve - Tibial	MastSum	0.17239
50-59	Nerve - Tibial	MastSum	0.218065
50-59	Nerve - Tibial	MastSum	0.380507
60-69	Nerve - Tibial	MastSum	0.252281
50-59	Nerve - Tibial	MastSum	0.230266
30-39	Nerve - Tibial	MastSum	0.534363
60-69	Nerve - Tibial	MastSum	0.230609
50-59	Nerve - Tibial	MastSum	0.31747
60-69	Nerve - Tibial	MastSum	0.413787
50-59	Nerve - Tibial	MastSum	0.383615
20-29	Nerve - Tibial	MastSum	0.180926
40-49	Nerve - Tibial	MastSum	0.274056
60-69	Nerve - Tibial	MastSum	0.971295
20-29	Nerve - Tibial	MastSum	0.433014
50-59	Nerve - Tibial	MastSum	0.261412
50-59	Nerve - Tibial	MastSum	0.240842
40-49	Nerve - Tibial	MastSum	0.172289
40-49	Nerve - Tibial	MastSum	0.217474
30-39	Nerve - Tibial	MastSum	0.0142545
40-49	Nerve - Tibial	MastSum	0.269583
40-49	Nerve - Tibial	MastSum	0.193714
60-69	Nerve - Tibial	MastSum	0.213258
30-39	Nerve - Tibial	MastSum	0.291794
60-69	Nerve - Tibial	MastSum	0.335579
30-39	Nerve - Tibial	MastSum	0.154756
50-59	Nerve - Tibial	MastSum	0.152527
50-59	Nerve - Tibial	MastSum	0.319058
60-69	Nerve - Tibial	MastSum	0.139095
60-69	Nerve - Tibial	MastSum	1.07613
50-59	Nerve - Tibial	MastSum	0.144616
50-59	Nerve - Tibial	MastSum	0.199973
40-49	Nerve - Tibial	MastSum	0.371356
40-49	Nerve - Tibial	MastSum	0.116039
20-29	Nerve - Tibial	MastSum	0.084967
20-29	Nerve - Tibial	MastSum	0.0738518
40-49	Nerve - Tibial	MastSum	0.134248
50-59	Nerve - Tibial	MastSum	0.225126
20-29	Nerve - Tibial	MastSum	0.485462
50-59	Nerve - Tibial	MastSum	0.109546
50-59	Nerve - Tibial	MastSum	0.449234
20-29	Nerve - Tibial	MastSum	0.1784
50-59	Nerve - Tibial	MastSum	0.346171
50-59	Nerve - Tibial	MastSum	0.207108
60-69	Nerve - Tibial	MastSum	4.94685e-05
50-59	Nerve - Tibial	MastSum	0.310109
40-49	Nerve - Tibial	MastSum	0.487233
40-49	Nerve - Tibial	MastSum	0.366399
50-59	Nerve - Tibial	MastSum	0.221176
40-49	Nerve - Tibial	MastSum	0.11977
60-69	Nerve - Tibial	MastSum	0.279561
60-69	Nerve - Tibial	MastSum	0.0624484
50-59	Nerve - Tibial	MastSum	0.486935
40-49	Nerve - Tibial	MastSum	0.373775
70-79	Nerve - Tibial	MastSum	1.27351
40-49	Nerve - Tibial	MastSum	0.444131
50-59	Nerve - Tibial	MastSum	0.341411
60-69	Nerve - Tibial	MastSum	0.400868
40-49	Nerve - Tibial	MastSum	0.319147
50-59	Nerve - Tibial	MastSum	0.347976
60-69	Nerve - Tibial	MastSum	0.125924
60-69	Nerve - Tibial	MastSum	0.277894
40-49	Nerve - Tibial	MastSum	0.285375
60-69	Nerve - Tibial	MastSum	0.332969
20-29	Nerve - Tibial	MastSum	0.332739
50-59	Nerve - Tibial	MastSum	0.185953
50-59	Nerve - Tibial	MastSum	0.271354
50-59	Nerve - Tibial	MastSum	0.291587
50-59	Nerve - Tibial	MastSum	0.249302
60-69	Nerve - Tibial	MastSum	0.343113
50-59	Nerve - Tibial	MastSum	0.260483
50-59	Nerve - Tibial	MastSum	0.18716
50-59	Nerve - Tibial	MastSum	0.171296
50-59	Nerve - Tibial	MastSum	0.196785
40-49	Nerve - Tibial	MastSum	0.211434
60-69	Nerve - Tibial	MastSum	0.236333
60-69	Nerve - Tibial	MastSum	0.263936
60-69	Nerve - Tibial	MastSum	0.245074
40-49	Nerve - Tibial	MastSum	0.752213
60-69	Nerve - Tibial	MastSum	0.686965
50-59	Nerve - Tibial	MastSum	0.505389
30-39	Nerve - Tibial	MastSum	0.176946
40-49	Nerve - Tibial	MastSum	0.0918947
40-49	Nerve - Tibial	MastSum	0.116228
50-59	Nerve - Tibial	MastSum	0.566957
40-49	Nerve - Tibial	MastSum	0.17312
60-69	Nerve - Tibial	MastSum	0.50298
50-59	Nerve - Tibial	MastSum	0.211674
40-49	Nerve - Tibial	MastSum	0.329927
20-29	Nerve - Tibial	MastSum	0.313207
40-49	Nerve - Tibial	MastSum	0.173666
50-59	Nerve - Tibial	MastSum	0.345585
40-49	Nerve - Tibial	MastSum	0.220008
20-29	Nerve - Tibial	MastSum	0.12636
40-49	Nerve - Tibial	MastSum	0.138466
70-79	Nerve - Tibial	MastSum	0.909873
40-49	Nerve - Tibial	MastSum	0.225664
60-69	Nerve - Tibial	MastSum	0.405811
60-69	Nerve - Tibial	MastSum	0.364872
50-59	Nerve - Tibial	MastSum	0.227348
60-69	Nerve - Tibial	MastSum	0.164556
50-59	Nerve - Tibial	MastSum	0.235406
40-49	Nerve - Tibial	MastSum	0.217671
60-69	Nerve - Tibial	MastSum	0.241447
50-59	Nerve - Tibial	MastSum	0.283149
20-29	Nerve - Tibial	MastSum	0.0949363
60-69	Nerve - Tibial	MastSum	0.215538
60-69	Nerve - Tibial	MastSum	0.0689314
30-39	Nerve - Tibial	MastSum	0.151394
40-49	Nerve - Tibial	MastSum	0.307895
20-29	Nerve - Tibial	MastSum	0.217604
20-29	Nerve - Tibial	MastSum	0.368567
50-59	Nerve - Tibial	MastSum	0.128549
50-59	Nerve - Tibial	MastSum	0.546576
60-69	Nerve - Tibial	MastSum	0.363106
20-29	Nerve - Tibial	MastSum	0.396029
40-49	Nerve - Tibial	MastSum	0.787984
50-59	Nerve - Tibial	MastSum	0.101393
30-39	Nerve - Tibial	MastSum	0.034345
60-69	Nerve - Tibial	MastSum	0.144404
50-59	Nerve - Tibial	MastSum	0.467121
50-59	Nerve - Tibial	MastSum	0.24749
60-69	Nerve - Tibial	MastSum	0.178676
30-39	Nerve - Tibial	MastSum	0.4811
50-59	Nerve - Tibial	MastSum	0.347051
60-69	Nerve - Tibial	MastSum	0.271917
20-29	Nerve - Tibial	MastSum	0.107251
50-59	Nerve - Tibial	Monocytes	0.191846
60-69	Nerve - Tibial	Monocytes	0.357474
60-69	Nerve - Tibial	Monocytes	0.119843
60-69	Nerve - Tibial	Monocytes	0.134848
60-69	Nerve - Tibial	Monocytes	0.238618
50-59	Nerve - Tibial	Monocytes	0.0897089
50-59	Nerve - Tibial	Monocytes	0.214551
40-49	Nerve - Tibial	Monocytes	0.197059
60-69	Nerve - Tibial	Monocytes	0.171477
50-59	Nerve - Tibial	Monocytes	0.258033
60-69	Nerve - Tibial	Monocytes	0.14936
60-69	Nerve - Tibial	Monocytes	0.317046
30-39	Nerve - Tibial	Monocytes	0.19408
60-69	Nerve - Tibial	Monocytes	0.250038
60-69	Nerve - Tibial	Monocytes	0.157646
60-69	Nerve - Tibial	Monocytes	0.277577
50-59	Nerve - Tibial	Monocytes	0.188074
30-39	Nerve - Tibial	Monocytes	0.248876
20-29	Nerve - Tibial	Monocytes	0.127949
50-59	Nerve - Tibial	Monocytes	0.127271
40-49	Nerve - Tibial	Monocytes	0.291888
60-69	Nerve - Tibial	Monocytes	0.208499
60-69	Nerve - Tibial	Monocytes	0.311771
30-39	Nerve - Tibial	Monocytes	0.0991089
30-39	Nerve - Tibial	Monocytes	0.184623
20-29	Nerve - Tibial	Monocytes	0.432517
50-59	Nerve - Tibial	Monocytes	0.0875539
20-29	Nerve - Tibial	Monocytes	0.134784
60-69	Nerve - Tibial	Monocytes	0.138206
50-59	Nerve - Tibial	Monocytes	0.235128
40-49	Nerve - Tibial	Monocytes	0.159879
60-69	Nerve - Tibial	Monocytes	0.171384
40-49	Nerve - Tibial	Monocytes	0.144594
60-69	Nerve - Tibial	Monocytes	0.282909
30-39	Nerve - Tibial	Monocytes	0.189212
50-59	Nerve - Tibial	Monocytes	0.190841
60-69	Nerve - Tibial	Monocytes	0.262223
20-29	Nerve - Tibial	Monocytes	0.0823871
60-69	Nerve - Tibial	Monocytes	0.255163
40-49	Nerve - Tibial	Monocytes	0.11713
60-69	Nerve - Tibial	Monocytes	0.249505
60-69	Nerve - Tibial	Monocytes	0.200584
20-29	Nerve - Tibial	Monocytes	0.140334
30-39	Nerve - Tibial	Monocytes	0.193615
60-69	Nerve - Tibial	Monocytes	0.437665
70-79	Nerve - Tibial	Monocytes	0.182193
50-59	Nerve - Tibial	Monocytes	0.158439
40-49	Nerve - Tibial	Monocytes	0.112934
50-59	Nerve - Tibial	Monocytes	0.237466
60-69	Nerve - Tibial	Monocytes	0.111986
40-49	Nerve - Tibial	Monocytes	0.173739
60-69	Nerve - Tibial	Monocytes	0.163954
50-59	Nerve - Tibial	Monocytes	0.299981
60-69	Nerve - Tibial	Monocytes	0.0431866
50-59	Nerve - Tibial	Monocytes	0.240633
30-39	Nerve - Tibial	Monocytes	0.263095
50-59	Nerve - Tibial	Monocytes	0.885326
60-69	Nerve - Tibial	Monocytes	0.0909451
50-59	Nerve - Tibial	Monocytes	0.211683
50-59	Nerve - Tibial	Monocytes	0.238871
50-59	Nerve - Tibial	Monocytes	0.273451
60-69	Nerve - Tibial	Monocytes	0.174501
60-69	Nerve - Tibial	Monocytes	0.303173
60-69	Nerve - Tibial	Monocytes	0.245567
40-49	Nerve - Tibial	Monocytes	0.182211
20-29	Nerve - Tibial	Monocytes	0.230423
30-39	Nerve - Tibial	Monocytes	0.0874595
30-39	Nerve - Tibial	Monocytes	0.107395
50-59	Nerve - Tibial	Monocytes	0.191782
50-59	Nerve - Tibial	Monocytes	0.283101
60-69	Nerve - Tibial	Monocytes	0.068865
60-69	Nerve - Tibial	Monocytes	0.180883
60-69	Nerve - Tibial	Monocytes	0.296163
50-59	Nerve - Tibial	Monocytes	0.344609
60-69	Nerve - Tibial	Monocytes	0.495686
50-59	Nerve - Tibial	Monocytes	0.359938
50-59	Nerve - Tibial	Monocytes	0.221174
60-69	Nerve - Tibial	Monocytes	0.207518
50-59	Nerve - Tibial	Monocytes	0.388827
50-59	Nerve - Tibial	Monocytes	0.161625
40-49	Nerve - Tibial	Monocytes	0.130083
60-69	Nerve - Tibial	Monocytes	0.0818689
70-79	Nerve - Tibial	Monocytes	0.0985177
40-49	Nerve - Tibial	Monocytes	0.176833
60-69	Nerve - Tibial	Monocytes	0.100619
50-59	Nerve - Tibial	Monocytes	0.279748
70-79	Nerve - Tibial	Monocytes	0.139799
60-69	Nerve - Tibial	Monocytes	0.568959
60-69	Nerve - Tibial	Monocytes	0.0448922
50-59	Nerve - Tibial	Monocytes	0.249246
60-69	Nerve - Tibial	Monocytes	0.310063
60-69	Nerve - Tibial	Monocytes	0.218464
50-59	Nerve - Tibial	Monocytes	0.288565
60-69	Nerve - Tibial	Monocytes	0.227616
50-59	Nerve - Tibial	Monocytes	0.152218
50-59	Nerve - Tibial	Monocytes	0.160299
60-69	Nerve - Tibial	Monocytes	0.24844
60-69	Nerve - Tibial	Monocytes	0.115354
60-69	Nerve - Tibial	Monocytes	0.174746
50-59	Nerve - Tibial	Monocytes	0.0393479
50-59	Nerve - Tibial	Monocytes	0.191563
50-59	Nerve - Tibial	Monocytes	0.141165
50-59	Nerve - Tibial	Monocytes	0.130475
60-69	Nerve - Tibial	Monocytes	0.12285
60-69	Nerve - Tibial	Monocytes	0.246936
50-59	Nerve - Tibial	Monocytes	0.297998
60-69	Nerve - Tibial	Monocytes	0.232512
40-49	Nerve - Tibial	Monocytes	0.357822
60-69	Nerve - Tibial	Monocytes	0.175221
50-59	Nerve - Tibial	Monocytes	0.11657
60-69	Nerve - Tibial	Monocytes	0.337823
60-69	Nerve - Tibial	Monocytes	0.275514
40-49	Nerve - Tibial	Monocytes	0.42159
50-59	Nerve - Tibial	Monocytes	0.0996996
20-29	Nerve - Tibial	Monocytes	0.202418
50-59	Nerve - Tibial	Monocytes	0.059633
60-69	Nerve - Tibial	Monocytes	0.135111
50-59	Nerve - Tibial	Monocytes	0.192551
50-59	Nerve - Tibial	Monocytes	0.159853
60-69	Nerve - Tibial	Monocytes	0.12642
60-69	Nerve - Tibial	Monocytes	0.304074
50-59	Nerve - Tibial	Monocytes	0.215884
50-59	Nerve - Tibial	Monocytes	0.264554
20-29	Nerve - Tibial	Monocytes	0.290694
50-59	Nerve - Tibial	Monocytes	0.254558
40-49	Nerve - Tibial	Monocytes	0.124344
50-59	Nerve - Tibial	Monocytes	0.0937457
50-59	Nerve - Tibial	Monocytes	0.154083
40-49	Nerve - Tibial	Monocytes	0.0544201
50-59	Nerve - Tibial	Monocytes	0.275494
60-69	Nerve - Tibial	Monocytes	0.30321
50-59	Nerve - Tibial	Monocytes	0.220361
30-39	Nerve - Tibial	Monocytes	0.235837
60-69	Nerve - Tibial	Monocytes	0.158206
60-69	Nerve - Tibial	Monocytes	0.34791
60-69	Nerve - Tibial	Monocytes	0.147722
60-69	Nerve - Tibial	Monocytes	0.117015
50-59	Nerve - Tibial	Monocytes	0.280675
30-39	Nerve - Tibial	Monocytes	0.255265
40-49	Nerve - Tibial	Monocytes	0.232692
60-69	Nerve - Tibial	Monocytes	0.159594
50-59	Nerve - Tibial	Monocytes	0.130496
60-69	Nerve - Tibial	Monocytes	0.111287
50-59	Nerve - Tibial	Monocytes	0.250075
50-59	Nerve - Tibial	Monocytes	0.559126
50-59	Nerve - Tibial	Monocytes	0.327322
40-49	Nerve - Tibial	Monocytes	0.33577
60-69	Nerve - Tibial	Monocytes	0.133081
60-69	Nerve - Tibial	Monocytes	0.278425
50-59	Nerve - Tibial	Monocytes	0.227395
40-49	Nerve - Tibial	Monocytes	0.023023
30-39	Nerve - Tibial	Monocytes	0.202778
70-79	Nerve - Tibial	Monocytes	0.290201
40-49	Nerve - Tibial	Monocytes	0.156097
30-39	Nerve - Tibial	Monocytes	0.105494
70-79	Nerve - Tibial	Monocytes	0.254891
60-69	Nerve - Tibial	Monocytes	0.104153
50-59	Nerve - Tibial	Monocytes	0.301442
60-69	Nerve - Tibial	Monocytes	0.219472
60-69	Nerve - Tibial	Monocytes	0.497134
50-59	Nerve - Tibial	Monocytes	0.26814
60-69	Nerve - Tibial	Monocytes	0.164433
60-69	Nerve - Tibial	Monocytes	0.184522
60-69	Nerve - Tibial	Monocytes	0.197763
60-69	Nerve - Tibial	Monocytes	0.291892
60-69	Nerve - Tibial	Monocytes	0.12249
50-59	Nerve - Tibial	Monocytes	0.114985
60-69	Nerve - Tibial	Monocytes	0.184851
50-59	Nerve - Tibial	Monocytes	0.104425
20-29	Nerve - Tibial	Monocytes	0.175424
40-49	Nerve - Tibial	Monocytes	0.123703
30-39	Nerve - Tibial	Monocytes	0.242817
60-69	Nerve - Tibial	Monocytes	0.0111469
40-49	Nerve - Tibial	Monocytes	0.190713
60-69	Nerve - Tibial	Monocytes	0.507769
20-29	Nerve - Tibial	Monocytes	0.101172
50-59	Nerve - Tibial	Monocytes	0.121044
30-39	Nerve - Tibial	Monocytes	0.0933052
60-69	Nerve - Tibial	Monocytes	0.303548
60-69	Nerve - Tibial	Monocytes	0.362824
40-49	Nerve - Tibial	Monocytes	0.216498
50-59	Nerve - Tibial	Monocytes	0.177709
70-79	Nerve - Tibial	Monocytes	0.204362
60-69	Nerve - Tibial	Monocytes	0.254553
30-39	Nerve - Tibial	Monocytes	0.269592
40-49	Nerve - Tibial	Monocytes	0.18151
20-29	Nerve - Tibial	Monocytes	0.346662
40-49	Nerve - Tibial	Monocytes	0.222313
70-79	Nerve - Tibial	Monocytes	0.121647
70-79	Nerve - Tibial	Monocytes	0.342368
50-59	Nerve - Tibial	Monocytes	0.243734
40-49	Nerve - Tibial	Monocytes	0.149645
50-59	Nerve - Tibial	Monocytes	0.0598768
70-79	Nerve - Tibial	Monocytes	0.160308
30-39	Nerve - Tibial	Monocytes	0.388775
50-59	Nerve - Tibial	Monocytes	0.297397
50-59	Nerve - Tibial	Monocytes	0.0704945
50-59	Nerve - Tibial	Monocytes	0.178972
50-59	Nerve - Tibial	Monocytes	0.193536
60-69	Nerve - Tibial	Monocytes	0.449386
40-49	Nerve - Tibial	Monocytes	0.245174
20-29	Nerve - Tibial	Monocytes	0.152612
70-79	Nerve - Tibial	Monocytes	0.193525
50-59	Nerve - Tibial	Monocytes	0.15149
60-69	Nerve - Tibial	Monocytes	0.275616
60-69	Nerve - Tibial	Monocytes	0.159255
50-59	Nerve - Tibial	Monocytes	0.178641
70-79	Nerve - Tibial	Monocytes	0.286139
30-39	Nerve - Tibial	Monocytes	0.324487
60-69	Nerve - Tibial	Monocytes	0.0345744
40-49	Nerve - Tibial	Monocytes	0.509442
30-39	Nerve - Tibial	Monocytes	0.129132
50-59	Nerve - Tibial	Monocytes	0.312979
30-39	Nerve - Tibial	Monocytes	0.191711
60-69	Nerve - Tibial	Monocytes	0.514792
60-69	Nerve - Tibial	Monocytes	0.420746
60-69	Nerve - Tibial	Monocytes	0.254161
60-69	Nerve - Tibial	Monocytes	0.172057
50-59	Nerve - Tibial	Monocytes	0.237486
60-69	Nerve - Tibial	Monocytes	0.29172
60-69	Nerve - Tibial	Monocytes	0.0475834
50-59	Nerve - Tibial	Monocytes	0.0723241
50-59	Nerve - Tibial	Monocytes	0.715887
50-59	Nerve - Tibial	Monocytes	0.151397
50-59	Nerve - Tibial	Monocytes	0.208155
60-69	Nerve - Tibial	Monocytes	0.212353
60-69	Nerve - Tibial	Monocytes	0.0954666
50-59	Nerve - Tibial	Monocytes	0.27546
40-49	Nerve - Tibial	Monocytes	0.614961
40-49	Nerve - Tibial	Monocytes	0.111359
60-69	Nerve - Tibial	Monocytes	0.188998
70-79	Nerve - Tibial	Monocytes	0.162172
50-59	Nerve - Tibial	Monocytes	0.140512
40-49	Nerve - Tibial	Monocytes	0.228346
50-59	Nerve - Tibial	Monocytes	0.162606
60-69	Nerve - Tibial	Monocytes	0.235216
60-69	Nerve - Tibial	Monocytes	0.232137
40-49	Nerve - Tibial	Monocytes	0.232266
40-49	Nerve - Tibial	Monocytes	0.0670222
50-59	Nerve - Tibial	Monocytes	0.438921
60-69	Nerve - Tibial	Monocytes	0.201205
50-59	Nerve - Tibial	Monocytes	0.27948
70-79	Nerve - Tibial	Monocytes	0.270395
60-69	Nerve - Tibial	Monocytes	0.132211
40-49	Nerve - Tibial	Monocytes	0.265274
60-69	Nerve - Tibial	Monocytes	0.135055
40-49	Nerve - Tibial	Monocytes	0.0912835
20-29	Nerve - Tibial	Monocytes	0.194513
60-69	Nerve - Tibial	Monocytes	0.28589
50-59	Nerve - Tibial	Monocytes	0.172675
60-69	Nerve - Tibial	Monocytes	0.644477
40-49	Nerve - Tibial	Monocytes	0.351157
50-59	Nerve - Tibial	Monocytes	0.171887
50-59	Nerve - Tibial	Monocytes	0.206617
60-69	Nerve - Tibial	Monocytes	0.103115
40-49	Nerve - Tibial	Monocytes	0.177507
30-39	Nerve - Tibial	Monocytes	0.0893955
60-69	Nerve - Tibial	Monocytes	0.164744
60-69	Nerve - Tibial	Monocytes	0.237494
50-59	Nerve - Tibial	Monocytes	0.0911462
40-49	Nerve - Tibial	Monocytes	0.226826
50-59	Nerve - Tibial	Monocytes	0.258254
30-39	Nerve - Tibial	Monocytes	0.315264
20-29	Nerve - Tibial	Monocytes	0.33488
60-69	Nerve - Tibial	Monocytes	0.107723
50-59	Nerve - Tibial	Monocytes	0.262071
40-49	Nerve - Tibial	Monocytes	0.132421
20-29	Nerve - Tibial	Monocytes	0.200814
20-29	Nerve - Tibial	Monocytes	0.201525
40-49	Nerve - Tibial	Monocytes	0.0544204
40-49	Nerve - Tibial	Monocytes	0.429629
40-49	Nerve - Tibial	Monocytes	0.210105
50-59	Nerve - Tibial	Monocytes	0.375736
30-39	Nerve - Tibial	Monocytes	0.189253
50-59	Nerve - Tibial	Monocytes	0.577358
30-39	Nerve - Tibial	Monocytes	0.188364
20-29	Nerve - Tibial	Monocytes	0.110741
50-59	Nerve - Tibial	Monocytes	0.287056
20-29	Nerve - Tibial	Monocytes	0.0652265
60-69	Nerve - Tibial	Monocytes	0.233882
30-39	Nerve - Tibial	Monocytes	0.167531
60-69	Nerve - Tibial	Monocytes	0.212367
50-59	Nerve - Tibial	Monocytes	0.216349
40-49	Nerve - Tibial	Monocytes	0.137182
20-29	Nerve - Tibial	Monocytes	0.148109
40-49	Nerve - Tibial	Monocytes	0.449327
60-69	Nerve - Tibial	Monocytes	0.105182
50-59	Nerve - Tibial	Monocytes	0.137412
60-69	Nerve - Tibial	Monocytes	0.202678
50-59	Nerve - Tibial	Monocytes	0.47336
50-59	Nerve - Tibial	Monocytes	0.31484
60-69	Nerve - Tibial	Monocytes	0.137351
50-59	Nerve - Tibial	Monocytes	0.59984
30-39	Nerve - Tibial	Monocytes	0.196259
60-69	Nerve - Tibial	Monocytes	0.188765
50-59	Nerve - Tibial	Monocytes	0.247282
60-69	Nerve - Tibial	Monocytes	0.209411
50-59	Nerve - Tibial	Monocytes	0.691132
20-29	Nerve - Tibial	Monocytes	0.111226
40-49	Nerve - Tibial	Monocytes	0.29859
60-69	Nerve - Tibial	Monocytes	0.355731
20-29	Nerve - Tibial	Monocytes	0.166892
50-59	Nerve - Tibial	Monocytes	0.382062
50-59	Nerve - Tibial	Monocytes	0.122529
40-49	Nerve - Tibial	Monocytes	0.235647
40-49	Nerve - Tibial	Monocytes	0.108054
30-39	Nerve - Tibial	Monocytes	0.24543
40-49	Nerve - Tibial	Monocytes	0.127609
40-49	Nerve - Tibial	Monocytes	0.19525
60-69	Nerve - Tibial	Monocytes	0.158652
30-39	Nerve - Tibial	Monocytes	0.120763
60-69	Nerve - Tibial	Monocytes	0.249112
30-39	Nerve - Tibial	Monocytes	0.640474
50-59	Nerve - Tibial	Monocytes	0.358303
50-59	Nerve - Tibial	Monocytes	0.171172
60-69	Nerve - Tibial	Monocytes	0.187295
60-69	Nerve - Tibial	Monocytes	0.357361
50-59	Nerve - Tibial	Monocytes	0.401529
50-59	Nerve - Tibial	Monocytes	0.4115
40-49	Nerve - Tibial	Monocytes	0.0937155
40-49	Nerve - Tibial	Monocytes	0.21719
20-29	Nerve - Tibial	Monocytes	0.10899
20-29	Nerve - Tibial	Monocytes	0.415707
40-49	Nerve - Tibial	Monocytes	0.288598
50-59	Nerve - Tibial	Monocytes	0.142898
20-29	Nerve - Tibial	Monocytes	0.0973432
50-59	Nerve - Tibial	Monocytes	0.324245
50-59	Nerve - Tibial	Monocytes	0.133054
20-29	Nerve - Tibial	Monocytes	0.323906
50-59	Nerve - Tibial	Monocytes	0.53331
50-59	Nerve - Tibial	Monocytes	0.2184
60-69	Nerve - Tibial	Monocytes	0.196811
50-59	Nerve - Tibial	Monocytes	0.380397
40-49	Nerve - Tibial	Monocytes	0.202319
40-49	Nerve - Tibial	Monocytes	0.123741
50-59	Nerve - Tibial	Monocytes	0.324812
40-49	Nerve - Tibial	Monocytes	0.401386
60-69	Nerve - Tibial	Monocytes	0.204267
60-69	Nerve - Tibial	Monocytes	0.401136
50-59	Nerve - Tibial	Monocytes	0.153587
40-49	Nerve - Tibial	Monocytes	0.11014
70-79	Nerve - Tibial	Monocytes	0.178863
[truncated: 900 more rows]

[truncated: 6 more sheets: Sheet11, Sheet12, Sheet13, Sheet14, Sheet15, Sheet16]
